# Supplementary material for: The IRE1α/XBP1s Pathway Is Essential for the Glucose Response and Protection of β Cells
Source: PLoS Biol. 2015 Oct 15;13(10):e1002277. doi: 10.1371/journal.pbio.1002277 (PMC4607427; doi:10.1371/journal.pbio.1002277)
Supplement: S1 Data — 14 sheets/experiments. (XLSX) [file pbio.1002277.s001.xlsx]

## Sheet: Fig 1A,B & S1 FigA GTTs
Set 2/3	Exp 1
IRE Ins Cre	Exp 2		2 Wks		Set #1
		Tolerance
fe/- 0/+ n=7	Male	0	10	20	40	60	100	120
	493L	134	424	497	488	531	349	336
	480R	173	292	295	249	258	227	209
	477L	162	440	532	564	549	369	291
	479L	149	287	479	470	435	224	189
	468L	122	284	473	441	402	214	170
	458L	191	433	572	654	584	420	365
	465R	196	488	492	645	579	471	369
	AVG	161	378.286	477.143	501.571	476.857	324.857	275.571
	Std. Dev./Sqr.Rt. Of n	10.5379	32.9492	33.0292	52.6321	45.0668	39.3334	32.2519
	AUC		2790	4605	9850	10190	17600	6850	51885
	AUC		2325	2935	5440	5070	9700	4360	29830
	AUC		3010	4860	10960	11130	18360	6600	54920
	AUC		2180	3830	9490	9050	13180	4130	41860
	AUC		2030	3785	9140	8430	12320	3840	39545
	AUC		3120	5025	12260	12380	20080	7850	60715
	AUC		3420	4900	11370	12240	21000	8400	61330	ttest to controls
	Mean		2696.43	4277.14	4893.57	4892.14	4008.57	3002.14	48583.6	0.00354731				AUCs
	Variance		217.436	329.892	428.306	488.495	422.001	357.926	9861.63
	Observations											2 Wks.	4 Wks.	6 Wks.	8 Wks.	20 Wks.
	Pooled Variance										Fe/+		29731.2	30698.1	41118.1	45954
		AVG AUC	2696.43	4277.14	9175.45	9172.77	14531.1	5629.02					3614.69	4386.88	9166.09	11490.8
		SEM	281.055	416.216	1548.55	1694.29	3362.92	1175.2			Fe/+ Cre	15350	35018.3	29906.7	43190	41808.3
fe/- 0/0 n=4		0	10	20	40	60	100	120				2006.67	8725.56	1912.22	4796.67	6135.56
	503L	143	358	455	288	233	193	170			Fe/-	33058.8	35800.6	31100.8	30850.6	22901.2
	487L	131	425	473	413	316	189	190				3371.25	6227.97	4522.78	7133.28	3175.94
	500R	155	345	435	352	330	197	195			Fe/- Cre	27576.4	67283.1	83710.6	81887.5	82843.1
	478R	131	339	368	308	232	139	116				8040.2	11406.4	6890.62	12399.4	12713.9
	AVG	140	366.75	432.75	340.25	277.75	179.5	167.75
	Std. Dev./Sqr.Rt. Of n	5.74456	19.8174	22.9361	27.6899	26.2817	13.5984	18.0757
	t-Test: Two-Sample Assuming Equal Variances		2505	4065	7430	5210	8520	3630	31360	31360
	AUC		2780	4490	8860	7290	10100	3790	37310	37310
			2500	3900	7870	6820	10540	3920	35550	35550
			2350	3535	6760	5400	7420	2550	28015	28015
	Mean		2533.75	3997.5	7730	6180	9145	3472.5		27675
	Variance		127.81	213.767	506.259	539.716	797.603	316.741		34685
	Observations		#VALUE!	#VALUE!	#VALUE!	#VALUE!	#VALUE!	#VALUE!	33058.8	23930
	Pooled Variance	AVG AUC	#VALUE!	#VALUE!	#VALUE!	#VALUE!	#VALUE!	#VALUE!	3371.25
	Hypothesized Mean Difference	SEM	#VALUE!	#VALUE!	#VALUE!	#VALUE!	#VALUE!	#VALUE!
fe/+ 0/+ n=3		0	10	20	40	60	100	120
	494
	481	115	350	422	302	215	122	112
	457	96	391	487	375	350	129	112
	466	105	268	251	271	236	114	104
		105.333	336.333	386.667	316	267	121.667	109.333
		5.48736	36.1586	70.3807	30.8275	41.9404	4.33333	2.66667
	t-Test: Two-Sample Assuming Equal Variances		2325	3860	7240	5170	6740	2340	27675
	AUC		2435	4390	8620	7250	9580	2410	34685
			1865	2595	5220	5070	7000	2180	23930
	Mean		2208.33	3615	3513.33	2915	1943.33	1155	28763.3
	Variance		208.23	532.697	506.041	363.84	231.369	35	3947.78
	Observations		#VALUE!	#VALUE!	#VALUE!	#VALUE!	#VALUE!	#VALUE!
	Pooled Variance	AVG AUC	#VALUE!	#VALUE!	#VALUE!	#VALUE!	#VALUE!	#VALUE!
	Hypothesized Mean Difference	SEM	#VALUE!	#VALUE!	#VALUE!	#VALUE!	#VALUE!	#VALUE!
				4 wks			Set #2								8 wks			Set #2
KO	0	10	20	30	50	70	90	100	120		ttests		0	10	20	30	50	70	90	110	130		ttests
966L	189	318	571	618	564	549	515	444	321			966L	189	318	571	618	564	549	515	444	321
088R	184	441	657	537	597	474	486	486	546			088R	268	588	750	1017	852	876	750	663	612
090R	188	515	633	807	789	759	738	720	621			090R	213	509	699	756	741	705	576		568
078R	204	372	542	597	555	490	435	415	337			078R	217	434	573	720	699	624	663	591	514
079L	205	512	523	414	592	536	522	442	408			079L	217	447	729	594	705	711	570	501	438
091L	212	453	517	561	537	483	399	380	336			091L	217	569	735	693	663	522	387		342
070R	233	566	822	819	885	714	705	585	488			070R	196	485	627	705	666	576	579		414
050R	329	578	732	912	681	678	660	540	483			050R	399	711	1065	1074	918	927	834		741
		2535	4445	5945	17730	5565	10640	4795	7650	59305				2535	4445	5945	17730	5565	10640	9590	7650	64100
		3125	5490	5970	17010	5355	9600	4860	10320	61730				4280	6690	8835	28035	8640	16260	14130	12750	99620
		3515	5740	7200	23940	7740	14970	7290	13410	83805				3610	6040	7275	22455	7230	12810	11520	11360	82300
		2880	4570	5695	17280	5225	9250	4250	7520	56670				3255	5035	6465	21285	6615	12870	12540	11050	79115
		3585	5175	4685	15090	5640	10580	4820	8500	58075				3320	5880	6615	19485	7080	12810	10710	9390	75290
		3325	4850	5390	16470	5100	8820	3895	7160	55010				3930	6520	7140	20340	5925	9090	7740	6840	67525
		3995	6940	8205	25560	7995	14190	6450	10730	84065				3405	5560	6660	20565	6210	11550	11580	8280	73810
		4535	6550	8220	23895	6795	13380	6000	10230	79605				5550	8880	10695	29880	9225	17610	16680	14820	113340
										67283.1	0.00020981											81887.5	0.000527294
										11406.4												12399.4
042R	126	369	498	500	303	208	145	132	136			089L	154	276	252	224	168	143	138	142	140
043L	158	243	258	234	189	161	173	171	156			071L	132	326	400	241	194	178	156		131
048R	145	310	538	413	359	300	265	210	213			087L	126	289	455	335	261	180	161	126	121
064R	163	363	430	342	241	239	166	168	132			077L	145	274	368	262	183	182	187	181	154
049L	139	236	410	482	270	175	157	157	153			042R	197	299	471	420	465	574	428		339
051L	170	318	436	378	299	214	212	182	185			043L	140	357	518	540	374	263	227		208
089L	99	302	296	266	180	165	153	135	125			048R	158	424	562	541	519	470	289		262
071L	114	271	430	309	245	228	260	181	174			064R	151	228	308	250	233	230	209		194
087L	126	289	455	335	261	180	161	126	121			049L	155	291	368	495	559	392	305		220
077L	127	329	354	236	177	142	134	129	129			051L	164	359	506	512	385	322	273		194
WT		2275	4240	4755	11580	3295	5650	2375	4230	38400				2075	3720	3950	8940	2205	3410	2870	2470	29640
		2630	3965	3860	8745	2400	4050	1670	3000	30320				2095	3210	3150	6675	1825	3690	3680	3350	27675
		1875	3230	4460	11280	2225	3320	1570	3100	31060				2480	3850	4455	13275	5195	10020	8560	6780	54615
		2440	3770	4070	10155	2565	4260	1970	3670	32900				2485	4375	5290	13710	3185	4900	4540	4160	42645
		2005	2990	2810	6690	1725	3180	1440	2600	23440				2910	4930	5515	15900	4945	7590	5780	5240	52810
		1925	3505	3695	8310	2365	4880	2205	3550	30435				1895	2680	2790	7245	2315	4390	4180	3880	29375
		2075	3720	3950	8940	2205	3410	1435	2470	28205				2230	3295	4315	15810	4755	6970	6100	4400	47875
		2280	3415	2950	6195	1595	2760	1315	2580	23090				2615	4325	5090	13455	3535	5950	5460	3880	44310
										29731.2												41118.1
										3614.69												9166.09
080R	130	253	381	236	189	212	192	144	139			086R	96	290	310	239	216	191	130	124	125
069L	162	331	421	331	304	185	159	148	146			080R	130	253	381	236	189	212	192	144	139
086R	105	327	529	502	362	297	208	187	150			069L	135	422	478	359	222	209	156		119
062R	161	359	450	454	448	389	281	209	234			062R	139	225	208	224	198	174	179		126
063L	134	372	493	397	380	310	268	199	187			063L	123	233	230	233	200	186	181		146
061L	163	370	487	496	552	402	304	244	220			061L	163	370	487	496	552	402	304	244	220
080R	130	253	381	236	189	212	192	144	139			080R	116	243	290	252	176	136	106		99
072L	147	257	322	247	270	253	182	178	146			072L	184	186	224	219	222	212	252		184
060R	173	471	524	429	329	263	201	205	202			060R	173	471	524	429	329	263	201	205	202
Het-B		2465	3760	3760	9525	2445	3440	1535	2940	29870				1915	3170	3085	6375	2005	4040	3360	2830	26780
		2160	4280	5155	12960	3295	5050	1975	3370	38245				2785	4500	4185	8715	2155	3650	3120	2380	31490
		2600	4045	4520	13530	4185	6700	2450	4430	42460				1820	2165	2160	6330	1860	3530	3580	2520	23965
		2530	4325	4450	11655	3450	5780	2335	3860	38385				1780	2315	2315	6495	1930	3670	3620	2920	25045
		2665	4285	4915	15720	4770	7060	2740	4640	46795				2665	4285	4915	15720	4770	7060	5480	4640	49535
		1915	3170	3085	6375	2005	4040	1680	2830	25100				1795	2665	2710	6420	1560	2420	2120	1980	21670
		2020	2895	2845	7755	2615	4350	1800	3240	27520				1850	2050	2215	6615	2170	4640	5040	3680	28260
		3220	4975	4765	11370	2960	4640	2030	4070	38030				3220	4975	4765	11370	2960	4640	4060	4070	40060
										35800.6												30850.6
										6227.97												7133.28
081L	100	284	280	225	210	128	132	124	133			081L	165	270	433	577	399	208	182		121
041L	172	324	473	493	444	341	305	307	267			041L	157	390	512	443	481	344	342		334
073R	140	393	493	486	325	254	200	244	234			073R	140	393	493	486	325	254	200	244	234
Het-I		1920	2820	2525	6525	1690	2600	1280	2570	21930				2175	3515	5050	14640	3035	3900	3640	2420	38375
		2480	3985	4830	14055	3925	6460	3060	5740	44535				2735	4510	4775	13860	4125	6860	6840	6680	50385
		2665	4430	4895	12165	2895	4540	2220	4780	38590				2665	4430	4895	12165	2895	4540	4440	4780	40810
										35018.3												43190
										8725.56												4796.67
007R	176	327	624	756	654	580	576	513	455			007R	221	503	690	738	735	660	612	597	582
005R	211	516	669	855	870	831	708	555	479			005R	211	516	669	855	870	831	708	555	479
fe/fe 0/+ n=2	193.5	421.5	646.5	805.5	762	705.5	642	534	467	AVG		fe/fe 0/+ n=2	216	509.5	679.5	796.5	802.5	745.5	660	576	530.5	AVG
	17.5	94.5	22.5	49.5	108	125.5	66	21	12	STDDEV/SQRT(n)			5	6.5	10.5	58.5	67.5	85.5	48	21	51.5	STDDEV/SQRT(n)
										AVG.AUC			0									AVG.AUC
										AUC. VAR.												AUC. VAR.
fe/- 0/0 n=9	145	332.556	443.111	369.778	335.889	280.333	220.778	184.222	173.667			Fe/- n=9	139.889	299.222	348	298.556	256	220.556	189	179.25	151.111
	7.29155	23.9282	23.9371	36.7287	39.1682	25.6158	16.7968	11.4453	12.5067				9.48748	32.848	41.1626	34.4533	39.834	25.3827	20.0589	18.4097	13.7684
fe/- 0/+ n=8	218	469.375	624.625	658.125	650	585.375	557.5	501.5	442.5			Fe/- CreER n=8	239.5	507.625	718.625	772.125	726	686.25	609.25	549.75	493.75
	16.8205	32.322	38.5491	59.9918	44.4952	40.3139	44.9504	39.0805	38.8932				24.2443	41.6524	55.6	62.7237	39.6295	52.9109	49.1084	34.2094	50.5995
fe/+ 0/0 n=10	136.7	303	410.5	349.5	252.4	201.2	182.6	159.1	152.4			Fe/+ n=10	152.2	312.3	420.8	382	334.1	293.4	237.3	149.667	196.3
	7.13995	14.2267	27.2565	29.8426	18.741	14.7895	14.8273	8.90499	9.53613				6.22504	17.6094	31.1911	42.1948	46.1518	45.5356	28.0131	8.94614	21.1561
fe/+ 0/+ n=3	136	304	376.5	359	327	234.5	218.5	215.5	200			Fe/+ Cre n=3	154	351	479.333	502	401.667	268.667	241.333	244	229.667
	20.8273	31.8346	67.9125	88.1898	67.5533	61.8304	50.3201	53.6749	40.3085				7.37111	40.5093	23.8071	39.5011	45.0531	39.9388	50.6008	20	61.526
													0	15	30	45	60	75	90	120
				6 wks			Set #3									20wks		Set #2
	0	10	20	30	50	70	90	110	130	150			0	10	20	40	60	80	100	120	130
315R	261	542	867	1083	597	560	541	394	371	265		088R	268	437	595	668	676	536	540	424
173R	277	526	1029	999	942	700	489	428	321	278		090R	205	516	596	764	687	633	584	489
317R	275	560	906	1056	864	725	592	461	407	378		078R	234	401	620	896	596	536	572	496
180R	132	491	598	753	575	523	458	395	337	267		079L	204	452	568	776	608	582	496	456
059L	215	374	556	942	867	777	582	455	321	286		091L	225	616	880	1088	970	803	783	768
301L	201	485	807	921	918	849	750	606	424	311		070R	273	900	472	644	537	462	363	400
320L	233	557	682	945	846	707	553	475	417	334		050R	402	483	597	825	933	780	669	663
058R	349	536	1167	1053	927	737	537	494	440	399		966L	186	374	468	541	503	424	409	349
		4015	7045	9750	16800	11570	11010	9350	7650	77190				3525	5160	12630	13440	12120	10760	9640	8480	75755		6.197e-05
		4015	7775	10140	19410	16420	11890	9170	7490	86310				3605	5560	13600	14510	13200	12170	10730	9780	83155
		4175	7330	9810	19200	15890	13170	10530	8680	88785				3175	5105	15160	14920	11320	11080	10680	9920	81360
		3115	5445	6755	13280	10980	9810	8530	7320	65235				3280	5100	13440	13840	11900	10780	9520	9120	76980
		2945	4650	7490	18090	16440	13590	10370	7760	81335				4205	7480	19680	20580	17730	15860	15510	15360	116405
		3430	6460	8640	18390	17670	15990	13560	10300	94440				5865	6860	11160	11810	9990	8250	7630	8000	69565
		3950	6195	8135	17910	15530	12600	10280	8920	83520				4425	5400	14220	17580	17130	14490	13320	13260	99825
		4425	8515	11100	19800	16640	12740	10310	9340	92870				2800	4210	10090	10440	9270	8330	7580	6980	59700
										83710.6	1.4084e-07
										6890.62												82843.1	0.00012394
																						12713.9
178R	126	154	388	144	128	136	140	133	120	136		071L	129	416	565	495	557	513	438	405
314L	152	394	430	374	268	202	158	156	143	151		087L	126	289	455	335	261	180	161	126	121
318L	138	385	536	498	399	305	217	150	136	133		077L	145	542	579	540	544	396	362	315
200R	115	312	355	268	173	180	153	145	121	119		089L	114	328	436	543	226	209	186	181
057L	134	239	376	403	335	244	169	132	137	116		042R	159	402	471	491	353	303	232	339
179L	109	345	384	325	272	209	188	157	129	132		043L	125	415	445	282	215	198	190	161
312R	109	238	305	399	297	215	175	122	94	122		048R	229	360	487	562	544	535	447	374
176L	129	366	432	416	366	275	196	173	157	135		064R	151	228	308	250	233	230	209	200
												049L	145	350	400	423	366	254	214	206
												051L	130	401	587	384	266	225	153	157
		1400	2710	2660	2720	2640	2760	2730	2530	20150				2725	4905	10600	10520	10700	9510	8430	8100	65490
		2730	4120	4020	6420	4700	3600	3140	2990	31720				2075	3720	7900	5960	4410	3410	2870	2470	32815
		2615	4605	5170	8970	7040	5220	3670	2860	40150				3435	5605	11190	10840	9400	7580	6770	6300	61120
		2135	3335	3115	4410	3530	3330	2980	2660	25495				2210	3820	9790	7690	4350	3950	3670	3620	39100
		1865	3075	3895	7380	5790	4130	3010	2690	31835				2805	4365	9620	8440	6560	5350	5710	6780	49630
		2270	3645	3545	5970	4810	3970	3450	2860	30520				2700	4300	7270	4970	4130	3880	3510	3220	33980
		1735	2715	3520	6960	5120	3900	2970	2160	29080				2945	4235	10490	11060	10790	9820	8210	7480	65030
		2475	3990	4240	7820	6410	4710	3690	3300	36635				1895	2680	5580	4830	4630	4390	4090	4000	32095
										30698.1				2475	3750	8230	7890	6200	4680	4200	4120	41545
										4386.88				2655	4940	9710	6500	4910	3780	3100	3140	38735
																						45954
177L	139	408	159	370	251	218	196	169	149	138												11490.8
168L	129	294	349	332	256	188	158	133	111	119		086R	113	385	400	560	340	257	222	174
310R	150	403	365	337	301	243	223	190	164	156		080R	127	393	422	243	238	222	169	161
303R	138	292	466	493	391	354	269	205	146	155		069L	162	456	584	321	244	232	191	161
302L	110	290	359	343	217	216	165	145	117	134		062R	103	229	411	429	377	261	225	208
304L	115	329	269	237	189	178	158	140	126	133		063L	137	328	409	531	427	320	301	254
		2735	2835	2645	6210	4690	4140	3650	3180	30085		061L	147	330	382	343	253	230	212	189
		2115	3215	3405	5880	4440	3460	2910	2440	27865		072L	145	268	219	196	184	166	160	157
		2765	3840	3510	6380	5440	4660	4130	3540	34265		060R	160	313	528	492	447	277	229	210
		2150	3790	4795	8840	7450	6230	4740	3510	41505				2490	3925	4800	4500	2985	2395	1980	1740	24815
		2000	3245	3510	5600	4330	3810	3100	2620	28215				2600	4075	3325	2405	2300	1955	1650	1610	19920
		2220	2990	2530	4260	3670	3360	2980	2660	24670				4560	5200	4525	2825	2380	2115	1760	1610	24975
										31100.8				1660	3200	4200	4030	3190	2430	2165	2080	22955
										4522.78				2325	3685	4700	4790	3735	3105	2775	2540	27655
														2385	3560	3625	2980	2415	2210	2005	1890	21070
														2065	2435	2075	1900	1750	1630	1585	1570	15010
														2365	4205	5100	4695	3620	2530	2195	2100	26810
																						22901.2
																						3175.94
199L	133	320	363	323	227	227	166	155	152	138		081L	122	490	503	254	205	156	154	139
322L	125	441	410	440	243	232	170	147	120	117		041L	160	332	454	508	407	375	294	228
319R	120	295	372	351	242	184	139	135	105	126		073R	158	496	488	437	314	258	218	192
		2265	3415	3430	5500	4540	3930	3210	3070	29360				3060	4965	7570	4590	3610	3100	2930	2780	32605
		2830	4255	4250	6830	4750	4020	3170	2670	32775				2460	3930	9620	9150	7820	6690	5220	4560	49450
		2075	3335	3615	5930	4260	3230	2740	2400	27585				3270	4920	9250	7510	5720	4760	4100	3840	43370
										29906.7												41808.3
										1912.22												6135.56
												007R	190	592	760	742	638	581	500	521
												005R	254	508	495	639	672	590	575	554
												fe/fe 0/+ n=2	169.857	1791.06	2641.5	3447.67	2902.33	2329.33	1947.22	1687	2392.73
													32	42	132.5	51.5	17	4.5	37.5	16.5	#DIV/0!
	0	10	20	30	50	70	90	100	120	150
Het-B	130.167	336	327.833	352	267.5	232.833	194.833	163.667	135.5	139.167	AVG	fe/- 0/0 n=8	133.143	337.75	419.375	389.375	313.75	245.625	213.625	189.25	#DIV/0!	AVG
	6.24722	22.7581	42.3701	33.7323	29.1499	26.0159	18.1648	11.9434	8.44097	5.7932	STDDEV/SQRT(n)		7.10173	25.6095	38.0338	47.6066	34.4341	15.9295	15.4988	11.8348	#DIV/0!	STDDEV/SQRT(n)
											AVG.AUC											AVG.AUC
											AUC. VAR.											AUC. VAR.
KO	242.875	508.875	826.5	969	817	697.25	562.75	463.5	379.75	314.75		fe/- 0/+ n=8	249.625	522.375	599.5	775.25	688.75	594.5	552	505.625	#DIV/0!
	22.642	21.6039	74.5882	37.5086	51.8308	38.0417	31.0332	23.9903	17.1784	18.1342			24.3024	60.0514	45.0555	59.5515	61.4671	48.7325	47.7949	49.7834	#DIV/0!
WT	126.5	304.125	400.75	353.375	279.75	220.75	174.5	146	129.625	130.5		fe/+ 0/0 n=10	145.3	373.1	473.3	430.5	356.5	304.3	259.2	246.4	121
	5.32849	30.2758	24.0689	38.2052	32.632	18.8734	8.87009	5.83707	6.62769	3.99553			10.2687	26.792	27.4724	35.8594	44.75	41.5478	35.618	32.0694	#DIV/0!
Het-I	126	352	381.667	371.333	237.333	214.333	158.333	145.667	125.667	127		fe/+ 0/+ n=3	146.667	439.333	481.667	399.667	308.667	263	222	186.333	#DIV/0!
	4.63681	55.2132	17.6399	43.1992	6.33772	18.6592	11.9234	7.11805	16.9755	7.44983			12.3468	53.6946	14.4952	75.6623	58.3733	63.2693	40.464	25.8478	#DIV/0!

## Sheet: Fig 1J qRT-PCR
							WT	fe/+ 0/+	Floxed Ire1 allele/Wild type With INS2CreER allele
							Het-B	fe/- 0/0	Whole body Ire1 allele KO (-)
							KO	fe/- 0/+	Induced KO beta cells
IRE1α-ex16/17	Value	Avg. Dev.		IAPP	Value	Avg. Dev.
WT	1.00054	0.040492		WT	1.00882	0.168184	WT				IRE1α-Fe
Het-B	0.509055	0.0704011		Het-B	0.768416	0.273757	Het				IRE1α
KO	0.115285	0.0219612		KO	0.647858	0.0802726	KO				XBP1s
											INS1
IRE1α-3'	Value	Avg. Dev.		Glucagon	Value	Avg. Dev.					INS2
WT	1.00217	0.0819741		WT	1	0.05					IAPP
Het-B	0.854335	0.178176		Het-B	1.17	0.43					GCG
KO	1.30263	0.230151		KO	0.75	0.3					PDX1
											MAFA
XBP1s	Value	Avg. Dev.		PDX1	Value	Avg. Dev.					GLUT2
WT	1.05766	0.363102		WT	1.0024	0.0981043
Het-B	0.896368	0.152396		Het-B	0.870551	0.07
KO	0.187078	0.103048		KO	0.578034	0.0799407
INS1	Value	Avg. Dev.		MAFA	Value	Avg. Dev.
WT	1.00053	0.0395671		WT	1.0037	0.104363
Het-B	0.892326	0.0618142		Het-B	1.40133	0.137147
KO	0.86262	0.0844238		KO	3.47534	0.677014
INS2	Value	Avg. Dev.		GLUT2	Value	Avg. Dev.
WT	1.01533	0.220651		WT	1.0006	0.0490227
Het-B	0.594578	0.113265		Het-B	0.901792	0.0441817
KO	0.892326	0.0618142		KO	1.3203	0.0646859

## Sheet: Fig 2A qRT-PCR
				EDEM1	Value	Avg. Dev.
				WT	1.0047	0.116176
				Het-B	0.844848	0.0976921
				KO	0.440314	0.083878
FKBP11	Value	Avg. Dev.		CEBPβ	Value	Avg. Dev.
WT	1.01287	0.189811		WT	1.01158	0.192701
Het-B	0.833158	0.223406		Het-B	1.25797	0.214891
KO	0.208289	0.0558515		KO	1.86091	0.310237
ERDJ4	Value	Avg. Dev.		SREBP2	Value	Avg. Dev.
WT	1.00642	0.139185		WT	1	0.1
Het-B	0.813554	0.0563574		Het-B	0.9	0.05
KO	0.185822	0.0193216		KO	2	0.39
PDIA1	Value	Avg. Dev.		SCD1	Value	Avg. Dev.
WT	1.00541	0.147304		WT	1.0024	0.0981043
Het-B	0.579877	0.112963		Het-B	1.2341	0.120781
KO	0.352139	0.146013		KO	2.40131	0.467787
WFS1	Value	Avg. Dev.		CHOP	Value	Avg. Dev.
WT	1.00541	0.147304		WT	1	0.1
Het-B	0.933593	0.0457398		Het-B	0.8619	0.1211
KO	0.483742	0.0335103		KO	2.576	0.4771
				GPX2	Value	Avg. Dev.
				WT	1	0.2338
				Het-B	0.840896	0
				KO	2.83522	0.277481
				ERP72	Value	Avg. Dev.
				WT	1.0016	0.0693841
				Het-B	1.35319	0.105695
				KO	3.64882	0.144297
				BiP	Value	Avg. Dev.
				WT	1.0021	0.0782723
				Het-B	1.72747	0.17962
				KO	4.82366	0.472088
				GRP94	Value	Avg. Dev.
				WT	1.0016	0.0693841
				Het-B	1.29778	0.804871
				KO	5.07399	0.707308

## Sheet: Fig 1C Serum-Insulin
														10mins later
		Sample	Wells	OD	R	Conc	AvgConc	SD	CV	Dilution	AdjConc		Sample	Wells	OD	R	Conc	AvgConc	SD	CV	Dilution	AdjConc
Fe/+ Cre	Het-I	56	A1	0.202		0.962	0.912	0.071	7.8	1	0.912		Un01	A1	0.193		0.928	0.921	0.01	1	1	0.921
			A2	0.184		0.862								A2	0.19		0.914
		Un02	B1	0.22		1.067	1.042	0.036	3.5	1	1.042		Un02	B1	0.21		1.032	0.999	0.047	4.7	1	0.999
			B2	0.211		1.016								B2	0.199		0.965
		Un03	C1	0.292		1.483	1.458	0.036	2.5	1	1.458		Un03	C1	0.279		1.441	1.406	0.05	3.5	1	1.406
			C2	0.283		1.432								C2	0.267		1.371
		Un04	D1	0.272		1.367	1.34	0.038	2.9	1	1.34		Un04	D1	0.259		1.321	1.286	0.049	3.8	1	1.286
			D2	0.263		1.313								D2	0.247		1.251
Fe/-	Het-B	93	E1	0.23		1.128	1.1	0.039	3.5	1	1.1		Un05	E1	0.217		1.074	1.041	0.046	4.5	1	1.041
			E2	0.221		1.073								E2	0.206		1.008
		Un06	F1	0.196		0.93	0.934	0.007	0.7	1	0.934		Un06	F1	0.186		0.887	0.89	0.005	0.5	1	0.89
			F2	0.198		0.939								F2	0.187		0.894
		Un07	G1	0.295		1.502	1.459	0.061	4.2	1	1.459		Un07	G1	0.279		1.437	1.393	0.062	4.5	1	1.393
			G2	0.28		1.415								G2	0.264		1.349
		Un08	H1	0.259		1.293	1.297	0.006	0.4	1	1.297		Un08	H1	0.246		1.243	1.238	0.007	0.5	1	1.238											8wks.						4wks.
			H2	0.261		1.301								H2	0.244		1.234															Avg.	Avg.Dev.					Avg.	Avg.Dev.
	Het-I	57	A3	0.241		1.187	1.179	0.011	0.9	1	1.179		Un09	A3	0.23		1.152	1.15	0.003	0.2	1	1.15	WTs	1.146	0.85	1.693	1.589	1.2	1.2	1.1	Resting	1.254	0.3215				Resting	0.891833	0.380222
			A4	0.238		1.172								A4	0.23		1.148														Fasted	0.986	0.104				Fasted	0.7765	0.22
		Un10	B3	0.298		1.52	1.56	0.057	3.7	1	1.56		Un10	B3	0.285		1.474	1.523	0.07	4.6	1	1.523		1.143	0.849	1.037	0.915				30'	1.29475	0.25825				30'	#DIV/0!	0.33
			B4	0.313		1.601								B4	0.301		1.572														90'	1.338	0.079				90'	0.614083	0.425083
		Un11	C3	0.389		2.039	2.112	0.103	4.9	1	2.112		Un11	C3	0.373		1.994	2.072	0.11	5.3	1	2.072		1.509	0.981	1.597	1.092
			C4	0.414		2.184								C4	0.399		2.149														Resting	1.19167	0.167				Resting	#DIV/0!	0.2
		Un12	D3	0.498		2.667	2.646	0.03	1.1	1	2.646		Un12	D3	0.479		2.626	2.599	0.038	1.5	1	2.599		1.437	1.18	1.379	1.356				Fasted	1.03917	0.189				Fasted	0.604679	0.2
			D4	0.49		2.625								D4	0.47		2.572														30'	1.56017	0.24725				30'	0.912804	0.553054
Fe/- Cre	KO	94	E3	0.324		1.666	1.701	0.049	2.9	1	1.701		Un13	E3	0.31		1.626	1.658	0.045	2.7	1	1.658									90'	1.63167	0.41825				90'	0.859143	0.554143
			E4	0.336		1.735								E4	0.321		1.69						Het-I	0.912	1.179	1.5	1.259	1.066	1.234
		Un14	F3	0.195		0.926	0.969	0.061	6.3	1	0.969		Un14	F3	0.187		0.892	0.932	0.056	6	1	0.932									Resting	1.42971	0.4				Resting	1.13567	0.21
			F4	0.21		1.011								F4	0.2		0.972							1.042	1.56	1.037	1.089	0.742	0.765		Fasted	1.07686	0.1325				Fasted	1.367	0.3
		Un15	G3	0.278		1.403	1.435	0.046	3.2	1	1.435		Un15	G3	0.266		1.36	1.391	0.043	3.1	1	1.391									30'	1.53686	0.269875				30'	1.682	0.33
			G4	0.289		1.468								G4	0.276		1.421							1.458	2.112	1.79	1.455	1.373	1.173		90'	1.46586	0.35975				90'	1.0754	0.205
		Un16	H3	0.36		1.872	1.901	0.041	2.1	1	1.901		Un16	H3	0.344		1.825	1.853	0.04	2.1	1	1.853
			H4	0.37		1.929								H4	0.354		1.881							1.34	2.646	1.914	1.547	1.014	1.329		Resting	1.41329	0.305				Resting	1.006	0.39
	KO	58	A5	0.382		2.002	1.897	0.149	7.8	1	1.897		Un17	A5	0.366		1.955	1.854	0.142	7.7	1	1.854									Fasted	1.04743	0.35				Fasted	0.835	0.3
			A6	0.346		1.792								A6	0.332		1.754														30'	1.20586	0.53				30'	0.927	0.5
		Un18	B5	0.259		1.292	1.254	0.054	4.3	1	1.254		Un18	B5	0.266		1.365	1.272	0.132	10.4	1	1.272	Het-B	1.1	1.562	1.911	0.773	0.996	2.359	1.307	90'	1.5	0.6				90'	1.108	0.4
			B6	0.246		1.216								B6	0.235		1.179
		Un19	C5	0.259		1.292	1.267	0.035	2.8	1	1.267		Un19	C5	0.247		1.253	1.23	0.032	2.6	1	1.23		0.934	1.219	1.13	0.885	0.878	1.125	1.367			fe/+ 0/0 n=7	fe/+ 0/+ n=7	fe/- 0/0 n=6	fe/- 0/+ n=7			fe/+ 0/0 n=4	fe/+ 0/+ n=7	fe/- 0/0 n=6	fe/- 0/+ n=7
			C6	0.25		1.242								C6	0.24		1.207
		Un20	D5	0.471		2.51	2.473	0.052	2.1	1	2.473		Un20	D5	0.45		2.454	2.422	0.045	1.9	1	2.422		1.459	2.084	1.412	1.222	1.18	1.719	1.682			Fe/+ n=4	Fe/+ Cre n=6	Fe/- n=7	Fe/- Cre n=7			fe/+ 0/0	Avg.Dev.	fe/+ 0/+		fe/- 0/0		fe/- 0/+
			D6	0.458		2.436								D6	0.439		2.39															Resting	1.21	1.19167	1.42971	0.777		Resting	1.25	0.380222	1.05	0.2	1.39	0.21	0.85	0.39
	KO	168	E5	0.244		1.206	1.197	0.013	1.1	1	1.197		Un21	E5	0.233		1.17	1.16	0.014	1.2	1	1.16		1.297	1.617	2.13	1.011	1.595	1.215	1.396		Fasted	0.986	1.03917	1.07686	0.879		Fasted	0.986	0.22	0.86	0.2	1.07686	0.3	0.74	0.3
			E6	0.241		1.188								E6	0.23		1.15															30'	2.49	2.56	2.54	1.333		30'	2.49	0.33	2.3	0.553054	2.54	0.33	1.2	0.5
		Un22	F5	0.213		1.03	1.003	0.037	3.7	1	1.003		Un22	F5	0.203		0.991	0.96	0.045	4.7	1	0.96										90'	2.34	2.3	2.25	1.569		90'	2.34	0.425083	2.2	0.554143	2.25	0.205	1.4	0.4
			F6	0.204		0.977								F6	0.193		0.928						Kos	1.701	1.897	1.197	1.181	1.5	1.411	1.006
		Un23	G5	0.209		1.003	0.99	0.02	2	1	0.99		Un23	G5	0.199		0.966	0.953	0.019	2	1	0.953											0.242	0.238333	0.285943	0.1554			0.25	0.0760444	0.21	0.04	0.278	0.042	0.17	0.078
			G6	0.204		0.976								G6	0.195		0.939							0.969	1.254	1.003	1.061	1.113	1.097	0.835			0.1972	0.207833	0.215371	0.1758			0.1972	0.044	0.172	0.04	0.215371	0.06	0.148	0.06
		Un24	H5	0.279		1.409	1.375	0.048	3.5	1	1.375		Un24	H5	0.267		1.367	1.331	0.051	3.8	1	1.331											0.498	0.512	0.508	0.2666			0.498	0.066	0.46	0.110611	0.508	0.066	0.24	0.1
			H6	0.267		1.341								H6	0.255		1.295							1.435	1.267	0.99	1.232	1.511	1.079	0.927			0.468	0.46	0.45	0.3138			0.468	0.0850167	0.44	0.110829	0.45	0.041	0.28	0.08
Fe/+	WT	59	A7	0.234		1.147	1.146	0.002	0.1	1	1.146		Un25	A7	0.222		1.103	1.092	0.015	1.4	1	1.092
s			A8	0.233		1.144								A8	0.219		1.081							1.901	2.473	1.375	0.994	2.281	1.77	1.108									fe/+ 0/0	Avg.Dev.	fe/+ 0/+		fe/- 0/0		fe/- 0/+
		Un26	B7	0.24		1.183	1.143	0.057	4.9	1	1.143		Un26	B7	0.228		1.136	1.097	0.055	5	1	1.097																Resting	1.25	0.380222	1.05	0.2	1.39	0.21	0.85	0.39
			B8	0.226		1.103								B8	0.215		1.058																					Fasted	0.986	0.22	0.86	0.2	1.07686	0.3	0.74	0.3
		Un27	C7	0.309		1.581	1.509	0.102	6.7	1	1.509		Un27	C7	0.295		1.533	1.46	0.103	7.1	1	1.46																30'	2.49	0.33	2.3	0.553054	2.54	0.33	1.2	0.5
			C8	0.284		1.437								C8	0.27		1.387																					90'	2.34	0.425083	2.2	0.554143	2.25	0.205	1.4	0.4
		Un28	D7	0.296		1.503	1.437	0.093	6.5	1	1.437		Un28	D7	0.281		1.454	1.388	0.093	6.7	1	1.388
			D8	0.273		1.372								D8	0.259		1.322
	KO	169	E7	0.242		1.195	1.181	0.019	1.6	1	1.181		Un29	E7	0.23		1.151	1.134	0.023	2	1	1.134
			E8	0.237		1.168								E8	0.225		1.118
		Un30	F7	0.225		1.099	1.061	0.054	5.1	1	1.061		Un30	F7	0.215		1.061	1.023	0.054	5.2	1	1.023
			F8	0.212		1.023								F8	0.202		0.985
		Un31	G7	0.256		1.276	1.232	0.061	5	1	1.232		Un31	G7	0.244		1.235	1.187	0.067	5.7	1	1.187
			G8	0.241		1.189								G8	0.228		1.139
		Un32	H7	0.219		1.06	0.994	0.094	9.4	1	0.994		Un32	H7	0.208		1.022	0.956	0.093	9.8	1	0.956
			H8	0.196		0.928								H8	0.186		0.89
	Het-I	60	A9	0.285		1.442	1.5	0.081	5.4	1	1.5		Un33	A9	0.286		1.481	1.495	0.02	1.3	1	1.495
			A10	0.305		1.558								A10	0.291		1.51
		Un34	B9	0.21		1.01	1.037	0.038	3.7	1	1.037		Un34	B9	0.2		0.972	1.002	0.042	4.2	1	1.002
			B10	0.219		1.064								B10	0.21		1.032
		Un35	C9	0.321		1.65	1.79	0.198	11.1	1	1.79		Un35	C9	0.305		1.596	1.736	0.197	11.4	1	1.736
			C10	0.37		1.929								C10	0.353		1.875
		Un36	D9	0.333		1.72	1.914	0.274	14.3	1	1.914		Un36	D9	0.317		1.663	1.856	0.273	14.7	1	1.856
			D10	0.401		2.108								D10	0.382		2.049
	Het-B	170	E9	0.286		1.449	1.562	0.16	10.2	1	1.562		Un37	E9	0.272		1.399	1.51	0.157	10.4	1	1.51
			E10	0.325		1.675								E10	0.31		1.621
		Un38	F9	0.225		1.098	1.219	0.172	14.1	1	1.219		Un38	F9	0.213		1.05	1.171	0.171	14.6	1	1.171
			F10	0.267		1.341								F10	0.254		1.292
		Un39	G9	0.364		1.894	2.084	0.269	12.9	1	2.084		Un39	G9	0.345		1.831	2.02	0.267	13.2	1	2.02
			G10	0.43		2.274								G10	0.409		2.209
		Un40	H9	0.297		1.509	1.617	0.153	9.5	1	1.617		Un40	H9	0.281		1.452	1.562	0.155	9.9	1	1.562
			H10	0.334		1.725								H10	0.318		1.671
	KO	92	A11	0.295		1.499	1.5	0.002	0.1	1	1.5		Un41	A11	0.282		1.46	1.449	0.016	1.1	1	1.449
			A12	0.295		1.502								A12	0.279		1.437
		Un42	B11	0.227		1.108	1.113	0.008	0.7	1	1.113		Un42	B11	0.215		1.06	1.066	0.008	0.7	1	1.066
			B12	0.229		1.118								B12	0.217		1.071
		Un43	C11	0.298		1.515	1.511	0.006	0.4	1	1.511		Un43	C11	0.283		1.466	1.466	0	0	1	1.466
			C12	0.296		1.506								C12	0.283		1.465
		Un44	D11	0.43		2.275	2.281	0.009	0.4	1	2.281		Un44	D11	0.407		2.196	2.204	0.012	0.6	1	2.204
			D12	0.432		2.287								D12	0.41		2.213
	Het-B	172	E11	0.367		1.917	1.911	0.008	0.4	1	1.911		Un45	E11	0.348		1.846	1.84	0.008	0.5	1	1.84
			E12	0.366		1.906								E12	0.346		1.834
		Un46	F11	0.235		1.155	1.13	0.035	3.1	1	1.13		Un46	F11	0.222		1.103	1.077	0.037	3.4	1	1.077
			F12	0.226		1.105								F12	0.213		1.051
		Un47	G11	0.275		1.385	1.412	0.038	2.7	1	1.412		Un47	G11	0.259		1.323	1.349	0.037	2.8	1	1.349
			G12	0.284		1.438								G12	0.268		1.376
		Un48	H11	0.418		2.206	2.13	0.107	5	1	2.13		Un48	H11	0.395		2.127	2.067	0.085	4.1	1	2.067
			H12	0.391		2.054								H12	0.375		2.007
	WT	267	A1	0.182		0.847	0.85	0.004	0.5	1	0.85		Un49	A1	0.182		0.867	0.868	0.001	0.1	1	0.868
			A2	0.183		0.853								A2	0.183		0.868
		Un50	B1	0.183		0.855	0.849	0.009	1.1	1	0.849		Un50	B1	0.184		0.875	0.866	0.012	1.4	1	0.866
			B2	0.181		0.843								B2	0.181		0.858
		Un51	C1	0.201		0.961	0.981	0.028	2.9	1	0.981		Un51	C1	0.202		0.982	0.999	0.024	2.4	1	0.999
			C2	0.208		1.002								C2	0.208		1.016
		Un52	D1	0.236		1.158	1.18	0.031	2.7	1	1.18		Un52	D1	0.235		1.179	1.204	0.035	2.9	1	1.204
			D2	0.243		1.202								D2	0.243		1.228
	Het-B	562	E1	0.168		0.767	0.773	0.009	1.1	1	0.773		Un53	E1	0.167		0.778	0.783	0.007	0.9	1	0.783
			E2	0.17		0.779								E2	0.169		0.788
		Un54	F1	0.187		0.881	0.885	0.006	0.6	1	0.885		Un54	F1	0.188		0.901	0.902	0	0	1	0.902
			F2	0.189		0.889								F2	0.188		0.902
		Un55	G1	0.24		1.183	1.222	0.055	4.5	1	1.222		Un55	G1	0.241		1.215	1.25	0.05	4	1	1.25
			G2	0.253		1.261								G2	0.253		1.285
		Un56	H1	0.208		0.998	1.011	0.019	1.9	1	1.011		Un56	H1	0.209		1.026	1.032	0.008	0.7	1	1.032
			H2	0.212		1.025								H2	0.211		1.037
	Het-B	268	A3	0.212		1.019	0.996	0.034	3.4	1	0.996		Un57	A3	0.211		1.038	1.004	0.049	4.9	1	1.004
			A4	0.203		0.972								A4	0.2		0.969
		Un58	B3	0.166		0.76	0.878	0.168	19.1	1	0.878		Un58	B3	0.166		0.772	0.914	0.201	22	1	0.914
			B4	0.208		0.997								B4	0.214		1.057
		Un59	C3	0.24		1.182	1.18	0.003	0.2	1	1.18		Un59	C3	0.24		1.206	1.202	0.006	0.5	1	1.202
			C4	0.239		1.178								C4	0.238		1.198
		Un60	D3	0.325		1.67	1.595	0.105	6.6	1	1.595		Un60	D3	0.325		1.713	1.633	0.113	6.9	1	1.633
			D4	0.299		1.521								D4	0.298		1.553
	Het-I	564	E3	0.251		1.245	1.259	0.02	1.6	1	1.259		Un61	E3	0.25		1.269	1.281	0.017	1.3	1	1.281
			E4	0.256		1.273								E4	0.254		1.293
		Un62	F3	0.226		1.102	1.089	0.019	1.7	1	1.089		Un62	F3	0.226		1.124	1.105	0.027	2.4	1	1.105
			F4	0.221		1.076								F4	0.219		1.086
		Un63	G3	0.287		1.453	1.455	0.002	0.2	1	1.455		Un63	G3	0.286		1.484	1.481	0.004	0.3	1	1.481
			G4	0.287		1.456								G4	0.286		1.478
		Un64	H3	0.3		1.529	1.547	0.025	1.6	1	1.547		Un64	H3	0.299		1.56	1.575	0.021	1.3	1	1.575
			H4	0.306		1.564								H4	0.304		1.59
	WT	276	A5	0.325		1.673	1.693	0.027	1.6	1	1.693		Un65	A5	0.322		1.696	1.709	0.018	1.1	1	1.709
			A6	0.332		1.712								A6	0.327		1.722
		Un66	B5	0.217		1.048	1.037	0.016	1.5	1	1.037		Un66	B5	0.215		1.06	1.046	0.02	1.9	1	1.046
			B6	0.213		1.026								B6	0.21		1.032
		Un67	C5	0.313		1.602	1.597	0.007	0.4	1	1.597		Un67	C5	0.31		1.622	1.608	0.019	1.2	1	1.608
			C6	0.311		1.592								C6	0.305		1.594
		Un68	D5	0.281		1.42	1.379	0.057	4.2	1	1.379		Un68	D5	0.28		1.443	1.39	0.075	5.4	1	1.39
			D6	0.267		1.339								D6	0.262		1.337
	KO	767	E5	0.289		1.465	1.411	0.077	5.4	1	1.411		Un69	E5	0.288		1.492	1.416	0.107	7.6	1	1.416
			E6	0.27		1.357								E6	0.262		1.34
		Un70	F5	0.231		1.132	1.097	0.049	4.5	1	1.097		Un70	F5	0.229		1.144	1.105	0.055	5	1	1.105
			F6	0.219		1.063								F6	0.216		1.066
		Un71	G5	0.226		1.101	1.079	0.031	2.8	1	1.079		Un71	G5	0.224		1.112	1.085	0.037	3.4	1	1.085
			G6	0.218		1.057								G6	0.215		1.059
		Un72	H5	0.342		1.773	1.77	0.004	0.2	1	1.77		Un72	H5	0.339		1.795	1.788	0.01	0.5	1	1.788
			H6	0.341		1.767								H6	0.337		1.781
	Het-I	277	A7	0.216		1.043	1.066	0.033	3.1	1	1.066		Un73	A7	0.214		1.054	1.071	0.025	2.3	1	1.071
			A8	0.224		1.09								A8	0.22		1.089
		Un74	B7	0.163		0.737	0.742	0.007	0.9	1	0.742		Un74	B7	0.162		0.746	0.743	0.004	0.5	1	0.743
			B8	0.164		0.747								B8	0.161		0.74
		Un75	C7	0.274		1.377	1.373	0.007	0.5	1	1.373		Un75	C7	0.27		1.388	1.373	0.021	1.5	1	1.373
			C8	0.272		1.368								C8	0.265		1.359
		Un76	D7	0.208		1	1.014	0.02	1.9	1	1.014		Un76	D7	0.206		1.006	1.014	0.012	1.2	1	1.014
			D8	0.213		1.028								D8	0.209		1.022
	WT	768	E7	0.304		1.554	1.589	0.05	3.1	1	1.589		Un77	E7	0.299		1.561	1.588	0.038	2.4	1	1.588
			E8	0.317		1.624								E8	0.309		1.615
		Un78	F7	0.195		0.923	0.915	0.011	1.2	1	0.915		Un78	F7	0.191		0.919	0.91	0.013	1.5	1	0.91
			F8	0.192		0.907								F8	0.188		0.9
		Un79	G7	0.224		1.094	1.092	0.002	0.2	1	1.092		Un79	G7	0.22		1.092	1.09	0.003	0.3	1	1.09
			G8	0.224		1.09								G8	0.22		1.088
		Un80	H7	0.263		1.318	1.356	0.053	3.9	1	1.356		Un80	H7	0.259		1.32	1.357	0.052	3.9	1	1.357
			H8	0.277		1.394								H8	0.271		1.394
	Het-B	281	A9	0.48		2.562	2.359	0.288	12.2	1	2.359		Un81	A9	0.475		2.601	2.375	0.32	13.5	1	2.375
			A10	0.409		2.156								A10	0.399		2.149
		Un82	B9	0.252		1.253	1.125	0.182	16.1	1	1.125		Un82	B9	0.252		1.279	1.132	0.207	18.3	1	1.132
			B10	0.208		0.996								B10	0.202		0.986
		Un83	C9	0.365		1.901	1.719	0.257	14.9	1	1.719		Un83	C9	0.329		1.737	1.635	0.145	8.8	1	1.635
			C10	0.302		1.537								C10	0.295		1.533
		Un84	D9	0.258		1.286	1.215	0.1	8.2	1	1.215		Un84	D9	0.246		1.244	1.194	0.071	6	1	1.194
			D10	0.233		1.145								D10	0.229		1.144
	Het-B	769	E9	0.254		1.265	1.307	0.059	4.5	1	1.307		Un85	E9	0.269		1.381	1.364	0.024	1.8	1	1.364
			E10	0.269		1.349								E10	0.263		1.347
		Un86	F9	0.331		1.705	1.367	0.478	35	1	1.367		Un86	F9	0.265		1.357	1.19	0.237	19.9	1	1.19
			F10	0.213		1.029								F10	0.209		1.022
		Un87	G9	0.368		1.922	1.682	0.339	20.2	1	1.682		Un87	G9	0.344		1.822	1.628	0.274	16.8	1	1.628
			G10	0.285		1.442								G10	0.278		1.434
		Un88	H9	0.344		1.781	1.396	0.545	39	1	1.396		Un88	H9	0.309		1.616	1.312	0.43	32.8	1	1.312
			H10	0.21		1.011								H10	0.206		1.007
	Het-I	282	A11	0.254		1.261	1.234	0.039	3.1	1	1.234		Un89	A11	0.248		1.257	1.228	0.042	3.4	1	1.228
			A12	0.244		1.207								A12	0.238		1.198
		Un90	B11	0.167		0.762	0.765	0.004	0.6	1	0.765		Un90	B11	0.164		0.759	0.76	0.002	0.2	1	0.76
			B12	0.168		0.768								B12	0.165		0.762
		Un91	C11	0.239		1.178	1.173	0.008	0.7	1	1.173		Un91	C11	0.235		1.179	1.171	0.011	1	1	1.171
			C12	0.237		1.167								C12	0.232		1.163
		Un92	D11	0.272		1.365	1.329	0.05	3.8	1	1.329		Un92	D11	0.268		1.372	1.334	0.054	4.1	1	1.334
			D12	0.259		1.293								D12	0.255		1.295
	KO	770	E11	0.211		1.019	1.006	0.019	1.9	1	1.006		Un93	E11	0.209		1.023	1.006	0.025	2.5	1	1.006
			E12	0.207		0.992								E12	0.203		0.988
		Un94	F11	0.184		0.861	0.835	0.037	4.4	1	0.835		Un94	F11	0.181		0.862	0.833	0.04	4.8	1	0.833
			F12	0.175		0.809								F12	0.172		0.805
		Un95	G11	0.199		0.945	0.927	0.026	2.9	1	0.927		Un95	G11	0.196		0.951	0.929	0.031	3.3	1	0.929
			G12	0.192		0.908								G12	0.189		0.907
		Un96	H11	0.227		1.11	1.108	0.003	0.3	1	1.108		Un96	H11	0.225		1.121	1.111	0.013	1.2	1	1.111
			H12	0.226		1.105								H12	0.222		1.102

## Sheet: Fig 1E-H Pancreatic Contents
			Insulin ng/ml Raw	Insulin*Diltns	Insulin/50mg/ml Protein Conc.	Avgs.	Nano Orange 20k diltn. Protein Conc.	Back Calculated Normalized Protein ng/ml	H+-EtOH Adjusted Protein mg/ml	Final [ng Insulin/mg Pancreatic Protein]	AVGs.	Av.Dev.	T-Test	2x Insulin Raw	1:500 pM Proinsulin	pmol Proinsulin/ug Pancreas	nmol Proinsulin			% Pro/Insulin			AVGs.	Av. Dev.	T-Test	proinsulin/insulin	Individual Proinsulin/Insulin	Av. Dev.	T-Test
20x	170	fe/-	0.338	706.758	14.1352		194.96	3899200	3.8992	181.257					2.812	367.799	0.367799			0.202915							2.02915
20x	281	fe/-	0.472	986.952	19.739		409.789	8195780	8.19578	120.422					5.522	343.618	0.343618			0.285345							2.85345
20x	769	fe/-	0.653	1365.42	27.3085	20.3942	234.86	4697200	4.6972	290.689	197.456	62.1552			8.329	904.324	0.904324	0.53858	0.121915	0.311097	0.266452	0.0211791	538.58	243.829		2.7276	3.11097	0.423581
20x	58	fe/- C	0.283	591.753	11.8351		207.343	4146860	4.14686	142.699				0.7	1.213	149.18	0.14918			0.104542							1.04542
30x	94	fe/- C	0.094	196.554	3.93108		176.473	3529460	3.52946	55.6895				0.238	-0.707	-102.16	-0.10216			-0.183446							-1.83446
20x	168	fe/- C	0.273	570.843	11.4169		191.954	3839080	3.83908	148.693				0.657	0.989	131.383	0.131383			0.0883588							0.883588
20x	169	fe/- C	0.351	733.941	14.6788		194.258	3885160	3.88516	188.909			0.731542	0.731	1.632	214.231	0.214231			0.113404					0.219221		1.13404		0.079822
20x	770	fe/- C	0.71	1484.61	29.6922	14.3108	227.204	4544080	4.54408	326.713	172.541	68.2162	0.105766	1.781	6.565	736.816	0.736816	0.22589	0.102185	0.225524	0.0696766	0.0506245	225.89	204.37	0.078541	1.3092	2.25524	1.01249	0.0223504
30x	59	fe/+	0.366	765.306	15.3061		158.731	3174620	3.17462	241.07			0.153953		3.728	598.9	0.5989			0.248434					0.183824		2.48434		0.0380493
20x	267	fe/+	1.146	2396.29	47.9257		181.387	3627740	3.62774	660.545					20.865	2933.27	2.93327			0.444068							4.44068
20x	276	fe/+	0.432	903.312	18.0662		228.607	4572140	4.57214	197.569					3.874	432.126	0.432126			0.218722							2.18722
30x	279	fe/+	0.364	761.124	15.2225		193.915	3878300	3.8783	196.252					3.182	418.436	0.418436			0.213214							2.13214
20x	768	fe/+	1.068	2233.19	44.6638	28.2369	202.937	4058740	4.05874	550.217	369.131	189	0.253929	2.825	18.194	2286.16	2.28616	1.33378	0.510375	0.415502	0.307988	0.0487189	1333.78	1020.75		3.6133	4.15502	0.974378
20x	56	fe/+ C	0.956	1999	39.9799		183.455	3669100	3.6691	544.819			0.738265		16.166	2247.05	2.24705			0.41244							4.1244
20x	57	fe/+ C	2.177	4552.11	91.0421		204.34	4086800	4.0868	1113.86					48.676	6074.38	6.07438			0.545347							5.45347
20x	60	fe/+ C	0.292	610.572	12.2114		181.143	3622860	3.62286	168.533					1.749	246.212	0.246212			0.146091							1.46091
20x	162	fe/+ C	0.53	1108.23	22.1646		190.272	3805440	3.80544	291.223					4.186	561.002	0.561002			0.192637							1.92637
20x	277	fe/+ C	0.558	1166.78	23.3356		196.394	3927880	3.92788	297.05					4.956	643.492	0.643492			0.216627							2.16627
20x	282	fe/+ C	0.337	704.667	14.0933	33.8045	193.497	3869940	3.86994	182.087	432.928	264.273			3.455	455.317	0.455317	1.70458	0.818713	0.250054	0.293866	0.0616758	1704.58	1637.43		3.93732	2.50054	1.23352
					INSULIN					% Pro/INS	AVGs.	Av.Dev.		Proinsulin	AVGs.	Av.Dev.
					WT	369.13	189	94.5		WT	0.307988	0.0487189		WT	133.378	51.0375							1020.75	0.121915		fe/+	7.23252
					Het-I	432.9	264	132		Het-I	0.293866	0.0616758		Het-I	170.458	81.8713							1637.43	0.102185		fe/+ C	5.28757
					Het-B	197.456	62	31		Het-B	0.266452	0.0211791		Het-B	53.858	12.1915							243.829	0.510375		fe/-	16.1963
					KO	172.541	68	34		KO	0.0696766	0.0506245		KO	22.589	10.2185							204.37	0.818713		fe/- C	16.8851

## Sheet: Fig 1I Synthesis IP S35
		Biological replicate	1	2	3	4	5	6	Average	AveDev	t-test Ad-Cre Versus Ad-K907A		Fold Change	% Deviation
		WT	3.84183e+06	3.47599e+06					3.65891e+06	121949			1	0.0333292
		Het	3.91048e+06	2.34029e+06					3.12539e+06	523397			0.854185	0.167466
		KO	1.97731e+06	1.64023e+06					1.80877e+06	112362			0.494347	0.0621206
		Ad-Cre	3.37151e+06	2180358	3429731	4843822	3945848	4002874	3.62902e+06	544420			0.991832	0.150018
		Ad-K907A	1.76846e+06	1954097	1945389	2594834	1299394	2119353	1.94692e+06	236434	0.00191513		0.532104	0.12144

## Sheet: Fig 4B HODEs
		HODE pmol/mg protein
	72hr Viral Incubation	Replicate 1	Replicate 2	Mean	Av.Dev	Std.Dev.
Sample 1	+/+ Ad-Cre	123	131	127	4	5.65685
Sample 2	fe/fe-Ad-GFP	136	122	129	7	9.89949
Sample 4	fe/fe Ad-Cre 1	174	185	179.5	5.5	7.77817
Sample 5	fe/fe Ad-Cre 2	161	168	164.5	3.5	4.94975
Sample 6	fe/fe Ad-Cre 3	179	166	172.5	6.5	9.19239
				172.167	7.16667
			ttest	0.00434442
			+/+ Ad-Cre	127	4
			Fe/Fe Ad-GFP	129	7
			Fe/Fe Ad-Cre	172.167	7.16667

## Sheet: Fig 4E GTTs BHA Diet
		AUC Values
	N=	Genotype	Female	Male	Both	Female	Male		Female	Male
		WT	26553.8	32963	29758.4	3696.88	4746.7	4221.79	5519.25	6896.89
		WT, BHA	21034.5	26066.1	23550.3	924.6	1840.99	1382.79
		KO	38251.4	40847.9	39549.7	8255.92	8903.06	8579.49	9117.54	14698.6
		KO, BHA	29133.9	26149.3	27641.6	2420.68	3003.91	2712.3
																																																	5242.5
																																																	11822.5
																																																	17205





																																																	18627.5
																																																	-2265
																																																	18515
																																																	3102.5
																																																	6032.5
																																																	740
																																																	9185
																																																	14597.5


			Male GTT							SqRt Ave Dev																																							Fe/Fe
			0	20	40	60	90	120																																									472.5
		-/-	136.643	336.357	324.714	284.286	256.786	229.071	-/-	13	61.84	84.96	115.36	129.48	138.32																																		6065
		-/- BHA	113.312	336.438	282.062	222.312	192.25	156.75	-/- BHA	9.23438	25.6875	33.2969	30.4844	27.875	24.75																																		-2672.5
		-/- Cre	141.438	423.5	414.625	367.938	322.062	244.812	-/- Cre	15.5625	48.75	56.875	48.1719	88.5625	69.6406																																		5872.5
		-/- Cre BHA	112.071	344.786	311.286	270.071	221	205.381	-/- Cre BHA	15.6667	43.4444	41.5833	65.6111	71.3889	71.1019																																		3297.5
		WT	128.85	387.15	339.8	292.75	236.15	182.15	+/-	4.00999	7.15891	7.18053	8.06536	7.08096	5.71927																																		3927.5
		WT, BHA	110.85	331.3	263.15	216.15	174.45	149.65	+/- BHA	3.80545	5.37484	6.31088	4.52155	4.2702	3.99691																																		10910
		KO	154.833	410.333	391.333	364.917	325.083	292.722	+/- Cre	5.32291	7.75672	7.54615	9.9694	11.088	9.12059																																		9560
		KO, BHA	113.708	341.042	262.458	211.389	177.583	155.333	+/- Cre BHA	3.27978	6.9612	6.08562	5.25463	5.19882	4.38115																																		3297.5
																																																	-6725
																																																	7340
																																																	-4477.5
																																																	3072.29
																																																	4281.94
																	Reg Diet							GTT Weight	4hr. Fasted	0	20	40	60	90	120
																	585	M	+/-	C170	41354	36.24	36.65	36.2	126.5	127.5	410.5	369	283.5	227.5	167.5
																	603	M	+/-	C183	41357	30.98	31.75	30.5	116	136	413	332	281.5	198.5	133
																	642	M	+/-	C196	41383	32.11	35.8	37.8	115	117.5	443.5	307.5	250	228	164
Regular Diet							GTT Weight	4hr. Fasted	0	20	40	60	90	120			643	M	+/-	C196	41383	31.52	33.4	38	97	140.5	332	199.5	145.5	188	160
639	F	+/-	C195	41383	29.19	30.74	28.5	113	120.5	427.5	375	239	189	131			645	M	+/-	C196	41383	31.55	33.45	40.7	120.667	142.5	334.5	293.5	241.5	206	179
675	F	+/-	C207	41424	27.12	31.49	38.7	108									670	M	+/-	C206	41405	30.38	31.91	33	102	103	318	334	260	174.5	155
676	F	+/-	C207	41424	26.12	26.66	26.7	108	95.5	262	204.5	154	119.5	96			658	M	+/-	C201	41425	35.62	37.68	38.7	132.333	148	378.5	346.5	388.5	365.5	297.5
635	F	+/-	C197	Consolidated	25.86	27.01	28	123	131	453	254.5	242	173.5	134			702	M	+/-	C218	41461	30.39	31.48	33.6	150	87	316.5	355	346	213	153
711	F	+/-	C221	Consolidated	21.54	22.74	25.73		91	423	284.5	228	166	115			704	M	+/-	C218	41461	34.06	37.36	42.9	160.333	137	419	314.5	262	203	198
									109.5	391.375	279.625	215.75	162	119			717	M	+/-	C224		28.3	34.04	38.4		149.5	506	546.5	469	357.5	214.5
									4.03113	8.04285	7.0799	5.55653	4.60977	3.67423												128.85	387.15	339.8	292.75	236.15	182.15
										5480	8025	6140	6420	4800	30865											4.00999	7.15891	7.18053	8.06536	7.08096	5.71927
		Excluded Data																									5380	7795	6525	7665	5925	33290
	675	136	574.5	593.5	566	317	195.5			3575	4665	3585	4102.5	3232.5	19160												5490	7450	6135	7200	4972.5	31247.5
										5840	7075	4965	6232.5	4612.5	28725												5610	7510	5575	7170	5880	31745
										5140	7075	5125	5910	4215	27465												4725	5315	3450	5002.5	5220	23712.5
														average	26553.8												4770	6280	5350	6712.5	5775	28887.5
														avedev	3696.88												4210	6520	5940	6517.5	4942.5	28130
																											5265	7250	7350	11310	9945	41120
																											4035	6715	7010	8385	5490	31635
BHA							GTT Weight	4hr. Fasted	0	20	40	60	90	120													5560	7335	5765	6975	6015	31650
634	F	+/-	C192	41383	25.93	26.11	29.8	109	108.5	357	177	173	141	130													6555	10525	10155	12397.5	8580	48212.5
575	F	+/- (12, 21)	C186	Consolidated	24.6	27.54	35.2	121	119.5	353	159.5	168.5	147	122.5																	ave	32963
617	F	+/-	C186	Consolidated	24.05	27.31	28.32	131																							avedev	4746.7
695	F	+/-	C215	Consolidated	22.48	23.6	27.6	138	110	214.5	202	160.5	130.5	114.5
701	F	+/-	C225	Consolidated	22.98	24.66	26.6	74	98	314	204.5	142.5	141.667	138.5
725	F	+/-	C225	Consolidated	22.86	24.35	28	102	109.5	275.5	220.5	169.5	127	108
									109.1	302.8	192.7	162.8	137.433	122.7			BHA Diet							GTT Weight	4hr. Fasted	0	20	40	60	90	120
									2.16333	6.8	4.42267	3.00666	2.63565	3.03974			619	M	+/-	C187	41360	38.47	41.55	37.8	128.5	105	344.5	310.5	239	170	157
										4655	5340	3500	4710	4065	22270		627	M	+/-	C191	41382	34.77	41.31	36.6	137.5	96	279	207.5	147	129.5	111.5
		Excluded Data								4725	5125	3280	4732.5	4042.5	21905		629	M	+/-	C191	41382	39.68	47.88	45.2	133.333	117.5	310	213	214	192.5	168
	617	137.5	552	600	594.5	402.5	231										636	M	+/-	C194	41383	32.25	35.46	33.2	113.5	94	324.5	281.5	219	160	137.5
										3245	4165	3625	4365	3675	19075		637	M	+/-	C194	41383	31.17	33.03	33.5	126	104	410	308.5	203.5	158	139	Seizure, excessive urination
										4120	5185	3470	4262.5	4202.5	21240		677	M	+/-	C208	41424	29.23	32.04	32	136.5	100	325.5	254.5	216	173.5	145
										3850	4960	3900	4447.5	3525	20682.5		684	M	+/-	C210	41425	32.22	35.72	36.3	121.667	118	331	332	270	193.5	144
														Avg	21034.5		655	M	+/-	C200	41425	34.24	37.35	38.6	153.5	131	324	202	232	194.5	177
														avedev	924.6		656	M	+/-	C200	41425	33.9	36.6	37.3	95.5	150	387.5	267	212.5	200	169
																	727	M	+/-	C226	41487	25.24	27.63	30.7	116
																										112.833	337.333	264.056	217	174.611	149.778
																										3.80545	5.37484	6.31088	4.52155	4.2702	3.99691
																											4495	6550	5495	6135	4905	27580
Regular Diet							GTT Weight	4hr. Fasted	0	20	40	60	90	120													3750	4865	3545	4147.5	3615	19922.5
664	F	+/- Cre	C204	41405	25.34	25.8	34	88	135	545.5	600	600	459	277					Excluded Data								4275	5230	4270	6097.5	5407.5	25280
668	F	+/- Cre	C204	41405	24.68	27.02	26.6	117	120.5	462.5	303	218	164	143				727	93	277	255	208.5	173	148.5			4185	6060	5005	5685	4462.5	25397.5
673	F	+/- Cre	C207	41424	23.42	26.86	25.5	86																			5140	7185	5120	5422.5	4455	27322.5
674	F	+/- Cre	C207	41424	20.97	20.39	26	107	136.5	337	280.5	221	160	135													4255	5800	4705	5842.5	4777.5	25380
624	F	+/- Cre	C197	Consolidated	28.53	31.63	28.9	113	123.5	355.5	553	527	381	194													4490	6630	6020	6952.5	5062.5	29155
660	F	+/- Cre	C197	Consolidated	25.83	28.83	29.8	96																			4550	5260	4340	6397.5	5572.5	26120
712	F	+/- Cre	C221	Consolidated	24.56	23.58	30.02	117	109	347	369	281	229	130.5													5375	6545	4795	6187.5	5535	28437.5
714	F	+/- Cre	C224	Consolidated	22.99	24.99	28.1	133	103.5	424.5	600	390.5	200.5	149.5
715	F	+/- Cre	C224	Consolidated	22.93	26.61	29.6	159	153	422	403	353	252.5	221.5																	Avg	26066.1
									125.857	413.429	444.071	370.071	263.714	178.643																	Avedev	1840.99
									3.66172	7.57412	10.9647	10.7874	9.45019	6.6884
										6805	11455	12000	15885	11040	57185		Regular Diet							GTT Weight	4hr. Fasted	0	20	40	60	90	120
										5830	7655	5210	5730	4605	29030		604	M	+/- Cre	C183	41357	35.67	38.02	36.1	136.4	113.5	305.5	313	249.5	223.5	196
		Excluded Data															650	M	+/- Cre	C198	41446	39.63	41.66	49.8	153	141	357.5	495	526	543	410
	673	95.5	312	268	156.5	131	106.5			4735	6175	5015	5715	4425	26065		703	M	+/- Cre	C218	41461	32.04	33.88	38.4	190	125	481.5	326.5	286	203	219.333
	660	108	318	161	151.5	134.5	118			4790	9085	10800	13620	8625	46920		719	M	+/- Cre	C224		28.13	31.08	36.6	119.333	165	440	374	305.5	240.5	239.5
																	721	M	+/- Cre	C224		29.87	34.76	40.5	142.75	166.5	387.5	381	320.5	264.5	266.5
										4560	7160	6500	7650	5392.5	31262.5		705	M	+/+ Cre	C218	41461	38.39	42.53	50.6	212	218	490	458.5	502	476	425
										5280	10245	9905	8865	5250	39545											154.833	410.333	391.333	364.917	325.083	292.722
										5750	8250	7560	9082.5	7110	37752.5											5.32291	7.75672	7.54615	9.9694	11.088	9.12059
														Avg	38251.4												4190	6185	5625	7095	6292.5	29387.5
														avedev	8255.92												4985	8525	10210	16035	14295	54050
																											6065	8080	6125	7335	6335	33940
							GTT Weight	4hr. Fasted	0	20	40	60	90	120													6050	8140	6795	8190	7200	36375
630	F	+/- Cre	C192	41383	26.98	31.62	33.8	157	122	476	278	213.5	170.5	163													5540	7685	7015	8775	7965	36980
631	F	+/- Cre	C192	41383	25.77	24.29	27.8	94	98.5	370	315.5	268	251.5	144													7080	9485	9605	14670	13515	54355
632	F	+/- Cre	C192	41383	27.88	28.3	29.8	101																							avg	40847.9
616	F	+/- Cre	C186	Consolidated	30.56	29.7	30.61	163	161.5	468	374	318.5	181.5	131.5																	avedev	8903.06
651	F	+/- Cre (21, 19)	C199	Consolidated	38.86	36	31.61	117	113.5	464.5	284.5	189	136	107.5
652	F	+/- Cre	C199	Consolidated	29.81	35.4	33.38	132	118	320	242	208	154.5	129.5
680	F	+/- Cre	C209	Consolidated	28.04	27.09	30	127	106	346	364.5	265	147.5	135.5			BHA							GTT Weight	4hr. Fasted	0	20	40	60	90	120
696	F	+/- Cre	C215	Consolidated	32.59	36.76	35.9	124	125.5	403	250.5	223	152.5	139			618	M	+/- Cre	C187	41360	39.77	42.61	37.6	131	100.5	373	258.5	218	175	148.5	Jumping
700	F	+/- Cre	C225	Consolidated	26.73	32.58	30	112	89.5	322.5	378.5	333.5	191.5	176.5			625	M	+/- Cre	C191	41382	49.43	52.33	44.3	117	108.5	284	207.5	194	179.5	177
722	F	+/- Cre	C225	Consolidated	22.58	24.51	28.8	133	118	400.5	414.5	264	156	135			626	M	+/- Cre	C191	41382	38.71	43.18	37.3	128							OMIT
724	F	+/- Cre	C225	Consolidated	21.62	23.33	25.4	75							bad inj		678	M	+/- Cre	C208	41424	35.36	38.55	34.4	143	111.5	342.5	302	244.5	169.5	145.5
									116.944	396.722	322.444	253.611	171.278	140.167			679	M	+/- Cre	C208	41424	30.12	33.6	33	136	86.5	252	233.5	164	147	123
									3.65993	7.12412	7.32912	6.34113	4.95909	3.74166			683	M	+/- Cre	C210	41425	29.97	32.33	35.9	106	114	383.5	255.5	190	144.5	123
		Excluded Data								5980	7540	4915	5760	5002.5	29197.5		653	M	+/- Cre	C200	41425	35.51	36.58	37.3	116	115.5	364	320.5	230.5	239.5	193.5
	632	113	170.5	150	151.5	144.5	158			4685	6855	5835	7792.5	5932.5	31100		657	M	+/- Cre	C200	41425	34.03	35.55	33.7	117	122.5	504	333	245	210	168.5
	724	105.5	94	97													709	M	+/- Cre	C220	41466	34.07	39.41	37.7	140.667	145.5	308.5	314	281.5	243.5	197.5
										6295	8420	6925	7500	4695	33835		710	M	+/- Cre	C220	41466	31.39	33.35	34.7	81	124.5	319	265	214.5	152.5	152.5
										5780	7490	4735	4875	3652.5	26532.5		731	M	+/- Cre	C228	41486	30.09	33.16	33	99	97	370	229	188.667	151.5	137
										4380	5620	4500	5437.5	4260	24197.5		734	M	+/- Cre	C228	41486	33.09	36.8	38.3	114	114	314.5	206	180.5	156.5	148.5
										4520	7105	6295	6187.5	4245	28352.5		735	M	+/- Cre	C228	41486	29.47	33.28	36.3	128.333	124.5	277.5	225	185.5	162	149.5
										5285	6535	4735	5632.5	4372.5	26560											113.708	341.042	262.458	211.389	177.583	155.333
										4120	7010	7120	7875	5520	31645											3.27978	6.9612	6.08562	5.25463	5.19882	4.38115
										5185	8150	6785	6300	4365	30785												4735	6315	4765	5895	4852.5	26562.5
																											3925	4915	4015	5602.5	5347.5	23805
														avg	29133.9				Excluded/Omitted
														avedev	2420.68			626	92	122.5	123	127	x	x			4540	6445	5465	6210	4725	27385
																											3385	4855	3975	4665	4050	20930
																											4975	6390	4455	5017.5	4012.5	24850
																											4795	6845	5510	7050	6495	30695
																											6265	8370	5780	6825	5677.5	32917.5
																											4540	6225	5955	7875	6615	31210
																											4435	5840	4795	5505	4575	25150
																											4670	5990	4176.67	5102.5	4327.5	24266.7
																											4285	5205	3865	5055	4575	22985
																											4020	5025	4105	5212.5	4672.5	23035
																															Avg	26149.3
																															Avedev	3003.91
[truncated: 8 more columns]

## Sheet: Fig 4C Nitrotyrosine Quant.
																			711 +/-, no BHA, Female	791 +/-, no BHA, male	792 +/-, no BHA, male	635 +/-, no BHA, Female			727 +/-, BHA, Male	721 +/-, BHA, Male	723 +/-, BHA, Female	720 +/-, BHA, Female	619 +/-, + BHA, male			714 +/- Cre, no BHA, Female	715 +/- Cre, no BHA, Female	660 +/- Cre, no BHA, Female	624 +/- Cre, no BHA, Female	712 +/- Cre, no BHA, Female	646 +/- Cre, no BHA, Female			696 +/- Cre, + BHA, Female	651 +/- Cre, + BHA, Female	680 +/- Cre, + BHA, Female	618 +/- Cre, + BHA, male	652 +/- Cre, + BHA, female
																		Algorithm
																		Date	2015/04/09	2015/04/09	2015/04/09	2015/04/14			2015/04/16	2015/04/16	2015/04/16	2015/04/16	2015/04/16			2015/04/09	2015/04/09	2015/04/10	2015/04/16	2015/04/09	2015/04/14			2015/04/10	2015/04/16	2015/04/10	2015/04/16	2015/04/10
																							+/-, no BHA							+/-, + BHA								'+/- Cre, no BHA							+/- Cre, + BHA
																		Average Positive Intensity	144.241	144.839	144.228	145.456	144.691	0.4565	146.932	145.334	147.054	148.332	147.024	146.935	0.64176	143.73	145.9	143.508	140.696	141.668	144.443	143.324	1.42811	144.309	143.856	145.252	145.47	144.074	144.663	0.698
																		Percent Weak Positive	5.44415	5.02359	5.39953	5.24447	5.27793	0.143905	2.746	2.353	2.712	3.134	2.95987	2.78097	0.212769	6.41949	6.08951	6.00046	8.09745	10.1197	6.08062	7.13454	1.31602	3.81521	4.35303	4.76073	3.5495	7.84027	4.86375	1.19061
																		Percent Medium Positive	8.32159	8.03329	7.28443	7.53201	7.79283	0.38461	3.2223	3.12297	3.64382	3.77399	3.3293	3.41848	0.232343	10.2823	7.19979	9.19173	15.8639	20.9872	8.7593	12.0474	4.25212	5.80664	6.9026	6.49255	4.71735	13.1578	7.41539	2.29696
																		Percent Strong Positive	2.83658	2.45118	2.19939	1.85454	2.33542	0.308457	0.621536	0.619237	0.883934	1.12385	0.607813	0.771275	0.186095	3.78212	1.83303	3.37764	9.2248	10.2177	2.68316	5.18641	3.02323	1.88273	2.42672	1.81822	1.24482	4.11406	2.29731	0.778464
																		Percent Negative	83.3977	84.4895	85.2027	85.369	84.6147	0.671125	93.486	93.792	92.487	91.937	93.103	92.961	0.5992	79.516	84.8777	81.4302	66.8138	58.6755	82.4769	75.6317	8.59136	88.4954	86.3177	86.9285	90.4883	74.8879	85.4236	4.21426
													WT	WT, BHA	KO	KO, BHA		Percent Total Positive	16.6023	10.5116	17.7883	14.631	14.8833	2.312	6.5014	6.2214	7.5013	8.1753	6.89698	7.05928	0.623219	20.484	15.1223	18.5698	33.1862	41.3245	17.5231	24.3683	8.59136	11.5046	13.6823	13.0715	9.51167	25.1121	14.5764	4.21427
												Percent Weak Positive	5.27793	2.78097	7.13454	4.86375		Total Stained Area (mm^2)	0.297958	0.493668	0.295528	0.509552	0.399176	0.102433	0.684394	0.492112	0.843441	0.673793	0.776928	0.673435	0.0906615	0.351472	0.475543	0.282482	0.471711	0.458202	0.869813	#DIV/0!	#NUM!	0.470573	0.420125	0.539594	0.958252	1.17942	#DIV/0!	#NUM!
												Medium Positive	7.79283	3.41848	12.0474	7.41539		Total Analysis Area (mm^2)	0.810164	0.783189	0.639286	0.900298	0.783234	0.0719967	1.78324	1.22249	1.94836	1.88396	1.69014	1.70951	0.243511	0.818574	1.06803	0.518651	0.681005	0.709455	1.35522	#DIV/0!	#NUM!	0.993399	0.889553	1.07436	1.81982	1.73126	#DIV/0!	#NUM!
												Strong Positive	2.33542	0.771275	5.18641	2.29731
												Negative	84.6147	92.961	75.6317	85.4236						TTEST between WT and WT fed BHA	0.00698452
												Total Positive	14.8833	7.05928	24.3683	14.5764						TTEST between WT and KO no BHA	0.0401847
													AveDev.	AveDev.	AveDev.	AveDev.						TTEST between KO and KO fed BHA	0.0442028
													0.143905	0.212769	1.31602	1.19061
													0.38461	0.232343	4.25212	2.29696
													0.308457	0.186095	3.02323	0.778464
													0.671125	0.5992	8.59136	4.21426
													2.312	2.62322	8.59136	4.21427

## Sheet: Fig 4D Collagen Quant.
																711 +/-, no BHA, Female	791 +/-, no BHA, male	792 +/-, no BHA, male	635 +/-, no BHA, Female			727 +/-, BHA, Male	619 +/-, + BHA, male			714 +/- Cre, no BHA, Female	715 +/- Cre, no BHA, Female	660 +/- Cre, no BHA, Female	624 +/- Cre, no BHA, Female	712 +/- Cre, no BHA, Female	646 +/- Cre, no BHA, Female			696 +/- Cre, + BHA, Female	651 +/- Cre, + BHA, Female	680 +/- Cre, + BHA, Female	618 +/- Cre, + BHA, male	652 +/- Cre, + BHA, female
															Algorithm	Color Deconvolution v9	Color Deconvolution v9	Color Deconvolution v9	Color Deconvolution v9			Color Deconvolution v9	Color Deconvolution v9			Color Deconvolution v9	Color Deconvolution v9	Color Deconvolution v9	Color Deconvolution v9	Color Deconvolution v9	Color Deconvolution v9			Color Deconvolution v9	Color Deconvolution v9	Color Deconvolution v9	Color Deconvolution v9	Color Deconvolution v9
															Date	2015/01/16	2015/01/16	2015/01/16	2015/02/10			2015/01/13	2015/01/16			2015/01/14	2015/01/13	2015/01/26	2015/02/11	2015/01/23	2015/01/16			2015/01/15	2015/01/14	2015/01/14	2015/01/16	2015/01/16
																				+/-, no BHA				+/-, + BHA								'+/- Cre, no BHA							+/- Cre, + BHA
															Average Positive Intensity	151.717	150.54	158.43	147.857	152.136	3.147	149.471	154.939	152.205	2.734	151.221	152.524	136.032	148.48	153.003	145.035	147.716	4.78822	146.077	142.451	151.372	150.709	153.999	148.922	3.72608
															Percent Weak Positive	11.066	12.94	15.32	7.06807	11.5985	2.53148	12.6436	8.40386	10.5237	2.11987	10.7426	1.6956	4.89567	7.8696	12.2136	13.1713	8.4314	3.6111	12.7915	11.2687	16.0417	10.5909	9.69817	12.0782	1.87072
															Percent Medium Positive	1.62961	1.69	2.56	1.25437	1.78349	0.388252	2.0071	1.03782	1.52246	0.48464	1.62095	0.235682	1.10786	1.33165	1.69269	2.46868	1.40959	0.517855	2.2466	2.25033	2.32389	1.55014	1.28428	1.93105	0.41107
															Percent Strong Positive	1.30928	1.36	2.34	1.03651	1.51145	0.414276	1.67061	0.886459	1.27853	0.392075	1.29055	5.20059	6.44718	5.15187	4.28798	2.28994	4.11135	1.5474	2.14997	2.34051	1.90224	1.41632	1.01541	1.76489	0.43922
															Percent Negative	85.9951	84.12	79.83	90.641	85.1465	3.17152	83.6787	89.6719	86.6753	2.9966	86.3459	93.8681	87.5493	89.6469	84.8057	82.0701	87.381	2.97377	82.8119	84.1404	79.7322	86.4427	88.0021	84.2259	2.39723
															Percent Total Positive	14.0049	15.88	20.17	9.35895	14.8535	3.17154	16.3213	10.3281	13.3247	2.9966	13.6541	6.7847	12.2563	10.3531	15.1943	17.9299	12.6954	2.89737	17.1881	15.8596	20.2678	13.5573	11.9979	15.7741	2.39723
															Average Weak Positive Intensity	168.362	154.33	181.33	166.987	167.752	7.09375	167.195	170.244	168.719	1.5245	167.984	169.284	165.353	167.487	168.484	166.08	167.445	1.15256	166.72	165.739	167.959	168.522	169.42	167.672	1.154
															Average Medium Positive Intensity	106.696	100.21	121.32	106.448	108.668	6.32575	106.702	106.738	106.72	0.018	106.703	106.696	105.886	106.465	106.912	106.485	106.525	0.245833	106.505	106.325	106.797	106.622	106.797	106.609	0.15536
															Average Strong Positive Intensity	67.0693	57.21	82.12	67.526	68.4813	6.81934	66.7151	66.2724	66.4938	0.22135	67.6038	64.6957	59.9204	67.1929	66.7657	65.5431	65.2869	1.98592	64.6072	65.0582	65.9457	65.7614	66.4151	65.5575	0.579856
															Total Stained Area (mm^2)	165.502	153.84	143.21	193.482	164.008	15.4835	228.554	362.901	295.728	67.1735	180.172	14.3973	227.049	114.421	163.253	200.659	149.992	57.0552	43.036	189.624	172.655	320.571	237.665	192.71	69.1262
															Total Analysis Area (mm^2)	696.759	306.39	503.09	806.872	578.278	173.538	686.883	934.974	810.928	124.046	498.196	30.2573	845.738	543.8	693.881	709.159	553.505	196.087	106.558	602.775	517.337	745.481	765.473	547.525	188.462
																		ttest between WT/UT and KO/UT	0.0104894
		WT			WT, BHA			KO			KO, BHA
	Average Positive Intensity	147.034	4.683		152.205	2.734		147.596	4.70811		148.922	3.72608
	Percent Weak Positive	13.6377	2.57165		10.5237	2.11987		9.40453	4.0726		12.0782	1.87072
	Percent Medium Positive	2.40871	0.779095		1.52246	0.48464		1.57752	0.603835		1.93105	0.41107
	Percent Strong Positive	1.51145	0.414276		1.27853	0.392075		4.11135	1.5474		2.16489	1.59922
	Percent Negative	81.6367	4.35845		86.6753	2.9966		87.5947	5.07602		84.2259	2.39723
	Percent Total Positive	18.3634	4.35845		13.3247	2.9966		12.4053	5.07602		15.7741	2.39723
	Average Weak Positive Intensity	167	1.362		168.719	1.5245		167.329	1.25517		167.672	1.154
	Average Medium Positive Intensity	106.532	0.1635		106.72	0.018		106.546	0.240444		106.609	0.15536
	Average Strong Positive Intensity	65.1924	1.87695		66.4938	0.22135		65.1595	1.90093		65.5575	0.579856
	Total Stained Area (mm^2)	178.029	12.527		295.728	67.1735		150.202	56.7752		192.71	69.1262
	Total Analysis Area (mm^2)	767.404	70.6445		810.928	124.046		557.716	195.659		547.525	188.462
	OD (Average Optical Density)	0.213014	0.0138365		0.197853	0.007802		0.211492	0.0141082		0.207421	0.0109334
	OD x Percent Total Positive	3.97196	1.1825		2.65971	0.696835		2.61588	0.991646		3.28151	0.604634
	OD x Total Stained Area (mm^2)	38.0961	5.1317		57.9865	10.9833		32.5232	12.816		39.4746	14.0438
	Score (0-300)	25.406	7.1529		17.4042	4.26535		16.8294	6.47906		21.2349	3.68675
	Average Red OD	0.43284	0.00254		0.418446	0.0027955		0.419555	0.00545344		0.424131	0.00941368
	Average Green OD	0.740192	0.0034565		0.747096	0.0041475		0.743273	0.00469233		0.743464	0.0024716
	Average Blue OD	0.514529	0.002836		0.51639	0.008265		0.520955	0.00590967		0.516745	0.0114538

[truncated: 11 more sheets: Fig 5B Steady-state islet label, Fig 5D Ribosome distances, S1_FigB Serum-Proinsulin, S1_FigD Serum-Dopamine , S2_FigA Insulin Granule Quant., S4_FigA qRT-PCR on mSeq cDNAs, S4_FigA qRT-PCR on mSeq cont., S5_FigD Tenascin C IHC Quant., S6_FigD RPS9 Frxn. WB Quant., S7_FigA hIslet & Inhibitor qPCR, S7_FigC Ad-XBP1s hIslets qPCR]
