# Supplementary material for: The IRE1α/XBP1s Pathway Is Essential for the Glucose Response and Protection of β Cells
Source: PLoS Biol. 2015 Oct 15;13(10):e1002277. doi: 10.1371/journal.pbio.1002277 (PMC4607427; doi:10.1371/journal.pbio.1002277)
Supplement: S2 Data — (XLSX) [file pbio.1002277.s002.xlsx]

## Sheet: Mass Spec Down in K907A
accession	anova p value	norm spec count log(2) ratio change 1/2	norm spec count ratio change 1/2	spec count 1 (Beta Gal)	spec count 2 (K907A)	spec count Average 1	spec count Average 2		norm spec count 1	norm spec count 2	norm spec count Average 1	norm spec count Average 2
IPI00462749	0.499	0.508	1.423	3,3,	1,3,	3	2	5	2.993,2.882,	1.002,3.128,	2.937	2.065
IPI00125592	0.499	0.508	1.423	3,3,	1,3,	3	2	5	2.993,2.882,	1.002,3.128,	2.937	2.065
IPI00458704	0.499	0.508	1.423	3,3,	1,3,	3	2	5	2.993,2.882,	1.002,3.128,	2.937	2.065
IPI00742368	0.444	0.514	1.428	2,4,	2,2,	3	2	5	1.996,3.842,	2.004,2.085,	2.919	2.045
IPI00881210	0.444	0.514	1.428	2,4,	2,2,	3	2	5	1.996,3.842,	2.004,2.085,	2.919	2.045
IPI00122471	0.444	0.514	1.428	2,4,	2,2,	3	2	5	1.996,3.842,	2.004,2.085,	2.919	2.045
IPI00115553	0.444	0.514	1.428	2,4,	2,2,	3	2	5	1.996,3.842,	2.004,2.085,	2.919	2.045
IPI00135648	0.444	0.514	1.428	2,4,	2,2,	3	2	5	1.996,3.842,	2.004,2.085,	2.919	2.045
IPI00881792	0.444	0.514	1.428	2,4,	2,2,	3	2	5	1.996,3.842,	2.004,2.085,	2.919	2.045
IPI00309972	0.444	0.514	1.428	2,4,	2,2,	3	2	5	1.996,3.842,	2.004,2.085,	2.919	2.045
IPI00117888	0.444	0.514	1.428	2,4,	2,2,	3	2	5	1.996,3.842,	2.004,2.085,	2.919	2.045
IPI00125855	0.609	0.518	1.432	4,2,	1,3,	3	2	5	3.992,1.921,	1.002,3.128,	2.957	2.065
IPI00227880	0.609	0.518	1.432	4,2,	1,3,	3	2	5	3.992,1.921,	1.002,3.128,	2.957	2.065
IPI00127323	0.722	0.518	1.432	1,5,	3,1,	3	2	5	0.9981,4.801,	3.007,1.043,	2.9	2.025
IPI00480480	0.722	0.518	1.432	1,5,	3,1,	3	2	5	0.9981,4.801,	3.007,1.043,	2.9	2.025
IPI00462043	0.722	0.518	1.432	1,5,	3,1,	3	2	5	0.9981,4.801,	3.007,1.043,	2.9	2.025
IPI00652210	0.722	0.518	1.432	1,5,	3,1,	3	2	5	0.9981,4.801,	3.007,1.043,	2.9	2.025
IPI00990210	0.722	0.518	1.432	1,5,	3,1,	3	2	5	0.9981,4.801,	3.007,1.043,	2.9	2.025
IPI00126055	0.006	0.523	1.437	3,3,	2,2,	3	2	5	2.993,2.882,	2.004,2.085,	2.937	2.045
IPI00985530	0.006	0.523	1.437	3,3,	2,2,	3	2	5	2.993,2.882,	2.004,2.085,	2.937	2.045
IPI00944049	0.006	0.523	1.437	3,3,	2,2,	3	2	5	2.993,2.882,	2.004,2.085,	2.937	2.045
IPI00380484	0.006	0.523	1.437	3,3,	2,2,	3	2	5	2.993,2.882,	2.004,2.085,	2.937	2.045
IPI00353579	0.006	0.523	1.437	3,3,	2,2,	3	2	5	2.993,2.882,	2.004,2.085,	2.937	2.045
IPI00163015	0.575	0.528	1.442	2,4,	3,1,	3	2	5	1.996,3.842,	3.007,1.043,	2.919	2.025
IPI00123340	0.575	0.528	1.442	2,4,	3,1,	3	2	5	1.996,3.842,	3.007,1.043,	2.919	2.025
IPI00857573	0.575	0.528	1.442	2,4,	3,1,	3	2	5	1.996,3.842,	3.007,1.043,	2.919	2.025
IPI00467269	0.575	0.528	1.442	2,4,	3,1,	3	2	5	1.996,3.842,	3.007,1.043,	2.919	2.025
IPI00653910	0.575	0.528	1.442	2,4,	3,1,	3	2	5	1.996,3.842,	3.007,1.043,	2.919	2.025
IPI00221669	0.472	0.532	1.446	4,2,	2,2,	3	2	5	3.992,1.921,	2.004,2.085,	2.957	2.045
IPI00338931	0.472	0.532	1.446	4,2,	2,2,	3	2	5	3.992,1.921,	2.004,2.085,	2.957	2.045
IPI00881634	0.472	0.532	1.446	4,2,	2,2,	3	2	5	3.992,1.921,	2.004,2.085,	2.957	2.045
IPI00453512	0.472	0.532	1.446	4,2,	2,2,	3	2	5	3.992,1.921,	2.004,2.085,	2.957	2.045
IPI00230016	0.472	0.532	1.446	4,2,	2,2,	3	2	5	3.992,1.921,	2.004,2.085,	2.957	2.045
IPI00133193	0.472	0.532	1.446	4,2,	2,2,	3	2	5	3.992,1.921,	2.004,2.085,	2.957	2.045
IPI00340865	0.472	0.532	1.446	4,2,	2,2,	3	2	5	3.992,1.921,	2.004,2.085,	2.957	2.045
IPI00132447	0.472	0.532	1.446	4,2,	2,2,	3	2	5	3.992,1.921,	2.004,2.085,	2.957	2.045
IPI00648542	0.472	0.532	1.446	4,2,	2,2,	3	2	5	3.992,1.921,	2.004,2.085,	2.957	2.045
IPI00322294	0.472	0.532	1.446	4,2,	2,2,	3	2	5	3.992,1.921,	2.004,2.085,	2.957	2.045
IPI00133056	0.472	0.532	1.446	4,2,	2,2,	3	2	5	3.992,1.921,	2.004,2.085,	2.957	2.045
IPI00955674	0.472	0.532	1.446	4,2,	2,2,	3	2	5	3.992,1.921,	2.004,2.085,	2.957	2.045
IPI00123190	0.451	0.537	1.451	3,3,	3,1,	3	2	5	2.993,2.882,	3.007,1.043,	2.937	2.025
IPI00229690	0.451	0.537	1.451	3,3,	3,1,	3	2	5	2.993,2.882,	3.007,1.043,	2.937	2.025
IPI00123967	0.581	0.546	1.46	4,2,	3,1,	3	2	5	3.992,1.921,	3.007,1.043,	2.957	2.025
IPI00858272	0.581	0.546	1.46	4,2,	3,1,	3	2	5	3.992,1.921,	3.007,1.043,	2.957	2.025
IPI00649898	0.581	0.546	1.46	4,2,	3,1,	3	2	5	3.992,1.921,	3.007,1.043,	2.957	2.025
IPI00970709	0.687	0.551	1.466	3,3,	4,0,	3	2	5	2.993,2.882,	4.009,0.0,	2.937	2.004
IPI00515448	0.687	0.551	1.466	3,3,	4,0,	3	2	5	2.993,2.882,	4.009,0.0,	2.937	2.004
IPI00122829	0.687	0.551	1.466	3,3,	4,0,	3	2	5	2.993,2.882,	4.009,0.0,	2.937	2.004
IPI00974620	0.687	0.551	1.466	3,3,	4,0,	3	2	5	2.993,2.882,	4.009,0.0,	2.937	2.004
IPI00225028	0.713	0.555	1.469	5,1,	3,1,	3	2	5	4.989,0.9605,	3.007,1.043,	2.975	2.025
IPI00885385	0.809	0.579	1.494	6,0,	4,0,	3	2	5	5.988,0.0,	4.009,0.0,	2.994	2.004
IPI00881340	0.371	1.128	2.185	3,4,	0,3,	3.5	1.5	5	2.993,3.842,	0.0,3.128,	3.417	1.564
IPI00831671	0.371	1.128	2.185	3,4,	0,3,	3.5	1.5	5	2.993,3.842,	0.0,3.128,	3.417	1.564
IPI00830501	0.371	1.128	2.185	3,4,	0,3,	3.5	1.5	5	2.993,3.842,	0.0,3.128,	3.417	1.564
IPI00881052	0.371	1.128	2.185	3,4,	0,3,	3.5	1.5	5	2.993,3.842,	0.0,3.128,	3.417	1.564
IPI00986238	0.371	1.128	2.185	3,4,	0,3,	3.5	1.5	5	2.993,3.842,	0.0,3.128,	3.417	1.564
IPI00653674	0.376	1.136	2.198	4,3,	0,3,	3.5	1.5	5	3.992,2.882,	0.0,3.128,	3.437	1.564
IPI00113430	0.376	1.136	2.198	4,3,	0,3,	3.5	1.5	5	3.992,2.882,	0.0,3.128,	3.437	1.564
IPI00776324	0.376	1.136	2.198	4,3,	0,3,	3.5	1.5	5	3.992,2.882,	0.0,3.128,	3.437	1.564
IPI00776240	0.376	1.136	2.198	4,3,	0,3,	3.5	1.5	5	3.992,2.882,	0.0,3.128,	3.437	1.564
IPI00114944	0.135	1.155	2.226	4,3,	1,2,	3.5	1.5	5	3.992,2.882,	1.002,2.085,	3.437	1.544
IPI00344686	0.135	1.155	2.226	4,3,	1,2,	3.5	1.5	5	3.992,2.882,	1.002,2.085,	3.437	1.544
IPI00989633	0.135	1.155	2.226	4,3,	1,2,	3.5	1.5	5	3.992,2.882,	1.002,2.085,	3.437	1.544
IPI00955379	0.135	1.155	2.226	4,3,	1,2,	3.5	1.5	5	3.992,2.882,	1.002,2.085,	3.437	1.544
IPI00402915	0.135	1.155	2.226	4,3,	1,2,	3.5	1.5	5	3.992,2.882,	1.002,2.085,	3.437	1.544
IPI00467967	0.135	1.155	2.226	4,3,	1,2,	3.5	1.5	5	3.992,2.882,	1.002,2.085,	3.437	1.544
IPI00831295	0.333	1.158	2.231	2,5,	2,1,	3.5	1.5	5	1.996,4.801,	2.004,1.043,	3.399	1.523
IPI00115429	0.361	1.162	2.238	5,2,	1,2,	3.5	1.5	5	4.989,1.921,	1.002,2.085,	3.455	1.544
IPI00133778	0.098	1.166	2.243	3,4,	2,1,	3.5	1.5	5	2.993,3.842,	2.004,1.043,	3.417	1.523
IPI00889211	0.098	1.166	2.243	3,4,	2,1,	3.5	1.5	5	2.993,3.842,	2.004,1.043,	3.417	1.523
IPI00889204	0.098	1.166	2.243	3,4,	2,1,	3.5	1.5	5	2.993,3.842,	2.004,1.043,	3.417	1.523
IPI00135188	0.098	1.166	2.243	3,4,	2,1,	3.5	1.5	5	2.993,3.842,	2.004,1.043,	3.417	1.523
IPI00229750	0.531	1.17	2.251	6,1,	1,2,	3.5	1.5	5	5.988,0.9605,	1.002,2.085,	3.474	1.544
IPI01026671	0.353	1.181	2.268	5,2,	2,1,	3.5	1.5	5	4.989,1.921,	2.004,1.043,	3.455	1.523
IPI00970455	0.353	1.181	2.268	5,2,	2,1,	3.5	1.5	5	4.989,1.921,	2.004,1.043,	3.455	1.523
IPI00169767	0.353	1.181	2.268	5,2,	2,1,	3.5	1.5	5	4.989,1.921,	2.004,1.043,	3.455	1.523
IPI00468539	0.353	1.181	2.268	5,2,	2,1,	3.5	1.5	5	4.989,1.921,	2.004,1.043,	3.455	1.523
IPI00653413	0.353	1.181	2.268	5,2,	2,1,	3.5	1.5	5	4.989,1.921,	2.004,1.043,	3.455	1.523
IPI00230051	0.353	1.181	2.268	5,2,	2,1,	3.5	1.5	5	4.989,1.921,	2.004,1.043,	3.455	1.523
IPI00230050	0.353	1.181	2.268	5,2,	2,1,	3.5	1.5	5	4.989,1.921,	2.004,1.043,	3.455	1.523
IPI00775891	0.345	1.185	2.273	3,4,	3,0,	3.5	1.5	5	2.993,3.842,	3.007,0.0,	3.417	1.503
IPI00282846	0.345	1.185	2.273	3,4,	3,0,	3.5	1.5	5	2.993,3.842,	3.007,0.0,	3.417	1.503
IPI00775866	0.345	1.185	2.273	3,4,	3,0,	3.5	1.5	5	2.993,3.842,	3.007,0.0,	3.417	1.503
IPI00986967	0.345	1.185	2.273	3,4,	3,0,	3.5	1.5	5	2.993,3.842,	3.007,0.0,	3.417	1.503
IPI00896708	0.351	1.193	2.286	4,3,	3,0,	3.5	1.5	5	3.992,2.882,	3.007,0.0,	3.437	1.503
IPI00831603	0.351	1.193	2.286	4,3,	3,0,	3.5	1.5	5	3.992,2.882,	3.007,0.0,	3.437	1.503
IPI00357545	0.351	1.193	2.286	4,3,	3,0,	3.5	1.5	5	3.992,2.882,	3.007,0.0,	3.437	1.503
IPI00132723	0.653	1.216	2.323	7,0,	3,0,	3.5	1.5	5	6.985,0.0,	3.007,0.0,	3.493	1.503
IPI00974997	0.111	1.91	3.757	4,4,	0,2,	4	1	5	3.992,3.842,	0.0,2.085,	3.917	1.043
IPI00226730	0.111	1.91	3.757	4,4,	0,2,	4	1	5	3.992,3.842,	0.0,2.085,	3.917	1.043
IPI00221825	0.111	1.91	3.757	4,4,	0,2,	4	1	5	3.992,3.842,	0.0,2.085,	3.917	1.043
IPI00798475	0.19	1.916	3.775	5,3,	0,2,	4	1	5	4.989,2.882,	0.0,2.085,	3.936	1.043
IPI00986650	0.086	1.93	3.812	3,5,	1,1,	4	1	5	2.993,4.801,	1.002,1.043,	3.897	1.022
IPI00828519	0.086	1.93	3.812	3,5,	1,1,	4	1	5	2.993,4.801,	1.002,1.043,	3.897	1.022
IPI00605780	0.086	1.93	3.812	3,5,	1,1,	4	1	5	2.993,4.801,	1.002,1.043,	3.897	1.022
IPI00828562	0.086	1.93	3.812	3,5,	1,1,	4	1	5	2.993,4.801,	1.002,1.043,	3.897	1.022
IPI00378159	0.086	1.93	3.812	3,5,	1,1,	4	1	5	2.993,4.801,	1.002,1.043,	3.897	1.022
IPI00378158	0.086	1.93	3.812	3,5,	1,1,	4	1	5	2.993,4.801,	1.002,1.043,	3.897	1.022
IPI00403228	0.001	1.938	3.831	4,4,	1,1,	4	1	5	3.992,3.842,	1.002,1.043,	3.917	1.022
IPI00120909	0.001	1.938	3.831	4,4,	1,1,	4	1	5	3.992,3.842,	1.002,1.043,	3.917	1.022
IPI00315952	0.001	1.938	3.831	4,4,	1,1,	4	1	5	3.992,3.842,	1.002,1.043,	3.917	1.022
IPI00380790	0.11	1.945	3.849	5,3,	1,1,	4	1	5	4.989,2.882,	1.002,1.043,	3.936	1.022
IPI00660240	0.286	1.952	3.868	6,2,	1,1,	4	1	5	5.988,1.921,	1.002,1.043,	3.955	1.022
IPI00677395	0.286	1.952	3.868	6,2,	1,1,	4	1	5	5.988,1.921,	1.002,1.043,	3.955	1.022
IPI00353998	0.101	1.967	3.909	4,4,	2,0,	4	1	5	3.992,3.842,	2.004,0.0,	3.917	1.002
IPI00228467	0.101	1.967	3.909	4,4,	2,0,	4	1	5	3.992,3.842,	2.004,0.0,	3.917	1.002
IPI00133339	0.181	1.973	3.927	5,3,	2,0,	4	1	5	4.989,2.882,	2.004,0.0,	3.936	1.002
IPI00990692	0.181	1.973	3.927	5,3,	2,0,	4	1	5	4.989,2.882,	2.004,0.0,	3.936	1.002
IPI00666968	0.121	NA	NA	3,7,	0,0,	5	0	5	2.993,6.723,	0.0,0.0,	4.858	0
IPI00649920	0.121	NA	NA	3,7,	0,0,	5	0	5	2.993,6.723,	0.0,0.0,	4.858	0
IPI00749740	0.138	NA	NA	7,3,	0,0,	5	0	5	6.985,2.882,	0.0,0.0,	4.934	0
IPI00762672	0.423	NA	NA	10,0,	0,0,	5	0	5	9.981,0.0,	0.0,0.0,	4.99	0
IPI00875467	0.423	NA	NA	0,10,	0,0,	5	0	5	0.0,9.605,	0.0,0.0,	4.803	0
IPI00831428	0.423	NA	NA	0,10,	0,0,	5	0	5	0.0,9.605,	0.0,0.0,	4.803	0
IPI00831431	0.423	NA	NA	0,10,	0,0,	5	0	5	0.0,9.605,	0.0,0.0,	4.803	0
IPI00755231	0.423	NA	NA	10,0,	0,0,	5	0	5	9.981,0.0,	0.0,0.0,	4.99	0
IPI00831423	0.423	NA	NA	0,10,	0,0,	5	0	5	0.0,9.605,	0.0,0.0,	4.803	0
IPI00230642	0.423	NA	NA	0,10,	0,0,	5	0	5	0.0,9.605,	0.0,0.0,	4.803	0
IPI00402997	0.423	NA	NA	10,0,	0,0,	5	0	5	9.981,0.0,	0.0,0.0,	4.99	0
IPI00473519	0.423	NA	NA	10,0,	0,0,	5	0	5	9.981,0.0,	0.0,0.0,	4.99	0
IPI00848909	0.423	NA	NA	0,10,	0,0,	5	0	5	0.0,9.605,	0.0,0.0,	4.803	0
IPI00416203	0.423	NA	NA	0,10,	0,0,	5	0	5	0.0,9.605,	0.0,0.0,	4.803	0
IPI00987657	0.423	NA	NA	0,10,	0,0,	5	0	5	0.0,9.605,	0.0,0.0,	4.803	0
IPI00473303	0.595	0.713	1.639	3,4,	0,4,	3.5	2	5.5	2.993,3.842,	0.0,4.171,	3.417	2.085
IPI00330887	0.359	0.727	1.655	3,4,	1,3,	3.5	2	5.5	2.993,3.842,	1.002,3.128,	3.417	2.065
IPI00467747	0.359	0.727	1.655	3,4,	1,3,	3.5	2	5.5	2.993,3.842,	1.002,3.128,	3.417	2.065
IPI00856781	0.359	0.727	1.655	3,4,	1,3,	3.5	2	5.5	2.993,3.842,	1.002,3.128,	3.417	2.065
IPI00129506	0.436	0.733	1.662	2,5,	2,2,	3.5	2	5.5	1.996,4.801,	2.004,2.085,	3.399	2.045
IPI00378557	0.436	0.733	1.662	2,5,	2,2,	3.5	2	5.5	1.996,4.801,	2.004,2.085,	3.399	2.045
IPI00990671	0.436	0.733	1.662	2,5,	2,2,	3.5	2	5.5	1.996,4.801,	2.004,2.085,	3.399	2.045
IPI00111733	0.371	0.735	1.665	4,3,	1,3,	3.5	2	5.5	3.992,2.882,	1.002,3.128,	3.437	2.065
IPI00986615	0.084	0.741	1.671	3,4,	2,2,	3.5	2	5.5	2.993,3.842,	2.004,2.085,	3.417	2.045
IPI00410759	0.762	0.746	1.677	0,7,	4,0,	3.5	2	5.5	0.0,6.723,	4.009,0.0,	3.362	2.004
IPI00118337	0.762	0.746	1.677	0,7,	4,0,	3.5	2	5.5	0.0,6.723,	4.009,0.0,	3.362	2.004
IPI00133166	0.129	0.749	1.681	4,3,	2,2,	3.5	2	5.5	3.992,2.882,	2.004,2.085,	3.437	2.045
IPI00608050	0.129	0.749	1.681	4,3,	2,2,	3.5	2	5.5	3.992,2.882,	2.004,2.085,	3.437	2.045
IPI00112126	0.129	0.749	1.681	4,3,	2,2,	3.5	2	5.5	3.992,2.882,	2.004,2.085,	3.437	2.045
IPI00380339	0.129	0.749	1.681	4,3,	2,2,	3.5	2	5.5	3.992,2.882,	2.004,2.085,	3.437	2.045
IPI00649105	0.129	0.749	1.681	4,3,	2,2,	3.5	2	5.5	3.992,2.882,	2.004,2.085,	3.437	2.045
IPI00221688	0.657	0.751	1.683	6,1,	1,3,	3.5	2	5.5	5.988,0.9605,	1.002,3.128,	3.474	2.065
IPI00988395	0.657	0.751	1.683	6,1,	1,3,	3.5	2	5.5	5.988,0.9605,	1.002,3.128,	3.474	2.065
IPI00120826	0.337	0.763	1.697	4,3,	3,1,	3.5	2	5.5	3.992,2.882,	3.007,1.043,	3.437	2.025
IPI00649632	0.627	0.765	1.699	6,1,	2,2,	3.5	2	5.5	5.988,0.9605,	2.004,2.085,	3.474	2.045
IPI00331057	0.627	0.765	1.699	6,1,	2,2,	3.5	2	5.5	5.988,0.9605,	2.004,2.085,	3.474	2.045
IPI00853853	0.562	0.77	1.705	3,4,	4,0,	3.5	2	5.5	2.993,3.842,	4.009,0.0,	3.417	2.004
IPI00881416	0.562	0.77	1.705	3,4,	4,0,	3.5	2	5.5	2.993,3.842,	4.009,0.0,	3.417	2.004
IPI00757120	0.515	0.771	1.706	5,2,	3,1,	3.5	2	5.5	4.989,1.921,	3.007,1.043,	3.455	2.025
IPI00230182	0.515	0.771	1.706	5,2,	3,1,	3.5	2	5.5	4.989,1.921,	3.007,1.043,	3.455	2.025
IPI00120714	0.515	0.771	1.706	5,2,	3,1,	3.5	2	5.5	4.989,1.921,	3.007,1.043,	3.455	2.025
IPI00387280	0.562	0.778	1.715	4,3,	4,0,	3.5	2	5.5	3.992,2.882,	4.009,0.0,	3.437	2.004
IPI00130214	0.562	0.778	1.715	4,3,	4,0,	3.5	2	5.5	3.992,2.882,	4.009,0.0,	3.437	2.004
IPI00647964	0.562	0.778	1.715	4,3,	4,0,	3.5	2	5.5	3.992,2.882,	4.009,0.0,	3.437	2.004
IPI00991136	0.562	0.778	1.715	4,3,	4,0,	3.5	2	5.5	3.992,2.882,	4.009,0.0,	3.437	2.004
IPI00923102	0.624	0.786	1.724	5,2,	4,0,	3.5	2	5.5	4.989,1.921,	4.009,0.0,	3.455	2.004
IPI00222253	0.624	0.786	1.724	5,2,	4,0,	3.5	2	5.5	4.989,1.921,	4.009,0.0,	3.455	2.004
IPI00856910	0.747	0.801	1.743	7,0,	4,0,	3.5	2	5.5	6.985,0.0,	4.009,0.0,	3.493	2.004
IPI01008564	0.638	1.297	2.457	0,8,	0,3,	4	1.5	5.5	0.0,7.683,	0.0,3.128,	3.842	1.564
IPI00828744	0.638	1.297	2.457	0,8,	0,3,	4	1.5	5.5	0.0,7.683,	0.0,3.128,	3.842	1.564
IPI00755181	0.638	1.297	2.457	0,8,	0,3,	4	1.5	5.5	0.0,7.683,	0.0,3.128,	3.842	1.564
IPI00322103	0.444	1.311	2.481	2,6,	0,3,	4	1.5	5.5	1.996,5.764,	0.0,3.128,	3.88	1.564
IPI00338452	0.326	1.317	2.492	3,5,	0,3,	4	1.5	5.5	2.993,4.801,	0.0,3.128,	3.897	1.564
IPI00420553	0.326	1.317	2.492	3,5,	0,3,	4	1.5	5.5	2.993,4.801,	0.0,3.128,	3.897	1.564
IPI00648324	0.049	1.343	2.537	4,4,	1,2,	4	1.5	5.5	3.992,3.842,	1.002,2.085,	3.917	1.544
IPI00649873	0.049	1.343	2.537	4,4,	1,2,	4	1.5	5.5	3.992,3.842,	1.002,2.085,	3.917	1.544
IPI00648053	0.049	1.343	2.537	4,4,	1,2,	4	1.5	5.5	3.992,3.842,	1.002,2.085,	3.917	1.544
IPI00989640	0.049	1.343	2.537	4,4,	1,2,	4	1.5	5.5	3.992,3.842,	1.002,2.085,	3.917	1.544
IPI00648583	0.049	1.343	2.537	4,4,	1,2,	4	1.5	5.5	3.992,3.842,	1.002,2.085,	3.917	1.544
IPI00896733	0.049	1.343	2.537	4,4,	1,2,	4	1.5	5.5	3.992,3.842,	1.002,2.085,	3.917	1.544
IPI00750926	0.049	1.343	2.537	4,4,	1,2,	4	1.5	5.5	3.992,3.842,	1.002,2.085,	3.917	1.544
IPI00229250	0.146	1.355	2.558	3,5,	2,1,	4	1.5	5.5	2.993,4.801,	2.004,1.043,	3.897	1.523
IPI00308001	0.371	1.357	2.562	6,2,	1,2,	4	1.5	5.5	5.988,1.921,	1.002,2.085,	3.955	1.544
IPI00968392	0.039	1.362	2.571	4,4,	2,1,	4	1.5	5.5	3.992,3.842,	2.004,1.043,	3.917	1.523
IPI00761264	0.039	1.362	2.571	4,4,	2,1,	4	1.5	5.5	3.992,3.842,	2.004,1.043,	3.917	1.523
IPI00411026	0.173	1.369	2.583	5,3,	2,1,	4	1.5	5.5	4.989,2.882,	2.004,1.043,	3.936	1.523
IPI00919251	0.25	1.381	2.605	4,4,	3,0,	4	1.5	5.5	3.992,3.842,	3.007,0.0,	3.917	1.503
IPI00153190	0.435	1.395	2.63	6,2,	3,0,	4	1.5	5.5	5.988,1.921,	3.007,0.0,	3.955	1.503
IPI00316989	0.159	2.117	4.338	6,3,	1,1,	4.5	1	5.5	5.988,2.882,	1.002,1.043,	4.435	1.022
IPI00895320	0.321	2.121	4.35	2,7,	2,0,	4.5	1	5.5	1.996,6.723,	2.004,0.0,	4.36	1.002
IPI00109401	0.088	2.133	4.388	4,5,	2,0,	4.5	1	5.5	3.992,4.801,	2.004,0.0,	4.397	1.002
IPI00874324	0.088	2.133	4.388	4,5,	2,0,	4.5	1	5.5	3.992,4.801,	2.004,0.0,	4.397	1.002
IPI00625464	0.088	2.133	4.388	4,5,	2,0,	4.5	1	5.5	3.992,4.801,	2.004,0.0,	4.397	1.002
IPI00986564	0.098	2.139	4.406	5,4,	2,0,	4.5	1	5.5	4.989,3.842,	2.004,0.0,	4.415	1.002
IPI00986317	0.098	2.139	4.406	5,4,	2,0,	4.5	1	5.5	4.989,3.842,	2.004,0.0,	4.415	1.002
IPI00553623	0.098	2.139	4.406	5,4,	2,0,	4.5	1	5.5	4.989,3.842,	2.004,0.0,	4.415	1.002
IPI00553379	0.098	2.139	4.406	5,4,	2,0,	4.5	1	5.5	4.989,3.842,	2.004,0.0,	4.415	1.002
IPI01027754	0.286	3.248	9.501	8,2,	0,1,	5	0.5	5.5	7.985,1.921,	0.0,1.043,	4.953	0.521
IPI00918405	0.012	NA	NA	6,5,	0,0,	5.5	0	5.5	5.988,4.801,	0.0,0.0,	5.395	0
IPI00754107	0.012	NA	NA	6,5,	0,0,	5.5	0	5.5	5.988,4.801,	0.0,0.0,	5.395	0
IPI00885715	0.423	NA	NA	0,11,	0,0,	5.5	0	5.5	0.0,10.57,	0.0,0.0,	5.283	0
IPI00225395	0.423	NA	NA	11,0,	0,0,	5.5	0	5.5	10.98,0.0,	0.0,0.0,	5.489	0
IPI00919121	0.423	NA	NA	11,0,	0,0,	5.5	0	5.5	10.98,0.0,	0.0,0.0,	5.489	0
IPI00757576	0.423	NA	NA	0,11,	0,0,	5.5	0	5.5	0.0,10.57,	0.0,0.0,	5.283	0
IPI00970219	0.423	NA	NA	0,11,	0,0,	5.5	0	5.5	0.0,10.57,	0.0,0.0,	5.283	0
IPI00132151	0.32	0.916	1.887	3,5,	1,3,	4	2	6	2.993,4.801,	1.002,3.128,	3.897	2.065
IPI00119813	0.224	0.924	1.897	4,4,	1,3,	4	2	6	3.992,3.842,	1.002,3.128,	3.917	2.065
IPI00874459	0.713	0.937	1.914	8,0,	0,4,	4	2	6	7.985,0.0,	0.0,4.171,	3.992	2.085
IPI00974787	0.713	0.937	1.914	8,0,	0,4,	4	2	6	7.985,0.0,	0.0,4.171,	3.992	2.085
IPI00986639	0.002	0.938	1.916	4,4,	2,2,	4	2	6	3.992,3.842,	2.004,2.085,	3.917	2.045
IPI00399483	0.002	0.938	1.916	4,4,	2,2,	4	2	6	3.992,3.842,	2.004,2.085,	3.917	2.045
IPI00403498	0.215	0.945	1.925	5,3,	2,2,	4	2	6	4.989,2.882,	2.004,2.085,	3.936	2.045
IPI00230592	0.195	0.952	1.935	4,4,	3,1,	4	2	6	3.992,3.842,	3.007,1.043,	3.917	2.025
IPI00230591	0.195	0.952	1.935	4,4,	3,1,	4	2	6	3.992,3.842,	3.007,1.043,	3.917	2.025
IPI00230590	0.195	0.952	1.935	4,4,	3,1,	4	2	6	3.992,3.842,	3.007,1.043,	3.917	2.025
IPI00133277	0.195	0.952	1.935	4,4,	3,1,	4	2	6	3.992,3.842,	3.007,1.043,	3.917	2.025
IPI00222042	0.195	0.952	1.935	4,4,	3,1,	4	2	6	3.992,3.842,	3.007,1.043,	3.917	2.025
IPI00115506	0.195	0.952	1.935	4,4,	3,1,	4	2	6	3.992,3.842,	3.007,1.043,	3.917	2.025
IPI00830732	0.195	0.952	1.935	4,4,	3,1,	4	2	6	3.992,3.842,	3.007,1.043,	3.917	2.025
IPI00987304	0.195	0.952	1.935	4,4,	3,1,	4	2	6	3.992,3.842,	3.007,1.043,	3.917	2.025
IPI01026682	0.195	0.952	1.935	4,4,	3,1,	4	2	6	3.992,3.842,	3.007,1.043,	3.917	2.025
IPI01026750	0.195	0.952	1.935	4,4,	3,1,	4	2	6	3.992,3.842,	3.007,1.043,	3.917	2.025
IPI00230589	0.195	0.952	1.935	4,4,	3,1,	4	2	6	3.992,3.842,	3.007,1.043,	3.917	2.025
IPI00230593	0.195	0.952	1.935	4,4,	3,1,	4	2	6	3.992,3.842,	3.007,1.043,	3.917	2.025
IPI00227237	0.316	0.959	1.944	5,3,	3,1,	4	2	6	4.989,2.882,	3.007,1.043,	3.936	2.025
IPI00453497	0.441	0.967	1.954	4,4,	4,0,	4	2	6	3.992,3.842,	4.009,0.0,	3.917	2.004
IPI00458708	0.441	0.967	1.954	4,4,	4,0,	4	2	6	3.992,3.842,	4.009,0.0,	3.917	2.004
IPI00885911	0.484	0.973	1.964	5,3,	4,0,	4	2	6	4.989,2.882,	4.009,0.0,	3.936	2.004
IPI00276157	0.323	1.504	2.836	6,3,	0,3,	4.5	1.5	6	5.988,2.882,	0.0,3.128,	4.435	1.564
IPI01008243	0.061	1.535	2.898	5,4,	2,1,	4.5	1.5	6	4.989,3.842,	2.004,1.043,	4.415	1.523
IPI01027607	0.061	1.535	2.898	5,4,	2,1,	4.5	1.5	6	4.989,3.842,	2.004,1.043,	4.415	1.523
IPI01027533	0.061	1.535	2.898	5,4,	2,1,	4.5	1.5	6	4.989,3.842,	2.004,1.043,	4.415	1.523
IPI00988629	0.061	1.535	2.898	5,4,	2,1,	4.5	1.5	6	4.989,3.842,	2.004,1.043,	4.415	1.523
IPI00975132	0.061	1.535	2.898	5,4,	2,1,	4.5	1.5	6	4.989,3.842,	2.004,1.043,	4.415	1.523
IPI00119500	0.061	1.535	2.898	5,4,	2,1,	4.5	1.5	6	4.989,3.842,	2.004,1.043,	4.415	1.523
IPI01027297	0.061	1.535	2.898	5,4,	2,1,	4.5	1.5	6	4.989,3.842,	2.004,1.043,	4.415	1.523
IPI00987218	0.061	1.535	2.898	5,4,	2,1,	4.5	1.5	6	4.989,3.842,	2.004,1.043,	4.415	1.523
IPI00553633	0.308	1.561	2.95	6,3,	3,0,	4.5	1.5	6	5.988,2.882,	3.007,0.0,	4.435	1.503
IPI00856874	0.308	1.561	2.95	6,3,	3,0,	4.5	1.5	6	5.988,2.882,	3.007,0.0,	4.435	1.503
IPI00230596	0.342	2.305	4.942	8,2,	2,0,	5	1	6	7.985,1.921,	2.004,0.0,	4.953	1.002
IPI00874965	0	NA	NA	6,6,	0,0,	6	0	6	5.988,5.764,	0.0,0.0,	5.876	0
IPI00923027	0.021	NA	NA	5,7,	0,0,	6	0	6	4.989,6.723,	0.0,0.0,	5.856	0
IPI00677198	0.033	NA	NA	7,5,	0,0,	6	0	6	6.985,4.801,	0.0,0.0,	5.893	0
IPI00407707	0.423	NA	NA	12,0,	0,0,	6	0	6	11.98,0.0,	0.0,0.0,	5.988	0
IPI00752391	0.423	NA	NA	12,0,	0,0,	6	0	6	11.98,0.0,	0.0,0.0,	5.988	0
IPI00882045	0.423	NA	NA	0,12,	0,0,	6	0	6	0.0,11.52,	0.0,0.0,	5.762	0
IPI00330048	0.423	NA	NA	12,0,	0,0,	6	0	6	11.98,0.0,	0.0,0.0,	5.988	0
IPI00919157	0.423	NA	NA	0,12,	0,0,	6	0	6	0.0,11.52,	0.0,0.0,	5.762	0
IPI01027755	0.423	NA	NA	12,0,	0,0,	6	0	6	11.98,0.0,	0.0,0.0,	5.988	0
IPI00830707	0.423	NA	NA	0,12,	0,0,	6	0	6	0.0,11.52,	0.0,0.0,	5.762	0
IPI00885924	0.423	NA	NA	0,12,	0,0,	6	0	6	0.0,11.52,	0.0,0.0,	5.762	0
IPI00227881	0.423	NA	NA	12,0,	0,0,	6	0	6	11.98,0.0,	0.0,0.0,	5.988	0
IPI00751159	0.815	0.559	1.474	0,8,	0,5,	4	2.5	6.5	0.0,7.683,	0.0,5.214,	3.842	2.607
IPI00136390	0.686	0.58	1.495	3,5,	0,5,	4	2.5	6.5	2.993,4.801,	0.0,5.214,	3.897	2.607
IPI00123319	0.665	0.587	1.502	4,4,	0,5,	4	2.5	6.5	3.992,3.842,	0.0,5.214,	3.917	2.607
IPI00169473	0.338	0.603	1.519	3,5,	2,3,	4	2.5	6.5	2.993,4.801,	2.004,3.128,	3.897	2.566
IPI00323822	0.338	0.603	1.519	3,5,	2,3,	4	2.5	6.5	2.993,4.801,	2.004,3.128,	3.897	2.566
IPI00380418	0.552	0.606	1.522	5,3,	1,4,	4	2.5	6.5	4.989,2.882,	1.002,4.171,	3.936	2.587
IPI00403618	0.563	0.608	1.524	2,6,	3,2,	4	2.5	6.5	1.996,5.764,	3.007,2.085,	3.88	2.546
IPI00309413	0.563	0.608	1.524	2,6,	3,2,	4	2.5	6.5	1.996,5.764,	3.007,2.085,	3.88	2.546
IPI00226889	0.14	0.61	1.527	4,4,	2,3,	4	2.5	6.5	3.992,3.842,	2.004,3.128,	3.917	2.566
IPI00988019	0.649	0.613	1.529	6,2,	1,4,	4	2.5	6.5	5.988,1.921,	1.002,4.171,	3.955	2.587
IPI00109213	0.649	0.613	1.529	6,2,	1,4,	4	2.5	6.5	5.988,1.921,	1.002,4.171,	3.955	2.587
IPI00623542	0.649	0.613	1.529	6,2,	1,4,	4	2.5	6.5	5.988,1.921,	1.002,4.171,	3.955	2.587
IPI00169468	0.315	0.614	1.531	3,5,	3,2,	4	2.5	6.5	2.993,4.801,	3.007,2.085,	3.897	2.546
IPI00649351	0.799	0.615	1.531	8,0,	0,5,	4	2.5	6.5	7.985,0.0,	0.0,5.214,	3.992	2.607
IPI00132505	0.37	0.617	1.534	5,3,	2,3,	4	2.5	6.5	4.989,2.882,	2.004,3.128,	3.936	2.566
IPI00857242	0.37	0.617	1.534	5,3,	2,3,	4	2.5	6.5	4.989,2.882,	2.004,3.128,	3.936	2.566
IPI00988384	0.37	0.617	1.534	5,3,	2,3,	4	2.5	6.5	4.989,2.882,	2.004,3.128,	3.936	2.566
IPI00112189	0.37	0.617	1.534	5,3,	2,3,	4	2.5	6.5	4.989,2.882,	2.004,3.128,	3.936	2.566
IPI00322631	0.37	0.617	1.534	5,3,	2,3,	4	2.5	6.5	4.989,2.882,	2.004,3.128,	3.936	2.566
IPI00463681	0.099	0.621	1.538	4,4,	3,2,	4	2.5	6.5	3.992,3.842,	3.007,2.085,	3.917	2.546
IPI00652042	0.099	0.621	1.538	4,4,	3,2,	4	2.5	6.5	3.992,3.842,	3.007,2.085,	3.917	2.546
IPI00110460	0.099	0.621	1.538	4,4,	3,2,	4	2.5	6.5	3.992,3.842,	3.007,2.085,	3.917	2.546
IPI00137599	0.35	0.628	1.546	5,3,	3,2,	4	2.5	6.5	4.989,2.882,	3.007,2.085,	3.936	2.546
IPI00132020	0.35	0.628	1.546	5,3,	3,2,	4	2.5	6.5	4.989,2.882,	3.007,2.085,	3.936	2.546
IPI00265188	0.448	0.633	1.551	4,4,	4,1,	4	2.5	6.5	3.992,3.842,	4.009,1.043,	3.917	2.526
IPI00943417	0.448	0.633	1.551	4,4,	4,1,	4	2.5	6.5	3.992,3.842,	4.009,1.043,	3.917	2.526
IPI00406568	0.448	0.633	1.551	4,4,	4,1,	4	2.5	6.5	3.992,3.842,	4.009,1.043,	3.917	2.526
IPI00654208	0.448	0.633	1.551	4,4,	4,1,	4	2.5	6.5	3.992,3.842,	4.009,1.043,	3.917	2.526
IPI00267661	0.448	0.633	1.551	4,4,	4,1,	4	2.5	6.5	3.992,3.842,	4.009,1.043,	3.917	2.526
IPI00985631	0.63	0.645	1.564	4,4,	5,0,	4	2.5	6.5	3.992,3.842,	5.01,0.0,	3.917	2.505
IPI00125467	0.651	0.652	1.571	5,3,	5,0,	4	2.5	6.5	4.989,2.882,	5.01,0.0,	3.936	2.505
IPI00649652	0.651	0.652	1.571	5,3,	5,0,	4	2.5	6.5	4.989,2.882,	5.01,0.0,	3.936	2.505
IPI00624261	0.191	1.096	2.138	5,4,	1,3,	4.5	2	6.5	4.989,3.842,	1.002,3.128,	4.415	2.065
IPI00551464	0.191	1.096	2.138	5,4,	1,3,	4.5	2	6.5	4.989,3.842,	1.002,3.128,	4.415	2.065
IPI00551151	0.191	1.096	2.138	5,4,	1,3,	4.5	2	6.5	4.989,3.842,	1.002,3.128,	4.415	2.065
IPI00135278	0.234	1.098	2.141	3,6,	2,2,	4.5	2	6.5	2.993,5.764,	2.004,2.085,	4.378	2.045
IPI00331197	0.155	1.119	2.172	4,5,	3,1,	4.5	2	6.5	3.992,4.801,	3.007,1.043,	4.397	2.025
IPI01027350	0.17	1.125	2.181	5,4,	3,1,	4.5	2	6.5	4.989,3.842,	3.007,1.043,	4.415	2.025
IPI01026921	0.17	1.125	2.181	5,4,	3,1,	4.5	2	6.5	4.989,3.842,	3.007,1.043,	4.415	2.025
IPI00119671	0.17	1.125	2.181	5,4,	3,1,	4.5	2	6.5	4.989,3.842,	3.007,1.043,	4.415	2.025
IPI00318140	0.17	1.125	2.181	5,4,	3,1,	4.5	2	6.5	4.989,3.842,	3.007,1.043,	4.415	2.025
IPI00751362	0.32	1.131	2.19	6,3,	3,1,	4.5	2	6.5	5.988,2.882,	3.007,1.043,	4.435	2.025
IPI00172371	0.32	1.131	2.19	6,3,	3,1,	4.5	2	6.5	5.988,2.882,	3.007,1.043,	4.435	2.025
IPI00110579	0.32	1.131	2.19	6,3,	3,1,	4.5	2	6.5	5.988,2.882,	3.007,1.043,	4.435	2.025
IPI00453846	0.32	1.131	2.19	6,3,	3,1,	4.5	2	6.5	5.988,2.882,	3.007,1.043,	4.435	2.025
IPI00874859	0.32	1.131	2.19	6,3,	3,1,	4.5	2	6.5	5.988,2.882,	3.007,1.043,	4.435	2.025
IPI00830210	0.363	1.133	2.194	4,5,	4,0,	4.5	2	6.5	3.992,4.801,	4.009,0.0,	4.397	2.004
IPI00622070	0.367	1.139	2.203	5,4,	4,0,	4.5	2	6.5	4.989,3.842,	4.009,0.0,	4.415	2.004
IPI00885251	0.367	1.139	2.203	5,4,	4,0,	4.5	2	6.5	4.989,3.842,	4.009,0.0,	4.415	2.004
IPI00974860	0.367	1.139	2.203	5,4,	4,0,	4.5	2	6.5	4.989,3.842,	4.009,0.0,	4.415	2.004
IPI00467377	0.367	1.139	2.203	5,4,	4,0,	4.5	2	6.5	4.989,3.842,	4.009,0.0,	4.415	2.004
IPI00129356	0.528	1.152	2.222	7,2,	4,0,	4.5	2	6.5	6.985,1.921,	4.009,0.0,	4.453	2.004
IPI00222409	0.528	1.152	2.222	7,2,	4,0,	4.5	2	6.5	6.985,1.921,	4.009,0.0,	4.453	2.004
IPI00831223	0.528	1.152	2.222	7,2,	4,0,	4.5	2	6.5	6.985,1.921,	4.009,0.0,	4.453	2.004
IPI01026716	0.219	1.652	3.143	6,4,	0,3,	5	1.5	6.5	5.988,3.842,	0.0,3.128,	4.915	1.564
IPI00169704	0.251	1.676	3.196	7,3,	1,2,	5	1.5	6.5	6.985,2.882,	1.002,2.085,	4.934	1.544
IPI00320594	0.415	1.72	3.294	8,2,	3,0,	5	1.5	6.5	7.985,1.921,	3.007,0.0,	4.953	1.503
IPI00128941	0.501	2.425	5.368	11,0,	1,1,	5.5	1	6.5	10.98,0.0,	1.002,1.043,	5.489	1.022
IPI00753481	0.009	NA	NA	7,6,	0,0,	6.5	0	6.5	6.985,5.764,	0.0,0.0,	6.374	0
IPI00227008	0.423	NA	NA	13,0,	0,0,	6.5	0	6.5	12.97,0.0,	0.0,0.0,	6.487	0
IPI00227007	0.423	NA	NA	13,0,	0,0,	6.5	0	6.5	12.97,0.0,	0.0,0.0,	6.487	0
IPI00757748	0.423	NA	NA	0,13,	0,0,	6.5	0	6.5	0.0,12.49,	0.0,0.0,	6.243	0
IPI00227006	0.423	NA	NA	13,0,	0,0,	6.5	0	6.5	12.97,0.0,	0.0,0.0,	6.487	0
IPI00113248	0.423	NA	NA	13,0,	0,0,	6.5	0	6.5	12.97,0.0,	0.0,0.0,	6.487	0
IPI00776271	0.423	NA	NA	13,0,	0,0,	6.5	0	6.5	12.97,0.0,	0.0,0.0,	6.487	0
IPI00875068	0.423	NA	NA	0,13,	0,0,	6.5	0	6.5	0.0,12.49,	0.0,0.0,	6.243	0
IPI00929787	0.423	NA	NA	0,13,	0,0,	6.5	0	6.5	0.0,12.49,	0.0,0.0,	6.243	0
IPI00857890	0.423	NA	NA	13,0,	0,0,	6.5	0	6.5	12.97,0.0,	0.0,0.0,	6.487	0
IPI00849847	0.423	NA	NA	13,0,	0,0,	6.5	0	6.5	12.97,0.0,	0.0,0.0,	6.487	0
IPI00230011	0.423	NA	NA	0,13,	0,0,	6.5	0	6.5	0.0,12.49,	0.0,0.0,	6.243	0
IPI00461456	0.423	NA	NA	13,0,	0,0,	6.5	0	6.5	12.97,0.0,	0.0,0.0,	6.487	0
IPI00874935	0.423	NA	NA	13,0,	0,0,	6.5	0	6.5	12.97,0.0,	0.0,0.0,	6.487	0
IPI00889899	0.423	NA	NA	0,13,	0,0,	6.5	0	6.5	0.0,12.49,	0.0,0.0,	6.243	0
IPI01027817	0.423	NA	NA	13,0,	0,0,	6.5	0	6.5	12.97,0.0,	0.0,0.0,	6.487	0
IPI00129622	0.568	0.754	1.687	4,5,	0,5,	4.5	2.5	7	3.992,4.801,	0.0,5.214,	4.397	2.607
IPI00403540	0.568	0.754	1.687	4,5,	0,5,	4.5	2.5	7	3.992,4.801,	0.0,5.214,	4.397	2.607
IPI00881684	0.568	0.76	1.694	5,4,	0,5,	4.5	2.5	7	4.989,3.842,	0.0,5.214,	4.415	2.607
IPI00458698	0.537	0.765	1.699	2,7,	2,3,	4.5	2.5	7	1.996,6.723,	2.004,3.128,	4.36	2.566
IPI00895490	0.537	0.765	1.699	2,7,	2,3,	4.5	2.5	7	1.996,6.723,	2.004,3.128,	4.36	2.566
IPI00225172	0.349	0.771	1.706	3,6,	2,3,	4.5	2.5	7	2.993,5.764,	2.004,3.128,	4.378	2.566
IPI00128126	0.349	0.771	1.706	3,6,	2,3,	4.5	2.5	7	2.993,5.764,	2.004,3.128,	4.378	2.566
IPI00113239	0.391	0.772	1.707	5,4,	1,4,	4.5	2.5	7	4.989,3.842,	1.002,4.171,	4.415	2.587
IPI00856937	0.118	0.777	1.714	4,5,	2,3,	4.5	2.5	7	3.992,4.801,	2.004,3.128,	4.397	2.566
IPI00316314	0.118	0.777	1.714	4,5,	2,3,	4.5	2.5	7	3.992,4.801,	2.004,3.128,	4.397	2.566
IPI00875609	0.148	0.783	1.721	5,4,	2,3,	4.5	2.5	7	4.989,3.842,	2.004,3.128,	4.415	2.566
IPI00845788	0.148	0.783	1.721	5,4,	2,3,	4.5	2.5	7	4.989,3.842,	2.004,3.128,	4.415	2.566
IPI00122269	0.148	0.783	1.721	5,4,	2,3,	4.5	2.5	7	4.989,3.842,	2.004,3.128,	4.415	2.566
IPI00113240	0.148	0.783	1.721	5,4,	2,3,	4.5	2.5	7	4.989,3.842,	2.004,3.128,	4.415	2.566
IPI01007804	0.148	0.783	1.721	5,4,	2,3,	4.5	2.5	7	4.989,3.842,	2.004,3.128,	4.415	2.566
IPI00124411	0.148	0.783	1.721	5,4,	2,3,	4.5	2.5	7	4.989,3.842,	2.004,3.128,	4.415	2.566
IPI00854952	0.148	0.783	1.721	5,4,	2,3,	4.5	2.5	7	4.989,3.842,	2.004,3.128,	4.415	2.566
IPI00918646	0.095	0.788	1.727	4,5,	3,2,	4.5	2.5	7	3.992,4.801,	3.007,2.085,	4.397	2.546
IPI00227850	0.095	0.788	1.727	4,5,	3,2,	4.5	2.5	7	3.992,4.801,	3.007,2.085,	4.397	2.546
IPI00130627	0.095	0.788	1.727	4,5,	3,2,	4.5	2.5	7	3.992,4.801,	3.007,2.085,	4.397	2.546
IPI00752633	0.095	0.788	1.727	4,5,	3,2,	4.5	2.5	7	3.992,4.801,	3.007,2.085,	4.397	2.546
IPI00850595	0.126	0.794	1.734	5,4,	3,2,	4.5	2.5	7	4.989,3.842,	3.007,2.085,	4.415	2.546
IPI00851027	0.126	0.794	1.734	5,4,	3,2,	4.5	2.5	7	4.989,3.842,	3.007,2.085,	4.415	2.546
IPI00118923	0.126	0.794	1.734	5,4,	3,2,	4.5	2.5	7	4.989,3.842,	3.007,2.085,	4.415	2.546
IPI01027239	0.126	0.794	1.734	5,4,	3,2,	4.5	2.5	7	4.989,3.842,	3.007,2.085,	4.415	2.546
IPI00850789	0.126	0.794	1.734	5,4,	3,2,	4.5	2.5	7	4.989,3.842,	3.007,2.085,	4.415	2.546
IPI00808559	0.364	0.801	1.742	6,3,	3,2,	4.5	2.5	7	5.988,2.882,	3.007,2.085,	4.435	2.546
IPI00467349	0.364	0.801	1.742	6,3,	3,2,	4.5	2.5	7	5.988,2.882,	3.007,2.085,	4.435	2.546
IPI00330516	0.357	0.806	1.748	5,4,	4,1,	4.5	2.5	7	4.989,3.842,	4.009,1.043,	4.415	2.526
IPI01027548	0.58	0.806	1.748	3,6,	5,0,	4.5	2.5	7	2.993,5.764,	5.01,0.0,	4.378	2.505
IPI00312673	0.58	0.806	1.748	3,6,	5,0,	4.5	2.5	7	2.993,5.764,	5.01,0.0,	4.378	2.505
IPI00469840	0.536	0.807	1.749	7,2,	3,2,	4.5	2.5	7	6.985,1.921,	3.007,2.085,	4.453	2.546
IPI00352130	0.536	0.807	1.749	7,2,	3,2,	4.5	2.5	7	6.985,1.921,	3.007,2.085,	4.453	2.546
IPI00944127	0.536	0.807	1.749	7,2,	3,2,	4.5	2.5	7	6.985,1.921,	3.007,2.085,	4.453	2.546
IPI00221782	0.468	0.812	1.756	6,3,	4,1,	4.5	2.5	7	5.988,2.882,	4.009,1.043,	4.435	2.526
IPI00757477	0.534	0.812	1.755	4,5,	5,0,	4.5	2.5	7	3.992,4.801,	5.01,0.0,	4.397	2.505
IPI00457673	0.534	0.812	1.755	4,5,	5,0,	4.5	2.5	7	3.992,4.801,	5.01,0.0,	4.397	2.505
IPI00990272	0.534	0.812	1.755	4,5,	5,0,	4.5	2.5	7	3.992,4.801,	5.01,0.0,	4.397	2.505
IPI00225210	0.535	0.818	1.763	5,4,	5,0,	4.5	2.5	7	4.989,3.842,	5.01,0.0,	4.415	2.505
IPI00408194	0.58	0.824	1.77	6,3,	5,0,	4.5	2.5	7	5.988,2.882,	5.01,0.0,	4.435	2.505
IPI00753048	0.433	1.242	2.366	7,3,	0,4,	5	2	7	6.985,2.882,	0.0,4.171,	4.934	2.085
IPI00930777	0.433	1.242	2.366	7,3,	0,4,	5	2	7	6.985,2.882,	0.0,4.171,	4.934	2.085
IPI00757111	0.433	1.242	2.366	7,3,	0,4,	5	2	7	6.985,2.882,	0.0,4.171,	4.934	2.085
IPI00930876	0.433	1.242	2.366	7,3,	0,4,	5	2	7	6.985,2.882,	0.0,4.171,	4.934	2.085
IPI00225262	0.433	1.242	2.366	7,3,	0,4,	5	2	7	6.985,2.882,	0.0,4.171,	4.934	2.085
IPI00653523	0.34	1.257	2.389	7,3,	1,3,	5	2	7	6.985,2.882,	1.002,3.128,	4.934	2.065
IPI00323114	0.164	1.269	2.409	4,6,	3,1,	5	2	7	3.992,5.764,	3.007,1.043,	4.878	2.025
IPI00130648	0.164	1.269	2.409	4,6,	3,1,	5	2	7	3.992,5.764,	3.007,1.043,	4.878	2.025
IPI00987294	0.164	1.269	2.409	4,6,	3,1,	5	2	7	3.992,5.764,	3.007,1.043,	4.878	2.025
IPI00321221	0.329	1.285	2.437	7,3,	3,1,	5	2	7	6.985,2.882,	3.007,1.043,	4.934	2.025
IPI00885252	0.286	1.288	2.442	5,5,	4,0,	5	2	7	4.989,4.801,	4.009,0.0,	4.895	2.004
IPI00654348	0.142	1.782	3.438	5,6,	0,3,	5.5	1.5	7	4.989,5.764,	0.0,3.128,	5.376	1.564
IPI00329848	0.274	1.815	3.52	8,3,	1,2,	5.5	1.5	7	7.985,2.882,	1.002,2.085,	5.433	1.544
IPI00756851	0	NA	NA	7,7,	0,0,	7	0	7	6.985,6.723,	0.0,0.0,	6.854	0
IPI00678471	0.229	NA	NA	11,3,	0,0,	7	0	7	10.98,2.882,	0.0,0.0,	6.93	0
IPI00662070	0.229	NA	NA	11,3,	0,0,	7	0	7	10.98,2.882,	0.0,0.0,	6.93	0
IPI00986566	0.423	NA	NA	0,14,	0,0,	7	0	7	0.0,13.45,	0.0,0.0,	6.723	0
IPI00467055	0.423	NA	NA	0,14,	0,0,	7	0	7	0.0,13.45,	0.0,0.0,	6.723	0
IPI00987691	0.423	NA	NA	14,0,	0,0,	7	0	7	13.97,0.0,	0.0,0.0,	6.987	0
IPI00417149	0.423	NA	NA	0,14,	0,0,	7	0	7	0.0,13.45,	0.0,0.0,	6.723	0
IPI00223339	0.423	NA	NA	14,0,	0,0,	7	0	7	13.97,0.0,	0.0,0.0,	6.987	0
IPI00988044	0.423	NA	NA	14,0,	0,0,	7	0	7	13.97,0.0,	0.0,0.0,	6.987	0
IPI00989934	0.423	NA	NA	0,14,	0,0,	7	0	7	0.0,13.45,	0.0,0.0,	6.723	0
IPI00986198	0.423	NA	NA	0,14,	0,0,	7	0	7	0.0,13.45,	0.0,0.0,	6.723	0
IPI00123875	0.423	NA	NA	14,0,	0,0,	7	0	7	13.97,0.0,	0.0,0.0,	6.987	0
IPI00330729	0.423	NA	NA	0,14,	0,0,	7	0	7	0.0,13.45,	0.0,0.0,	6.723	0
IPI00474756	0.423	NA	NA	0,14,	0,0,	7	0	7	0.0,13.45,	0.0,0.0,	6.723	0
IPI00280867	0.444	0.513	1.427	3,6,	3,3,	4.5	3	7.5	2.993,5.764,	3.007,3.128,	4.378	3.067
IPI00230098	0.444	0.513	1.427	3,6,	3,3,	4.5	3	7.5	2.993,5.764,	3.007,3.128,	4.378	3.067
IPI00114206	0.392	0.516	1.43	5,4,	2,4,	4.5	3	7.5	4.989,3.842,	2.004,4.171,	4.415	3.088
IPI00387504	0.392	0.516	1.43	5,4,	2,4,	4.5	3	7.5	4.989,3.842,	2.004,4.171,	4.415	3.088
IPI00331563	0.392	0.516	1.43	5,4,	2,4,	4.5	3	7.5	4.989,3.842,	2.004,4.171,	4.415	3.088
IPI00659608	0.392	0.516	1.43	5,4,	2,4,	4.5	3	7.5	4.989,3.842,	2.004,4.171,	4.415	3.088
IPI00226360	0.083	0.52	1.433	4,5,	3,3,	4.5	3	7.5	3.992,4.801,	3.007,3.128,	4.397	3.067
IPI00130263	0.083	0.52	1.433	4,5,	3,3,	4.5	3	7.5	3.992,4.801,	3.007,3.128,	4.397	3.067
IPI00225318	0.144	0.526	1.44	5,4,	3,3,	4.5	3	7.5	4.989,3.842,	3.007,3.128,	4.415	3.067
IPI00273491	0.669	0.528	1.442	7,2,	2,4,	4.5	3	7.5	6.985,1.921,	2.004,4.171,	4.453	3.088
IPI00894678	0.472	0.532	1.446	6,3,	3,3,	4.5	3	7.5	5.988,2.882,	3.007,3.128,	4.435	3.067
IPI00109131	0.472	0.532	1.446	6,3,	3,3,	4.5	3	7.5	5.988,2.882,	3.007,3.128,	4.435	3.067
IPI00187274	0.472	0.532	1.446	6,3,	3,3,	4.5	3	7.5	5.988,2.882,	3.007,3.128,	4.435	3.067
IPI00111992	0.346	0.535	1.449	5,4,	4,2,	4.5	3	7.5	4.989,3.842,	4.009,2.085,	4.415	3.047
IPI00121767	0.346	0.535	1.449	5,4,	4,2,	4.5	3	7.5	4.989,3.842,	4.009,2.085,	4.415	3.047
IPI00124073	0.346	0.535	1.449	5,4,	4,2,	4.5	3	7.5	4.989,3.842,	4.009,2.085,	4.415	3.047
IPI00991069	0.346	0.535	1.449	5,4,	4,2,	4.5	3	7.5	4.989,3.842,	4.009,2.085,	4.415	3.047
IPI00387559	0.527	0.542	1.456	6,3,	4,2,	4.5	3	7.5	5.988,2.882,	4.009,2.085,	4.435	3.047
IPI00309815	0.527	0.542	1.456	6,3,	4,2,	4.5	3	7.5	5.988,2.882,	4.009,2.085,	4.435	3.047
IPI00387580	0.527	0.542	1.456	6,3,	4,2,	4.5	3	7.5	5.988,2.882,	4.009,2.085,	4.435	3.047
IPI00114953	0.57	0.545	1.459	5,4,	5,1,	4.5	3	7.5	4.989,3.842,	5.01,1.043,	4.415	3.026
IPI00460691	0.692	0.548	1.462	4,5,	6,0,	4.5	3	7.5	3.992,4.801,	6.014,0.0,	4.397	3.007
IPI00624192	0.632	0.551	1.466	6,3,	5,1,	4.5	3	7.5	5.988,2.882,	5.01,1.043,	4.435	3.026
IPI00265303	0.733	0.554	1.468	8,1,	4,2,	4.5	3	7.5	7.985,0.9605,	4.009,2.085,	4.473	3.047
IPI00229848	0.701	0.557	1.471	7,2,	5,1,	4.5	3	7.5	6.985,1.921,	5.01,1.043,	4.453	3.026
IPI00170100	0.283	0.92	1.893	5,5,	1,4,	5	2.5	7.5	4.989,4.801,	1.002,4.171,	4.895	2.587
IPI00162769	0.348	0.926	1.9	6,4,	1,4,	5	2.5	7.5	5.988,3.842,	1.002,4.171,	4.915	2.587
IPI00420454	0.055	0.932	1.908	5,5,	2,3,	5	2.5	7.5	4.989,4.801,	2.004,3.128,	4.895	2.566
IPI00652708	0.055	0.932	1.908	5,5,	2,3,	5	2.5	7.5	4.989,4.801,	2.004,3.128,	4.895	2.566
IPI00944078	0.145	0.938	1.916	4,6,	3,2,	5	2.5	7.5	3.992,5.764,	3.007,2.085,	4.878	2.546
IPI00828824	0.145	0.938	1.916	4,6,	3,2,	5	2.5	7.5	3.992,5.764,	3.007,2.085,	4.878	2.546
IPI00131513	0.145	0.938	1.916	4,6,	3,2,	5	2.5	7.5	3.992,5.764,	3.007,2.085,	4.878	2.546
IPI00225761	0.145	0.938	1.916	4,6,	3,2,	5	2.5	7.5	3.992,5.764,	3.007,2.085,	4.878	2.546
IPI00554840	0.145	0.938	1.916	4,6,	3,2,	5	2.5	7.5	3.992,5.764,	3.007,2.085,	4.878	2.546
IPI00285117	0.192	0.938	1.916	6,4,	2,3,	5	2.5	7.5	5.988,3.842,	2.004,3.128,	4.915	2.566
IPI00123541	0.18	0.949	1.93	6,4,	3,2,	5	2.5	7.5	5.988,3.842,	3.007,2.085,	4.915	2.546
IPI00113079	0.18	0.949	1.93	6,4,	3,2,	5	2.5	7.5	5.988,3.842,	3.007,2.085,	4.915	2.546
IPI00131000	0.52	0.949	1.93	8,2,	2,3,	5	2.5	7.5	7.985,1.921,	2.004,3.128,	4.953	2.566
IPI01007978	0.52	0.949	1.93	8,2,	2,3,	5	2.5	7.5	7.985,1.921,	2.004,3.128,	4.953	2.566
IPI00406107	0.374	0.954	1.938	7,3,	3,2,	5	2.5	7.5	6.985,2.882,	3.007,2.085,	4.934	2.546
IPI00311064	0.374	0.954	1.938	7,3,	3,2,	5	2.5	7.5	6.985,2.882,	3.007,2.085,	4.934	2.546
IPI00620467	0.374	0.954	1.938	7,3,	3,2,	5	2.5	7.5	6.985,2.882,	3.007,2.085,	4.934	2.546
IPI00857001	0.466	0.961	1.947	4,6,	5,0,	5	2.5	7.5	3.992,5.764,	5.01,0.0,	4.878	2.505
IPI00457976	0.466	0.961	1.947	4,6,	5,0,	5	2.5	7.5	3.992,5.764,	5.01,0.0,	4.878	2.505
IPI00857491	0.466	0.961	1.947	4,6,	5,0,	5	2.5	7.5	3.992,5.764,	5.01,0.0,	4.878	2.505
IPI00119772	0.47	0.972	1.962	6,4,	5,0,	5	2.5	7.5	5.988,3.842,	5.01,0.0,	4.915	2.505
IPI00886324	0.267	1.371	2.587	6,5,	0,4,	5.5	2	7.5	5.988,4.801,	0.0,4.171,	5.395	2.085
IPI00221564	0.246	1.429	2.692	6,5,	4,0,	5.5	2	7.5	5.988,4.801,	4.009,0.0,	5.395	2.004
IPI00761711	0.151	1.914	3.769	7,5,	0,3,	6	1.5	7.5	6.985,4.801,	0.0,3.128,	5.893	1.564
IPI00974593	0.151	1.914	3.769	7,5,	0,3,	6	1.5	7.5	6.985,4.801,	0.0,3.128,	5.893	1.564
IPI00918626	0.236	1.919	3.781	8,4,	0,3,	6	1.5	7.5	7.985,3.842,	0.0,3.128,	5.913	1.564
IPI00416621	0.423	NA	NA	15,0,	0,0,	7.5	0	7.5	14.97,0.0,	0.0,0.0,	7.485	0
IPI00222968	0.423	NA	NA	0,15,	0,0,	7.5	0	7.5	0.0,14.41,	0.0,0.0,	7.203	0
IPI00222967	0.423	NA	NA	0,15,	0,0,	7.5	0	7.5	0.0,14.41,	0.0,0.0,	7.203	0
IPI00453724	0.423	NA	NA	15,0,	0,0,	7.5	0	7.5	14.97,0.0,	0.0,0.0,	7.485	0
IPI00974777	0.423	NA	NA	0,15,	0,0,	7.5	0	7.5	0.0,14.41,	0.0,0.0,	7.203	0
IPI00113049	0.238	0.665	1.586	5,5,	2,4,	5	3	8	4.989,4.801,	2.004,4.171,	4.895	3.088
IPI00136642	0.238	0.665	1.586	5,5,	2,4,	5	3	8	4.989,4.801,	2.004,4.171,	4.895	3.088
IPI00459734	0.238	0.665	1.586	5,5,	2,4,	5	3	8	4.989,4.801,	2.004,4.171,	4.895	3.088
IPI00133491	0.178	0.669	1.59	4,6,	3,3,	5	3	8	3.992,5.764,	3.007,3.128,	4.878	3.067
IPI00265701	0.353	0.671	1.592	6,4,	2,4,	5	3	8	5.988,3.842,	2.004,4.171,	4.915	3.088
IPI00399462	0.353	0.671	1.592	6,4,	2,4,	5	3	8	5.988,3.842,	2.004,4.171,	4.915	3.088
IPI00136626	0.004	0.674	1.596	5,5,	3,3,	5	3	8	4.989,4.801,	3.007,3.128,	4.895	3.067
IPI00110524	0.004	0.674	1.596	5,5,	3,3,	5	3	8	4.989,4.801,	3.007,3.128,	4.895	3.067
IPI00785394	0.781	0.675	1.597	0,10,	6,0,	5	3	8	0.0,9.605,	6.014,0.0,	4.803	3.007
IPI00316471	0.228	0.68	1.602	6,4,	3,3,	5	3	8	5.988,3.842,	3.007,3.128,	4.915	3.067
IPI00988592	0.228	0.68	1.602	6,4,	3,3,	5	3	8	5.988,3.842,	3.007,3.128,	4.915	3.067
IPI00226707	0.228	0.68	1.602	6,4,	3,3,	5	3	8	5.988,3.842,	3.007,3.128,	4.915	3.067
IPI00464135	0.621	0.682	1.604	8,2,	2,4,	5	3	8	7.985,1.921,	2.004,4.171,	4.953	3.088
IPI00453860	0.196	0.684	1.607	5,5,	4,2,	5	3	8	4.989,4.801,	4.009,2.085,	4.895	3.047
IPI00856672	0.459	0.686	1.608	7,3,	3,3,	5	3	8	6.985,2.882,	3.007,3.128,	4.934	3.067
IPI00317932	0.459	0.686	1.608	7,3,	3,3,	5	3	8	6.985,2.882,	3.007,3.128,	4.934	3.067
IPI00857684	0.459	0.686	1.608	7,3,	3,3,	5	3	8	6.985,2.882,	3.007,3.128,	4.934	3.067
IPI00625693	0.49	0.7	1.624	6,4,	5,1,	5	3	8	5.988,3.842,	5.01,1.043,	4.915	3.026
IPI00127472	0.49	0.7	1.624	6,4,	5,1,	5	3	8	5.988,3.842,	5.01,1.043,	4.915	3.026
IPI00420926	0.49	0.7	1.624	6,4,	5,1,	5	3	8	5.988,3.842,	5.01,1.043,	4.915	3.026
IPI00974747	0.594	0.703	1.628	5,5,	6,0,	5	3	8	4.989,4.801,	6.014,0.0,	4.895	3.007
IPI00461629	0.454	1.054	2.076	7,4,	0,5,	5.5	2.5	8	6.985,3.842,	0.0,5.214,	5.414	2.607
IPI00131792	0.074	1.072	2.103	6,5,	2,3,	5.5	2.5	8	5.988,4.801,	2.004,3.128,	5.395	2.566
IPI00875350	0.042	1.078	2.112	5,6,	3,2,	5.5	2.5	8	4.989,5.764,	3.007,2.085,	5.376	2.546
IPI00228632	0.042	1.078	2.112	5,6,	3,2,	5.5	2.5	8	4.989,5.764,	3.007,2.085,	5.376	2.546
IPI00136135	0.042	1.078	2.112	5,6,	3,2,	5.5	2.5	8	4.989,5.764,	3.007,2.085,	5.376	2.546
IPI00116459	0.063	1.083	2.119	6,5,	3,2,	5.5	2.5	8	5.988,4.801,	3.007,2.085,	5.395	2.546
IPI00890046	0.214	1.095	2.136	6,5,	4,1,	5.5	2.5	8	5.988,4.801,	4.009,1.043,	5.395	2.526
IPI00130244	0.214	1.095	2.136	6,5,	4,1,	5.5	2.5	8	5.988,4.801,	4.009,1.043,	5.395	2.526
IPI00775779	0.423	1.097	2.139	4,7,	5,0,	5.5	2.5	8	3.992,6.723,	5.01,0.0,	5.358	2.505
IPI00876489	0.423	1.097	2.139	4,7,	5,0,	5.5	2.5	8	3.992,6.723,	5.01,0.0,	5.358	2.505
IPI00321895	0.429	1.112	2.161	7,4,	5,0,	5.5	2.5	8	6.985,3.842,	5.01,0.0,	5.414	2.505
IPI00649562	0.429	1.112	2.161	7,4,	5,0,	5.5	2.5	8	6.985,3.842,	5.01,0.0,	5.414	2.505
IPI00230500	0.247	1.499	2.826	7,5,	0,4,	6	2	8	6.985,4.801,	0.0,4.171,	5.893	2.085
IPI00230499	0.247	1.499	2.826	7,5,	0,4,	6	2	8	6.985,4.801,	0.0,4.171,	5.893	2.085
IPI00885489	0.247	1.499	2.826	7,5,	0,4,	6	2	8	6.985,4.801,	0.0,4.171,	5.893	2.085
IPI00230498	0.247	1.499	2.826	7,5,	0,4,	6	2	8	6.985,4.801,	0.0,4.171,	5.893	2.085
IPI00230497	0.247	1.499	2.826	7,5,	0,4,	6	2	8	6.985,4.801,	0.0,4.171,	5.893	2.085
IPI00553593	0.247	1.499	2.826	7,5,	0,4,	6	2	8	6.985,4.801,	0.0,4.171,	5.893	2.085
IPI00230501	0.247	1.499	2.826	7,5,	0,4,	6	2	8	6.985,4.801,	0.0,4.171,	5.893	2.085
IPI00133008	0.331	1.537	2.901	9,3,	2,2,	6	2	8	8.982,2.882,	2.004,2.085,	5.932	2.045
IPI00467077	0.231	1.556	2.94	7,5,	4,0,	6	2	8	6.985,4.801,	4.009,0.0,	5.893	2.004
IPI00923028	0.125	NA	NA	11,5,	0,0,	8	0	8	10.98,4.801,	0.0,0.0,	7.89	0
IPI00464282	0.423	NA	NA	0,16,	0,0,	8	0	8	0.0,15.37,	0.0,0.0,	7.684	0
IPI00133298	0.423	NA	NA	16,0,	0,0,	8	0	8	15.97,0.0,	0.0,0.0,	7.985	0
IPI00406294	0.55	0.787	1.725	6,5,	0,6,	5.5	3	8.5	5.988,4.801,	0.0,6.255,	5.395	3.128
IPI00323617	0.55	0.787	1.725	6,5,	0,6,	5.5	3	8.5	5.988,4.801,	0.0,6.255,	5.395	3.128
IPI00221551	0.55	0.787	1.725	6,5,	0,6,	5.5	3	8.5	5.988,4.801,	0.0,6.255,	5.395	3.128
IPI00461974	0.55	0.787	1.725	6,5,	0,6,	5.5	3	8.5	5.988,4.801,	0.0,6.255,	5.395	3.128
IPI00133928	0.203	0.805	1.747	6,5,	2,4,	5.5	3	8.5	5.988,4.801,	2.004,4.171,	5.395	3.088
IPI00671353	0.06	0.815	1.759	6,5,	3,3,	5.5	3	8.5	5.988,4.801,	3.007,3.128,	5.395	3.067
IPI00153842	0.06	0.815	1.759	6,5,	3,3,	5.5	3	8.5	5.988,4.801,	3.007,3.128,	5.395	3.067
IPI00127045	0.06	0.815	1.759	6,5,	3,3,	5.5	3	8.5	5.988,4.801,	3.007,3.128,	5.395	3.067
IPI00331517	0.06	0.815	1.759	6,5,	3,3,	5.5	3	8.5	5.988,4.801,	3.007,3.128,	5.395	3.067
IPI00122175	0.06	0.815	1.759	6,5,	3,3,	5.5	3	8.5	5.988,4.801,	3.007,3.128,	5.395	3.067
IPI00110315	0.486	0.815	1.76	8,3,	2,4,	5.5	3	8.5	7.985,2.882,	2.004,4.171,	5.433	3.088
IPI00930764	0.274	0.82	1.765	7,4,	3,3,	5.5	3	8.5	6.985,3.842,	3.007,3.128,	5.414	3.067
IPI00138022	0.274	0.82	1.765	7,4,	3,3,	5.5	3	8.5	6.985,3.842,	3.007,3.128,	5.414	3.067
IPI00130160	0.173	0.824	1.771	6,5,	4,2,	5.5	3	8.5	5.988,4.801,	4.009,2.085,	5.395	3.047
IPI00319351	0.173	0.824	1.771	6,5,	4,2,	5.5	3	8.5	5.988,4.801,	4.009,2.085,	5.395	3.047
IPI00798508	0.173	0.824	1.771	6,5,	4,2,	5.5	3	8.5	5.988,4.801,	4.009,2.085,	5.395	3.047
IPI00830871	0.452	0.825	1.771	8,3,	3,3,	5.5	3	8.5	7.985,2.882,	3.007,3.128,	5.433	3.067
IPI00421220	0.452	0.825	1.771	8,3,	3,3,	5.5	3	8.5	7.985,2.882,	3.007,3.128,	5.433	3.067
IPI00652736	0.452	0.825	1.771	8,3,	3,3,	5.5	3	8.5	7.985,2.882,	3.007,3.128,	5.433	3.067
IPI00664726	0.452	0.825	1.771	8,3,	3,3,	5.5	3	8.5	7.985,2.882,	3.007,3.128,	5.433	3.067
IPI00605819	0.452	0.825	1.771	8,3,	3,3,	5.5	3	8.5	7.985,2.882,	3.007,3.128,	5.433	3.067
IPI00970666	0.371	0.834	1.783	6,5,	5,1,	5.5	3	8.5	5.988,4.801,	5.01,1.043,	5.395	3.026
IPI00420588	0.371	0.834	1.783	6,5,	5,1,	5.5	3	8.5	5.988,4.801,	5.01,1.043,	5.395	3.026
IPI00648537	0.516	0.838	1.788	5,6,	6,0,	5.5	3	8.5	4.989,5.764,	6.014,0.0,	5.376	3.007
IPI00775867	0.516	0.838	1.788	5,6,	6,0,	5.5	3	8.5	4.989,5.764,	6.014,0.0,	5.376	3.007
IPI00648165	0.425	1.181	2.268	8,4,	0,5,	6	2.5	8.5	7.985,3.842,	0.0,5.214,	5.913	2.607
IPI00989175	0.215	1.661	3.161	5,8,	4,0,	6.5	2	8.5	4.989,7.683,	4.009,0.0,	6.336	2.004
IPI00403496	0.423	NA	NA	0,17,	0,0,	8.5	0	8.5	0.0,16.33,	0.0,0.0,	8.164	0
IPI00116209	0.423	NA	NA	0,17,	0,0,	8.5	0	8.5	0.0,16.33,	0.0,0.0,	8.164	0
IPI00989252	0.125	0.583	1.498	5,6,	3,4,	5.5	3.5	9	4.989,5.764,	3.007,4.171,	5.376	3.589
IPI00110259	0.125	0.583	1.498	5,6,	3,4,	5.5	3.5	9	4.989,5.764,	3.007,4.171,	5.376	3.589
IPI00138256	0.719	0.587	1.502	9,2,	1,6,	5.5	3.5	9	8.982,1.921,	1.002,6.255,	5.451	3.629
IPI00463203	0.162	0.588	1.503	6,5,	3,4,	5.5	3.5	9	5.988,4.801,	3.007,4.171,	5.395	3.589
IPI00762616	0.091	0.592	1.507	5,6,	4,3,	5.5	3.5	9	4.989,5.764,	4.009,3.128,	5.376	3.568
IPI00387551	0.091	0.592	1.507	5,6,	4,3,	5.5	3.5	9	4.989,5.764,	4.009,3.128,	5.376	3.568
IPI00467124	0.376	0.601	1.517	7,4,	4,3,	5.5	3.5	9	6.985,3.842,	4.009,3.128,	5.414	3.568
IPI00130664	0.476	0.61	1.526	7,4,	5,2,	5.5	3.5	9	6.985,3.842,	5.01,2.085,	5.414	3.548
IPI00654090	0.476	0.61	1.526	7,4,	5,2,	5.5	3.5	9	6.985,3.842,	5.01,2.085,	5.414	3.548
IPI00135446	0.476	0.61	1.526	7,4,	5,2,	5.5	3.5	9	6.985,3.842,	5.01,2.085,	5.414	3.548
IPI00404687	0.476	0.61	1.526	7,4,	5,2,	5.5	3.5	9	6.985,3.842,	5.01,2.085,	5.414	3.548
IPI00224993	0.476	0.61	1.526	7,4,	5,2,	5.5	3.5	9	6.985,3.842,	5.01,2.085,	5.414	3.548
IPI00126769	0.541	0.613	1.529	6,5,	6,1,	5.5	3.5	9	5.988,4.801,	6.014,1.043,	5.395	3.528
IPI00403055	0.541	0.613	1.529	6,5,	6,1,	5.5	3.5	9	5.988,4.801,	6.014,1.043,	5.395	3.528
IPI00330767	0.649	0.621	1.538	6,5,	7,0,	5.5	3.5	9	5.988,4.801,	7.016,0.0,	5.395	3.508
IPI00869371	0.649	0.621	1.538	6,5,	7,0,	5.5	3.5	9	5.988,4.801,	7.016,0.0,	5.395	3.508
IPI00775821	0.79	0.646	1.565	11,0,	7,0,	5.5	3.5	9	10.98,0.0,	7.016,0.0,	5.489	3.508
IPI01016180	0.79	0.646	1.565	11,0,	7,0,	5.5	3.5	9	10.98,0.0,	7.016,0.0,	5.489	3.508
IPI00223392	0.184	0.924	1.897	5,7,	2,4,	6	3	9	4.989,6.723,	2.004,4.171,	5.856	3.088
IPI00109214	0.303	0.947	1.928	8,4,	3,3,	6	3	9	7.985,3.842,	3.007,3.128,	5.913	3.067
IPI00411071	0.447	0.951	1.934	9,3,	3,3,	6	3	9	8.982,2.882,	3.007,3.128,	5.932	3.067
IPI00322712	0.447	0.951	1.934	9,3,	3,3,	6	3	9	8.982,2.882,	3.007,3.128,	5.932	3.067
IPI00885521	0.288	0.957	1.942	6,6,	5,1,	6	3	9	5.988,5.764,	5.01,1.043,	5.876	3.026
IPI00462723	0.288	0.957	1.942	6,6,	5,1,	6	3	9	5.988,5.764,	5.01,1.043,	5.876	3.026
IPI00975197	0.51	0.976	1.966	8,4,	6,0,	6	3	9	7.985,3.842,	6.014,0.0,	5.913	3.007
IPI00169772	0.044	1.313	2.484	7,6,	2,3,	6.5	2.5	9	6.985,5.764,	2.004,3.128,	6.374	2.566
IPI00856931	0.038	1.324	2.504	7,6,	3,2,	6.5	2.5	9	6.985,5.764,	3.007,2.085,	6.374	2.546
IPI00223274	0.038	1.324	2.504	7,6,	3,2,	6.5	2.5	9	6.985,5.764,	3.007,2.085,	6.374	2.546
IPI00944057	0.381	1.335	2.522	4,9,	5,0,	6.5	2.5	9	3.992,8.645,	5.01,0.0,	6.319	2.505
IPI00262693	0.245	1.724	3.305	9,5,	0,4,	7	2	9	8.982,4.801,	0.0,4.171,	6.891	2.085
IPI00649775	0.245	1.724	3.305	9,5,	0,4,	7	2	9	8.982,4.801,	0.0,4.171,	6.891	2.085
IPI00336247	0.047	1.731	3.319	7,7,	1,3,	7	2	9	6.985,6.723,	1.002,3.128,	6.854	2.065
IPI00622482	0.104	NA	NA	12,6,	0,0,	9	0	9	11.98,5.764,	0.0,0.0,	8.87	0
IPI00880589	0.423	NA	NA	18,0,	0,0,	9	0	9	17.97,0.0,	0.0,0.0,	8.983	0
IPI00329971	0.365	0.702	1.627	4,8,	3,4,	6	3.5	9.5	3.992,7.683,	3.007,4.171,	5.838	3.589
IPI00752946	0.365	0.702	1.627	4,8,	3,4,	6	3.5	9.5	3.992,7.683,	3.007,4.171,	5.838	3.589
IPI00331572	0.36	0.707	1.633	7,5,	2,5,	6	3.5	9.5	6.985,4.801,	2.004,5.214,	5.893	3.609
IPI00944090	0.204	0.716	1.642	7,5,	3,4,	6	3.5	9.5	6.985,4.801,	3.007,4.171,	5.893	3.589
IPI00116760	0.307	0.723	1.651	5,7,	5,2,	6	3.5	9.5	4.989,6.723,	5.01,2.085,	5.856	3.548
IPI00121491	0.529	0.725	1.653	9,3,	3,4,	6	3.5	9.5	8.982,2.882,	3.007,4.171,	5.932	3.589
IPI00653168	0.384	0.729	1.657	8,4,	4,3,	6	3.5	9.5	7.985,3.842,	4.009,3.128,	5.913	3.568
IPI00270003	0.384	0.729	1.657	8,4,	4,3,	6	3.5	9.5	7.985,3.842,	4.009,3.128,	5.913	3.568
IPI00469012	0.327	0.732	1.661	7,5,	5,2,	6	3.5	9.5	6.985,4.801,	5.01,2.085,	5.893	3.548
IPI00225294	0.445	0.736	1.665	6,6,	6,1,	6	3.5	9.5	5.988,5.764,	6.014,1.043,	5.876	3.528
IPI00475299	0.554	0.742	1.672	9,3,	5,2,	6	3.5	9.5	8.982,2.882,	5.01,2.085,	5.932	3.548
IPI00855157	0.583	0.749	1.68	7,5,	7,0,	6	3.5	9.5	6.985,4.801,	7.016,0.0,	5.893	3.508
IPI00130322	0.085	1.061	2.086	6,7,	4,2,	6.5	3	9.5	5.988,6.723,	4.009,2.085,	6.356	3.047
IPI00116764	0.1	1.065	2.092	7,6,	4,2,	6.5	3	9.5	6.985,5.764,	4.009,2.085,	6.374	3.047
IPI00310981	0.214	1.069	2.098	8,5,	4,2,	6.5	3	9.5	7.985,4.801,	4.009,2.085,	6.393	3.047
IPI00986398	0.214	1.069	2.098	8,5,	4,2,	6.5	3	9.5	7.985,4.801,	4.009,2.085,	6.393	3.047
IPI00230388	0.499	1.854	3.616	14,1,	1,3,	7.5	2	9.5	13.97,0.9605,	1.002,3.128,	7.467	2.065
IPI00283612	0.12	1.872	3.659	7,8,	4,0,	7.5	2	9.5	6.985,7.683,	4.009,0.0,	7.334	2.004
IPI00473596	0.019	NA	NA	8,11,	0,0,	9.5	0	9.5	7.985,10.57,	0.0,0.0,	9.275	0
IPI00108783	0.423	NA	NA	19,0,	0,0,	9.5	0	9.5	18.96,0.0,	0.0,0.0,	9.481	0
IPI00221714	0.252	0.516	1.429	6,6,	3,5,	6	4	10	5.988,5.764,	3.007,5.214,	5.876	4.111
IPI00222461	0.616	0.516	1.43	3,9,	5,3,	6	4	10	2.993,8.645,	5.01,3.128,	5.819	4.069
IPI00132576	0.37	0.52	1.434	7,5,	3,5,	6	4	10	6.985,4.801,	3.007,5.214,	5.893	4.111
IPI00377729	0.006	0.523	1.437	6,6,	4,4,	6	4	10	5.988,5.764,	4.009,4.171,	5.876	4.09
IPI00222627	0.658	0.523	1.437	3,9,	6,2,	6	4	10	2.993,8.645,	6.014,2.085,	5.819	4.05
IPI00320698	0.297	0.525	1.439	5,7,	5,3,	6	4	10	4.989,6.723,	5.01,3.128,	5.856	4.069
IPI00310850	0.297	0.525	1.439	5,7,	5,3,	6	4	10	4.989,6.723,	5.01,3.128,	5.856	4.069
IPI00475108	0.523	0.525	1.439	8,4,	3,5,	6	4	10	7.985,3.842,	3.007,5.214,	5.913	4.111
IPI00226724	0.523	0.525	1.439	8,4,	3,5,	6	4	10	7.985,3.842,	3.007,5.214,	5.913	4.111
IPI00130996	0.523	0.525	1.439	8,4,	3,5,	6	4	10	7.985,3.842,	3.007,5.214,	5.913	4.111
IPI00318215	0.472	0.532	1.446	8,4,	4,4,	6	4	10	7.985,3.842,	4.009,4.171,	5.913	4.09
IPI00321268	0.489	0.532	1.446	5,7,	6,2,	6	4	10	4.989,6.723,	6.014,2.085,	5.856	4.05
IPI00137172	0.333	0.534	1.448	7,5,	5,3,	6	4	10	6.985,4.801,	5.01,3.128,	5.893	4.069
IPI00410804	0.503	0.539	1.453	8,4,	5,3,	6	4	10	7.985,3.842,	5.01,3.128,	5.913	4.069
IPI00468995	0.503	0.539	1.453	8,4,	5,3,	6	4	10	7.985,3.842,	5.01,3.128,	5.913	4.069
IPI00462925	0.69	0.541	1.455	10,2,	4,4,	6	4	10	9.981,1.921,	4.009,4.171,	5.951	4.09
IPI00761305	0.656	0.553	1.468	8,4,	7,1,	6	4	10	7.985,3.842,	7.016,1.043,	5.913	4.029
IPI01008229	0.656	0.553	1.468	8,4,	7,1,	6	4	10	7.985,3.842,	7.016,1.043,	5.913	4.029
IPI00111020	0.699	0.558	1.472	9,3,	7,1,	6	4	10	8.982,2.882,	7.016,1.043,	5.932	4.029
IPI00131259	0.202	0.82	1.766	5,8,	3,4,	6.5	3.5	10	4.989,7.683,	3.007,4.171,	6.336	3.589
IPI00989544	0.202	0.82	1.766	5,8,	3,4,	6.5	3.5	10	4.989,7.683,	3.007,4.171,	6.336	3.589
IPI00224486	0.202	0.82	1.766	5,8,	3,4,	6.5	3.5	10	4.989,7.683,	3.007,4.171,	6.336	3.589
IPI00471240	0.081	0.829	1.776	7,6,	3,4,	6.5	3.5	10	6.985,5.764,	3.007,4.171,	6.374	3.589
IPI00132685	0.544	0.833	1.782	10,3,	2,5,	6.5	3.5	10	9.981,2.882,	2.004,5.214,	6.431	3.609
IPI00652445	0.356	1.132	2.192	7,7,	0,6,	7	3	10	6.985,6.723,	0.0,6.255,	6.854	3.128
IPI00880712	0.423	NA	NA	20,0,	0,0,	10	0	10	19.96,0.0,	0.0,0.0,	9.981	0
IPI00408668	0.423	NA	NA	0,20,	0,0,	10	0	10	0.0,19.21,	0.0,0.0,	9.605	0
IPI00125861	0.423	NA	NA	0,20,	0,0,	10	0	10	0.0,19.21,	0.0,0.0,	9.605	0
IPI00553807	0.423	NA	NA	0,20,	0,0,	10	0	10	0.0,19.21,	0.0,0.0,	9.605	0
IPI00830443	0.423	NA	NA	20,0,	0,0,	10	0	10	19.96,0.0,	0.0,0.0,	9.981	0
IPI00225732	0.36	0.637	1.555	8,5,	3,5,	6.5	4	10.5	7.985,4.801,	3.007,5.214,	6.393	4.111
IPI00310857	0.066	0.64	1.559	7,6,	4,4,	6.5	4	10.5	6.985,5.764,	4.009,4.171,	6.374	4.09
IPI00553784	0.066	0.64	1.559	7,6,	4,4,	6.5	4	10.5	6.985,5.764,	4.009,4.171,	6.374	4.09
IPI00830703	0.285	0.645	1.563	8,5,	4,4,	6.5	4	10.5	7.985,4.801,	4.009,4.171,	6.393	4.09
IPI00653528	0.285	0.645	1.563	8,5,	4,4,	6.5	4	10.5	7.985,4.801,	4.009,4.171,	6.393	4.09
IPI00122554	0.577	0.653	1.573	10,3,	4,4,	6.5	4	10.5	9.981,2.882,	4.009,4.171,	6.431	4.09
IPI00125866	0.376	0.655	1.574	7,6,	6,2,	6.5	4	10.5	6.985,5.764,	6.014,2.085,	6.374	4.05
IPI00114859	0.376	0.655	1.574	7,6,	6,2,	6.5	4	10.5	6.985,5.764,	6.014,2.085,	6.374	4.05
IPI00474424	0.376	0.655	1.574	7,6,	6,2,	6.5	4	10.5	6.985,5.764,	6.014,2.085,	6.374	4.05
IPI00830416	0.376	0.655	1.574	7,6,	6,2,	6.5	4	10.5	6.985,5.764,	6.014,2.085,	6.374	4.05
IPI00752328	0.376	0.655	1.574	7,6,	6,2,	6.5	4	10.5	6.985,5.764,	6.014,2.085,	6.374	4.05
IPI00136002	0.452	0.659	1.579	8,5,	6,2,	6.5	4	10.5	7.985,4.801,	6.014,2.085,	6.393	4.05
IPI00751759	0.452	0.659	1.579	8,5,	6,2,	6.5	4	10.5	7.985,4.801,	6.014,2.085,	6.393	4.05
IPI00788318	0.636	0.673	1.595	8,5,	8,0,	6.5	4	10.5	7.985,4.801,	8.017,0.0,	6.393	4.009
IPI00310563	0.636	0.673	1.595	8,5,	8,0,	6.5	4	10.5	7.985,4.801,	8.017,0.0,	6.393	4.009
IPI00856819	0.473	0.909	1.878	7,7,	0,7,	7	3.5	10.5	6.985,6.723,	0.0,7.298,	6.854	3.649
IPI00113731	0.12	0.938	1.915	8,6,	3,4,	7	3.5	10.5	7.985,5.764,	3.007,4.171,	6.874	3.589
IPI00349443	0.267	0.941	1.92	9,5,	3,4,	7	3.5	10.5	8.982,4.801,	3.007,4.171,	6.891	3.589
IPI00896595	0.26	0.95	1.931	9,5,	4,3,	7	3.5	10.5	8.982,4.801,	4.009,3.128,	6.891	3.568
IPI01008670	0.457	0.971	1.96	8,6,	7,0,	7	3.5	10.5	7.985,5.764,	7.016,0.0,	6.874	3.508
IPI00128108	0.457	0.971	1.96	8,6,	7,0,	7	3.5	10.5	7.985,5.764,	7.016,0.0,	6.874	3.508
IPI00831258	0.457	0.971	1.96	8,6,	7,0,	7	3.5	10.5	7.985,5.764,	7.016,0.0,	6.874	3.508
IPI00648345	0.457	0.971	1.96	8,6,	7,0,	7	3.5	10.5	7.985,5.764,	7.016,0.0,	6.874	3.508
IPI00989590	0.457	0.971	1.96	8,6,	7,0,	7	3.5	10.5	7.985,5.764,	7.016,0.0,	6.874	3.508
IPI00117983	0.231	1.285	2.436	9,6,	5,1,	7.5	3	10.5	8.982,5.764,	5.01,1.043,	7.373	3.026
IPI00269029	0.423	NA	NA	0,21,	0,0,	10.5	0	10.5	0.0,20.17,	0.0,0.0,	10.085	0
IPI00227865	0.423	NA	NA	0,21,	0,0,	10.5	0	10.5	0.0,20.17,	0.0,0.0,	10.085	0
IPI00673886	0.423	NA	NA	0,21,	0,0,	10.5	0	10.5	0.0,20.17,	0.0,0.0,	10.085	0
IPI00648237	0.423	NA	NA	21,0,	0,0,	10.5	0	10.5	20.96,0.0,	0.0,0.0,	10.479	0
IPI00114894	0.423	NA	NA	0,21,	0,0,	10.5	0	10.5	0.0,20.17,	0.0,0.0,	10.085	0
IPI00875524	0.595	0.713	1.639	6,8,	0,8,	7	4	11	5.988,7.683,	0.0,8.342,	6.836	4.171
IPI00229454	0.595	0.713	1.639	6,8,	0,8,	7	4	11	5.988,7.683,	0.0,8.342,	6.836	4.171
IPI00379480	0.436	0.733	1.662	4,10,	4,4,	7	4	11	3.992,9.605,	4.009,4.171,	6.799	4.09
IPI00112275	0.084	0.741	1.671	6,8,	4,4,	7	4	11	5.988,7.683,	4.009,4.171,	6.836	4.09
IPI00653175	0.13	0.749	1.681	8,6,	4,4,	7	4	11	7.985,5.764,	4.009,4.171,	6.874	4.09
IPI00154056	0.13	0.749	1.681	8,6,	4,4,	7	4	11	7.985,5.764,	4.009,4.171,	6.874	4.09
IPI00649674	0.099	0.752	1.685	7,7,	5,3,	7	4	11	6.985,6.723,	5.01,3.128,	6.854	4.069
IPI00465879	0.099	0.752	1.685	7,7,	5,3,	7	4	11	6.985,6.723,	5.01,3.128,	6.854	4.069
IPI00625955	0.312	0.753	1.685	9,5,	4,4,	7	4	11	8.982,4.801,	4.009,4.171,	6.891	4.09
IPI00123390	0.312	0.753	1.685	9,5,	4,4,	7	4	11	8.982,4.801,	4.009,4.171,	6.891	4.09
IPI00315581	0.312	0.753	1.685	9,5,	4,4,	7	4	11	8.982,4.801,	4.009,4.171,	6.891	4.09
IPI00129504	0.194	0.757	1.689	8,6,	5,3,	7	4	11	7.985,5.764,	5.01,3.128,	6.874	4.069
IPI00776029	0.469	0.764	1.699	10,4,	5,3,	7	4	11	9.981,3.842,	5.01,3.128,	6.911	4.069
IPI00420291	0.469	0.764	1.699	10,4,	5,3,	7	4	11	9.981,3.842,	5.01,3.128,	6.911	4.069
IPI00420290	0.469	0.764	1.699	10,4,	5,3,	7	4	11	9.981,3.842,	5.01,3.128,	6.911	4.069
IPI00331667	0.552	0.774	1.71	7,7,	8,0,	7	4	11	6.985,6.723,	8.017,0.0,	6.854	4.009
IPI00828970	0.552	0.774	1.71	7,7,	8,0,	7	4	11	6.985,6.723,	8.017,0.0,	6.854	4.009
IPI00119814	0.325	1.059	2.083	10,5,	5,2,	7.5	3.5	11	9.981,4.801,	5.01,2.085,	7.391	3.548
IPI00969806	0.352	0.562	1.476	6,8,	3,6,	7	4.5	11.5	5.988,7.683,	3.007,6.255,	6.836	4.631
IPI00970212	0.352	0.562	1.476	6,8,	3,6,	7	4.5	11.5	5.988,7.683,	3.007,6.255,	6.836	4.631
IPI00648579	0.352	0.562	1.476	6,8,	3,6,	7	4.5	11.5	5.988,7.683,	3.007,6.255,	6.836	4.631
IPI00970078	0.352	0.562	1.476	6,8,	3,6,	7	4.5	11.5	5.988,7.683,	3.007,6.255,	6.836	4.631
IPI00123868	0.166	0.568	1.482	6,8,	4,5,	7	4.5	11.5	5.988,7.683,	4.009,5.214,	6.836	4.611
IPI00462651	0.068	0.572	1.486	7,7,	4,5,	7	4.5	11.5	6.985,6.723,	4.009,5.214,	6.854	4.611
IPI00330716	0.141	0.574	1.489	6,8,	5,4,	7	4.5	11.5	5.988,7.683,	5.01,4.171,	6.836	4.59
IPI00555138	0.141	0.574	1.489	6,8,	5,4,	7	4.5	11.5	5.988,7.683,	5.01,4.171,	6.836	4.59
IPI00858091	0.036	0.578	1.493	7,7,	5,4,	7	4.5	11.5	6.985,6.723,	5.01,4.171,	6.854	4.59
IPI00856142	0.036	0.578	1.493	7,7,	5,4,	7	4.5	11.5	6.985,6.723,	5.01,4.171,	6.854	4.59
IPI00454034	0.036	0.578	1.493	7,7,	5,4,	7	4.5	11.5	6.985,6.723,	5.01,4.171,	6.854	4.59
IPI00460332	0.405	0.58	1.494	9,5,	4,5,	7	4.5	11.5	8.982,4.801,	4.009,5.214,	6.891	4.611
IPI00318564	0.405	0.58	1.494	9,5,	4,5,	7	4.5	11.5	8.982,4.801,	4.009,5.214,	6.891	4.611
IPI00895395	0.682	0.596	1.512	5,9,	9,0,	7	4.5	11.5	4.989,8.645,	9.019,0.0,	6.817	4.509
IPI00849869	0.544	0.599	1.514	9,5,	7,2,	7	4.5	11.5	8.982,4.801,	7.016,2.085,	6.891	4.55
IPI00750069	0.544	0.599	1.514	9,5,	7,2,	7	4.5	11.5	8.982,4.801,	7.016,2.085,	6.891	4.55
IPI00354432	0.101	0.854	1.807	8,7,	5,3,	7.5	4	11.5	7.985,6.723,	5.01,3.128,	7.354	4.069
IPI00113127	0.331	0.854	1.807	10,5,	4,4,	7.5	4	11.5	9.981,4.801,	4.009,4.171,	7.391	4.09
IPI00380734	0.496	0.875	1.835	8,7,	8,0,	7.5	4	11.5	7.985,6.723,	8.017,0.0,	7.354	4.009
IPI00123458	0.591	0.886	1.848	11,4,	8,0,	7.5	4	11.5	10.98,3.842,	8.017,0.0,	7.41	4.009
IPI00165796	0.152	1.754	3.373	8,10,	0,5,	9	2.5	11.5	7.985,9.605,	0.0,5.214,	8.795	2.607
IPI00667120	0.193	1.821	3.533	11,7,	5,0,	9	2.5	11.5	10.98,6.723,	5.01,0.0,	8.851	2.505
IPI00227631	0.099	2.153	4.447	8,11,	0,4,	9.5	2	11.5	7.985,10.57,	0.0,4.171,	9.275	2.085
IPI00923039	0.001	NA	NA	11,12,	0,0,	11.5	0	11.5	10.98,11.52,	0.0,0.0,	11.251	0
IPI00986139	0.423	NA	NA	0,23,	0,0,	11.5	0	11.5	0.0,22.09,	0.0,0.0,	11.046	0
IPI00654420	0.423	NA	NA	0,23,	0,0,	11.5	0	11.5	0.0,22.09,	0.0,0.0,	11.046	0
IPI00473685	0.423	NA	NA	23,0,	0,0,	11.5	0	11.5	22.95,0.0,	0.0,0.0,	11.477	0
IPI00331707	0.377	0.662	1.582	5,10,	4,5,	7.5	4.5	12	4.989,9.605,	4.009,5.214,	7.297	4.611
IPI00402929	0.368	0.669	1.59	5,10,	5,4,	7.5	4.5	12	4.989,9.605,	5.01,4.171,	7.297	4.59
IPI00121485	0.368	0.669	1.59	5,10,	5,4,	7.5	4.5	12	4.989,9.605,	5.01,4.171,	7.297	4.59
IPI00463666	0.353	0.671	1.592	9,6,	3,6,	7.5	4.5	12	8.982,5.764,	3.007,6.255,	7.373	4.631
IPI00308593	0.353	0.671	1.592	9,6,	3,6,	7.5	4.5	12	8.982,5.764,	3.007,6.255,	7.373	4.631
IPI01008445	0.462	0.674	1.596	10,5,	3,6,	7.5	4.5	12	9.981,4.801,	3.007,6.255,	7.391	4.631
IPI01027201	0.462	0.674	1.596	10,5,	3,6,	7.5	4.5	12	9.981,4.801,	3.007,6.255,	7.391	4.631
IPI00380320	0.462	0.674	1.596	10,5,	3,6,	7.5	4.5	12	9.981,4.801,	3.007,6.255,	7.391	4.631
IPI00316430	0.068	0.68	1.602	8,7,	5,4,	7.5	4.5	12	7.985,6.723,	5.01,4.171,	7.354	4.59
IPI00762677	0.068	0.68	1.602	8,7,	5,4,	7.5	4.5	12	7.985,6.723,	5.01,4.171,	7.354	4.59
IPI00649141	0.398	0.687	1.61	10,5,	5,4,	7.5	4.5	12	9.981,4.801,	5.01,4.171,	7.391	4.59
IPI00664030	0.398	0.687	1.61	10,5,	5,4,	7.5	4.5	12	9.981,4.801,	5.01,4.171,	7.391	4.59
IPI00775931	0.596	0.706	1.631	8,7,	9,0,	7.5	4.5	12	7.985,6.723,	9.019,0.0,	7.354	4.509
IPI00129682	0.596	0.706	1.631	8,7,	9,0,	7.5	4.5	12	7.985,6.723,	9.019,0.0,	7.354	4.509
IPI00230068	0.338	0.931	1.906	10,6,	2,6,	8	4	12	9.981,5.764,	2.004,6.255,	7.872	4.13
IPI00320484	0.338	0.931	1.906	10,6,	2,6,	8	4	12	9.981,5.764,	2.004,6.255,	7.872	4.13
IPI00153894	0.195	0.952	1.935	8,8,	6,2,	8	4	12	7.985,7.683,	6.014,2.085,	7.834	4.05
IPI00120302	0.331	0.959	1.944	8,8,	7,1,	8	4	12	7.985,7.683,	7.016,1.043,	7.834	4.029
IPI00317167	0.203	1.532	2.892	12,6,	3,3,	9	3	12	11.98,5.764,	3.007,3.128,	8.87	3.067
IPI00108569	0.423	NA	NA	0,24,	0,0,	12	0	12	0.0,23.05,	0.0,0.0,	11.526	0
IPI00227435	0.423	NA	NA	0,24,	0,0,	12	0	12	0.0,23.05,	0.0,0.0,	11.526	0
IPI00857901	0.423	NA	NA	0,24,	0,0,	12	0	12	0.0,23.05,	0.0,0.0,	11.526	0
IPI00132352	0.202	0.515	1.429	7,8,	4,6,	7.5	5	12.5	6.985,7.683,	4.009,6.255,	7.334	5.132
IPI00331680	0.472	0.532	1.446	10,5,	5,5,	7.5	5	12.5	9.981,4.801,	5.01,5.214,	7.391	5.112
IPI00830628	0.697	0.557	1.471	9,6,	10,0,	7.5	5	12.5	8.982,5.764,	10.02,0.0,	7.373	5.011
IPI00874542	0.697	0.557	1.471	9,6,	10,0,	7.5	5	12.5	8.982,5.764,	10.02,0.0,	7.373	5.011
IPI00753340	0.714	0.561	1.475	10,5,	10,0,	7.5	5	12.5	9.981,4.801,	10.02,0.0,	7.391	5.011
IPI00750601	0.771	0.712	1.638	0,16,	0,9,	8	4.5	12.5	0.0,15.37,	0.0,9.385,	7.684	4.692
IPI00109420	0.569	0.804	1.746	10,6,	9,0,	8	4.5	12.5	9.981,5.764,	9.019,0.0,	7.872	4.509
IPI00122032	0.151	1.038	2.053	10,7,	5,3,	8.5	4	12.5	9.981,6.723,	5.01,3.128,	8.352	4.069
IPI01008664	0.151	1.038	2.053	10,7,	5,3,	8.5	4	12.5	9.981,6.723,	5.01,3.128,	8.352	4.069
IPI00133411	0.396	1.053	2.074	8,9,	8,0,	8.5	4	12.5	7.985,8.645,	8.017,0.0,	8.315	4.009
IPI00875553	0.398	1.056	2.079	9,8,	8,0,	8.5	4	12.5	8.982,7.683,	8.017,0.0,	8.332	4.009
IPI00647995	0.031	NA	NA	10,15,	0,0,	12.5	0	12.5	9.981,14.41,	0.0,0.0,	12.194	0
IPI00649193	0.031	NA	NA	10,15,	0,0,	12.5	0	12.5	9.981,14.41,	0.0,0.0,	12.194	0
IPI00407917	0.423	NA	NA	25,0,	0,0,	12.5	0	12.5	24.95,0.0,	0.0,0.0,	12.473	0
IPI00969869	0.423	NA	NA	25,0,	0,0,	12.5	0	12.5	24.95,0.0,	0.0,0.0,	12.473	0
IPI00775865	0.423	NA	NA	0,25,	0,0,	12.5	0	12.5	0.0,24.02,	0.0,0.0,	12.009	0
IPI00222723	0.686	0.581	1.496	6,10,	0,10,	8	5	13	5.988,9.605,	0.0,10.43,	7.797	5.213
IPI00121341	0.159	0.618	1.535	7,9,	6,4,	8	5	13	6.985,8.645,	6.014,4.171,	7.815	5.092
IPI00623400	0.137	0.619	1.536	9,7,	5,5,	8	5	13	8.982,6.723,	5.01,5.214,	7.852	5.112
IPI00624363	0.137	0.619	1.536	9,7,	5,5,	8	5	13	8.982,6.723,	5.01,5.214,	7.852	5.112
IPI00830193	0.137	0.619	1.536	9,7,	5,5,	8	5	13	8.982,6.723,	5.01,5.214,	7.852	5.112
IPI00830376	0.137	0.619	1.536	9,7,	5,5,	8	5	13	8.982,6.723,	5.01,5.214,	7.852	5.112
IPI00467379	0.099	0.621	1.538	8,8,	6,4,	8	5	13	7.985,7.683,	6.014,4.171,	7.834	5.092
IPI00845537	0.782	0.672	1.593	16,0,	10,0,	8	5	13	15.97,0.0,	10.02,0.0,	7.985	5.011
IPI00131692	0.782	0.672	1.593	16,0,	10,0,	8	5	13	15.97,0.0,	10.02,0.0,	7.985	5.011
IPI00377288	0.02	0.857	1.811	8,9,	5,4,	8.5	4.5	13	7.985,8.645,	5.01,4.171,	8.315	4.59
IPI00407609	0.02	0.857	1.811	8,9,	5,4,	8.5	4.5	13	7.985,8.645,	5.01,4.171,	8.315	4.59
IPI00761865	0.02	0.857	1.811	8,9,	5,4,	8.5	4.5	13	7.985,8.645,	5.01,4.171,	8.315	4.59
IPI00119213	0.521	0.889	1.852	12,5,	8,1,	8.5	4.5	13	11.98,4.801,	8.017,1.043,	8.389	4.53
IPI01007891	0.521	0.889	1.852	12,5,	8,1,	8.5	4.5	13	11.98,4.801,	8.017,1.043,	8.389	4.53
IPI00124292	0.038	1.115	2.166	9,9,	5,3,	9	4	13	8.982,8.645,	5.01,3.128,	8.813	4.069
IPI00462502	0.176	1.121	2.175	11,7,	5,3,	9	4	13	10.98,6.723,	5.01,3.128,	8.851	4.069
IPI00876170	0.176	1.121	2.175	11,7,	5,3,	9	4	13	10.98,6.723,	5.01,3.128,	8.851	4.069
IPI00380309	0.354	1.137	2.199	9,9,	8,0,	9	4	13	8.982,8.645,	8.017,0.0,	8.813	4.009
IPI00955083	0.354	1.137	2.199	9,9,	8,0,	9	4	13	8.982,8.645,	8.017,0.0,	8.813	4.009
IPI00410887	0.354	1.137	2.199	9,9,	8,0,	9	4	13	8.982,8.645,	8.017,0.0,	8.813	4.009
IPI00410886	0.354	1.137	2.199	9,9,	8,0,	9	4	13	8.982,8.645,	8.017,0.0,	8.813	4.009
IPI00223420	0.078	1.387	2.615	11,8,	4,3,	9.5	3.5	13	10.98,7.683,	4.009,3.128,	9.33	3.568
IPI00987883	0.176	1.644	3.125	9,11,	0,6,	10	3	13	8.982,10.57,	0.0,6.255,	9.773	3.128
IPI00896681	0.176	1.644	3.125	9,11,	0,6,	10	3	13	8.982,10.57,	0.0,6.255,	9.773	3.128
IPI00110705	0.081	0.707	1.633	8,9,	6,4,	8.5	5	13.5	7.985,8.645,	6.014,4.171,	8.315	5.092
IPI00420559	0.338	0.711	1.637	11,6,	5,5,	8.5	5	13.5	10.98,5.764,	5.01,5.214,	8.371	5.112
IPI00944020	0.224	0.714	1.64	10,7,	6,4,	8.5	5	13.5	9.981,6.723,	6.014,4.171,	8.352	5.092
IPI00987975	0.224	0.714	1.64	10,7,	6,4,	8.5	5	13.5	9.981,6.723,	6.014,4.171,	8.352	5.092
IPI00123867	0.188	0.947	1.928	11,7,	5,4,	9	4.5	13.5	10.98,6.723,	5.01,4.171,	8.851	4.59
IPI00853982	0.188	0.947	1.928	11,7,	5,4,	9	4.5	13.5	10.98,6.723,	5.01,4.171,	8.851	4.59
IPI00956811	0.188	0.947	1.928	11,7,	5,4,	9	4.5	13.5	10.98,6.723,	5.01,4.171,	8.851	4.59
IPI00956990	0.188	0.947	1.928	11,7,	5,4,	9	4.5	13.5	10.98,6.723,	5.01,4.171,	8.851	4.59
IPI00515687	0.345	1.156	2.228	9,10,	0,8,	9.5	4	13.5	8.982,9.605,	0.0,8.342,	9.293	4.171
IPI00420572	0.075	2.437	5.414	13,10,	0,4,	11.5	2	13.5	12.97,9.605,	0.0,4.171,	11.29	2.085
IPI00461010	0.423	NA	NA	0,27,	0,0,	13.5	0	13.5	0.0,25.94,	0.0,0.0,	12.972	0
IPI00986254	0.423	NA	NA	27,0,	0,0,	13.5	0	13.5	26.94,0.0,	0.0,0.0,	13.47	0
IPI00648786	0.423	NA	NA	27,0,	0,0,	13.5	0	13.5	26.94,0.0,	0.0,0.0,	13.47	0
IPI00817040	0.423	NA	NA	27,0,	0,0,	13.5	0	13.5	26.94,0.0,	0.0,0.0,	13.47	0
IPI00749834	0.269	0.56	1.474	9,8,	4,7,	8.5	5.5	14	8.982,7.683,	4.009,7.298,	8.332	5.653
IPI00753983	0.269	0.56	1.474	9,8,	4,7,	8.5	5.5	14	8.982,7.683,	4.009,7.298,	8.332	5.653
IPI00515396	0.269	0.56	1.474	9,8,	4,7,	8.5	5.5	14	8.982,7.683,	4.009,7.298,	8.332	5.653
IPI00755165	0.269	0.56	1.474	9,8,	4,7,	8.5	5.5	14	8.982,7.683,	4.009,7.298,	8.332	5.653
IPI00515160	0.269	0.56	1.474	9,8,	4,7,	8.5	5.5	14	8.982,7.683,	4.009,7.298,	8.332	5.653
IPI00627016	0.269	0.56	1.474	9,8,	4,7,	8.5	5.5	14	8.982,7.683,	4.009,7.298,	8.332	5.653
IPI00378796	0.269	0.56	1.474	9,8,	4,7,	8.5	5.5	14	8.982,7.683,	4.009,7.298,	8.332	5.653
IPI00752301	0.269	0.56	1.474	9,8,	4,7,	8.5	5.5	14	8.982,7.683,	4.009,7.298,	8.332	5.653
IPI00830925	0.269	0.56	1.474	9,8,	4,7,	8.5	5.5	14	8.982,7.683,	4.009,7.298,	8.332	5.653
IPI00515604	0.269	0.56	1.474	9,8,	4,7,	8.5	5.5	14	8.982,7.683,	4.009,7.298,	8.332	5.653
IPI00515580	0.269	0.56	1.474	9,8,	4,7,	8.5	5.5	14	8.982,7.683,	4.009,7.298,	8.332	5.653
IPI00752342	0.269	0.56	1.474	9,8,	4,7,	8.5	5.5	14	8.982,7.683,	4.009,7.298,	8.332	5.653
IPI00753532	0.269	0.56	1.474	9,8,	4,7,	8.5	5.5	14	8.982,7.683,	4.009,7.298,	8.332	5.653
IPI00754961	0.269	0.56	1.474	9,8,	4,7,	8.5	5.5	14	8.982,7.683,	4.009,7.298,	8.332	5.653
IPI00753070	0.269	0.56	1.474	9,8,	4,7,	8.5	5.5	14	8.982,7.683,	4.009,7.298,	8.332	5.653
IPI00753519	0.269	0.56	1.474	9,8,	4,7,	8.5	5.5	14	8.982,7.683,	4.009,7.298,	8.332	5.653
IPI00404650	0.269	0.56	1.474	9,8,	4,7,	8.5	5.5	14	8.982,7.683,	4.009,7.298,	8.332	5.653
IPI00379467	0.269	0.56	1.474	9,8,	4,7,	8.5	5.5	14	8.982,7.683,	4.009,7.298,	8.332	5.653
IPI00515509	0.269	0.56	1.474	9,8,	4,7,	8.5	5.5	14	8.982,7.683,	4.009,7.298,	8.332	5.653
IPI00515681	0.269	0.56	1.474	9,8,	4,7,	8.5	5.5	14	8.982,7.683,	4.009,7.298,	8.332	5.653
IPI01008448	0.269	0.56	1.474	9,8,	4,7,	8.5	5.5	14	8.982,7.683,	4.009,7.298,	8.332	5.653
IPI00623219	0.269	0.56	1.474	9,8,	4,7,	8.5	5.5	14	8.982,7.683,	4.009,7.298,	8.332	5.653
IPI00420796	0.095	0.565	1.479	9,8,	5,6,	8.5	5.5	14	8.982,7.683,	5.01,6.255,	8.332	5.633
IPI00828226	0.813	0.565	1.479	17,0,	0,11,	8.5	5.5	14	16.97,0.0,	0.0,11.47,	8.483	5.735
IPI00109354	0.035	0.567	1.481	8,9,	6,5,	8.5	5.5	14	7.985,8.645,	6.014,5.214,	8.315	5.614
IPI00990512	0.813	0.567	1.481	0,17,	11,0,	8.5	5.5	14	0.0,16.33,	11.02,0.0,	8.164	5.512
IPI00986086	0.813	0.567	1.481	0,17,	11,0,	8.5	5.5	14	0.0,16.33,	11.02,0.0,	8.164	5.512
IPI00228360	0.628	0.573	1.487	5,12,	9,2,	8.5	5.5	14	4.989,11.52,	9.019,2.085,	8.257	5.552
IPI00408218	0.628	0.573	1.487	5,12,	9,2,	8.5	5.5	14	4.989,11.52,	9.019,2.085,	8.257	5.552
IPI00312605	0.27	0.777	1.714	10,8,	3,7,	9	5	14	9.981,7.683,	3.007,7.298,	8.832	5.153
IPI00130237	0.364	0.801	1.742	12,6,	6,4,	9	5	14	11.98,5.764,	6.014,4.171,	8.87	5.092
IPI00752027	0.461	0.803	1.745	13,5,	6,4,	9	5	14	12.97,4.801,	6.014,4.171,	8.888	5.092
IPI00330302	0.461	0.803	1.745	13,5,	6,4,	9	5	14	12.97,4.801,	6.014,4.171,	8.888	5.092
IPI00123270	0.266	1.014	2.019	12,7,	3,6,	9.5	4.5	14	11.98,6.723,	3.007,6.255,	9.35	4.631
IPI00649456	0.266	1.014	2.019	12,7,	3,6,	9.5	4.5	14	11.98,6.723,	3.007,6.255,	9.35	4.631
IPI00515330	0.423	NA	NA	28,0,	0,0,	14	0	14	27.94,0.0,	0.0,0.0,	13.968	0
IPI00622606	0.423	NA	NA	0,28,	0,0,	14	0	14	0.0,26.89,	0.0,0.0,	13.447	0
IPI00312067	0.416	0.647	1.566	6,12,	7,4,	9	5.5	14.5	5.988,11.52,	7.016,4.171,	8.757	5.593
IPI00403352	0.274	0.657	1.577	11,7,	6,5,	9	5.5	14.5	10.98,6.723,	6.014,5.214,	8.851	5.614
IPI00114377	0.408	0.66	1.58	12,6,	6,5,	9	5.5	14.5	11.98,5.764,	6.014,5.214,	8.87	5.614
IPI00849284	0.331	0.662	1.582	11,7,	7,4,	9	5.5	14.5	10.98,6.723,	7.016,4.171,	8.851	5.593
IPI00124221	0.21	0.856	1.81	7,12,	5,5,	9.5	5	14.5	6.985,11.52,	5.01,5.214,	9.255	5.112
IPI00117416	0.296	0.883	1.844	10,9,	8,2,	9.5	5	14.5	9.981,8.645,	8.017,2.085,	9.313	5.051
IPI00881185	0.339	1.308	2.476	13,8,	0,8,	10.5	4	14.5	12.97,7.683,	0.0,8.342,	10.329	4.171
IPI00453673	0.339	1.308	2.476	13,8,	0,8,	10.5	4	14.5	12.97,7.683,	0.0,8.342,	10.329	4.171
IPI00881163	0.339	1.308	2.476	13,8,	0,8,	10.5	4	14.5	12.97,7.683,	0.0,8.342,	10.329	4.171
IPI00659447	0.423	NA	NA	29,0,	0,0,	14.5	0	14.5	28.93,0.0,	0.0,0.0,	14.467	0
IPI00970580	0.423	NA	NA	29,0,	0,0,	14.5	0	14.5	28.93,0.0,	0.0,0.0,	14.467	0
IPI00649283	0.423	NA	NA	0,29,	0,0,	14.5	0	14.5	0.0,27.84,	0.0,0.0,	13.922	0
IPI00356608	0.423	NA	NA	29,0,	0,0,	14.5	0	14.5	28.93,0.0,	0.0,0.0,	14.467	0
IPI00341601	0.24	0.521	1.435	10,8,	5,7,	9	6	15	9.981,7.683,	5.01,7.298,	8.832	6.154
IPI00127501	0.157	0.524	1.438	8,10,	7,5,	9	6	15	7.985,9.605,	7.016,5.214,	8.795	6.115
IPI00128615	0.325	0.529	1.443	8,10,	8,4,	9	6	15	7.985,9.605,	8.017,4.171,	8.795	6.094
IPI00131231	0.699	0.551	1.465	15,3,	8,4,	9	6	15	14.97,2.882,	8.017,4.171,	8.926	6.094
IPI00132376	0.018	0.727	1.655	9,10,	6,5,	9.5	5.5	15	8.982,9.605,	6.014,5.214,	9.293	5.614
IPI00228289	0.171	0.728	1.657	11,8,	5,6,	9.5	5.5	15	10.98,7.683,	5.01,6.255,	9.33	5.633
IPI00623205	0.16	0.733	1.662	11,8,	6,5,	9.5	5.5	15	10.98,7.683,	6.014,5.214,	9.33	5.614
IPI00323505	0.16	0.733	1.662	11,8,	6,5,	9.5	5.5	15	10.98,7.683,	6.014,5.214,	9.33	5.614
IPI00133047	0.193	1.18	2.266	12,9,	7,2,	10.5	4.5	15	11.98,8.645,	7.016,2.085,	10.311	4.55
IPI00955742	0.333	1.19	2.282	11,10,	9,0,	10.5	4.5	15	10.98,9.605,	9.019,0.0,	10.291	4.509
IPI00227299	0.423	NA	NA	30,0,	0,0,	15	0	15	29.93,0.0,	0.0,0.0,	14.965	0
IPI00918922	0.423	NA	NA	30,0,	0,0,	15	0	15	29.93,0.0,	0.0,0.0,	14.965	0
IPI00121311	0.675	0.571	1.485	9,10,	0,12,	9.5	6	15.5	8.982,9.605,	0.0,12.51,	9.293	6.256
IPI00750441	0.711	0.516	1.43	10,9,	13,0,	9.5	6.5	16	9.981,8.645,	13.03,0.0,	9.313	6.514
IPI00752390	0.644	0.641	1.559	8,12,	0,12,	10	6	16	7.985,11.52,	0.0,12.51,	9.755	6.256
IPI00338887	0.512	0.841	1.791	10,11,	0,11,	10.5	5.5	16	9.981,10.57,	0.0,11.47,	10.273	5.735
IPI00874692	0.512	0.841	1.791	10,11,	0,11,	10.5	5.5	16	9.981,10.57,	0.0,11.47,	10.273	5.735
IPI00762221	0.512	0.841	1.791	10,11,	0,11,	10.5	5.5	16	9.981,10.57,	0.0,11.47,	10.273	5.735
IPI00473532	0.512	0.841	1.791	10,11,	0,11,	10.5	5.5	16	9.981,10.57,	0.0,11.47,	10.273	5.735
IPI00273803	0.512	0.841	1.791	10,11,	0,11,	10.5	5.5	16	9.981,10.57,	0.0,11.47,	10.273	5.735
IPI00850320	0.512	0.841	1.791	10,11,	0,11,	10.5	5.5	16	9.981,10.57,	0.0,11.47,	10.273	5.735
IPI00135233	0.135	0.874	1.833	9,12,	7,4,	10.5	5.5	16	8.982,11.52,	7.016,4.171,	10.253	5.593
IPI00474739	0.513	0.906	1.874	13,8,	11,0,	10.5	5.5	16	12.97,7.683,	11.02,0.0,	10.329	5.512
IPI00270737	0.513	0.906	1.874	13,8,	11,0,	10.5	5.5	16	12.97,7.683,	11.02,0.0,	10.329	5.512
IPI00131577	0.387	0.545	1.459	9,11,	4,9,	10	6.5	16.5	8.982,10.57,	4.009,9.385,	9.773	6.697
IPI00320741	0.399	0.551	1.465	11,9,	4,9,	10	6.5	16.5	10.98,8.645,	4.009,9.385,	9.812	6.697
IPI00875082	0.399	0.551	1.465	11,9,	4,9,	10	6.5	16.5	10.98,8.645,	4.009,9.385,	9.812	6.697
IPI00117214	0.415	0.57	1.484	13,7,	7,6,	10	6.5	16.5	12.97,6.723,	7.016,6.255,	9.849	6.635
IPI01027439	0.176	0.756	1.689	11,10,	8,4,	10.5	6	16.5	10.98,9.605,	8.017,4.171,	10.291	6.094
IPI00652516	0.176	0.756	1.689	11,10,	8,4,	10.5	6	16.5	10.98,9.605,	8.017,4.171,	10.291	6.094
IPI00124093	0.107	0.928	1.902	10,12,	4,7,	11	5.5	16.5	9.981,11.52,	4.009,7.298,	10.753	5.653
IPI00310972	0.341	1.169	2.249	12,11,	10,0,	11.5	5	16.5	11.98,10.57,	10.02,0.0,	11.271	5.011
IPI00278804	0.272	1.324	2.504	12,12,	0,9,	12	4.5	16.5	11.98,11.52,	0.0,9.385,	11.751	4.692
IPI00650050	0.423	NA	NA	33,0,	0,0,	16.5	0	16.5	32.94,0.0,	0.0,0.0,	16.472	0
IPI00762434	0.423	NA	NA	0,33,	0,0,	16.5	0	16.5	0.0,31.69,	0.0,0.0,	15.846	0
IPI00473691	0.657	0.6	1.516	10,11,	0,13,	10.5	6.5	17	9.981,10.57,	0.0,13.55,	10.273	6.777
IPI00944729	0.55	0.786	1.725	12,10,	0,12,	11	6	17	11.98,9.605,	0.0,12.51,	10.791	6.256
IPI00896049	0.55	0.786	1.725	12,10,	0,12,	11	6	17	11.98,9.605,	0.0,12.51,	10.791	6.256
IPI00848707	0.123	1.013	2.018	13,10,	7,4,	11.5	5.5	17	12.97,9.605,	7.016,4.171,	11.29	5.593
IPI00648539	0.422	1.034	2.048	13,10,	11,0,	11.5	5.5	17	12.97,9.605,	11.02,0.0,	11.29	5.512
IPI00990947	0.423	NA	NA	0,34,	0,0,	17	0	17	0.0,32.67,	0.0,0.0,	16.333	0
IPI00974762	0.423	NA	NA	0,34,	0,0,	17	0	17	0.0,32.67,	0.0,0.0,	16.333	0
IPI00831544	0.423	NA	NA	0,34,	0,0,	17	0	17	0.0,32.67,	0.0,0.0,	16.333	0
IPI00112138	0.011	0.521	1.435	10,11,	7,7,	10.5	7	17.5	9.981,10.57,	7.016,7.298,	10.273	7.157
IPI00754456	0.827	0.522	1.436	21,0,	0,14,	10.5	7	17.5	20.96,0.0,	0.0,14.6,	10.479	7.298
IPI00224093	0.106	0.528	1.442	11,10,	8,6,	10.5	7	17.5	10.98,9.605,	8.017,6.255,	10.291	7.136
IPI00845851	0.48	0.536	1.45	14,7,	8,6,	10.5	7	17.5	13.97,6.723,	8.017,6.255,	10.348	7.136
IPI00222809	0.775	0.696	1.62	22,0,	0,13,	11	6.5	17.5	21.96,0.0,	0.0,13.55,	10.979	6.777
IPI00894776	0.775	0.696	1.62	22,0,	0,13,	11	6.5	17.5	21.96,0.0,	0.0,13.55,	10.979	6.777
IPI00468850	0.21	1.497	2.823	13,13,	9,0,	13	4.5	17.5	12.97,12.49,	9.019,0.0,	12.73	4.509
IPI00881068	0.109	2.244	4.737	17,12,	6,0,	14.5	3	17.5	16.97,11.52,	6.014,0.0,	14.246	3.007
IPI00881478	0.109	2.244	4.737	17,12,	6,0,	14.5	3	17.5	16.97,11.52,	6.014,0.0,	14.246	3.007
IPI00469799	0.423	NA	NA	0,35,	0,0,	17.5	0	17.5	0.0,33.62,	0.0,0.0,	16.809	0
IPI00119517	0.114	0.767	1.701	13,10,	7,6,	11.5	6.5	18	12.97,9.605,	7.016,6.255,	11.29	6.635
IPI00776341	0.114	0.767	1.701	13,10,	7,6,	11.5	6.5	18	12.97,9.605,	7.016,6.255,	11.29	6.635
IPI00776380	0.114	0.767	1.701	13,10,	7,6,	11.5	6.5	18	12.97,9.605,	7.016,6.255,	11.29	6.635
IPI00776307	0.114	0.767	1.701	13,10,	7,6,	11.5	6.5	18	12.97,9.605,	7.016,6.255,	11.29	6.635
IPI00622185	0.1	1.119	2.172	10,15,	6,5,	12.5	5.5	18	9.981,14.41,	6.014,5.214,	12.194	5.614
IPI00457483	0.1	1.119	2.172	10,15,	6,5,	12.5	5.5	18	9.981,14.41,	6.014,5.214,	12.194	5.614
IPI00123012	0.1	1.119	2.172	10,15,	6,5,	12.5	5.5	18	9.981,14.41,	6.014,5.214,	12.194	5.614
IPI00830269	0.271	1.559	2.946	17,10,	9,0,	13.5	4.5	18	16.97,9.605,	9.019,0.0,	13.286	4.509
IPI00659860	0.089	2.292	4.897	17,13,	6,0,	15	3	18	16.97,12.49,	6.014,0.0,	14.727	3.007
IPI00989654	0	NA	NA	18,18,	0,0,	18	0	18	17.97,17.29,	0.0,0.0,	17.627	0
IPI00776018	0.423	NA	NA	36,0,	0,0,	18	0	18	35.94,0.0,	0.0,0.0,	17.968	0
IPI00354363	0.423	NA	NA	0,36,	0,0,	18	0	18	0.0,34.57,	0.0,0.0,	17.284	0
IPI00990730	0.423	NA	NA	36,0,	0,0,	18	0	18	35.94,0.0,	0.0,0.0,	17.968	0
IPI00114840	0.342	0.501	1.415	13,9,	9,6,	11	7.5	18.5	12.97,8.645,	9.019,6.255,	10.81	7.637
IPI00320687	0.358	0.502	1.416	12,10,	10,5,	11	7.5	18.5	11.98,9.605,	10.02,5.214,	10.791	7.618
IPI00469231	0.358	0.502	1.416	12,10,	10,5,	11	7.5	18.5	11.98,9.605,	10.02,5.214,	10.791	7.618
IPI00111953	0.029	0.655	1.575	12,11,	7,7,	11.5	7	18.5	11.98,10.57,	7.016,7.298,	11.271	7.157
IPI00110760	0.293	0.665	1.585	11,12,	10,4,	11.5	7	18.5	10.98,11.52,	10.02,4.171,	11.251	7.097
IPI00137647	0.609	0.535	1.449	12,11,	2,13,	11.5	7.5	19	11.98,10.57,	2.004,13.55,	11.271	7.779
IPI00880492	0.015	0.555	1.469	11,12,	8,7,	11.5	7.5	19	10.98,11.52,	8.017,7.298,	11.251	7.658
IPI00132460	0.015	0.555	1.469	11,12,	8,7,	11.5	7.5	19	10.98,11.52,	8.017,7.298,	11.251	7.658
IPI00135186	0.668	0.585	1.5	12,11,	15,0,	11.5	7.5	19	11.98,10.57,	15.03,0.0,	11.271	7.516
IPI00918509	0.277	0.73	1.658	13,11,	10,4,	12	7	19	12.97,10.57,	10.02,4.171,	11.769	7.097
IPI00830658	0.277	0.73	1.658	13,11,	10,4,	12	7	19	12.97,10.57,	10.02,4.171,	11.769	7.097
IPI00341034	0.277	0.73	1.658	13,11,	10,4,	12	7	19	12.97,10.57,	10.02,4.171,	11.769	7.097
IPI00342908	0.423	NA	NA	0,38,	0,0,	19	0	19	0.0,36.49,	0.0,0.0,	18.246	0
IPI00320831	0.423	NA	NA	0,38,	0,0,	19	0	19	0.0,36.49,	0.0,0.0,	18.246	0
IPI00990139	0.423	NA	NA	0,38,	0,0,	19	0	19	0.0,36.49,	0.0,0.0,	18.246	0
IPI00229601	0.29	0.604	1.52	11,13,	5,10,	12	7.5	19.5	10.98,12.49,	5.01,10.43,	11.732	7.718
IPI00462115	0.603	0.738	1.668	9,16,	0,14,	12.5	7	19.5	8.982,15.37,	0.0,14.6,	12.175	7.298
IPI00989952	0.115	0.782	1.719	14,11,	8,6,	12.5	7	19.5	13.97,10.57,	8.017,6.255,	12.269	7.136
IPI00856417	0.554	0.798	1.738	10,15,	14,0,	12.5	7	19.5	9.981,14.41,	14.03,0.0,	12.194	7.016
IPI01027356	0.489	0.914	1.884	15,11,	0,13,	13	6.5	19.5	14.97,10.57,	0.0,13.55,	12.768	6.777
IPI00467555	0.411	1.084	2.121	16,11,	0,12,	13.5	6	19.5	15.97,10.57,	0.0,12.51,	13.267	6.256
IPI00761360	0.423	NA	NA	0,39,	0,0,	19.5	0	19.5	0.0,37.47,	0.0,0.0,	18.733	0
IPI00880302	0.423	NA	NA	0,39,	0,0,	19.5	0	19.5	0.0,37.47,	0.0,0.0,	18.733	0
IPI00132390	0.044	0.52	1.434	11,13,	8,8,	12	8	20	10.98,12.49,	8.017,8.342,	11.732	8.179
IPI00187301	0.134	0.529	1.443	13,11,	9,7,	12	8	20	12.97,10.57,	9.019,7.298,	11.769	8.159
IPI00129915	0.427	0.667	1.588	15,10,	4,11,	12.5	7.5	20	14.97,9.605,	4.009,11.47,	12.288	7.739
IPI00320636	0.098	0.682	1.604	13,12,	9,6,	12.5	7.5	20	12.97,11.52,	9.019,6.255,	12.249	7.637
IPI00278414	0.207	0.685	1.608	13,12,	10,5,	12.5	7.5	20	12.97,11.52,	10.02,5.214,	12.249	7.618
IPI00882020	0.28	0.591	1.506	15,10,	9,7,	12.5	8	20.5	14.97,9.605,	9.019,7.298,	12.288	8.159
IPI00117727	0.28	0.591	1.506	15,10,	9,7,	12.5	8	20.5	14.97,9.605,	9.019,7.298,	12.288	8.159
IPI00857740	0.656	0.607	1.523	11,14,	16,0,	12.5	8	20.5	10.98,13.45,	16.03,0.0,	12.212	8.017
IPI00226275	0.655	0.614	1.53	14,11,	16,0,	12.5	8	20.5	13.97,10.57,	16.03,0.0,	12.269	8.017
IPI00759972	0.423	NA	NA	41,0,	0,0,	20.5	0	20.5	40.92,0.0,	0.0,0.0,	20.46	0
IPI00760049	0.423	NA	NA	41,0,	0,0,	20.5	0	20.5	40.92,0.0,	0.0,0.0,	20.46	0
IPI00760053	0.423	NA	NA	41,0,	0,0,	20.5	0	20.5	40.92,0.0,	0.0,0.0,	20.46	0
IPI00881026	0.423	NA	NA	41,0,	0,0,	20.5	0	20.5	40.92,0.0,	0.0,0.0,	20.46	0
IPI00132768	0.408	0.507	1.421	13,12,	12,5,	12.5	8.5	21	12.97,11.52,	12.03,5.214,	12.249	8.62
IPI00132960	0.449	0.507	1.421	16,9,	10,7,	12.5	8.5	21	15.97,8.645,	10.02,7.298,	12.307	8.66
IPI00467958	0.578	0.763	1.697	16,11,	0,15,	13.5	7.5	21	15.97,10.57,	0.0,15.64,	13.267	7.82
IPI00120954	0.473	0.972	1.962	17,11,	14,0,	14	7	21	16.97,10.57,	14.03,0.0,	13.766	7.016
IPI00469792	0.004	NA	NA	22,20,	0,0,	21	0	21	21.96,19.21,	0.0,0.0,	20.584	0
IPI00407764	0.01	0.552	1.467	13,13,	9,8,	13	8.5	21.5	12.97,12.49,	9.019,8.342,	12.73	8.68
IPI00121347	0.3	0.7	1.624	17,10,	8,8,	13.5	8	21.5	16.97,9.605,	8.017,8.342,	13.286	8.179
IPI00170128	0.308	0.703	1.628	17,10,	9,7,	13.5	8	21.5	16.97,9.605,	9.019,7.298,	13.286	8.159
IPI00985949	0.122	0.61	1.526	15,12,	9,8,	13.5	8.5	22	14.97,11.52,	9.019,8.342,	13.247	8.68
IPI00136701	0.423	NA	NA	0,44,	0,0,	22	0	22	0.0,42.26,	0.0,0.0,	21.132	0
IPI00473546	0.423	NA	NA	44,0,	0,0,	22	0	22	43.91,0.0,	0.0,0.0,	21.955	0
IPI00886114	0.423	NA	NA	44,0,	0,0,	22	0	22	43.91,0.0,	0.0,0.0,	21.955	0
IPI00122615	0.43	0.666	1.586	19,9,	8,9,	14	8.5	22.5	18.96,8.645,	8.017,9.385,	13.804	8.701
IPI00874512	0.43	0.666	1.586	19,9,	8,9,	14	8.5	22.5	18.96,8.645,	8.017,9.385,	13.804	8.701
IPI00229072	0.43	0.666	1.586	19,9,	8,9,	14	8.5	22.5	18.96,8.645,	8.017,9.385,	13.804	8.701
IPI00314075	0.129	0.936	1.913	17,13,	6,9,	15	7.5	22.5	16.97,12.49,	6.014,9.385,	14.727	7.699
IPI01008615	0.129	0.936	1.913	17,13,	6,9,	15	7.5	22.5	16.97,12.49,	6.014,9.385,	14.727	7.699
IPI00661214	0.129	0.936	1.913	17,13,	6,9,	15	7.5	22.5	16.97,12.49,	6.014,9.385,	14.727	7.699
IPI00759916	0.423	NA	NA	45,0,	0,0,	22.5	0	22.5	44.91,0.0,	0.0,0.0,	22.454	0
IPI00122559	0.423	NA	NA	45,0,	0,0,	22.5	0	22.5	44.91,0.0,	0.0,0.0,	22.454	0
IPI00469236	0.454	1.02	2.028	19,12,	15,0,	15.5	7.5	23	18.96,11.52,	15.03,0.0,	15.244	7.516
IPI00229545	0.423	NA	NA	46,0,	0,0,	23	0	23	45.9,0.0,	0.0,0.0,	22.952	0
IPI00163021	0.232	0.636	1.554	15,14,	12,6,	14.5	9	23.5	14.97,13.45,	12.03,6.255,	14.208	9.14
IPI00120937	0.624	0.656	1.575	15,14,	18,0,	14.5	9	23.5	14.97,13.45,	18.04,0.0,	14.208	9.02
IPI00323250	0.499	0.927	1.901	19,12,	16,0,	15.5	8	23.5	18.96,11.52,	16.03,0.0,	15.244	8.017
IPI00399498	0.3	1.3	2.462	19,15,	0,13,	17	6.5	23.5	18.96,14.41,	0.0,13.55,	16.684	6.777
IPI00856665	0.672	0.578	1.492	15,14,	19,0,	14.5	9.5	24	14.97,13.45,	19.04,0.0,	14.208	9.521
IPI00407868	0.371	1.105	2.151	17,16,	15,0,	16.5	7.5	24	16.97,15.37,	15.03,0.0,	16.167	7.516
IPI00410982	0.371	1.105	2.151	17,16,	15,0,	16.5	7.5	24	16.97,15.37,	15.03,0.0,	16.167	7.516
IPI00969956	0.423	NA	NA	0,48,	0,0,	24	0	24	0.0,46.11,	0.0,0.0,	23.057	0
IPI00223818	0.102	0.594	1.51	13,17,	10,9,	15	9.5	24.5	12.97,16.33,	10.02,9.385,	14.651	9.704
IPI00762273	0.492	0.877	1.837	15,17,	17,0,	16	8.5	24.5	14.97,16.33,	17.04,0.0,	15.649	8.519
IPI00226787	0.236	1.438	2.709	19,17,	13,0,	18	6.5	24.5	18.96,16.33,	13.03,0.0,	17.645	6.514
IPI00990327	0.007	NA	NA	22,27,	0,0,	24.5	0	24.5	21.96,25.94,	0.0,0.0,	23.95	0
IPI00114819	0.168	0.516	1.43	13,17,	9,11,	15	10	25	12.97,16.33,	9.019,11.47,	14.651	10.244
IPI00133365	0.095	0.527	1.441	16,14,	11,9,	15	10	25	15.97,13.45,	11.02,9.385,	14.708	10.205
IPI00130961	0.617	0.67	1.591	14,17,	19,0,	15.5	9.5	25	13.97,16.33,	19.04,0.0,	15.151	9.521
IPI00649603	0.617	0.67	1.591	14,17,	19,0,	15.5	9.5	25	13.97,16.33,	19.04,0.0,	15.151	9.521
IPI00221523	0.423	NA	NA	0,50,	0,0,	25	0	25	0.0,48.01,	0.0,0.0,	24.007	0
IPI00170316	0.587	0.553	1.467	17,14,	3,17,	15.5	10	25.5	16.97,13.45,	3.007,17.72,	15.207	10.366
IPI00661338	0.33	0.573	1.488	19,12,	9,11,	15.5	10	25.5	18.96,11.52,	9.019,11.47,	15.244	10.244
IPI00607972	0.475	0.911	1.881	18,16,	0,17,	17	8.5	25.5	17.97,15.37,	0.0,17.72,	16.667	8.862
IPI00228045	0.206	1.672	3.187	23,16,	12,0,	19.5	6	25.5	22.95,15.37,	12.03,0.0,	19.162	6.013
IPI00957112	0.39	0.502	1.416	19,12,	9,12,	15.5	10.5	26	18.96,11.52,	9.019,12.51,	15.244	10.766
IPI00830335	0.39	0.502	1.416	19,12,	9,12,	15.5	10.5	26	18.96,11.52,	9.019,12.51,	15.244	10.766
IPI00130992	0.39	0.502	1.416	19,12,	9,12,	15.5	10.5	26	18.96,11.52,	9.019,12.51,	15.244	10.766
IPI00381144	0.373	0.556	1.471	20,12,	12,9,	16	10.5	26.5	19.96,11.52,	12.03,9.385,	15.743	10.705
IPI00420346	0.45	0.563	1.477	19,13,	15,6,	16	10.5	26.5	18.96,12.49,	15.03,6.255,	15.725	10.644
IPI00407719	0.343	1.178	2.263	20,17,	16,0,	18.5	8	26.5	19.96,16.33,	16.03,0.0,	18.145	8.017
IPI00119045	0.092	0.585	1.5	16,17,	9,12,	16.5	10.5	27	15.97,16.33,	9.019,12.51,	16.149	10.766
IPI00986463	0.774	0.703	1.628	34,0,	0,20,	17	10	27	33.94,0.0,	0.0,20.85,	16.971	10.426
IPI00624876	0.079	0.826	1.773	19,16,	11,8,	17.5	9.5	27	18.96,15.37,	11.02,8.342,	17.166	9.683
IPI00132444	0.405	0.953	1.936	26,10,	10,8,	18	9	27	25.94,9.605,	10.02,8.342,	17.774	9.182
IPI00223407	0.378	1.089	2.128	19,18,	17,0,	18.5	8.5	27	18.96,17.29,	17.04,0.0,	18.125	8.519
IPI00672180	0.049	0.526	1.44	17,16,	12,10,	16.5	11	27.5	16.97,15.37,	12.03,10.43,	16.167	11.226
IPI00269728	0.113	0.753	1.686	19,16,	12,8,	17.5	10	27.5	18.96,15.37,	12.03,8.342,	17.166	10.184
IPI00606913	0.113	0.753	1.686	19,16,	12,8,	17.5	10	27.5	18.96,15.37,	12.03,8.342,	17.166	10.184
IPI00990921	0.358	1.127	2.184	19,19,	17,0,	19	8.5	27.5	18.96,18.25,	17.04,0.0,	18.605	8.519
IPI00129045	0.063	0.562	1.476	16,18,	10,12,	17	11	28	15.97,17.29,	10.02,12.51,	16.629	11.268
IPI00990114	0.439	0.569	1.483	22,12,	9,13,	17	11	28	21.96,11.52,	9.019,13.55,	16.741	11.286
IPI00133185	0.439	0.569	1.483	22,12,	9,13,	17	11	28	21.96,11.52,	9.019,13.55,	16.741	11.286
IPI00623483	0.159	1.691	3.228	20,23,	13,0,	21.5	6.5	28	19.96,22.09,	13.03,0.0,	21.027	6.514
IPI00137758	0.272	0.61	1.527	21,14,	10,12,	17.5	11	28.5	20.96,13.45,	10.02,12.51,	17.203	11.268
IPI00469793	0.423	NA	NA	0,57,	0,0,	28.5	0	28.5	0.0,54.74,	0.0,0.0,	27.369	0
IPI00463891	0.423	NA	NA	0,57,	0,0,	28.5	0	28.5	0.0,54.74,	0.0,0.0,	27.369	0
IPI00117771	0.11	0.541	1.455	18,17,	10,13,	17.5	11.5	29	17.97,16.33,	10.02,13.55,	17.147	11.788
IPI00987893	0.11	0.541	1.455	18,17,	10,13,	17.5	11.5	29	17.97,16.33,	10.02,13.55,	17.147	11.788
IPI00122285	0.193	0.759	1.692	22,15,	10,11,	18.5	10.5	29	21.96,14.41,	10.02,11.47,	18.182	10.746
IPI00338327	0.574	0.777	1.714	14,23,	21,0,	18.5	10.5	29	13.97,22.09,	21.05,0.0,	18.033	10.523
IPI00974965	0.095	0.682	1.604	18,19,	9,13,	18.5	11	29.5	17.97,18.25,	9.019,13.55,	18.107	11.286
IPI01008554	0.095	0.682	1.604	18,19,	9,13,	18.5	11	29.5	17.97,18.25,	9.019,13.55,	18.107	11.286
IPI00874566	0.095	0.682	1.604	18,19,	9,13,	18.5	11	29.5	17.97,18.25,	9.019,13.55,	18.107	11.286
IPI00881311	0.095	0.682	1.604	18,19,	9,13,	18.5	11	29.5	17.97,18.25,	9.019,13.55,	18.107	11.286
IPI00403890	0.095	0.682	1.604	18,19,	9,13,	18.5	11	29.5	17.97,18.25,	9.019,13.55,	18.107	11.286
IPI00845696	0.095	0.682	1.604	18,19,	9,13,	18.5	11	29.5	17.97,18.25,	9.019,13.55,	18.107	11.286
IPI00874549	0.095	0.682	1.604	18,19,	9,13,	18.5	11	29.5	17.97,18.25,	9.019,13.55,	18.107	11.286
IPI00387189	0.319	1.213	2.318	20,22,	0,17,	21	8.5	29.5	19.96,21.13,	0.0,17.72,	20.546	8.862
IPI00758298	0.372	0.518	1.431	13,23,	13,11,	18	12	30	12.97,22.09,	13.03,11.47,	17.533	12.248
IPI00125907	0.03	0.623	1.54	19,18,	11,12,	18.5	11.5	30	18.96,17.29,	11.02,12.51,	18.125	11.768
IPI00272501	0.443	0.968	1.956	21,19,	20,0,	20	10	30	20.96,18.25,	20.04,0.0,	19.603	10.021
IPI00752192	0.293	1.374	2.591	26,18,	0,16,	22	8	30	25.94,17.29,	0.0,16.68,	21.616	8.342
IPI00754054	0.293	1.374	2.591	26,18,	0,16,	22	8	30	25.94,17.29,	0.0,16.68,	21.616	8.342
IPI00132410	0.518	0.573	1.488	26,11,	12,12,	18.5	12	30.5	25.94,10.57,	12.03,12.51,	18.254	12.269
IPI00990289	0.01	NA	NA	33,28,	0,0,	30.5	0	30.5	32.94,26.89,	0.0,0.0,	29.919	0
IPI00845596	0.01	NA	NA	33,28,	0,0,	30.5	0	30.5	32.94,26.89,	0.0,0.0,	29.919	0
IPI00885322	0.01	NA	NA	33,28,	0,0,	30.5	0	30.5	32.94,26.89,	0.0,0.0,	29.919	0
IPI00988376	0.554	0.771	1.706	19,21,	0,22,	20	11	31	18.96,20.17,	0.0,22.94,	19.566	11.469
IPI00971257	0.435	0.979	1.971	20,22,	0,20,	21	10	31	19.96,21.13,	0.0,20.85,	20.546	10.426
IPI01007744	0.435	0.979	1.971	20,22,	0,20,	21	10	31	19.96,21.13,	0.0,20.85,	20.546	10.426
IPI00974834	0.435	0.979	1.971	20,22,	0,20,	21	10	31	19.96,21.13,	0.0,20.85,	20.546	10.426
IPI00975020	0.435	0.979	1.971	20,22,	0,20,	21	10	31	19.96,21.13,	0.0,20.85,	20.546	10.426
IPI00975135	0.435	0.979	1.971	20,22,	0,20,	21	10	31	19.96,21.13,	0.0,20.85,	20.546	10.426
IPI00989704	0.435	0.979	1.971	20,22,	0,20,	21	10	31	19.96,21.13,	0.0,20.85,	20.546	10.426
IPI00849652	0.435	0.979	1.971	20,22,	0,20,	21	10	31	19.96,21.13,	0.0,20.85,	20.546	10.426
IPI00453768	0.435	0.979	1.971	20,22,	0,20,	21	10	31	19.96,21.13,	0.0,20.85,	20.546	10.426
IPI00830169	0.497	0.915	1.885	25,17,	0,21,	21	10.5	31.5	24.95,16.33,	0.0,21.9,	20.637	10.948
IPI00131463	0.096	0.68	1.602	22,18,	13,11,	20	12	32	21.96,17.29,	13.03,11.47,	19.623	12.248
IPI00125143	0.57	0.743	1.674	20,21,	0,23,	20.5	11.5	32	19.96,20.17,	0.0,23.97,	20.066	11.986
IPI00120113	0.34	0.779	1.716	27,14,	11,12,	20.5	11.5	32	26.94,13.45,	11.02,12.51,	20.193	11.768
IPI00652900	0.034	0.749	1.681	22,20,	13,11,	21	12	33	21.96,19.21,	13.03,11.47,	20.584	12.248
IPI00881406	0.034	0.749	1.681	22,20,	13,11,	21	12	33	21.96,19.21,	13.03,11.47,	20.584	12.248
IPI00356053	0.034	0.749	1.681	22,20,	13,11,	21	12	33	21.96,19.21,	13.03,11.47,	20.584	12.248
IPI00127009	0.034	0.749	1.681	22,20,	13,11,	21	12	33	21.96,19.21,	13.03,11.47,	20.584	12.248
IPI00653515	0.167	1.676	3.196	27,24,	0,15,	25.5	7.5	33	26.94,23.05,	0.0,15.64,	24.996	7.82
IPI00116112	0	NA	NA	32,34,	0,0,	33	0	33	31.95,32.67,	0.0,0.0,	32.307	0
IPI00856307	0.421	0.503	1.417	24,16,	10,17,	20	13.5	33.5	23.95,15.37,	10.02,17.72,	19.659	13.873
IPI01008624	0.421	0.503	1.417	24,16,	10,17,	20	13.5	33.5	23.95,15.37,	10.02,17.72,	19.659	13.873
IPI00896597	0.591	0.717	1.644	23,19,	25,0,	21	12.5	33.5	22.95,18.25,	25.06,0.0,	20.601	12.531
IPI00112139	0.137	0.822	1.768	22,22,	16,8,	22	12	34	21.96,21.13,	16.03,8.342,	21.544	12.188
IPI00321190	0.423	NA	NA	0,68,	0,0,	34	0	34	0.0,65.31,	0.0,0.0,	32.655	0
IPI00894579	0.423	NA	NA	69,0,	0,0,	34.5	0	34.5	68.86,0.0,	0.0,0.0,	34.428	0
IPI00137460	0.564	0.76	1.693	24,21,	0,25,	22.5	12.5	35	23.95,20.17,	0.0,26.06,	22.06	13.03
IPI00404019	0.397	1.059	2.084	26,23,	23,0,	24.5	11.5	36	25.94,22.09,	23.05,0.0,	24.018	11.525
IPI00415403	0.423	NA	NA	72,0,	0,0,	36	0	36	71.87,0.0,	0.0,0.0,	35.935	0
IPI00113512	0.302	0.725	1.652	17,30,	11,16,	23.5	13.5	37	16.97,28.82,	11.02,16.68,	22.892	13.854
IPI00515147	0.423	NA	NA	74,0,	0,0,	37	0	37	73.86,0.0,	0.0,0.0,	36.932	0
IPI00280967	0.423	NA	NA	74,0,	0,0,	37	0	37	73.86,0.0,	0.0,0.0,	36.932	0
IPI00515174	0.423	NA	NA	74,0,	0,0,	37	0	37	73.86,0.0,	0.0,0.0,	36.932	0
IPI00928304	0.001	NA	NA	38,37,	0,0,	37.5	0	37.5	37.93,35.54,	0.0,0.0,	36.735	0
IPI00987416	0.423	NA	NA	0,75,	0,0,	37.5	0	37.5	0.0,72.03,	0.0,0.0,	36.017	0
IPI00775775	0.505	0.853	1.807	25,25,	0,26,	25	13	38	24.95,24.02,	0.0,27.1,	24.482	13.551
IPI00330171	0.499	0.915	1.886	30,20,	26,0,	25	13	38	29.93,19.21,	26.06,0.0,	24.571	13.03
IPI01007725	0.499	0.915	1.886	30,20,	26,0,	25	13	38	29.93,19.21,	26.06,0.0,	24.571	13.03
IPI00756736	0.245	0.547	1.461	27,20,	18,13,	23.5	15.5	39	26.94,19.21,	18.04,13.55,	23.075	15.797
IPI00608077	0	NA	NA	39,39,	0,0,	39	0	39	38.93,37.47,	0.0,0.0,	38.196	0
IPI00881499	0.24	0.578	1.493	27,21,	19,12,	24	15.5	39.5	26.94,20.17,	19.04,12.51,	23.555	15.777
IPI00225306	0.362	1.134	2.195	30,26,	0,24,	28	12	40	29.93,24.97,	0.0,25.02,	27.45	12.508
IPI01007723	0.362	1.134	2.195	30,26,	0,24,	28	12	40	29.93,24.97,	0.0,25.02,	27.45	12.508
IPI00135971	0.002	NA	NA	41,39,	0,0,	40	0	40	40.92,37.47,	0.0,0.0,	39.193	0
IPI00139637	0.491	0.541	1.455	27,22,	8,24,	24.5	16	40.5	26.94,21.13,	8.017,25.02,	24.035	16.516
IPI00459642	0.582	0.734	1.664	28,23,	30,0,	25.5	15	40.5	27.94,22.09,	30.07,0.0,	25.015	15.035
IPI01007849	0.582	0.734	1.664	28,23,	30,0,	25.5	15	40.5	27.94,22.09,	30.07,0.0,	25.015	15.035
IPI00970765	0.351	0.594	1.51	25,25,	23,9,	25	16	41	24.95,24.02,	23.05,9.385,	24.482	16.217
IPI00377455	0.351	0.594	1.51	25,25,	23,9,	25	16	41	24.95,24.02,	23.05,9.385,	24.482	16.217
IPI00224955	0.294	0.56	1.474	25,27,	23,11,	26	17	43	24.95,25.94,	23.05,11.47,	25.445	17.259
IPI00132039	0.263	0.627	1.544	32,21,	16,17,	26.5	16.5	43	31.95,20.17,	16.03,17.72,	26.059	16.879
IPI00623560	0.073	0.797	1.738	30,26,	18,13,	28	15.5	43.5	29.93,24.97,	18.04,13.55,	27.45	15.797
IPI00969952	0.073	0.797	1.738	30,26,	18,13,	28	15.5	43.5	29.93,24.97,	18.04,13.55,	27.45	15.797
IPI00881035	0.073	0.797	1.738	30,26,	18,13,	28	15.5	43.5	29.93,24.97,	18.04,13.55,	27.45	15.797
IPI00919003	0.517	0.837	1.787	30,27,	0,30,	28.5	15	43.5	29.93,25.94,	0.0,31.28,	27.937	15.638
IPI00918848	0.517	0.837	1.787	30,27,	0,30,	28.5	15	43.5	29.93,25.94,	0.0,31.28,	27.937	15.638
IPI00776084	0.423	NA	NA	88,0,	0,0,	44	0	44	87.82,0.0,	0.0,0.0,	43.911	0
IPI00223713	0.399	1.179	2.264	22,41,	0,26,	31.5	13	44.5	21.96,39.39,	0.0,27.1,	30.674	13.551
IPI00775915	0.264	1.347	2.543	31,34,	0,24,	32.5	12	44.5	30.95,32.67,	0.0,25.02,	31.809	12.508
IPI00987702	0.423	NA	NA	90,0,	0,0,	45	0	45	89.82,0.0,	0.0,0.0,	44.908	0
IPI00416043	0.687	1.052	2.073	0,63,	0,28,	31.5	14	45.5	0.0,60.51,	0.0,29.19,	30.255	14.594
IPI00970385	0.057	NA	NA	56,35,	0,0,	45.5	0	45.5	55.9,33.62,	0.0,0.0,	44.757	0
IPI00469835	0.057	NA	NA	56,35,	0,0,	45.5	0	45.5	55.9,33.62,	0.0,0.0,	44.757	0
IPI00468771	0.17	1.637	3.109	35,35,	22,0,	35	11	46	34.94,33.62,	22.05,0.0,	34.278	11.024
IPI00987386	0.741	0.825	1.772	0,61,	33,0,	30.5	16.5	47	0.0,58.59,	33.06,0.0,	29.293	16.53
IPI00321978	0.063	0.59	1.505	31,27,	19,18,	29	18.5	47.5	30.95,25.94,	19.04,18.77,	28.447	18.904
IPI00895463	0.642	0.626	1.544	31,29,	38,0,	30	19	49	30.95,27.84,	38.09,0.0,	29.398	19.046
IPI00938511	0.422	1.037	2.051	38,29,	32,0,	33.5	16	49.5	37.93,27.84,	32.06,0.0,	32.887	16.032
IPI00457656	0.501	0.86	1.816	33,32,	35,0,	32.5	17.5	50	32.94,30.74,	35.08,0.0,	31.843	17.539
IPI00515505	0.501	0.86	1.816	33,32,	35,0,	32.5	17.5	50	32.94,30.74,	35.08,0.0,	31.843	17.539
IPI00314788	0.061	0.608	1.524	33,29,	19,20,	31	19.5	50.5	32.94,27.84,	19.04,20.85,	30.394	19.947
IPI00276926	0.137	0.637	1.555	35,28,	22,17,	31.5	19.5	51	34.94,26.89,	22.05,17.72,	30.916	19.886
IPI00330606	0.399	1.054	2.076	37,33,	33,0,	35	16.5	51.5	36.93,31.69,	33.06,0.0,	34.313	16.53
IPI00828556	0.399	1.054	2.076	37,33,	33,0,	35	16.5	51.5	36.93,31.69,	33.06,0.0,	34.313	16.53
IPI00406639	0.66	0.596	1.511	32,34,	0,41,	33	20.5	53.5	31.95,32.67,	0.0,42.75,	32.307	21.376
IPI00880407	0.258	1.542	2.912	30,51,	0,26,	40.5	13	53.5	29.93,48.99,	0.0,27.1,	39.459	13.551
IPI00894741	0.478	0.909	1.878	38,33,	37,0,	35.5	18.5	54	37.93,31.69,	37.07,0.0,	34.811	18.536
IPI00131176	0.485	1.035	2.049	15,59,	12,22,	37	17	54	14.97,56.66,	12.03,22.94,	35.816	17.482
IPI00856272	0.336	1.247	2.373	31,47,	32,0,	39	16	55	30.95,45.14,	32.06,0.0,	38.045	16.032
IPI00656317	0.035	0.567	1.482	32,36,	24,20,	34	22	56	31.95,34.57,	24.04,20.85,	33.258	22.447
IPI00875100	0.035	0.567	1.482	32,36,	24,20,	34	22	56	31.95,34.57,	24.04,20.85,	33.258	22.447
IPI00674768	0.035	0.567	1.482	32,36,	24,20,	34	22	56	31.95,34.57,	24.04,20.85,	33.258	22.447
IPI00918655	0.035	0.567	1.482	32,36,	24,20,	34	22	56	31.95,34.57,	24.04,20.85,	33.258	22.447
IPI00653744	0.449	0.992	1.989	44,32,	0,36,	38	18	56	43.91,30.74,	0.0,37.54,	37.327	18.768
IPI00230353	0.544	0.813	1.757	30,44,	41,0,	37	20.5	57.5	29.93,42.26,	41.08,0.0,	36.098	20.541
IPI00469327	0.32	1.544	2.916	58,28,	29,0,	43	14.5	57.5	57.89,26.89,	29.07,0.0,	42.392	14.536
IPI00895965	0.487	0.895	1.859	41,35,	40,0,	38	20	58	40.92,33.62,	40.09,0.0,	37.269	20.043
IPI00986443	0.454	0.951	1.933	43,38,	41,0,	40.5	20.5	61	42.91,36.49,	41.08,0.0,	39.703	20.541
IPI00458056	0.123	0.578	1.492	41,35,	28,21,	38	24.5	62.5	40.92,33.62,	28.05,21.9,	37.269	24.974
IPI00111235	0.532	0.808	1.751	42,40,	0,44,	41	22	63	41.92,38.42,	0.0,45.88,	40.167	22.941
IPI00760078	0.367	1.123	2.178	47,41,	0,38,	44	19	63	46.9,39.39,	0.0,39.62,	43.146	19.811
IPI00760003	0.367	1.123	2.178	47,41,	0,38,	44	19	63	46.9,39.39,	0.0,39.62,	43.146	19.811
IPI00111770	0.632	0.517	1.431	19,59,	34,18,	39	26	65	18.96,56.66,	34.08,18.77,	37.812	26.424
IPI00654026	0.569	1.761	3.389	0,103,	0,28,	51.5	14	65.5	0.0,98.93,	0.0,29.19,	49.463	14.594
IPI00918242	0.003	NA	NA	72,67,	0,0,	69.5	0	69.5	71.87,64.36,	0.0,0.0,	68.115	0
IPI00986204	0.532	0.825	1.772	54,42,	0,51,	48	25.5	73.5	53.9,40.34,	0.0,53.18,	47.122	26.592
IPI00132248	0.518	0.762	1.696	22,73,	24,29,	47.5	26.5	74	21.96,70.11,	24.04,30.23,	46.033	27.137
IPI00754071	0.488	0.892	1.856	44,55,	52,0,	49.5	26	75.5	43.91,52.84,	52.12,0.0,	48.374	26.059
IPI00974653	0.57	0.751	1.683	53,45,	57,0,	49	28.5	77.5	52.91,43.22,	57.13,0.0,	48.061	28.563
IPI00454084	0.57	0.751	1.683	53,45,	57,0,	49	28.5	77.5	52.91,43.22,	57.13,0.0,	48.061	28.563
IPI00458105	0.03	NA	NA	92,67,	0,0,	79.5	0	79.5	91.83,64.36,	0.0,0.0,	78.096	0
IPI00230754	0.267	0.503	1.417	53,44,	41,25,	48.5	33	81.5	52.91,42.26,	41.08,26.06,	47.586	33.571
IPI00785410	0.446	1.313	2.485	95,24,	13,33,	59.5	23	82.5	94.82,23.05,	13.03,34.41,	58.938	23.716
IPI00116154	0.446	1.313	2.485	95,24,	13,33,	59.5	23	82.5	94.82,23.05,	13.03,34.41,	58.938	23.716
IPI01008140	0.446	1.313	2.485	95,24,	13,33,	59.5	23	82.5	94.82,23.05,	13.03,34.41,	58.938	23.716
IPI00110684	0.693	0.543	1.457	47,53,	67,0,	50	33.5	83.5	46.9,50.91,	67.14,0.0,	48.907	33.571
IPI00121837	0.424	0.549	1.463	35,66,	40,26,	50.5	33	83.5	34.94,63.39,	40.09,27.1,	49.162	33.594
IPI00309207	0.243	0.517	1.431	57,44,	40,28,	50.5	34	84.5	56.89,42.26,	40.09,29.19,	49.579	34.637
IPI00673465	0.477	0.902	1.869	53,58,	58,0,	55.5	29	84.5	52.91,55.71,	58.12,0.0,	54.309	29.061
IPI00880243	0.477	0.902	1.869	53,58,	58,0,	55.5	29	84.5	52.91,55.71,	58.12,0.0,	54.309	29.061
IPI00798462	0.362	1.122	2.176	60,58,	53,0,	59	26.5	85.5	59.88,55.71,	53.11,0.0,	57.798	26.557
IPI00119853	0.362	1.122	2.176	60,58,	53,0,	59	26.5	85.5	59.88,55.71,	53.11,0.0,	57.798	26.557
IPI00346073	0.048	NA	NA	68,112,	0,0,	90	0	90	67.86,107.6,	0.0,0.0,	87.717	0
IPI00788353	0.494	0.876	1.835	63,58,	0,62,	60.5	31	91.5	62.88,55.71,	0.0,64.64,	59.294	32.319
IPI00989407	0.423	NA	NA	0,183,	0,0,	91.5	0	91.5	0.0,175.8,	0.0,0.0,	87.88	0
IPI00652934	0.111	0.537	1.451	50,61,	33,40,	55.5	36.5	92	49.89,58.59,	33.06,41.71,	54.239	37.384
IPI00223714	0.132	0.693	1.617	49,68,	32,37,	58.5	34.5	93	48.9,65.31,	32.06,38.58,	57.103	35.321
IPI00649252	0.269	1.427	2.69	55,83,	0,48,	69	24	93	54.9,79.73,	0.0,50.05,	67.315	25.027
IPI00172364	0.269	1.427	2.69	55,83,	0,48,	69	24	93	54.9,79.73,	0.0,50.05,	67.315	25.027
IPI00125267	0.313	0.56	1.475	66,47,	46,28,	56.5	37	93.5	65.87,45.14,	46.09,29.19,	55.503	37.64
IPI00131695	0.285	1.729	3.315	37,110,	19,23,	73.5	21	94.5	36.93,105.7,	19.04,23.97,	71.291	21.507
IPI00928004	0.423	NA	NA	0,196,	0,0,	98	0	98	0.0,188.3,	0.0,0.0,	94.128	0
IPI00132080	0.443	0.608	1.524	84,41,	38,41,	62.5	39.5	102	83.83,39.39,	38.09,42.75,	61.612	40.422
IPI00515155	0.652	0.612	1.528	66,59,	80,0,	62.5	40	102.5	65.87,56.66,	80.17,0.0,	61.264	40.085
IPI00762049	0.011	NA	NA	115,97,	0,0,	106	0	106	114.8,93.18,	0.0,0.0,	103.981	0
IPI00987412	0.608	1.475	2.78	0,172,	0,57,	86	28.5	114.5	0.0,165.2,	0.0,59.42,	82.605	29.711
IPI00988023	0.307	1.327	2.509	70,107,	0,66,	88.5	33	121.5	69.85,102.8,	0.0,68.81,	86.315	34.405
IPI00881253	0.307	1.327	2.509	70,107,	0,66,	88.5	33	121.5	69.85,102.8,	0.0,68.81,	86.315	34.405
IPI00987093	0.423	NA	NA	0,256,	0,0,	128	0	128	0.0,246.0,	0.0,0.0,	122.992	0
IPI00757459	0.561	0.762	1.696	86,77,	94,0,	81.5	47	128.5	85.83,73.96,	94.2,0.0,	79.893	47.099
IPI00754401	0.561	0.762	1.696	86,77,	94,0,	81.5	47	128.5	85.83,73.96,	94.2,0.0,	79.893	47.099
IPI00750243	0.561	0.762	1.696	86,77,	94,0,	81.5	47	128.5	85.83,73.96,	94.2,0.0,	79.893	47.099
IPI00929867	0.484	0.958	1.943	106,67,	0,84,	86.5	42	128.5	105.8,64.36,	0.0,87.59,	85.074	43.795
IPI00122965	0.426	0.643	1.562	104,61,	33,68,	82.5	50.5	133	103.8,58.59,	33.06,70.9,	81.191	51.979
IPI01027022	0.432	0.983	1.976	90,91,	0,86,	90.5	43	133.5	89.82,87.4,	0.0,89.68,	88.61	44.838
IPI00990818	0.57	0.792	1.731	109,69,	0,97,	89	48.5	137.5	108.8,66.28,	0.0,101.1,	87.532	50.565
IPI00118821	0.617	0.503	1.417	120,50,	37,78,	85	57.5	142.5	119.8,48.01,	37.07,81.33,	83.892	59.201
IPI00459279	0.475	1.104	2.149	179,46,	40,61,	112.5	50.5	163	178.7,44.19,	40.09,63.59,	111.423	51.84
IPI00137730	0.309	0.573	1.488	78,129,	76,57,	103.5	66.5	170	77.85,123.9,	76.16,59.42,	100.874	67.791
IPI00221528	0.423	NA	NA	0,342,	0,0,	171	0	171	0.0,328.5,	0.0,0.0,	164.26	0
IPI00133903	0.402	1.043	2.06	121,115,	112,0,	118	56	174	120.8,110.4,	112.2,0.0,	115.608	56.117
IPI00648709	0.004	NA	NA	182,166,	0,0,	174	0	174	181.6,159.4,	0.0,0.0,	170.543	0
IPI00850430	0.204	1.18	2.265	164,93,	48,61,	128.5	54.5	183	163.7,89.33,	48.11,63.59,	126.504	55.851
IPI00124771	0.204	1.18	2.265	164,93,	48,61,	128.5	54.5	183	163.7,89.33,	48.11,63.59,	126.504	55.851
IPI00989752	0.407	1.588	3.007	231,70,	0,95,	150.5	47.5	198	230.5,67.23,	0.0,99.04,	148.889	49.521
IPI00760002	0.407	1.588	3.007	231,70,	0,95,	150.5	47.5	198	230.5,67.23,	0.0,99.04,	148.889	49.521
IPI00133249	0.467	0.598	1.514	170,80,	74,85,	125	79.5	204.5	169.7,76.83,	74.17,88.63,	123.247	81.4
IPI00311654	0.52	0.657	1.577	183,71,	64,91,	127	77.5	204.5	182.6,68.18,	64.15,94.87,	125.415	79.51
IPI00114642	0.696	1.012	2.017	0,282,	134,0,	141	67	208	0.0,270.8,	134.3,0.0,	135.396	67.141
IPI00648991	0.695	1.017	2.023	0,283,	134,0,	141.5	67	208.5	0.0,271.7,	134.3,0.0,	135.859	67.141
IPI00761713	0.695	1.017	2.023	0,283,	134,0,	141.5	67	208.5	0.0,271.7,	134.3,0.0,	135.859	67.141
IPI00554853	0.695	1.017	2.023	0,283,	134,0,	141.5	67	208.5	0.0,271.7,	134.3,0.0,	135.859	67.141
IPI00111359	0.618	0.558	1.472	231,70,	103,95,	150.5	99	249.5	230.5,67.23,	103.2,99.04,	148.889	101.129
IPI00944111	0.66	1.179	2.264	350,0,	154,0,	175	77	252	349.4,0.0,	154.3,0.0,	174.693	77.169
IPI00117910	0.512	0.554	1.468	214,97,	118,87,	155.5	102.5	258	213.6,93.18,	118.3,90.72,	153.387	104.491
IPI00229539	0.275	0.626	1.543	120,200,	108,90,	160	99	259	119.8,192.1,	108.2,93.85,	155.937	101.037
IPI00227930	0.28	1.586	3.002	147,289,	141,0,	218	70.5	288.5	146.7,277.5,	141.3,0.0,	212.112	70.654
IPI00115546	0.402	0.618	1.535	233,122,	116,107,	177.5	111.5	289	232.5,117.2,	116.2,111.6,	174.855	113.904
IPI00989100	0.265	0.669	1.59	278,179,	128,148,	228.5	138	366.5	277.5,171.9,	128.3,154.3,	224.724	141.296
IPI00114560	0.265	0.669	1.59	278,179,	128,148,	228.5	138	366.5	277.5,171.9,	128.3,154.3,	224.724	141.296
IPI00153400	0.664	0.812	1.756	46,465,	78,194,	255.5	136	391.5	45.9,446.5,	78.18,202.3,	246.216	140.229
IPI00989017	0.506	0.916	1.887	193,332,	0,260,	262.5	130	392.5	192.6,318.8,	0.0,271.0,	255.71	135.512
IPI00230264	0.659	0.777	1.713	57,470,	88,200,	263.5	144	407.5	56.89,451.4,	88.19,208.5,	254.145	148.356
IPI00848816	0.406	0.616	1.533	173,347,	139,183,	260	161	421	172.7,333.4,	139.3,190.8,	253.032	165.048
IPI00652998	0.423	NA	NA	0,1099,	0,0,	549.5	0	549.5	0.0,1056.0,	0.0,0.0,	527.788	0
IPI00407339	0.402	1.412	2.661	184,745,	179,152,	464.5	165.5	630	183.6,715.5,	179.4,158.5,	449.553	168.943
IPI00113703	0.476	0.637	1.555	240,588,	230,275,	414	252.5	666.5	239.5,564.8,	230.5,286.8,	402.13	258.643
IPI00230108	0.444	0.585	1.5	290,627,	284,297,	458.5	290.5	749	289.3,602.3,	284.7,309.7,	445.832	297.221
IPI00119667	0.019	0.769	1.704	1040,993,	543,599,	1016.5	571	1587.5	1038.0,953.8,	544.1,624.6,	995.876	584.357
IPI00307837	0.021	0.828	1.775	1345,1576,	768,805,	1460.5	786.5	2247	1342.0,1514.0,	769.7,839.3,	1428.03	804.491
IPI00874682	0.451	1.023	2.033	1284,2167,	1651,0,	1725.5	825.5	2551	1282.0,2081.0,	1655.0,0.0,	1681.55	827.327
IPI00874482	0.436	0.984	1.978	2112,2596,	2321,0,	2354	1160.5	3514.5	2108.0,2492.0,	2325.0,0.0,	2300.1	1162.69

## Sheet: Mass Spec Up in K907A
accession	anova p value	norm spec count log(2) ratio change 1/2	norm spec count ratio change 1/2	spec count 1 (Beta Gal)	spec count 2 (K907A)	spec count Average 1	spec count Average 2		norm spec count 1	norm spec count 2	norm spec count Average 1	norm spec count Average 2	description
IPI00944047	0.147	-2.083	0.236	0,2,	5,3,	1	4	5	0.0,1.921,	5.01,3.128,	0.961	4.069	Tax_Id=10090 Gene_Symbol=Prom1 prominin-1 isoform s8
IPI00626454	0.147	-2.083	0.236	0,2,	5,3,	1	4	5	0.0,1.921,	5.01,3.128,	0.961	4.069	Tax_Id=10090 Gene_Symbol=Prom1 prominin-1 isoform s3
IPI00944196	0.147	-2.083	0.236	0,2,	5,3,	1	4	5	0.0,1.921,	5.01,3.128,	0.961	4.069	Tax_Id=10090 Gene_Symbol=Prom1 Isoform 4 of Prominin-1
IPI00971282	0.147	-2.083	0.236	0,2,	5,3,	1	4	5	0.0,1.921,	5.01,3.128,	0.961	4.069	Tax_Id=10090 Gene_Symbol=Prom1 Isoform 3 of Prominin-1
IPI00403763	0.147	-2.083	0.236	0,2,	5,3,	1	4	5	0.0,1.921,	5.01,3.128,	0.961	4.069	Tax_Id=10090 Gene_Symbol=Prom1 prominin-1 isoform s5
IPI00944056	0.147	-2.083	0.236	0,2,	5,3,	1	4	5	0.0,1.921,	5.01,3.128,	0.961	4.069	Tax_Id=10090 Gene_Symbol=Prom1 prominin-1 isoform s7
IPI00944173	0.147	-2.083	0.236	0,2,	5,3,	1	4	5	0.0,1.921,	5.01,3.128,	0.961	4.069	Tax_Id=10090 Gene_Symbol=Prom1 prominin-1 isoform s6
IPI00971271	0.147	-2.083	0.236	0,2,	5,3,	1	4	5	0.0,1.921,	5.01,3.128,	0.961	4.069	Tax_Id=10090 Gene_Symbol=Prom1 Isoform 5 of Prominin-1
IPI00121362	0.105	-2.07	0.238	1,1,	3,5,	1	4	5	0.9981,0.9605,	3.007,5.214,	0.979	4.111	Tax_Id=10090 Gene_Symbol=F11r junctional adhesion molecule A precursor
IPI00316159	0.105	-2.07	0.238	1,1,	3,5,	1	4	5	0.9981,0.9605,	3.007,5.214,	0.979	4.111	Tax_Id=10090 Gene_Symbol=F11r Junctional adhesion molecule A
IPI00224491	0.001	-2.062	0.239	1,1,	4,4,	1	4	5	0.9981,0.9605,	4.009,4.171,	0.979	4.09	Tax_Id=10090 Gene_Symbol=2900026A02Rik Uncharacterized protein KIAA1671
IPI00169944	0.082	-2.055	0.241	1,1,	5,3,	1	4	5	0.9981,0.9605,	5.01,3.128,	0.979	4.069	Tax_Id=10090 Gene_Symbol=Rabl2 RAB, member of RAS oncogene family-like 2A
IPI00554920	0.155	-2.027	0.245	2,0,	5,3,	1	4	5	1.996,0.0,	5.01,3.128,	0.998	4.069	Tax_Id=10090 Gene_Symbol=Zfyve26 Isoform 1 of Zinc finger FYVE domain-containing protein 26
IPI00454038	0.421	-1.325	0.399	0,3,	2,5,	1.5	3.5	5	0.0,2.882,	2.004,5.214,	1.441	3.609	Tax_Id=10090 Gene_Symbol=Rnf141 Putative uncharacterized protein
IPI00129963	0.421	-1.325	0.399	0,3,	2,5,	1.5	3.5	5	0.0,2.882,	2.004,5.214,	1.441	3.609	Tax_Id=10090 Gene_Symbol=Phyh Phytanoyl-CoA dioxygenase, peroxisomal
IPI00124552	0.293	-1.308	0.404	0,3,	4,3,	1.5	3.5	5	0.0,2.882,	4.009,3.128,	1.441	3.568	Tax_Id=10090 Gene_Symbol=Nprl2 Nitrogen permease regulator 2-like protein
IPI00229717	0.293	-1.308	0.404	0,3,	4,3,	1.5	3.5	5	0.0,2.882,	4.009,3.128,	1.441	3.568	Tax_Id=10090 Gene_Symbol=Accs Isoform 2 of 1-aminocyclopropane-1-carboxylate synthase-like protein 1
IPI00420534	0.327	-1.306	0.404	1,2,	2,5,	1.5	3.5	5	0.9981,1.921,	2.004,5.214,	1.46	3.609	Tax_Id=10090 Gene_Symbol=Kbtbd2 kelch repeat and BTB (POZ) domain containing 2
IPI00132481	0.103	-1.298	0.407	1,2,	3,4,	1.5	3.5	5	0.9981,1.921,	3.007,4.171,	1.46	3.589	Tax_Id=10090 Gene_Symbol=Rfc5 Replication factor C subunit 5
IPI00649453	0.103	-1.298	0.407	1,2,	3,4,	1.5	3.5	5	0.9981,1.921,	3.007,4.171,	1.46	3.589	Tax_Id=10090 Gene_Symbol=Clta Uncharacterized protein
IPI00776017	0.103	-1.298	0.407	1,2,	3,4,	1.5	3.5	5	0.9981,1.921,	3.007,4.171,	1.46	3.589	Tax_Id=10090 Gene_Symbol=Rfc5 Rfc5 protein (Fragment)
IPI00648927	0.103	-1.298	0.407	1,2,	3,4,	1.5	3.5	5	0.9981,1.921,	3.007,4.171,	1.46	3.589	Tax_Id=10090 Gene_Symbol=Clta clathrin light chain A isoform b
IPI00648658	0.103	-1.298	0.407	1,2,	3,4,	1.5	3.5	5	0.9981,1.921,	3.007,4.171,	1.46	3.589	Tax_Id=10090 Gene_Symbol=Clta clathrin light chain A isoform d
IPI00828932	0.103	-1.298	0.407	1,2,	3,4,	1.5	3.5	5	0.9981,1.921,	3.007,4.171,	1.46	3.589	Tax_Id=10090 Gene_Symbol=Clta clathrin light chain A isoform a
IPI00133012	0.103	-1.298	0.407	1,2,	3,4,	1.5	3.5	5	0.9981,1.921,	3.007,4.171,	1.46	3.589	Tax_Id=10090 Gene_Symbol=Tmem9 Transmembrane protein 9
IPI00133174	0.103	-1.298	0.407	1,2,	3,4,	1.5	3.5	5	0.9981,1.921,	3.007,4.171,	1.46	3.589	Tax_Id=10090 Gene_Symbol=Fam134c Isoform 1 of Protein FAM134C
IPI00653944	0.081	-1.29	0.409	1,2,	4,3,	1.5	3.5	5	0.9981,1.921,	4.009,3.128,	1.46	3.568	Tax_Id=10090 Gene_Symbol=Wdr74 Putative uncharacterized protein
IPI00122120	0.081	-1.29	0.409	1,2,	4,3,	1.5	3.5	5	0.9981,1.921,	4.009,3.128,	1.46	3.568	Tax_Id=10090 Gene_Symbol=Wdr74 WD repeat-containing protein 74
IPI00348414	0.081	-1.29	0.409	1,2,	4,3,	1.5	3.5	5	0.9981,1.921,	4.009,3.128,	1.46	3.568	Tax_Id=10090 Gene_Symbol=Ado 2-aminoethanethiol dioxygenase
IPI00130333	0.081	-1.29	0.409	1,2,	4,3,	1.5	3.5	5	0.9981,1.921,	4.009,3.128,	1.46	3.568	Tax_Id=10090 Gene_Symbol=Dera Putative deoxyribose-phosphate aldolase
IPI00648968	0.334	-1.288	0.41	2,1,	2,5,	1.5	3.5	5	1.996,0.9605,	2.004,5.214,	1.478	3.609	Tax_Id=10090 Gene_Symbol=1810043H04Rik Uncharacterized protein C17orf89 homolog
IPI00919214	0.306	-1.281	0.411	1,2,	5,2,	1.5	3.5	5	0.9981,1.921,	5.01,2.085,	1.46	3.548	Tax_Id=10090 Gene_Symbol=Hps1 Hermansky-Pudlak syndrome 1 protein homolog
IPI00876033	0.306	-1.281	0.411	1,2,	5,2,	1.5	3.5	5	0.9981,1.921,	5.01,2.085,	1.46	3.548	Tax_Id=10090 Gene_Symbol=Hps1 Uncharacterized protein
IPI00406671	0.306	-1.281	0.411	1,2,	5,2,	1.5	3.5	5	0.9981,1.921,	5.01,2.085,	1.46	3.548	Tax_Id=10090 Gene_Symbol=Hps1 Uncharacterized protein
IPI00989109	0.306	-1.281	0.411	1,2,	5,2,	1.5	3.5	5	0.9981,1.921,	5.01,2.085,	1.46	3.548	Tax_Id=10090 Gene_Symbol=Slc25a23 Uncharacterized protein
IPI00283600	0.306	-1.281	0.411	1,2,	5,2,	1.5	3.5	5	0.9981,1.921,	5.01,2.085,	1.46	3.548	Tax_Id=10090 Gene_Symbol=Slc25a23 Calcium-binding mitochondrial carrier protein SCaMC-3
IPI00918195	0.306	-1.281	0.411	1,2,	5,2,	1.5	3.5	5	0.9981,1.921,	5.01,2.085,	1.46	3.548	Tax_Id=10090 Gene_Symbol=Hps1 Uncharacterized protein
IPI00108194	0.113	-1.28	0.412	2,1,	3,4,	1.5	3.5	5	1.996,0.9605,	3.007,4.171,	1.478	3.589	Tax_Id=10090 Gene_Symbol=Mrps26 28S ribosomal protein S26, mitochondrial
IPI00381357	0.113	-1.28	0.412	2,1,	3,4,	1.5	3.5	5	1.996,0.9605,	3.007,4.171,	1.478	3.589	Tax_Id=10090 Gene_Symbol=2310044H10Rik RIKEN cDNA 2310044H10
IPI00480280	0.113	-1.28	0.412	2,1,	3,4,	1.5	3.5	5	1.996,0.9605,	3.007,4.171,	1.478	3.589	Tax_Id=10090 Gene_Symbol=2310044H10Rik Isoform 2 of UPF0510 protein INM02
IPI00828374	0.314	-1.263	0.417	2,1,	5,2,	1.5	3.5	5	1.996,0.9605,	5.01,2.085,	1.478	3.548	Tax_Id=10090 Gene_Symbol=Mlx max-like protein X isoform alpha
IPI00221775	0.314	-1.263	0.417	2,1,	5,2,	1.5	3.5	5	1.996,0.9605,	5.01,2.085,	1.478	3.548	Tax_Id=10090 Gene_Symbol=Napepld N-acyl-phosphatidylethanolamine-hydrolyzing phospholipase D
IPI00828317	0.314	-1.263	0.417	2,1,	5,2,	1.5	3.5	5	1.996,0.9605,	5.01,2.085,	1.478	3.548	Tax_Id=10090 Gene_Symbol=Mlx max-like protein X isoform beta
IPI00114852	0.314	-1.263	0.417	2,1,	5,2,	1.5	3.5	5	1.996,0.9605,	5.01,2.085,	1.478	3.548	Tax_Id=10090 Gene_Symbol=Mlx Isoform Gamma of Max-like protein X
IPI00230293	0.314	-1.263	0.417	2,1,	5,2,	1.5	3.5	5	1.996,0.9605,	5.01,2.085,	1.478	3.548	Tax_Id=10090 Gene_Symbol=Mlx Isoform Beta of Max-like protein X
IPI00230292	0.314	-1.263	0.417	2,1,	5,2,	1.5	3.5	5	1.996,0.9605,	5.01,2.085,	1.478	3.548	Tax_Id=10090 Gene_Symbol=Mlx Isoform Alpha of Max-like protein X
IPI00263898	0.314	-1.263	0.417	2,1,	5,2,	1.5	3.5	5	1.996,0.9605,	5.01,2.085,	1.478	3.548	Tax_Id=10090 Gene_Symbol=Napepld Uncharacterized protein
IPI00828458	0.314	-1.263	0.417	2,1,	5,2,	1.5	3.5	5	1.996,0.9605,	5.01,2.085,	1.478	3.548	Tax_Id=10090 Gene_Symbol=Mlx max-like protein X isoform gamma
IPI00858119	0.504	-1.255	0.419	2,1,	6,1,	1.5	3.5	5	1.996,0.9605,	6.014,1.043,	1.478	3.528	Tax_Id=10090 Gene_Symbol=Galntl4 Uncharacterized protein
IPI00402933	0.651	-1.229	0.427	3,0,	7,0,	1.5	3.5	5	2.993,0.0,	7.016,0.0,	1.497	3.508	Tax_Id=10090 Gene_Symbol=Epb4.1l2 Uncharacterized protein
IPI00110107	0.651	-1.229	0.427	3,0,	7,0,	1.5	3.5	5	2.993,0.0,	7.016,0.0,	1.497	3.508	Tax_Id=10090 Gene_Symbol=Epb4.1l2 Uncharacterized protein
IPI00227267	0.651	-1.229	0.427	3,0,	7,0,	1.5	3.5	5	2.993,0.0,	7.016,0.0,	1.497	3.508	Tax_Id=10090 Gene_Symbol=Epb4.1l2 Putative uncharacterized protein
IPI00330290	0.651	-1.229	0.427	3,0,	7,0,	1.5	3.5	5	2.993,0.0,	7.016,0.0,	1.497	3.508	Tax_Id=10090 Gene_Symbol=Epb4.1l2 Uncharacterized protein
IPI00124677	0.611	-0.675	0.626	0,4,	3,3,	2	3	5	0.0,3.842,	3.007,3.128,	1.921	3.067	Tax_Id=10090 Gene_Symbol=Nle1 Notchless protein homolog 1
IPI00221535	0.508	-0.67	0.628	1,3,	2,4,	2	3	5	0.9981,2.882,	2.004,4.171,	1.94	3.088	Tax_Id=10090 Gene_Symbol=Alg6 Dolichyl pyrophosphate Man9GlcNAc2 alpha-1,3-glucosyltransferase
IPI00112227	0.508	-0.67	0.628	1,3,	2,4,	2	3	5	0.9981,2.882,	2.004,4.171,	1.94	3.088	Tax_Id=10090 Gene_Symbol=Tmem126a Transmembrane protein 126A
IPI00387302	0.64	-0.666	0.63	2,2,	1,5,	2	3	5	1.996,1.921,	1.002,5.214,	1.959	3.108	Tax_Id=10090 Gene_Symbol=Rmnd1 Required for meiotic nuclear division protein 1 homolog
IPI00462979	0.355	-0.661	0.632	1,3,	3,3,	2	3	5	0.9981,2.882,	3.007,3.128,	1.94	3.067	Tax_Id=10090 Gene_Symbol=Fyttd1 Isoform 1 of UAP56-interacting factor
IPI00756343	0.355	-0.661	0.632	1,3,	3,3,	2	3	5	0.9981,2.882,	3.007,3.128,	1.94	3.067	Tax_Id=10090 Gene_Symbol=Ralgapa2 Isoform 1 of Ral GTPase-activating protein subunit alpha-2
IPI00321331	0.355	-0.661	0.632	1,3,	3,3,	2	3	5	0.9981,2.882,	3.007,3.128,	1.94	3.067	Tax_Id=10090 Gene_Symbol=Taf10 Transcription initiation factor TFIID subunit 10
IPI00318725	0.355	-0.661	0.632	1,3,	3,3,	2	3	5	0.9981,2.882,	3.007,3.128,	1.94	3.067	Tax_Id=10090 Gene_Symbol=Rrs1 Ribosome biogenesis regulatory protein homolog
IPI00751017	0.355	-0.661	0.632	1,3,	3,3,	2	3	5	0.9981,2.882,	3.007,3.128,	1.94	3.067	Tax_Id=10090 Gene_Symbol=Ralgapa2 Uncharacterized protein
IPI00918226	0.355	-0.661	0.632	1,3,	3,3,	2	3	5	0.9981,2.882,	3.007,3.128,	1.94	3.067	Tax_Id=10090 Gene_Symbol=Ralgapa2 ral GTPase-activating protein subunit alpha-2
IPI00338745	0.355	-0.661	0.632	1,3,	3,3,	2	3	5	0.9981,2.882,	3.007,3.128,	1.94	3.067	Tax_Id=10090 Gene_Symbol=LOC100044391;Hmgn1 Non-histone chromosomal protein HMG-14
IPI00944702	0.407	-0.657	0.634	2,2,	2,4,	2	3	5	1.996,1.921,	2.004,4.171,	1.959	3.088	Tax_Id=10090 Gene_Symbol=Tsr2 pre-rRNA-processing protein TSR2 homolog isoform 1
IPI00752812	0.407	-0.657	0.634	2,2,	2,4,	2	3	5	1.996,1.921,	2.004,4.171,	1.959	3.088	Tax_Id=10090 Gene_Symbol=Rnf7 RING-box protein 2
IPI00869468	0.407	-0.657	0.634	2,2,	2,4,	2	3	5	1.996,1.921,	2.004,4.171,	1.959	3.088	Tax_Id=10090 Gene_Symbol=Ehmt1 Isoform 2 of Histone-lysine N-methyltransferase EHMT1
IPI00227290	0.407	-0.657	0.634	2,2,	2,4,	2	3	5	1.996,1.921,	2.004,4.171,	1.959	3.088	Tax_Id=10090 Gene_Symbol=Tsr2 pre-rRNA-processing protein TSR2 homolog isoform 2
IPI00474617	0.407	-0.657	0.634	2,2,	2,4,	2	3	5	1.996,1.921,	2.004,4.171,	1.959	3.088	Tax_Id=10090 Gene_Symbol=Txlng Isoform 1 of Gamma-taxilin
IPI00555042	0.407	-0.657	0.634	2,2,	2,4,	2	3	5	1.996,1.921,	2.004,4.171,	1.959	3.088	Tax_Id=10090 Gene_Symbol=Ehmt1 Isoform 1 of Histone-lysine N-methyltransferase EHMT1
IPI00221833	0.407	-0.657	0.634	2,2,	2,4,	2	3	5	1.996,1.921,	2.004,4.171,	1.959	3.088	Tax_Id=10090 Gene_Symbol=Fut11 Alpha-(1,3)-fucosyltransferase 11
IPI00153700	0.407	-0.657	0.634	2,2,	2,4,	2	3	5	1.996,1.921,	2.004,4.171,	1.959	3.088	Tax_Id=10090 Gene_Symbol=Dolk Dolichol kinase
IPI00674054	0.407	-0.657	0.634	2,2,	2,4,	2	3	5	1.996,1.921,	2.004,4.171,	1.959	3.088	Tax_Id=10090 Gene_Symbol=LOC632465 RING-box protein 2-like
IPI00831403	0.407	-0.657	0.634	2,2,	2,4,	2	3	5	1.996,1.921,	2.004,4.171,	1.959	3.088	Tax_Id=10090 Gene_Symbol=Ccnt2 Uncharacterized protein
IPI00654257	0.407	-0.657	0.634	2,2,	2,4,	2	3	5	1.996,1.921,	2.004,4.171,	1.959	3.088	Tax_Id=10090 Gene_Symbol=Ccnt2 cyclin T2
IPI00663178	0.407	-0.657	0.634	2,2,	2,4,	2	3	5	1.996,1.921,	2.004,4.171,	1.959	3.088	Tax_Id=10090 Gene_Symbol=LOC639931 RING-box protein 2-like
IPI00268926	0.407	-0.657	0.634	2,2,	2,4,	2	3	5	1.996,1.921,	2.004,4.171,	1.959	3.088	Tax_Id=10090 Gene_Symbol=Ehmt1 histone-lysine N-methyltransferase EHMT1 isoform 2
IPI00663988	0.407	-0.657	0.634	2,2,	2,4,	2	3	5	1.996,1.921,	2.004,4.171,	1.959	3.088	Tax_Id=10090 Gene_Symbol=Gm7075 Uncharacterized protein
IPI00656171	0.728	-0.656	0.635	0,4,	5,1,	2	3	5	0.0,3.842,	5.01,1.043,	1.921	3.026	Tax_Id=10090 Gene_Symbol=Cdk9 Isoform 2 of Cyclin-dependent kinase 9
IPI00551482	0.497	-0.651	0.637	1,3,	4,2,	2	3	5	0.9981,2.882,	4.009,2.085,	1.94	3.047	Tax_Id=10090 Gene_Symbol=Rbbp6 Isoform 1 of E3 ubiquitin-protein ligase RBBP6
IPI00551082	0.497	-0.651	0.637	1,3,	4,2,	2	3	5	0.9981,2.882,	4.009,2.085,	1.94	3.047	Tax_Id=10090 Gene_Symbol=Rbbp6 Isoform 2 of E3 ubiquitin-protein ligase RBBP6
IPI00329915	0.497	-0.651	0.637	1,3,	4,2,	2	3	5	0.9981,2.882,	4.009,2.085,	1.94	3.047	Tax_Id=10090 Gene_Symbol=Ccdc109b Coiled-coil domain-containing protein 109B
IPI00402911	0.497	-0.651	0.637	1,3,	4,2,	2	3	5	0.9981,2.882,	4.009,2.085,	1.94	3.047	Tax_Id=10090 Gene_Symbol=Mphosph10 U3 small nucleolar ribonucleoprotein protein MPP10
IPI00929909	0.004	-0.647	0.639	2,2,	3,3,	2	3	5	1.996,1.921,	3.007,3.128,	1.959	3.067	Tax_Id=10090 Gene_Symbol=Plekhm2 pleckstrin homology domain-containing family M member 2
IPI00649911	0.004	-0.647	0.639	2,2,	3,3,	2	3	5	1.996,1.921,	3.007,3.128,	1.959	3.067	Tax_Id=10090 Gene_Symbol=4732418C07Rik Putative uncharacterized protein
IPI00928180	0.004	-0.647	0.639	2,2,	3,3,	2	3	5	1.996,1.921,	3.007,3.128,	1.959	3.067	Tax_Id=10090 Gene_Symbol=Dab2ip Uncharacterized protein
IPI00223931	0.004	-0.647	0.639	2,2,	3,3,	2	3	5	1.996,1.921,	3.007,3.128,	1.959	3.067	Tax_Id=10090 Gene_Symbol=4732418C07Rik Isoform 1 of EF-hand domain-containing protein KIAA0494
IPI00751421	0.004	-0.647	0.639	2,2,	3,3,	2	3	5	1.996,1.921,	3.007,3.128,	1.959	3.067	Tax_Id=10090 Gene_Symbol=Dab2ip disabled homolog 2-interacting protein isoform 3
IPI00755543	0.004	-0.647	0.639	2,2,	3,3,	2	3	5	1.996,1.921,	3.007,3.128,	1.959	3.067	Tax_Id=10090 Gene_Symbol=Dab2ip Isoform 3 of Disabled homolog 2-interacting protein
IPI00928363	0.004	-0.647	0.639	2,2,	3,3,	2	3	5	1.996,1.921,	3.007,3.128,	1.959	3.067	Tax_Id=10090 Gene_Symbol=Dab2ip Uncharacterized protein
IPI00753148	0.004	-0.647	0.639	2,2,	3,3,	2	3	5	1.996,1.921,	3.007,3.128,	1.959	3.067	Tax_Id=10090 Gene_Symbol=Dab2ip Isoform 2 of Disabled homolog 2-interacting protein
IPI00648618	0.004	-0.647	0.639	2,2,	3,3,	2	3	5	1.996,1.921,	3.007,3.128,	1.959	3.067	Tax_Id=10090 Gene_Symbol=4732418C07Rik Uncharacterized protein
IPI00928038	0.004	-0.647	0.639	2,2,	3,3,	2	3	5	1.996,1.921,	3.007,3.128,	1.959	3.067	Tax_Id=10090 Gene_Symbol=Dab2ip Uncharacterized protein
IPI00122384	0.004	-0.647	0.639	2,2,	3,3,	2	3	5	1.996,1.921,	3.007,3.128,	1.959	3.067	Tax_Id=10090 Gene_Symbol=Mfsd5 Major facilitator superfamily domain-containing protein 5
IPI00874992	0.004	-0.647	0.639	2,2,	3,3,	2	3	5	1.996,1.921,	3.007,3.128,	1.959	3.067	Tax_Id=10090 Gene_Symbol=Plekhm2 Isoform 1 of Pleckstrin homology domain-containing family M member 2
IPI00131373	0.004	-0.647	0.639	2,2,	3,3,	2	3	5	1.996,1.921,	3.007,3.128,	1.959	3.067	Tax_Id=10090 Gene_Symbol=Wnt4 Protein Wnt-4
IPI00874555	0.004	-0.647	0.639	2,2,	3,3,	2	3	5	1.996,1.921,	3.007,3.128,	1.959	3.067	Tax_Id=10090 Gene_Symbol=Dab2ip Putative uncharacterized protein (Fragment)
IPI00458812	0.004	-0.647	0.639	2,2,	3,3,	2	3	5	1.996,1.921,	3.007,3.128,	1.959	3.067	Tax_Id=10090 Gene_Symbol=Lsmd1 Isoform 1 of LSM domain-containing protein 1
IPI00753690	0.004	-0.647	0.639	2,2,	3,3,	2	3	5	1.996,1.921,	3.007,3.128,	1.959	3.067	Tax_Id=10090 Gene_Symbol=Dab2ip disabled homolog 2-interacting protein isoform 1
IPI00623926	0.004	-0.647	0.639	2,2,	3,3,	2	3	5	1.996,1.921,	3.007,3.128,	1.959	3.067	Tax_Id=10090 Gene_Symbol=Plekhm2 Uncharacterized protein
IPI00857947	0.004	-0.647	0.639	2,2,	3,3,	2	3	5	1.996,1.921,	3.007,3.128,	1.959	3.067	Tax_Id=10090 Gene_Symbol=Lsmd1 Isoform 2 of LSM domain-containing protein 1
IPI00420622	0.004	-0.647	0.639	2,2,	3,3,	2	3	5	1.996,1.921,	3.007,3.128,	1.959	3.067	Tax_Id=10090 Gene_Symbol=Dab2ip Isoform 1 of Disabled homolog 2-interacting protein
IPI00399686	0.004	-0.647	0.639	2,2,	3,3,	2	3	5	1.996,1.921,	3.007,3.128,	1.959	3.067	Tax_Id=10090 Gene_Symbol=Heatr3 HEAT repeat-containing protein 3
IPI00154109	0.004	-0.647	0.639	2,2,	3,3,	2	3	5	1.996,1.921,	3.007,3.128,	1.959	3.067	Tax_Id=10090 Gene_Symbol=Fam122a Protein FAM122A
IPI00606760	0.79	-0.647	0.639	0,4,	6,0,	2	3	5	0.0,3.842,	6.014,0.0,	1.921	3.007	Tax_Id=10090 Gene_Symbol=Srsf4 Uncharacterized protein
IPI00110679	0.533	-0.643	0.64	3,1,	2,4,	2	3	5	2.993,0.9605,	2.004,4.171,	1.977	3.088	Tax_Id=10090 Gene_Symbol=Snx7 sorting nexin-7 isoform 1
IPI00651940	0.533	-0.643	0.64	3,1,	2,4,	2	3	5	2.993,0.9605,	2.004,4.171,	1.977	3.088	Tax_Id=10090 Gene_Symbol=Sigirr Isoform 1 of Single Ig IL-1-related receptor
IPI00985540	0.533	-0.643	0.64	3,1,	2,4,	2	3	5	2.993,0.9605,	2.004,4.171,	1.977	3.088	Tax_Id=10090 Gene_Symbol=Snx7 Uncharacterized protein
IPI00311476	0.67	-0.642	0.641	1,3,	5,1,	2	3	5	0.9981,2.882,	5.01,1.043,	1.94	3.026	Tax_Id=10090 Gene_Symbol=Pdcl3 Phosducin-like protein 3
IPI00310594	0.376	-0.638	0.643	2,2,	4,2,	2	3	5	1.996,1.921,	4.009,2.085,	1.959	3.047	Tax_Id=10090 Gene_Symbol=Cbll1 Isoform 2 of E3 ubiquitin-protein ligase Hakai
IPI00130419	0.376	-0.638	0.643	2,2,	4,2,	2	3	5	1.996,1.921,	4.009,2.085,	1.959	3.047	Tax_Id=10090 Gene_Symbol=Prkce Protein kinase C epsilon type
IPI00986134	0.376	-0.638	0.643	2,2,	4,2,	2	3	5	1.996,1.921,	4.009,2.085,	1.959	3.047	Tax_Id=10090 Gene_Symbol=Neil2 Uncharacterized protein (Fragment)
IPI00990159	0.376	-0.638	0.643	2,2,	4,2,	2	3	5	1.996,1.921,	4.009,2.085,	1.959	3.047	Tax_Id=10090 Gene_Symbol=Neil2 Uncharacterized protein
IPI00974902	0.376	-0.638	0.643	2,2,	4,2,	2	3	5	1.996,1.921,	4.009,2.085,	1.959	3.047	Tax_Id=10090 Gene_Symbol=Cbll1 Uncharacterized protein
IPI00125534	0.376	-0.638	0.643	2,2,	4,2,	2	3	5	1.996,1.921,	4.009,2.085,	1.959	3.047	Tax_Id=10090 Gene_Symbol=Dok1 Docking protein 1
IPI00844721	0.376	-0.638	0.643	2,2,	4,2,	2	3	5	1.996,1.921,	4.009,2.085,	1.959	3.047	Tax_Id=10090 Gene_Symbol=Cbll1 Isoform 1 of E3 ubiquitin-protein ligase Hakai
IPI00459662	0.376	-0.638	0.643	2,2,	4,2,	2	3	5	1.996,1.921,	4.009,2.085,	1.959	3.047	Tax_Id=10090 Gene_Symbol=Cbll1 Isoform 3 of E3 ubiquitin-protein ligase Hakai
IPI00122060	0.376	-0.638	0.643	2,2,	4,2,	2	3	5	1.996,1.921,	4.009,2.085,	1.959	3.047	Tax_Id=10090 Gene_Symbol=Ctnnbip1 Beta-catenin-interacting protein 1
IPI00309499	0.376	-0.638	0.643	2,2,	4,2,	2	3	5	1.996,1.921,	4.009,2.085,	1.959	3.047	Tax_Id=10090 Gene_Symbol=Dom3z Protein Dom3Z
IPI00116700	0.396	-0.634	0.644	3,1,	3,3,	2	3	5	2.993,0.9605,	3.007,3.128,	1.977	3.067	Tax_Id=10090 Gene_Symbol=Dnttip1 Deoxynucleotidyltransferase terminal-interacting protein 1
IPI00970172	0.396	-0.634	0.644	3,1,	3,3,	2	3	5	2.993,0.9605,	3.007,3.128,	1.977	3.067	Tax_Id=10090 Gene_Symbol=Rc3h1 124 kDa protein
IPI00464101	0.396	-0.634	0.644	3,1,	3,3,	2	3	5	2.993,0.9605,	3.007,3.128,	1.977	3.067	Tax_Id=10090 Gene_Symbol=Rc3h1 Roquin
IPI00330644	0.678	-0.629	0.647	4,0,	2,4,	2	3	5	3.992,0.0,	2.004,4.171,	1.996	3.088	Tax_Id=10090 Gene_Symbol=B230219D22Rik UPF0461 protein C5orf24 homolog
IPI00187335	0.644	-0.628	0.647	2,2,	5,1,	2	3	5	1.996,1.921,	5.01,1.043,	1.959	3.026	Tax_Id=10090 Gene_Symbol=Wnk4 Serine/threonine-protein kinase WNK4
IPI00652124	0.524	-0.624	0.649	3,1,	4,2,	2	3	5	2.993,0.9605,	4.009,2.085,	1.977	3.047	Tax_Id=10090 Gene_Symbol=Triobp Isoform 4 of TRIO and F-actin-binding protein
IPI00875579	0.524	-0.624	0.649	3,1,	4,2,	2	3	5	2.993,0.9605,	4.009,2.085,	1.977	3.047	Tax_Id=10090 Gene_Symbol=Triobp Isoform 1 of TRIO and F-actin-binding protein
IPI00742291	0.524	-0.624	0.649	3,1,	4,2,	2	3	5	2.993,0.9605,	4.009,2.085,	1.977	3.047	Tax_Id=10090 Gene_Symbol=Triobp TRIO and F-actin-binding protein isoform 1
IPI00667716	0.524	-0.624	0.649	3,1,	4,2,	2	3	5	2.993,0.9605,	4.009,2.085,	1.977	3.047	Tax_Id=10090 Gene_Symbol=Ulk3 Isoform 1 of Serine/threonine-protein kinase ULK3
IPI00719984	0.524	-0.624	0.649	3,1,	4,2,	2	3	5	2.993,0.9605,	4.009,2.085,	1.977	3.047	Tax_Id=10090 Gene_Symbol=Triobp Isoform 3 of TRIO and F-actin-binding protein
IPI00341944	0.645	-0.62	0.651	4,0,	3,3,	2	3	5	3.992,0.0,	3.007,3.128,	1.996	3.067	Tax_Id=10090 Gene_Symbol=Ssbp3 Isoform 1 of Single-stranded DNA-binding protein 3
IPI00623116	0.645	-0.62	0.651	4,0,	3,3,	2	3	5	3.992,0.0,	3.007,3.128,	1.996	3.067	Tax_Id=10090 Gene_Symbol=Ssbp3 Isoform 2 of Single-stranded DNA-binding protein 3
IPI00649076	0.645	-0.62	0.651	4,0,	3,3,	2	3	5	3.992,0.0,	3.007,3.128,	1.996	3.067	Tax_Id=10090 Gene_Symbol=Ssbp3 Uncharacterized protein
IPI00622240	0.761	-0.618	0.651	2,2,	6,0,	2	3	5	1.996,1.921,	6.014,0.0,	1.959	3.007	Tax_Id=10090 Gene_Symbol=Krt2 Keratin, type II cytoskeletal 2 epidermal
IPI00775910	0.684	-0.614	0.653	3,1,	5,1,	2	3	5	2.993,0.9605,	5.01,1.043,	1.977	3.026	Tax_Id=10090 Gene_Symbol=Brd2 Isoform 1 of Bromodomain-containing protein 2
IPI00622700	0.684	-0.614	0.653	3,1,	5,1,	2	3	5	2.993,0.9605,	5.01,1.043,	1.977	3.026	Tax_Id=10090 Gene_Symbol=Brd2 Isoform 2 of Bromodomain-containing protein 2
IPI00857619	0.423	NA	NA	0,0,	0,10,	0	5	5	0.0,0.0,	0.0,10.43,	0	5.213	Tax_Id=10090 Gene_Symbol=Acad9 Uncharacterized protein
IPI01027776	0.423	NA	NA	0,0,	0,10,	0	5	5	0.0,0.0,	0.0,10.43,	0	5.213	Tax_Id=10090 Gene_Symbol=Rock2 Isoform 1 of Rho-associated protein kinase 2
IPI00881872	0.423	NA	NA	0,0,	0,10,	0	5	5	0.0,0.0,	0.0,10.43,	0	5.213	Tax_Id=10090 Gene_Symbol=BC057079 Uncharacterized protein
IPI00648743	0.423	NA	NA	0,0,	0,10,	0	5	5	0.0,0.0,	0.0,10.43,	0	5.213	Tax_Id=10090 Gene_Symbol=Ndufb6 Uncharacterized protein
IPI00896032	0.423	NA	NA	0,0,	0,10,	0	5	5	0.0,0.0,	0.0,10.43,	0	5.213	Tax_Id=10090 Gene_Symbol=AW549877 Isoform 2 of UPF0600 protein C5orf51 homolog
IPI00649914	0.423	NA	NA	0,0,	0,10,	0	5	5	0.0,0.0,	0.0,10.43,	0	5.213	Tax_Id=10090 Gene_Symbol=Mcart1 Uncharacterized protein
IPI01019245	0.423	NA	NA	0,0,	10,0,	0	5	5	0.0,0.0,	10.02,0.0,	0	5.011	Tax_Id=10090 Gene_Symbol=Gm11361 Ribosomal protein S18 (Rps18) pseudogene
IPI01026800	0.423	NA	NA	0,0,	10,0,	0	5	5	0.0,0.0,	10.02,0.0,	0	5.011	Tax_Id=10090 Gene_Symbol=Flot1 42 kDa protein
IPI00317590	0.423	NA	NA	0,0,	10,0,	0	5	5	0.0,0.0,	10.02,0.0,	0	5.011	Tax_Id=10090 Gene_Symbol=Rps18 40S ribosomal protein S18
IPI00762835	0.423	NA	NA	0,0,	10,0,	0	5	5	0.0,0.0,	10.02,0.0,	0	5.011	Tax_Id=10090 Gene_Symbol=Fam175b 35 kDa protein
IPI00420554	0.423	NA	NA	0,0,	10,0,	0	5	5	0.0,0.0,	10.02,0.0,	0	5.011	Tax_Id=10090 Gene_Symbol=Cntnap2 Isoform 1 of Contactin-associated protein-like 2
IPI00990188	0.423	NA	NA	0,0,	10,0,	0	5	5	0.0,0.0,	10.02,0.0,	0	5.011	Tax_Id=10090 Gene_Symbol=Gm10260 40S ribosomal protein S18-like
IPI00621076	0.423	NA	NA	0,0,	10,0,	0	5	5	0.0,0.0,	10.02,0.0,	0	5.011	Tax_Id=10090 Gene_Symbol=Stx16 Syntaxin-16
IPI00399440	0	NA	NA	0,0,	5,5,	0	5	5	0.0,0.0,	5.01,5.214,	0	5.112	Tax_Id=10090 Gene_Symbol=Rictor Isoform 1 of Rapamycin-insensitive companion of mTOR
IPI00653238	0	NA	NA	0,0,	5,5,	0	5	5	0.0,0.0,	5.01,5.214,	0	5.112	Tax_Id=10090 Gene_Symbol=Ivns1abp Isoform 4 of Influenza virus NS1A-binding protein homolog
IPI00845786	0	NA	NA	0,0,	5,5,	0	5	5	0.0,0.0,	5.01,5.214,	0	5.112	Tax_Id=10090 Gene_Symbol=Ivns1abp Isoform 3 of Influenza virus NS1A-binding protein homolog
IPI01016264	0	NA	NA	0,0,	5,5,	0	5	5	0.0,0.0,	5.01,5.214,	0	5.112	Tax_Id=10090 Gene_Symbol=Sms Uncharacterized protein
IPI00187243	0.031	NA	NA	0,0,	6,4,	0	5	5	0.0,0.0,	6.014,4.171,	0	5.092	Tax_Id=10090 Gene_Symbol=Cpeb2 cytoplasmic polyadenylation element-binding protein 2 isoform 1
IPI00974677	0.031	NA	NA	0,0,	6,4,	0	5	5	0.0,0.0,	6.014,4.171,	0	5.092	Tax_Id=10090 Gene_Symbol=Ppp6r2 Uncharacterized protein (Fragment)
IPI00856695	0.031	NA	NA	0,0,	6,4,	0	5	5	0.0,0.0,	6.014,4.171,	0	5.092	Tax_Id=10090 Gene_Symbol=Cpeb2 Uncharacterized protein
IPI00985898	0.031	NA	NA	0,0,	6,4,	0	5	5	0.0,0.0,	6.014,4.171,	0	5.092	Tax_Id=10090 Gene_Symbol=Cpeb2 Cytoplasmic polyadenylation element-binding protein 2
IPI00956756	0.031	NA	NA	0,0,	6,4,	0	5	5	0.0,0.0,	6.014,4.171,	0	5.092	Tax_Id=10090 Gene_Symbol=Cpeb2 cytoplasmic polyadenylation element-binding protein 2 isoform 2
IPI00650054	0.031	NA	NA	0,0,	6,4,	0	5	5	0.0,0.0,	6.014,4.171,	0	5.092	Tax_Id=10090 Gene_Symbol=Prdxdd1 Isoform 2 of Prolyl-tRNA synthetase associated domain-containing protein 1
IPI00153463	0.32	-2.276	0.207	0,2,	2,7,	1	4.5	5.5	0.0,1.921,	2.004,7.298,	0.961	4.651	Tax_Id=10090 Gene_Symbol=Dhrs11 Dehydrogenase/reductase SDR family member 11
IPI00135143	0.3	-2.248	0.211	1,1,	2,7,	1	4.5	5.5	0.9981,0.9605,	2.004,7.298,	0.979	4.651	Tax_Id=10090 Gene_Symbol=Nme7 Nucleoside diphosphate kinase 7
IPI00930886	0.3	-2.248	0.211	1,1,	2,7,	1	4.5	5.5	0.9981,0.9605,	2.004,7.298,	0.979	4.651	Tax_Id=10090 Gene_Symbol=Nme7 nucleoside diphosphate kinase 7 isoform 1
IPI00458641	0.208	-1.505	0.352	0,3,	4,4,	1.5	4	5.5	0.0,2.882,	4.009,4.171,	1.441	4.09	Tax_Id=10090 Gene_Symbol=Klhdc5 Kelch domain-containing protein 5
IPI00986941	0.208	-1.505	0.352	0,3,	4,4,	1.5	4	5.5	0.0,2.882,	4.009,4.171,	1.441	4.09	Tax_Id=10090 Gene_Symbol=Klhdc5 Klhdc5 protein (Fragment)
IPI00474787	0.266	-1.498	0.354	0,3,	5,3,	1.5	4	5.5	0.0,2.882,	5.01,3.128,	1.441	4.069	Tax_Id=10090 Gene_Symbol=H2-L mRNA
IPI00989958	0.328	-1.472	0.36	1,2,	6,2,	1.5	4	5.5	0.9981,1.921,	6.014,2.085,	1.46	4.05	Tax_Id=10090 Gene_Symbol=Gtf2a2 Transcription initiation factor IIA subunit 2
IPI00885476	0.328	-1.472	0.36	1,2,	6,2,	1.5	4	5.5	0.9981,1.921,	6.014,2.085,	1.46	4.05	Tax_Id=10090 Gene_Symbol=Gtf2a2 Transcription initiation factor IIA subunit 2
IPI00885395	0.328	-1.472	0.36	1,2,	6,2,	1.5	4	5.5	0.9981,1.921,	6.014,2.085,	1.46	4.05	Tax_Id=10090 Gene_Symbol=Gtf2a2 Transcription initiation factor IIA subunit 2
IPI00330973	0.328	-1.472	0.36	1,2,	6,2,	1.5	4	5.5	0.9981,1.921,	6.014,2.085,	1.46	4.05	Tax_Id=10090 Gene_Symbol=Gtf2a2 Putative uncharacterized protein
IPI00405731	0.226	-1.45	0.366	3,0,	4,4,	1.5	4	5.5	2.993,0.0,	4.009,4.171,	1.497	4.09	Tax_Id=10090 Gene_Symbol=Wbscr27 Williams-Beuren syndrome critical region protein 27 isoform gamma
IPI00970738	0.491	-0.893	0.538	0,4,	4,3,	2	3.5	5.5	0.0,3.842,	4.009,3.128,	1.921	3.568	Tax_Id=10090 Gene_Symbol=Ccdc127 Uncharacterized protein
IPI00947571	0.491	-0.893	0.538	0,4,	4,3,	2	3.5	5.5	0.0,3.842,	4.009,3.128,	1.921	3.568	Tax_Id=10090 Gene_Symbol=Arfrp1 ADP-ribosylation factor-related protein 1 isoform 2
IPI00128371	0.275	-0.888	0.541	1,3,	3,4,	2	3.5	5.5	0.9981,2.882,	3.007,4.171,	1.94	3.589	Tax_Id=10090 Gene_Symbol=Dnajc17 DnaJ homolog subfamily C member 17
IPI00396728	0.275	-0.888	0.541	1,3,	3,4,	2	3.5	5.5	0.9981,2.882,	3.007,4.171,	1.94	3.589	Tax_Id=10090 Gene_Symbol=Ddx51 ATP-dependent RNA helicase DDX51
IPI00943363	0.275	-0.888	0.541	1,3,	3,4,	2	3.5	5.5	0.9981,2.882,	3.007,4.171,	1.94	3.589	Tax_Id=10090 Gene_Symbol=Dnajc17 dnaJ homolog subfamily C member 17
IPI00223851	0.412	-0.882	0.543	2,2,	2,5,	2	3.5	5.5	1.996,1.921,	2.004,5.214,	1.959	3.609	Tax_Id=10090 Gene_Symbol=Papd5 PAP-associated domain-containing protein 5 isoform a
IPI00123400	0.412	-0.882	0.543	2,2,	2,5,	2	3.5	5.5	1.996,1.921,	2.004,5.214,	1.959	3.609	Tax_Id=10090 Gene_Symbol=Spa17 Sperm surface protein Sp17
IPI00923017	0.412	-0.882	0.543	2,2,	2,5,	2	3.5	5.5	1.996,1.921,	2.004,5.214,	1.959	3.609	Tax_Id=10090 Gene_Symbol=Papd5 PAP-associated domain-containing protein 5 isoform b
IPI00111009	0.617	-0.876	0.545	3,1,	1,6,	2	3.5	5.5	2.993,0.9605,	1.002,6.255,	1.977	3.629	Tax_Id=10090 Gene_Symbol=Hsd3b7 3 beta-hydroxysteroid dehydrogenase type 7
IPI00760015	0.617	-0.876	0.545	3,1,	1,6,	2	3.5	5.5	2.993,0.9605,	1.002,6.255,	1.977	3.629	Tax_Id=10090 Gene_Symbol=Hsd3b7 3 beta-hydroxysteroid dehydrogenase type 7 isoform b
IPI00775977	0.617	-0.876	0.545	3,1,	1,6,	2	3.5	5.5	2.993,0.9605,	1.002,6.255,	1.977	3.629	Tax_Id=10090 Gene_Symbol=Hsd3b7 Uncharacterized protein
IPI00857238	0.108	-0.874	0.546	2,2,	3,4,	2	3.5	5.5	1.996,1.921,	3.007,4.171,	1.959	3.589	Tax_Id=10090 Gene_Symbol=Pex5l Peroxisomal biogenesis factor 5-like protein transcript variant 8
IPI00969346	0.108	-0.874	0.546	2,2,	3,4,	2	3.5	5.5	1.996,1.921,	3.007,4.171,	1.959	3.589	Tax_Id=10090 Gene_Symbol=Fsd1l Isoform 1 of FSD1-like protein
IPI01026769	0.108	-0.874	0.546	2,2,	3,4,	2	3.5	5.5	1.996,1.921,	3.007,4.171,	1.959	3.589	Tax_Id=10090 Gene_Symbol=Pex5l PEX5-related protein isoform 1
IPI00221584	0.108	-0.874	0.546	2,2,	3,4,	2	3.5	5.5	1.996,1.921,	3.007,4.171,	1.959	3.589	Tax_Id=10090 Gene_Symbol=Srd5a3 Isoform 1 of Probable polyprenol reductase
IPI01007657	0.108	-0.874	0.546	2,2,	3,4,	2	3.5	5.5	1.996,1.921,	3.007,4.171,	1.959	3.589	Tax_Id=10090 Gene_Symbol=Fsd1l Isoform 2 of FSD1-like protein
IPI01027569	0.108	-0.874	0.546	2,2,	3,4,	2	3.5	5.5	1.996,1.921,	3.007,4.171,	1.959	3.589	Tax_Id=10090 Gene_Symbol=Fsd1l Uncharacterized protein
IPI01026884	0.108	-0.874	0.546	2,2,	3,4,	2	3.5	5.5	1.996,1.921,	3.007,4.171,	1.959	3.589	Tax_Id=10090 Gene_Symbol=- Peroxisomal biogenesis factor 5-like protein transcript variant 1
IPI00309041	0.108	-0.874	0.546	2,2,	3,4,	2	3.5	5.5	1.996,1.921,	3.007,4.171,	1.959	3.589	Tax_Id=10090 Gene_Symbol=Spon2 Spondin-2
IPI00282186	0.108	-0.874	0.546	2,2,	3,4,	2	3.5	5.5	1.996,1.921,	3.007,4.171,	1.959	3.589	Tax_Id=10090 Gene_Symbol=Pex5l PEX5-related protein isoform 2
IPI00857176	0.108	-0.874	0.546	2,2,	3,4,	2	3.5	5.5	1.996,1.921,	3.007,4.171,	1.959	3.589	Tax_Id=10090 Gene_Symbol=Pex5l Uncharacterized protein
IPI00648801	0.108	-0.874	0.546	2,2,	3,4,	2	3.5	5.5	1.996,1.921,	3.007,4.171,	1.959	3.589	Tax_Id=10090 Gene_Symbol=Fsd1l Uncharacterized protein
IPI00122428	0.453	-0.871	0.547	1,3,	5,2,	2	3.5	5.5	0.9981,2.882,	5.01,2.085,	1.94	3.548	Tax_Id=10090 Gene_Symbol=Hspb8 Heat shock protein beta-8
IPI00274140	0.453	-0.871	0.547	1,3,	5,2,	2	3.5	5.5	0.9981,2.882,	5.01,2.085,	1.94	3.548	Tax_Id=10090 Gene_Symbol=Arhgap32 Isoform 2 of Rho GTPase-activating protein 32
IPI00900399	0.453	-0.871	0.547	1,3,	5,2,	2	3.5	5.5	0.9981,2.882,	5.01,2.085,	1.94	3.548	Tax_Id=10090 Gene_Symbol=Arhgap32 Isoform 1 of Rho GTPase-activating protein 32
IPI00378419	0.729	-0.87	0.547	4,0,	0,7,	2	3.5	5.5	3.992,0.0,	0.0,7.298,	1.996	3.649	Tax_Id=10090 Gene_Symbol=Dcaf11 Isoform 2 of DDB1- and CUL4-associated factor 11
IPI00669711	0.068	-0.865	0.549	2,2,	4,3,	2	3.5	5.5	1.996,1.921,	4.009,3.128,	1.959	3.568	Tax_Id=10090 Gene_Symbol=Gpr108 Isoform 2 of Protein GPR108
IPI00128203	0.068	-0.865	0.549	2,2,	4,3,	2	3.5	5.5	1.996,1.921,	4.009,3.128,	1.959	3.568	Tax_Id=10090 Gene_Symbol=Ankrd54 Ankyrin repeat domain-containing protein 54
IPI00128017	0.068	-0.865	0.549	2,2,	4,3,	2	3.5	5.5	1.996,1.921,	4.009,3.128,	1.959	3.568	Tax_Id=10090 Gene_Symbol=Gpr108 Isoform 1 of Protein GPR108
IPI00115190	0.068	-0.865	0.549	2,2,	4,3,	2	3.5	5.5	1.996,1.921,	4.009,3.128,	1.959	3.568	Tax_Id=10090 Gene_Symbol=Pde6d Retinal rod rhodopsin-sensitive cGMP 3&#039;,5&#039;-cyclic phosphodiesterase subunit delta
IPI00124866	0.611	-0.863	0.55	1,3,	6,1,	2	3.5	5.5	0.9981,2.882,	6.014,1.043,	1.94	3.528	Tax_Id=10090 Gene_Symbol=Kcnj11 ATP-sensitive inward rectifier potassium channel 11
IPI00399869	0.302	-0.86	0.551	3,1,	3,4,	2	3.5	5.5	2.993,0.9605,	3.007,4.171,	1.977	3.589	Tax_Id=10090 Gene_Symbol=Ubl7 Ubiquitin-like protein 7
IPI00319950	0.302	-0.86	0.551	3,1,	3,4,	2	3.5	5.5	2.993,0.9605,	3.007,4.171,	1.977	3.589	Tax_Id=10090 Gene_Symbol=Mvd Diphosphomevalonate decarboxylase
IPI00124670	0.302	-0.86	0.551	3,1,	3,4,	2	3.5	5.5	2.993,0.9605,	3.007,4.171,	1.977	3.589	Tax_Id=10090 Gene_Symbol=Gpn2 GPN-loop GTPase 2
IPI00132610	0.302	-0.86	0.551	3,1,	3,4,	2	3.5	5.5	2.993,0.9605,	3.007,4.171,	1.977	3.589	Tax_Id=10090 Gene_Symbol=Pih1d1 PIH1 domain-containing protein 1
IPI00857997	0.302	-0.86	0.551	3,1,	3,4,	2	3.5	5.5	2.993,0.9605,	3.007,4.171,	1.977	3.589	Tax_Id=10090 Gene_Symbol=Pih1d1 Uncharacterized protein
IPI00986143	0.287	-0.852	0.554	3,1,	4,3,	2	3.5	5.5	2.993,0.9605,	4.009,3.128,	1.977	3.568	Tax_Id=10090 Gene_Symbol=Fam108c 34 kDa protein
IPI00122589	0.287	-0.852	0.554	3,1,	4,3,	2	3.5	5.5	2.993,0.9605,	4.009,3.128,	1.977	3.568	Tax_Id=10090 Gene_Symbol=Fam108c Abhydrolase domain-containing protein FAM108C1
IPI00944761	0.287	-0.852	0.554	3,1,	4,3,	2	3.5	5.5	2.993,0.9605,	4.009,3.128,	1.977	3.568	Tax_Id=10090 Gene_Symbol=9830001H06Rik suppressor of glucose by autophagy
IPI00845594	0.423	NA	NA	0,0,	0,11,	0	5.5	5.5	0.0,0.0,	0.0,11.47,	0	5.735	Tax_Id=10090 Gene_Symbol=Glt8d1 Isoform 2 of Glycosyltransferase 8 domain-containing protein 1
IPI00677780	0.423	NA	NA	0,0,	0,11,	0	5.5	5.5	0.0,0.0,	0.0,11.47,	0	5.735	Tax_Id=10090 Gene_Symbol=LOC631966 eukaryotic translation initiation factor 1-like
IPI00785256	0.423	NA	NA	0,0,	0,11,	0	5.5	5.5	0.0,0.0,	0.0,11.47,	0	5.735	Tax_Id=10090 Gene_Symbol=Rnmt Isoform 2 of mRNA cap guanine-N7 methyltransferase
IPI00462275	0.423	NA	NA	0,0,	0,11,	0	5.5	5.5	0.0,0.0,	0.0,11.47,	0	5.735	Tax_Id=10090 Gene_Symbol=Glt8d1 Glt8d1 protein
IPI00756569	0.423	NA	NA	0,0,	0,11,	0	5.5	5.5	0.0,0.0,	0.0,11.47,	0	5.735	Tax_Id=10090 Gene_Symbol=Ankrd13a Uncharacterized protein
IPI00881082	0.423	NA	NA	0,0,	0,11,	0	5.5	5.5	0.0,0.0,	0.0,11.47,	0	5.735	Tax_Id=10090 Gene_Symbol=Stk25 Uncharacterized protein
IPI00856994	0.423	NA	NA	0,0,	0,11,	0	5.5	5.5	0.0,0.0,	0.0,11.47,	0	5.735	Tax_Id=10090 Gene_Symbol=Dguok deoxyguanosine kinase, mitochondrial isoform 2
IPI00279128	0.423	NA	NA	0,0,	11,0,	0	5.5	5.5	0.0,0.0,	11.02,0.0,	0	5.512	Tax_Id=10090 Gene_Symbol=Plekha6 Pleckstrin homology domain-containing family A member 6
IPI00776032	0.005	NA	NA	0,0,	6,5,	0	5.5	5.5	0.0,0.0,	6.014,5.214,	0	5.614	Tax_Id=10090 Gene_Symbol=5730419I09Rik Isoform 3 of Uncharacterized protein KIAA0528
IPI00402968	0.005	NA	NA	0,0,	6,5,	0	5.5	5.5	0.0,0.0,	6.014,5.214,	0	5.614	Tax_Id=10090 Gene_Symbol=Ehd2 EH domain-containing protein 2
IPI00875741	0.005	NA	NA	0,0,	6,5,	0	5.5	5.5	0.0,0.0,	6.014,5.214,	0	5.614	Tax_Id=10090 Gene_Symbol=5730419I09Rik Uncharacterized protein
IPI00608102	0.059	NA	NA	0,0,	7,4,	0	5.5	5.5	0.0,0.0,	7.016,4.171,	0	5.593	Tax_Id=10090 Gene_Symbol=Akap10 Isoform 2 of A-kinase anchor protein 10, mitochondrial
IPI00990316	0.25	NA	NA	0,0,	9,2,	0	5.5	5.5	0.0,0.0,	9.019,2.085,	0	5.552	Tax_Id=10090 Gene_Symbol=Zyx Uncharacterized protein
IPI00655240	0.28	-1.684	0.311	0,3,	3,6,	1.5	4.5	6	0.0,2.882,	3.007,6.255,	1.441	4.631	Tax_Id=10090 Gene_Symbol=Lsm14b Uncharacterized protein
IPI00222909	0.28	-1.684	0.311	0,3,	3,6,	1.5	4.5	6	0.0,2.882,	3.007,6.255,	1.441	4.631	Tax_Id=10090 Gene_Symbol=Lsm14b Uncharacterized protein
IPI00311509	0.201	-1.666	0.315	1,2,	3,6,	1.5	4.5	6	0.9981,1.921,	3.007,6.255,	1.46	4.631	Tax_Id=10090 Gene_Symbol=Aaas Aladin
IPI00853742	0.037	-1.653	0.318	1,2,	5,4,	1.5	4.5	6	0.9981,1.921,	5.01,4.171,	1.46	4.59	Tax_Id=10090 Gene_Symbol=Taf4a Uncharacterized protein
IPI00988175	0.037	-1.653	0.318	1,2,	5,4,	1.5	4.5	6	0.9981,1.921,	5.01,4.171,	1.46	4.59	Tax_Id=10090 Gene_Symbol=Taf4a Uncharacterized protein
IPI00662222	0.206	-1.647	0.319	2,1,	3,6,	1.5	4.5	6	1.996,0.9605,	3.007,6.255,	1.478	4.631	Tax_Id=10090 Gene_Symbol=Ccrn4l Isoform 2 of Nocturnin
IPI00133829	0.206	-1.647	0.319	2,1,	3,6,	1.5	4.5	6	1.996,0.9605,	3.007,6.255,	1.478	4.631	Tax_Id=10090 Gene_Symbol=Ccrn4l Isoform 1 of Nocturnin
IPI00265101	0.043	-1.635	0.322	2,1,	5,4,	1.5	4.5	6	1.996,0.9605,	5.01,4.171,	1.478	4.59	Tax_Id=10090 Gene_Symbol=0610010K14Rik Isoform 1 of Chromatin complexes subunit BAP18
IPI00407871	0.043	-1.635	0.322	2,1,	5,4,	1.5	4.5	6	1.996,0.9605,	5.01,4.171,	1.478	4.59	Tax_Id=10090 Gene_Symbol=0610010K14Rik Uncharacterized protein
IPI00648748	0.043	-1.635	0.322	2,1,	5,4,	1.5	4.5	6	1.996,0.9605,	5.01,4.171,	1.478	4.59	Tax_Id=10090 Gene_Symbol=0610010K14Rik Uncharacterized protein
IPI00757518	0.043	-1.635	0.322	2,1,	5,4,	1.5	4.5	6	1.996,0.9605,	5.01,4.171,	1.478	4.59	Tax_Id=10090 Gene_Symbol=0610010K14Rik Isoform 2 of Chromatin complexes subunit BAP18
IPI00648024	0.043	-1.635	0.322	2,1,	5,4,	1.5	4.5	6	1.996,0.9605,	5.01,4.171,	1.478	4.59	Tax_Id=10090 Gene_Symbol=0610010K14Rik Uncharacterized protein
IPI00968399	0.043	-1.635	0.322	2,1,	5,4,	1.5	4.5	6	1.996,0.9605,	5.01,4.171,	1.478	4.59	Tax_Id=10090 Gene_Symbol=0610010K14Rik chromatin complexes subunit BAP18 isoform 1
IPI01027717	0.673	-1.119	0.461	0,4,	0,8,	2	4	6	0.0,3.842,	0.0,8.342,	1.921	4.171	Tax_Id=10090 Gene_Symbol=Gne 71 kDa protein
IPI00123693	0.427	-1.098	0.467	0,4,	3,5,	2	4	6	0.0,3.842,	3.007,5.214,	1.921	4.111	Tax_Id=10090 Gene_Symbol=Plekha1 Isoform 2 of Pleckstrin homology domain-containing family A member 1
IPI00133416	0.571	-1.097	0.467	1,3,	1,7,	2	4	6	0.9981,2.882,	1.002,7.298,	1.94	4.15	Tax_Id=10090 Gene_Symbol=Abcg1 ATP-binding cassette sub-family G member 1
IPI00927977	0.376	-1.09	0.47	0,4,	4,4,	2	4	6	0.0,3.842,	4.009,4.171,	1.921	4.09	Tax_Id=10090 Gene_Symbol=Rnf123 Uncharacterized protein
IPI00128905	0.446	-1.09	0.47	1,3,	2,6,	2	4	6	0.9981,2.882,	2.004,6.255,	1.94	4.13	Tax_Id=10090 Gene_Symbol=Golm1 Golgi membrane protein 1
IPI00858010	0.421	-1.083	0.472	0,4,	5,3,	2	4	6	0.0,3.842,	5.01,3.128,	1.921	4.069	Tax_Id=10090 Gene_Symbol=Cnot7 Uncharacterized protein
IPI00410930	0.151	-1.076	0.474	1,3,	4,4,	2	4	6	0.9981,2.882,	4.009,4.171,	1.94	4.09	Tax_Id=10090 Gene_Symbol=Cnot4 Isoform 3 of CCR4-NOT transcription complex subunit 4
IPI00130086	0.151	-1.076	0.474	1,3,	4,4,	2	4	6	0.9981,2.882,	4.009,4.171,	1.94	4.09	Tax_Id=10090 Gene_Symbol=Cnot4 Isoform 1 of CCR4-NOT transcription complex subunit 4
IPI00808261	0.151	-1.076	0.474	1,3,	4,4,	2	4	6	0.9981,2.882,	4.009,4.171,	1.94	4.09	Tax_Id=10090 Gene_Symbol=Cnot4 CCR4-NOT transcription complex subunit 4 isoform 4
IPI00165824	0.151	-1.076	0.474	1,3,	4,4,	2	4	6	0.9981,2.882,	4.009,4.171,	1.94	4.09	Tax_Id=10090 Gene_Symbol=1200011M11Rik Protein SMG8
IPI00944684	0.151	-1.076	0.474	1,3,	4,4,	2	4	6	0.9981,2.882,	4.009,4.171,	1.94	4.09	Tax_Id=10090 Gene_Symbol=Cnot4 CCR4-NOT transcription complex subunit 4 isoform 5
IPI00410929	0.151	-1.076	0.474	1,3,	4,4,	2	4	6	0.9981,2.882,	4.009,4.171,	1.94	4.09	Tax_Id=10090 Gene_Symbol=Cnot4 Isoform 2 of CCR4-NOT transcription complex subunit 4
IPI00409254	0.002	-1.062	0.479	2,2,	4,4,	2	4	6	1.996,1.921,	4.009,4.171,	1.959	4.09	Tax_Id=10090 Gene_Symbol=6720456H20Rik Isoform 1 of UPF0679 protein C14orf101 homolog
IPI00336915	0.002	-1.062	0.479	2,2,	4,4,	2	4	6	1.996,1.921,	4.009,4.171,	1.959	4.09	Tax_Id=10090 Gene_Symbol=Aagab Alpha- and gamma-adaptin-binding protein p34
IPI00380225	0.002	-1.062	0.479	2,2,	4,4,	2	4	6	1.996,1.921,	4.009,4.171,	1.959	4.09	Tax_Id=10090 Gene_Symbol=6720456H20Rik Isoform 2 of UPF0679 protein C14orf101 homolog
IPI00357056	0.002	-1.062	0.479	2,2,	4,4,	2	4	6	1.996,1.921,	4.009,4.171,	1.959	4.09	Tax_Id=10090 Gene_Symbol=Ptar1 protein prenyltransferase alpha subunit repeat containing 1
IPI00469333	0.174	-1.049	0.483	3,1,	4,4,	2	4	6	2.993,0.9605,	4.009,4.171,	1.977	4.09	Tax_Id=10090 Gene_Symbol=Fibp Uncharacterized protein
IPI00320963	0.399	-1.048	0.484	2,2,	6,2,	2	4	6	1.996,1.921,	6.014,2.085,	1.959	4.05	Tax_Id=10090 Gene_Symbol=Mrps18a 28S ribosomal protein S18a, mitochondrial
IPI00556725	0.399	-1.048	0.484	2,2,	6,2,	2	4	6	1.996,1.921,	6.014,2.085,	1.959	4.05	Tax_Id=10090 Gene_Symbol=Mrps18a Uncharacterized protein
IPI00173112	0.448	-1.035	0.488	3,1,	6,2,	2	4	6	2.993,0.9605,	6.014,2.085,	1.977	4.05	Tax_Id=10090 Gene_Symbol=Lztr1 Isoform 1 of Leucine-zipper-like transcriptional regulator 1
IPI00228292	0.697	-1.006	0.498	4,0,	8,0,	2	4	6	3.992,0.0,	8.017,0.0,	1.996	4.009	Tax_Id=10090 Gene_Symbol=Ftsj1 Ftsj homolog
IPI00755245	0.802	-0.604	0.658	0,5,	0,7,	2.5	3.5	6	0.0,4.801,	0.0,7.298,	2.401	3.649	Tax_Id=10090 Gene_Symbol=Pdyn Uncharacterized protein
IPI00157500	0.802	-0.604	0.658	0,5,	0,7,	2.5	3.5	6	0.0,4.801,	0.0,7.298,	2.401	3.649	Tax_Id=10090 Gene_Symbol=Pdyn Proenkephalin-B
IPI00651819	0.678	-0.58	0.669	0,5,	3,4,	2.5	3.5	6	0.0,4.801,	3.007,4.171,	2.401	3.589	Tax_Id=10090 Gene_Symbol=Tex264 Uncharacterized protein
IPI00134112	0.699	-0.573	0.672	2,3,	1,6,	2.5	3.5	6	1.996,2.882,	1.002,6.255,	2.439	3.629	Tax_Id=10090 Gene_Symbol=Mrpl21 Isoform 2 of 39S ribosomal protein L21, mitochondrial
IPI00133965	0.699	-0.573	0.672	2,3,	1,6,	2.5	3.5	6	1.996,2.882,	1.002,6.255,	2.439	3.629	Tax_Id=10090 Gene_Symbol=Mrpl21 Isoform 1 of 39S ribosomal protein L21, mitochondrial
IPI00128561	0.526	-0.569	0.674	1,4,	3,4,	2.5	3.5	6	0.9981,3.842,	3.007,4.171,	2.42	3.589	Tax_Id=10090 Gene_Symbol=Rabif Guanine nucleotide exchange factor MSS4
IPI00321152	0.526	-0.569	0.674	1,4,	3,4,	2.5	3.5	6	0.9981,3.842,	3.007,4.171,	2.42	3.589	Tax_Id=10090 Gene_Symbol=Trmt1 N(2),N(2)-dimethylguanosine tRNA methyltransferase
IPI00621663	0.526	-0.569	0.674	1,4,	3,4,	2.5	3.5	6	0.9981,3.842,	3.007,4.171,	2.42	3.589	Tax_Id=10090 Gene_Symbol=Zcchc6 terminal uridylyltransferase 7
IPI00262966	0.526	-0.569	0.674	1,4,	3,4,	2.5	3.5	6	0.9981,3.842,	3.007,4.171,	2.42	3.589	Tax_Id=10090 Gene_Symbol=Zcchc6 Terminal uridylyltransferase 7
IPI00830442	0.526	-0.569	0.674	1,4,	3,4,	2.5	3.5	6	0.9981,3.842,	3.007,4.171,	2.42	3.589	Tax_Id=10090 Gene_Symbol=Trmt1 N(2),N(2)-dimethylguanosine tRNA methyltransferase isoform 2
IPI00330531	0.555	-0.565	0.676	2,3,	2,5,	2.5	3.5	6	1.996,2.882,	2.004,5.214,	2.439	3.609	Tax_Id=10090 Gene_Symbol=Zbtb7b Zinc finger and BTB domain-containing protein 7B
IPI00125917	0.555	-0.565	0.676	2,3,	2,5,	2.5	3.5	6	1.996,2.882,	2.004,5.214,	2.439	3.609	Tax_Id=10090 Gene_Symbol=Tusc2 Tumor suppressor candidate 2
IPI00381639	0.555	-0.565	0.676	2,3,	2,5,	2.5	3.5	6	1.996,2.882,	2.004,5.214,	2.439	3.609	Tax_Id=10090 Gene_Symbol=Zbtb7b Uncharacterized protein
IPI00755119	0.257	-0.557	0.68	2,3,	3,4,	2.5	3.5	6	1.996,2.882,	3.007,4.171,	2.439	3.589	Tax_Id=10090 Gene_Symbol=Morc3 microrchidia 3
IPI00107954	0.257	-0.557	0.68	2,3,	3,4,	2.5	3.5	6	1.996,2.882,	3.007,4.171,	2.439	3.589	Tax_Id=10090 Gene_Symbol=Ciz1 Uncharacterized protein
IPI00750539	0.257	-0.557	0.68	2,3,	3,4,	2.5	3.5	6	1.996,2.882,	3.007,4.171,	2.439	3.589	Tax_Id=10090 Gene_Symbol=Ciz1 Uncharacterized protein
IPI00459070	0.257	-0.557	0.68	2,3,	3,4,	2.5	3.5	6	1.996,2.882,	3.007,4.171,	2.439	3.589	Tax_Id=10090 Gene_Symbol=Ciz1 Uncharacterized protein
IPI00115632	0.257	-0.557	0.68	2,3,	3,4,	2.5	3.5	6	1.996,2.882,	3.007,4.171,	2.439	3.589	Tax_Id=10090 Gene_Symbol=Ninj1 Ninjurin-1
IPI00133223	0.257	-0.557	0.68	2,3,	3,4,	2.5	3.5	6	1.996,2.882,	3.007,4.171,	2.439	3.589	Tax_Id=10090 Gene_Symbol=Tmem167 Isoform 1 of Protein kish-A
IPI00124606	0.257	-0.557	0.68	2,3,	3,4,	2.5	3.5	6	1.996,2.882,	3.007,4.171,	2.439	3.589	Tax_Id=10090 Gene_Symbol=Ciz1 Uncharacterized protein
IPI00970624	0.257	-0.557	0.68	2,3,	3,4,	2.5	3.5	6	1.996,2.882,	3.007,4.171,	2.439	3.589	Tax_Id=10090 Gene_Symbol=Tmem167 Uncharacterized protein
IPI00880736	0.257	-0.557	0.68	2,3,	3,4,	2.5	3.5	6	1.996,2.882,	3.007,4.171,	2.439	3.589	Tax_Id=10090 Gene_Symbol=Ninj1 Uncharacterized protein
IPI00881199	0.257	-0.557	0.68	2,3,	3,4,	2.5	3.5	6	1.996,2.882,	3.007,4.171,	2.439	3.589	Tax_Id=10090 Gene_Symbol=Ninj1 Uncharacterized protein
IPI00776357	0.257	-0.557	0.68	2,3,	3,4,	2.5	3.5	6	1.996,2.882,	3.007,4.171,	2.439	3.589	Tax_Id=10090 Gene_Symbol=Tmem167 Isoform 2 of Protein kish-A
IPI00762050	0.257	-0.557	0.68	2,3,	3,4,	2.5	3.5	6	1.996,2.882,	3.007,4.171,	2.439	3.589	Tax_Id=10090 Gene_Symbol=Gm10495 protein kish-A-like
IPI00272545	0.636	-0.552	0.682	1,4,	5,2,	2.5	3.5	6	0.9981,3.842,	5.01,2.085,	2.42	3.548	Tax_Id=10090 Gene_Symbol=Gm4613 60S ribosomal protein L37a
IPI00336973	0.212	-0.549	0.684	2,3,	4,3,	2.5	3.5	6	1.996,2.882,	4.009,3.128,	2.439	3.568	Tax_Id=10090 Gene_Symbol=Ccnl1 Isoform 1 of Cyclin-L1
IPI00310578	0.212	-0.549	0.684	2,3,	4,3,	2.5	3.5	6	1.996,2.882,	4.009,3.128,	2.439	3.568	Tax_Id=10090 Gene_Symbol=Eny2 Enhancer of yellow 2 transcription factor homolog
IPI00118849	0.212	-0.549	0.684	2,3,	4,3,	2.5	3.5	6	1.996,2.882,	4.009,3.128,	2.439	3.568	Tax_Id=10090 Gene_Symbol=Dyrk1a Dual specificity tyrosine-phosphorylation-regulated kinase 1A
IPI00880773	0.212	-0.549	0.684	2,3,	4,3,	2.5	3.5	6	1.996,2.882,	4.009,3.128,	2.439	3.568	Tax_Id=10090 Gene_Symbol=Dyrk1a Uncharacterized protein
IPI00323422	0.289	-0.547	0.685	3,2,	3,4,	2.5	3.5	6	2.993,1.921,	3.007,4.171,	2.457	3.589	Tax_Id=10090 Gene_Symbol=Mad2l1 Mitotic spindle assembly checkpoint protein MAD2A
IPI00850385	0.289	-0.547	0.685	3,2,	3,4,	2.5	3.5	6	2.993,1.921,	3.007,4.171,	2.457	3.589	Tax_Id=10090 Gene_Symbol=LOC100045924 mitotic spindle assembly checkpoint protein MAD2A-like
IPI00944801	0.289	-0.547	0.685	3,2,	3,4,	2.5	3.5	6	2.993,1.921,	3.007,4.171,	2.457	3.589	Tax_Id=10090 Gene_Symbol=Nip7 60S ribosome subunit biogenesis protein NIP7 homolog isoform 2
IPI00131674	0.289	-0.547	0.685	3,2,	3,4,	2.5	3.5	6	2.993,1.921,	3.007,4.171,	2.457	3.589	Tax_Id=10090 Gene_Symbol=2210010C04Rik trypsinogen 7
IPI00133555	0.289	-0.547	0.685	3,2,	3,4,	2.5	3.5	6	2.993,1.921,	3.007,4.171,	2.457	3.589	Tax_Id=10090 Gene_Symbol=Nip7 60S ribosome subunit biogenesis protein NIP7 homolog
IPI00224124	0.544	-0.541	0.687	2,3,	5,2,	2.5	3.5	6	1.996,2.882,	5.01,2.085,	2.439	3.548	Tax_Id=10090 Gene_Symbol=Ntan1 Protein N-terminal asparagine amidohydrolase
IPI00172251	0.25	-0.538	0.689	3,2,	4,3,	2.5	3.5	6	2.993,1.921,	4.009,3.128,	2.457	3.568	Tax_Id=10090 Gene_Symbol=Pop1 processing of precursor 1 isoform 2
IPI00667233	0.25	-0.538	0.689	3,2,	4,3,	2.5	3.5	6	2.993,1.921,	4.009,3.128,	2.457	3.568	Tax_Id=10090 Gene_Symbol=Ap4e1 AP-4 complex subunit epsilon-1
IPI00169797	0.25	-0.538	0.689	3,2,	4,3,	2.5	3.5	6	2.993,1.921,	4.009,3.128,	2.457	3.568	Tax_Id=10090 Gene_Symbol=Pop1 processing of precursor 1 isoform 1
IPI00138866	0.556	-0.53	0.693	3,2,	5,2,	2.5	3.5	6	2.993,1.921,	5.01,2.085,	2.457	3.548	Tax_Id=10090 Gene_Symbol=Txnrd3 thioredoxin reductase 3 isoform 2
IPI00988881	0.556	-0.53	0.693	3,2,	5,2,	2.5	3.5	6	2.993,1.921,	5.01,2.085,	2.457	3.548	Tax_Id=10090 Gene_Symbol=Txnrd3 thioredoxin reductase 3 isoform 1
IPI00124414	0.56	-0.527	0.694	4,1,	4,3,	2.5	3.5	6	3.992,0.9605,	4.009,3.128,	2.476	3.568	Tax_Id=10090 Gene_Symbol=Nostrin Nostrin
IPI00656238	0.711	-0.525	0.695	5,0,	3,4,	2.5	3.5	6	4.989,0.0,	3.007,4.171,	2.495	3.589	Tax_Id=10090 Gene_Symbol=Med1 Uncharacterized protein
IPI00474642	0.711	-0.525	0.695	5,0,	3,4,	2.5	3.5	6	4.989,0.0,	3.007,4.171,	2.495	3.589	Tax_Id=10090 Gene_Symbol=Med1 Isoform 2 of Mediator of RNA polymerase II transcription subunit 1
IPI00869441	0.662	-0.519	0.698	4,1,	5,2,	2.5	3.5	6	3.992,0.9605,	5.01,2.085,	2.476	3.548	Tax_Id=10090 Gene_Symbol=1200014J11Rik Isoform 1 of Uncharacterized protein C17orf85 homolog
IPI00153389	0.713	-0.516	0.699	5,0,	4,3,	2.5	3.5	6	4.989,0.0,	4.009,3.128,	2.495	3.568	Tax_Id=10090 Gene_Symbol=Tor2a Isoform 1 of Torsin-2A
IPI00322542	0.713	-0.516	0.699	5,0,	4,3,	2.5	3.5	6	4.989,0.0,	4.009,3.128,	2.495	3.568	Tax_Id=10090 Gene_Symbol=H2-T23 H-2 class I histocompatibility antigen, D-37 alpha chain
IPI00469962	0.423	NA	NA	0,0,	0,12,	0	6	6	0.0,0.0,	0.0,12.51,	0	6.256	Tax_Id=10090 Gene_Symbol=Epb4.1l5 Isoform 1 of Band 4.1-like protein 5
IPI00876179	0.423	NA	NA	0,0,	12,0,	0	6	6	0.0,0.0,	12.03,0.0,	0	6.013	Tax_Id=10090 Gene_Symbol=Krt15 Keratin, type I cytoskeletal 15
IPI00831145	0.423	NA	NA	0,0,	12,0,	0	6	6	0.0,0.0,	12.03,0.0,	0	6.013	Tax_Id=10090 Gene_Symbol=Pdpk1 Uncharacterized protein
IPI00225378	0.423	NA	NA	0,0,	12,0,	0	6	6	0.0,0.0,	12.03,0.0,	0	6.013	Tax_Id=10090 Gene_Symbol=Krt15 keratin, type I cytoskeletal 15
IPI00129145	0.423	NA	NA	0,0,	12,0,	0	6	6	0.0,0.0,	12.03,0.0,	0	6.013	Tax_Id=10090 Gene_Symbol=Smarcb1 Isoform A of SWI/SNF-related matrix-associated actin-dependent regulator of chromatin subfamily B member 1
IPI00750724	0.087	NA	NA	0,0,	8,4,	0	6	6	0.0,0.0,	8.017,4.171,	0	6.094	Tax_Id=10090 Gene_Symbol=Eml4 Isoform 4 of Echinoderm microtubule-associated protein-like 4
IPI00653729	0.087	NA	NA	0,0,	8,4,	0	6	6	0.0,0.0,	8.017,4.171,	0	6.094	Tax_Id=10090 Gene_Symbol=Ptpn14 Putative uncharacterized protein
IPI00844645	0.087	NA	NA	0,0,	8,4,	0	6	6	0.0,0.0,	8.017,4.171,	0	6.094	Tax_Id=10090 Gene_Symbol=Eml4 Isoform 2 of Echinoderm microtubule-associated protein-like 4
IPI00347285	0.045	-3.624	0.081	1,0,	5,7,	0.5	6	6.5	0.9981,0.0,	5.01,7.298,	0.499	6.154	Tax_Id=10090 Gene_Symbol=N6amt1 N6-DNA methyltransferase A isoform 1
IPI00461536	0.083	-2.514	0.175	1,1,	7,4,	1	5.5	6.5	0.9981,0.9605,	7.016,4.171,	0.979	5.593	Tax_Id=10090 Gene_Symbol=Nol8 Uncharacterized protein
IPI00309907	0.181	-1.833	0.281	0,3,	4,6,	1.5	5	6.5	0.0,2.882,	4.009,6.255,	1.441	5.132	Tax_Id=10090 Gene_Symbol=Narfl Isoform 2 of Cytosolic Fe-S cluster assembly factor NARFL
IPI00626662	0.238	-1.801	0.287	2,1,	3,7,	1.5	5	6.5	1.996,0.9605,	3.007,7.298,	1.478	5.153	Tax_Id=10090 Gene_Symbol=Aldh1a1 Retinal dehydrogenase 1
IPI00975019	0.297	-1.784	0.29	3,0,	3,7,	1.5	5	6.5	2.993,0.0,	3.007,7.298,	1.497	5.153	Tax_Id=10090 Gene_Symbol=Tnip1 Uncharacterized protein
IPI00230531	0.297	-1.784	0.29	3,0,	3,7,	1.5	5	6.5	2.993,0.0,	3.007,7.298,	1.497	5.153	Tax_Id=10090 Gene_Symbol=Tnip1 Isoform 2 of TNFAIP3-interacting protein 1
IPI00122217	0.297	-1.784	0.29	3,0,	3,7,	1.5	5	6.5	2.993,0.0,	3.007,7.298,	1.497	5.153	Tax_Id=10090 Gene_Symbol=Sqle Squalene monooxygenase
IPI00228584	0.297	-1.784	0.29	3,0,	3,7,	1.5	5	6.5	2.993,0.0,	3.007,7.298,	1.497	5.153	Tax_Id=10090 Gene_Symbol=Tnip1 Isoform 1 of TNFAIP3-interacting protein 1
IPI00990850	0.297	-1.784	0.29	3,0,	3,7,	1.5	5	6.5	2.993,0.0,	3.007,7.298,	1.497	5.153	Tax_Id=10090 Gene_Symbol=Tnip1 MKIAA0113 protein (Fragment)
IPI00653256	0.297	-1.784	0.29	3,0,	3,7,	1.5	5	6.5	2.993,0.0,	3.007,7.298,	1.497	5.153	Tax_Id=10090 Gene_Symbol=Sqle Uncharacterized protein
IPI00754323	0.297	-1.784	0.29	3,0,	3,7,	1.5	5	6.5	2.993,0.0,	3.007,7.298,	1.497	5.153	Tax_Id=10090 Gene_Symbol=Tnip1 TNFAIP3-interacting protein 1 isoform 1
IPI00468956	0.191	-1.778	0.292	3,0,	4,6,	1.5	5	6.5	2.993,0.0,	4.009,6.255,	1.497	5.132	Tax_Id=10090 Gene_Symbol=Krt71 Keratin, type II cytoskeletal 71
IPI00117570	0.242	-1.242	0.423	2,2,	3,6,	2	4.5	6.5	1.996,1.921,	3.007,6.255,	1.959	4.631	Tax_Id=10090 Gene_Symbol=Gas2 Growth arrest-specific protein 2
IPI01023185	0.242	-1.242	0.423	2,2,	3,6,	2	4.5	6.5	1.996,1.921,	3.007,6.255,	1.959	4.631	Tax_Id=10090 Gene_Symbol=- 37 kDa protein
IPI00117848	0.242	-1.242	0.423	2,2,	3,6,	2	4.5	6.5	1.996,1.921,	3.007,6.255,	1.959	4.631	Tax_Id=10090 Gene_Symbol=Dffa Isoform ICAD-L of DNA fragmentation factor subunit alpha (Fragment)
IPI00126826	0.048	-1.235	0.425	2,2,	4,5,	2	4.5	6.5	1.996,1.921,	4.009,5.214,	1.959	4.611	Tax_Id=10090 Gene_Symbol=Hnmt Histamine N-methyltransferase
IPI00311405	0.048	-1.235	0.425	2,2,	4,5,	2	4.5	6.5	1.996,1.921,	4.009,5.214,	1.959	4.611	Tax_Id=10090 Gene_Symbol=Pvrl1 Poliovirus receptor-related protein 1
IPI00986140	0.427	-1.23	0.426	1,3,	7,2,	2	4.5	6.5	0.9981,2.882,	7.016,2.085,	1.94	4.55	Tax_Id=10090 Gene_Symbol=Usp38 Ubiquitin carboxyl-terminal hydrolase (Fragment)
IPI00226313	0.427	-1.23	0.426	1,3,	7,2,	2	4.5	6.5	0.9981,2.882,	7.016,2.085,	1.94	4.55	Tax_Id=10090 Gene_Symbol=Usp38 Ubiquitin carboxyl-terminal hydrolase 38
IPI00556834	0.3	-1.228	0.427	3,1,	3,6,	2	4.5	6.5	2.993,0.9605,	3.007,6.255,	1.977	4.631	Tax_Id=10090 Gene_Symbol=Orc2l Uncharacterized protein
IPI00121509	0.3	-1.228	0.427	3,1,	3,6,	2	4.5	6.5	2.993,0.9605,	3.007,6.255,	1.977	4.631	Tax_Id=10090 Gene_Symbol=Orc2l Origin recognition complex subunit 2
IPI00471157	0.212	-1.223	0.429	2,2,	6,3,	2	4.5	6.5	1.996,1.921,	6.014,3.128,	1.959	4.571	Tax_Id=10090 Gene_Symbol=Mrpl20 39S ribosomal protein L20, mitochondrial
IPI00974716	0.748	-0.797	0.576	0,5,	0,8,	2.5	4	6.5	0.0,4.801,	0.0,8.342,	2.401	4.171	Tax_Id=10090 Gene_Symbol=Pcid2 Uncharacterized protein
IPI00331614	0.436	-0.75	0.595	1,4,	5,3,	2.5	4	6.5	0.9981,3.842,	5.01,3.128,	2.42	4.069	Tax_Id=10090 Gene_Symbol=Daglb Sn1-specific diacylglycerol lipase beta
IPI00420810	0.436	-0.75	0.595	1,4,	5,3,	2.5	4	6.5	0.9981,3.842,	5.01,3.128,	2.42	4.069	Tax_Id=10090 Gene_Symbol=Gcnt2 N-acetyllactosaminide beta-1,6-N-acetylglucosaminyl-transferase isoform B
IPI00323406	0.525	-0.749	0.595	3,2,	2,6,	2.5	4	6.5	2.993,1.921,	2.004,6.255,	2.457	4.13	Tax_Id=10090 Gene_Symbol=Atpaf1 ATP synthase mitochondrial F1 complex assembly factor 1 precursor
IPI00125513	0.067	-0.746	0.596	2,3,	4,4,	2.5	4	6.5	1.996,2.882,	4.009,4.171,	2.439	4.09	Tax_Id=10090 Gene_Symbol=Timm9 Mitochondrial import inner membrane translocase subunit Tim9
IPI00938443	0.067	-0.746	0.596	2,3,	4,4,	2.5	4	6.5	1.996,2.882,	4.009,4.171,	2.439	4.09	Tax_Id=10090 Gene_Symbol=Rbm16 Protein SCAF8
IPI00990538	0.067	-0.746	0.596	2,3,	4,4,	2.5	4	6.5	1.996,2.882,	4.009,4.171,	2.439	4.09	Tax_Id=10090 Gene_Symbol=Rbm16 Uncharacterized protein (Fragment)
IPI00221486	0.067	-0.746	0.596	2,3,	4,4,	2.5	4	6.5	1.996,2.882,	4.009,4.171,	2.439	4.09	Tax_Id=10090 Gene_Symbol=Agpat5 1-acyl-sn-glycerol-3-phosphate acyltransferase epsilon
IPI00918076	0.067	-0.746	0.596	2,3,	4,4,	2.5	4	6.5	1.996,2.882,	4.009,4.171,	2.439	4.09	Tax_Id=10090 Gene_Symbol=Agpat5 Uncharacterized protein
IPI00122318	0.067	-0.746	0.596	2,3,	4,4,	2.5	4	6.5	1.996,2.882,	4.009,4.171,	2.439	4.09	Tax_Id=10090 Gene_Symbol=Chmp1a Charged multivesicular body protein 1a
IPI00310471	0.31	-0.742	0.598	3,2,	3,5,	2.5	4	6.5	2.993,1.921,	3.007,5.214,	2.457	4.111	Tax_Id=10090 Gene_Symbol=Ankrd52 Serine/threonine-protein phosphatase 6 regulatory ankyrin repeat subunit C
IPI00169845	0.31	-0.742	0.598	3,2,	3,5,	2.5	4	6.5	2.993,1.921,	3.007,5.214,	2.457	4.111	Tax_Id=10090 Gene_Symbol=Mmgt1 Membrane magnesium transporter 1
IPI00122568	0.31	-0.742	0.598	3,2,	3,5,	2.5	4	6.5	2.993,1.921,	3.007,5.214,	2.457	4.111	Tax_Id=10090 Gene_Symbol=Arhgdib Rho GDP-dissociation inhibitor 2
IPI00880375	0.095	-0.735	0.601	3,2,	4,4,	2.5	4	6.5	2.993,1.921,	4.009,4.171,	2.457	4.09	Tax_Id=10090 Gene_Symbol=Acyp2 Acylphosphatase
IPI00986870	0.095	-0.735	0.601	3,2,	4,4,	2.5	4	6.5	2.993,1.921,	4.009,4.171,	2.457	4.09	Tax_Id=10090 Gene_Symbol=Dhx37 Uncharacterized protein
IPI00408781	0.095	-0.735	0.601	3,2,	4,4,	2.5	4	6.5	2.993,1.921,	4.009,4.171,	2.457	4.09	Tax_Id=10090 Gene_Symbol=Dhx37 Uncharacterized protein
IPI00473431	0.508	-0.731	0.602	2,3,	6,2,	2.5	4	6.5	1.996,2.882,	6.014,2.085,	2.439	4.05	Tax_Id=10090 Gene_Symbol=Fbxl18 Uncharacterized protein
IPI00115240	0.508	-0.731	0.602	2,3,	6,2,	2.5	4	6.5	1.996,2.882,	6.014,2.085,	2.439	4.05	Tax_Id=10090 Gene_Symbol=Mbp Isoform 1 of Myelin basic protein
IPI00223375	0.508	-0.731	0.602	2,3,	6,2,	2.5	4	6.5	1.996,2.882,	6.014,2.085,	2.439	4.05	Tax_Id=10090 Gene_Symbol=Mbp Isoform 2 of Myelin basic protein
IPI00990726	0.275	-0.728	0.604	3,2,	5,3,	2.5	4	6.5	2.993,1.921,	5.01,3.128,	2.457	4.069	Tax_Id=10090 Gene_Symbol=Col3a1 Uncharacterized protein (Fragment)
IPI00129571	0.275	-0.728	0.604	3,2,	5,3,	2.5	4	6.5	2.993,1.921,	5.01,3.128,	2.457	4.069	Tax_Id=10090 Gene_Symbol=Col3a1 Collagen alpha-1(III) chain
IPI00896604	0.516	-0.721	0.607	3,2,	6,2,	2.5	4	6.5	2.993,1.921,	6.014,2.085,	2.457	4.05	Tax_Id=10090 Gene_Symbol=Ddx10 Probable ATP-dependent RNA helicase DDX10
IPI00988576	0.614	-0.721	0.607	5,0,	3,5,	2.5	4	6.5	4.989,0.0,	3.007,5.214,	2.495	4.111	Tax_Id=10090 Gene_Symbol=Gm11810 60S ribosomal protein L35a-like
IPI01008368	0.423	NA	NA	0,0,	0,13,	0	6.5	6.5	0.0,0.0,	0.0,13.55,	0	6.777	Tax_Id=10090 Gene_Symbol=Exoc6b Isoform 2 of Exocyst complex component 6B
IPI00515199	0.423	NA	NA	0,0,	0,13,	0	6.5	6.5	0.0,0.0,	0.0,13.55,	0	6.777	Tax_Id=10090 Gene_Symbol=Ewsr1 Uncharacterized protein
IPI00987566	0.423	NA	NA	0,0,	0,13,	0	6.5	6.5	0.0,0.0,	0.0,13.55,	0	6.777	Tax_Id=10090 Gene_Symbol=Mark2 Uncharacterized protein
IPI00986678	0.423	NA	NA	0,0,	0,13,	0	6.5	6.5	0.0,0.0,	0.0,13.55,	0	6.777	Tax_Id=10090 Gene_Symbol=Gm15483 40S ribosomal protein S13-like
IPI00225275	0.423	NA	NA	0,0,	0,13,	0	6.5	6.5	0.0,0.0,	0.0,13.55,	0	6.777	Tax_Id=10090 Gene_Symbol=Pygm Glycogen phosphorylase, muscle form
IPI00654073	0.423	NA	NA	0,0,	0,13,	0	6.5	6.5	0.0,0.0,	0.0,13.55,	0	6.777	Tax_Id=10090 Gene_Symbol=Vapb Putative uncharacterized protein (Fragment)
IPI00620804	0.423	NA	NA	0,0,	0,13,	0	6.5	6.5	0.0,0.0,	0.0,13.55,	0	6.777	Tax_Id=10090 Gene_Symbol=Klc1 Kinesin light chain 1T (Fragment)
IPI00988848	0.423	NA	NA	0,0,	0,13,	0	6.5	6.5	0.0,0.0,	0.0,13.55,	0	6.777	Tax_Id=10090 Gene_Symbol=Mark2 Uncharacterized protein
IPI00623075	0.423	NA	NA	0,0,	0,13,	0	6.5	6.5	0.0,0.0,	0.0,13.55,	0	6.777	Tax_Id=10090 Gene_Symbol=Klc1 Kinesin light chain 1
IPI00758413	0.423	NA	NA	0,0,	13,0,	0	6.5	6.5	0.0,0.0,	13.03,0.0,	0	6.514	Tax_Id=10090 Gene_Symbol=Naa10 N-alpha-acetyltransferase 10, NatA catalytic subunit isoform 2
IPI00849698	0.423	NA	NA	0,0,	13,0,	0	6.5	6.5	0.0,0.0,	13.03,0.0,	0	6.514	Tax_Id=10090 Gene_Symbol=- sorting nexin-9-like
IPI00850871	0.423	NA	NA	0,0,	13,0,	0	6.5	6.5	0.0,0.0,	13.03,0.0,	0	6.514	Tax_Id=10090 Gene_Symbol=- 60S ribosomal protein L18a-like
IPI00354819	0.009	NA	NA	0,0,	6,7,	0	6.5	6.5	0.0,0.0,	6.014,7.298,	0	6.656	Tax_Id=10090 Gene_Symbol=Myl6 Isoform Smooth muscle of Myosin light polypeptide 6
IPI00280156	0.202	-1.918	0.265	3,0,	4,7,	1.5	5.5	7	2.993,0.0,	4.009,7.298,	1.497	5.653	Tax_Id=10090 Gene_Symbol=Gm5514 l-lactate dehydrogenase B chain-like isoform 7
IPI00881765	0.275	-1.407	0.377	0,4,	6,4,	2	5	7	0.0,3.842,	6.014,4.171,	1.921	5.092	Tax_Id=10090 Gene_Symbol=AW551984 BCSC-1
IPI00460122	0.275	-1.407	0.377	0,4,	6,4,	2	5	7	0.0,3.842,	6.014,4.171,	1.921	5.092	Tax_Id=10090 Gene_Symbol=AW551984 Uncharacterized protein
IPI00622945	0.079	-1.398	0.379	1,3,	5,5,	2	5	7	0.9981,2.882,	5.01,5.214,	1.94	5.112	Tax_Id=10090 Gene_Symbol=Arid2 AT rich interactive domain 2
IPI00986109	0.079	-1.398	0.379	1,3,	5,5,	2	5	7	0.9981,2.882,	5.01,5.214,	1.94	5.112	Tax_Id=10090 Gene_Symbol=Arid2 Uncharacterized protein
IPI00420718	0.313	-1.382	0.384	3,1,	3,7,	2	5	7	2.993,0.9605,	3.007,7.298,	1.977	5.153	Tax_Id=10090 Gene_Symbol=Hmgcs2 Hydroxymethylglutaryl-CoA synthase, mitochondrial
IPI00650026	0.385	-1.345	0.394	4,0,	7,3,	2	5	7	3.992,0.0,	7.016,3.128,	1.996	5.072	Tax_Id=10090 Gene_Symbol=Hmgn2 Uncharacterized protein
IPI00918033	0.385	-1.345	0.394	4,0,	7,3,	2	5	7	3.992,0.0,	7.016,3.128,	1.996	5.072	Tax_Id=10090 Gene_Symbol=Hmgn2 Uncharacterized protein
IPI00129708	0.464	-0.935	0.523	0,5,	5,4,	2.5	4.5	7	0.0,4.801,	5.01,4.171,	2.401	4.59	Tax_Id=10090 Gene_Symbol=Sorbs1 Isoform 3 of Sorbin and SH3 domain-containing protein 1
IPI00129707	0.464	-0.935	0.523	0,5,	5,4,	2.5	4.5	7	0.0,4.801,	5.01,4.171,	2.401	4.59	Tax_Id=10090 Gene_Symbol=Sorbs1 Isoform 4 of Sorbin and SH3 domain-containing protein 1
IPI00468140	0.464	-0.935	0.523	0,5,	5,4,	2.5	4.5	7	0.0,4.801,	5.01,4.171,	2.401	4.59	Tax_Id=10090 Gene_Symbol=Sorbs1 Isoform 1 of Sorbin and SH3 domain-containing protein 1
IPI00458047	0.464	-0.935	0.523	0,5,	5,4,	2.5	4.5	7	0.0,4.801,	5.01,4.171,	2.401	4.59	Tax_Id=10090 Gene_Symbol=Sorbs1 Isoform 6 of Sorbin and SH3 domain-containing protein 1
IPI00458043	0.464	-0.935	0.523	0,5,	5,4,	2.5	4.5	7	0.0,4.801,	5.01,4.171,	2.401	4.59	Tax_Id=10090 Gene_Symbol=Sorbs1 Isoform 2 of Sorbin and SH3 domain-containing protein 1
IPI00453559	0.331	-0.914	0.531	3,2,	3,6,	2.5	4.5	7	2.993,1.921,	3.007,6.255,	2.457	4.631	Tax_Id=10090 Gene_Symbol=Zfyve20 Rabenosyn-5
IPI00116552	0.331	-0.914	0.531	3,2,	3,6,	2.5	4.5	7	2.993,1.921,	3.007,6.255,	2.457	4.631	Tax_Id=10090 Gene_Symbol=Tpst1 Protein-tyrosine sulfotransferase 1
IPI00407993	0.072	-0.912	0.531	2,3,	5,4,	2.5	4.5	7	1.996,2.882,	5.01,4.171,	2.439	4.59	Tax_Id=10090 Gene_Symbol=2700094K13Rik Selenoprotein H
IPI00650046	0.072	-0.912	0.531	2,3,	5,4,	2.5	4.5	7	1.996,2.882,	5.01,4.171,	2.439	4.59	Tax_Id=10090 Gene_Symbol=Trappc1 Uncharacterized protein
IPI00355961	0.072	-0.912	0.531	2,3,	5,4,	2.5	4.5	7	1.996,2.882,	5.01,4.171,	2.439	4.59	Tax_Id=10090 Gene_Symbol=Tmed1 Isoform 1 of Transmembrane emp24 domain-containing protein 1
IPI00123162	0.072	-0.912	0.531	2,3,	5,4,	2.5	4.5	7	1.996,2.882,	5.01,4.171,	2.439	4.59	Tax_Id=10090 Gene_Symbol=AI597479 Ashwin
IPI00882171	0.072	-0.912	0.531	2,3,	5,4,	2.5	4.5	7	1.996,2.882,	5.01,4.171,	2.439	4.59	Tax_Id=10090 Gene_Symbol=Rapgef1 Rap guanine nucleotide exchange factor (GEF) 1 isoform 1
IPI00652147	0.072	-0.912	0.531	2,3,	5,4,	2.5	4.5	7	1.996,2.882,	5.01,4.171,	2.439	4.59	Tax_Id=10090 Gene_Symbol=Rapgef1 Rap guanine nucleotide exchange factor (GEF) 1 isoform 2
IPI00118502	0.072	-0.912	0.531	2,3,	5,4,	2.5	4.5	7	1.996,2.882,	5.01,4.171,	2.439	4.59	Tax_Id=10090 Gene_Symbol=Nudt19 Nucleoside diphosphate-linked moiety X motif 19, mitochondrial
IPI00311203	0.072	-0.912	0.531	2,3,	5,4,	2.5	4.5	7	1.996,2.882,	5.01,4.171,	2.439	4.59	Tax_Id=10090 Gene_Symbol=Plcb3 1-phosphatidylinositol-4,5-bisphosphate phosphodiesterase beta-3
IPI00275577	0.072	-0.912	0.531	2,3,	5,4,	2.5	4.5	7	1.996,2.882,	5.01,4.171,	2.439	4.59	Tax_Id=10090 Gene_Symbol=Trappc1 Trafficking protein particle complex subunit 1
IPI00330231	0.072	-0.912	0.531	2,3,	5,4,	2.5	4.5	7	1.996,2.882,	5.01,4.171,	2.439	4.59	Tax_Id=10090 Gene_Symbol=Rapgef1 Rap guanine nucleotide exchange factor (GEF) 1 isoform 3
IPI00896707	0.72	-0.909	0.532	0,5,	9,0,	2.5	4.5	7	0.0,4.801,	9.019,0.0,	2.401	4.509	Tax_Id=10090 Gene_Symbol=- EG331392 protein
IPI00223527	0.72	-0.909	0.532	0,5,	9,0,	2.5	4.5	7	0.0,4.801,	9.019,0.0,	2.401	4.509	Tax_Id=10090 Gene_Symbol=Gm5124 hypothetical protein LOC331392
IPI00355042	0.116	-0.908	0.533	3,2,	4,5,	2.5	4.5	7	2.993,1.921,	4.009,5.214,	2.457	4.611	Tax_Id=10090 Gene_Symbol=Ppp1r13l RelA-associated inhibitor
IPI00125470	0.293	-0.906	0.534	2,3,	6,3,	2.5	4.5	7	1.996,2.882,	6.014,3.128,	2.439	4.571	Tax_Id=10090 Gene_Symbol=Smad5 Mothers against decapentaplegic homolog 5
IPI00874882	0.293	-0.906	0.534	2,3,	6,3,	2.5	4.5	7	1.996,2.882,	6.014,3.128,	2.439	4.571	Tax_Id=10090 Gene_Symbol=Myo15b Uncharacterized protein
IPI00467223	0.088	-0.902	0.535	3,2,	5,4,	2.5	4.5	7	2.993,1.921,	5.01,4.171,	2.457	4.59	Tax_Id=10090 Gene_Symbol=Nckipsd NCK-interacting protein with SH3 domain
IPI00108450	0.303	-0.896	0.538	3,2,	6,3,	2.5	4.5	7	2.993,1.921,	6.014,3.128,	2.457	4.571	Tax_Id=10090 Gene_Symbol=Wdtc1 WD and tetratricopeptide repeats protein 1
IPI00889220	0.823	-0.533	0.691	0,6,	0,8,	3	4	7	0.0,5.764,	0.0,8.342,	2.882	4.171	Tax_Id=10090 Gene_Symbol=Gm6251 ribosomal protein L32-like
IPI01008180	0.423	NA	NA	0,0,	0,14,	0	7	7	0.0,0.0,	0.0,14.6,	0	7.298	Tax_Id=10090 Gene_Symbol=Arhgap17 Uncharacterized protein
IPI00652239	0.423	NA	NA	0,0,	0,14,	0	7	7	0.0,0.0,	0.0,14.6,	0	7.298	Tax_Id=10090 Gene_Symbol=Depdc6 Isoform 2 of DEP domain-containing mTOR-interacting protein
IPI00896693	0.423	NA	NA	0,0,	0,14,	0	7	7	0.0,0.0,	0.0,14.6,	0	7.298	Tax_Id=10090 Gene_Symbol=Depdc6 Uncharacterized protein
IPI00830672	0.423	NA	NA	0,0,	0,14,	0	7	7	0.0,0.0,	0.0,14.6,	0	7.298	Tax_Id=10090 Gene_Symbol=Arhgap17 Isoform 3 of Rho GTPase-activating protein 17
IPI00652416	0.423	NA	NA	0,0,	0,14,	0	7	7	0.0,0.0,	0.0,14.6,	0	7.298	Tax_Id=10090 Gene_Symbol=Depdc6 Isoform 3 of DEP domain-containing mTOR-interacting protein
IPI00408189	0.423	NA	NA	0,0,	0,14,	0	7	7	0.0,0.0,	0.0,14.6,	0	7.298	Tax_Id=10090 Gene_Symbol=Arhgap17 Isoform 2 of Rho GTPase-activating protein 17
IPI00830381	0.423	NA	NA	0,0,	0,14,	0	7	7	0.0,0.0,	0.0,14.6,	0	7.298	Tax_Id=10090 Gene_Symbol=Arhgap17 Isoform 4 of Rho GTPase-activating protein 17
IPI00750595	0.423	NA	NA	0,0,	14,0,	0	7	7	0.0,0.0,	14.03,0.0,	0	7.016	Tax_Id=10090 Gene_Symbol=Myl9 Myosin regulatory light polypeptide 9
IPI00830701	0.423	NA	NA	0,0,	14,0,	0	7	7	0.0,0.0,	14.03,0.0,	0	7.016	Tax_Id=10090 Gene_Symbol=Tpm1 Uncharacterized protein
IPI00830604	0.423	NA	NA	0,0,	14,0,	0	7	7	0.0,0.0,	14.03,0.0,	0	7.016	Tax_Id=10090 Gene_Symbol=Tpm1 tropomyosin alpha-1 chain isoform 2
IPI00989790	0.423	NA	NA	0,0,	14,0,	0	7	7	0.0,0.0,	14.03,0.0,	0	7.016	Tax_Id=10090 Gene_Symbol=Gramd3 Uncharacterized protein
IPI00222492	0.423	NA	NA	0,0,	14,0,	0	7	7	0.0,0.0,	14.03,0.0,	0	7.016	Tax_Id=10090 Gene_Symbol=Ncor2 Isoform Beta of Nuclear receptor corepressor 2
IPI00831330	0.423	NA	NA	0,0,	14,0,	0	7	7	0.0,0.0,	14.03,0.0,	0	7.016	Tax_Id=10090 Gene_Symbol=Tpm1 tropomyosin alpha-1 chain isoform 6
IPI00776290	0.423	NA	NA	0,0,	14,0,	0	7	7	0.0,0.0,	14.03,0.0,	0	7.016	Tax_Id=10090 Gene_Symbol=Ncor2 Uncharacterized protein
IPI00830889	0.025	NA	NA	0,0,	6,8,	0	7	7	0.0,0.0,	6.014,8.342,	0	7.178	Tax_Id=10090 Gene_Symbol=Rag1ap1 Uncharacterized protein
IPI00400197	0.015	NA	NA	0,0,	8,6,	0	7	7	0.0,0.0,	8.017,6.255,	0	7.136	Tax_Id=10090 Gene_Symbol=Gm672 Isoform 2 of CBP80/20-dependent translation initiation factor
IPI00944727	0.015	NA	NA	0,0,	8,6,	0	7	7	0.0,0.0,	8.017,6.255,	0	7.136	Tax_Id=10090 Gene_Symbol=Gm672 Isoform 1 of CBP80/20-dependent translation initiation factor
IPI00991036	0.015	NA	NA	0,0,	8,6,	0	7	7	0.0,0.0,	8.017,6.255,	0	7.136	Tax_Id=10090 Gene_Symbol=- Uncharacterized protein (Fragment)
IPI00229784	0.041	-2.737	0.15	2,0,	6,7,	1	6.5	7.5	1.996,0.0,	6.014,7.298,	0.998	6.656	Tax_Id=10090 Gene_Symbol=Gatad2a Transcriptional repressor p66 alpha
IPI00462140	0.2	-2.026	0.246	3,0,	8,4,	1.5	6	7.5	2.993,0.0,	8.017,4.171,	1.497	6.094	Tax_Id=10090 Gene_Symbol=Krt77 Keratin, type II cytoskeletal 1b
IPI00850149	0.207	-1.552	0.341	0,4,	5,6,	2	5.5	7.5	0.0,3.842,	5.01,6.255,	1.921	5.633	Tax_Id=10090 Gene_Symbol=Mon1a Isoform 2 of Vacuolar fusion protein MON1 homolog A
IPI00395144	0.264	-1.542	0.343	0,4,	7,4,	2	5.5	7.5	0.0,3.842,	7.016,4.171,	1.921	5.593	Tax_Id=10090 Gene_Symbol=Dapk1 Isoform 2 of Death-associated protein kinase 1
IPI00671520	0.264	-1.542	0.343	0,4,	7,4,	2	5.5	7.5	0.0,3.842,	7.016,4.171,	1.921	5.593	Tax_Id=10090 Gene_Symbol=Arhgef17 Isoform 2 of Rho guanine nucleotide exchange factor 17
IPI00395143	0.264	-1.542	0.343	0,4,	7,4,	2	5.5	7.5	0.0,3.842,	7.016,4.171,	1.921	5.593	Tax_Id=10090 Gene_Symbol=Dapk1 Isoform 1 of Death-associated protein kinase 1
IPI00113806	0.092	-1.511	0.351	3,1,	5,6,	2	5.5	7.5	2.993,0.9605,	5.01,6.255,	1.977	5.633	Tax_Id=10090 Gene_Symbol=Reg3g Regenerating islet-derived protein 3-gamma
IPI00134103	0.483	-1.085	0.471	2,3,	2,8,	2.5	5	7.5	1.996,2.882,	2.004,8.342,	2.439	5.173	Tax_Id=10090 Gene_Symbol=Tmem126b Transmembrane protein 126B
IPI00112992	0.2	-1.079	0.473	1,4,	5,5,	2.5	5	7.5	0.9981,3.842,	5.01,5.214,	2.42	5.112	Tax_Id=10090 Gene_Symbol=Cdc37l1 Isoform 1 of Hsp90 co-chaperone Cdc37-like 1
IPI00886260	0.2	-1.079	0.473	1,4,	5,5,	2.5	5	7.5	0.9981,3.842,	5.01,5.214,	2.42	5.112	Tax_Id=10090 Gene_Symbol=Cdc37l1 Isoform 3 of Hsp90 co-chaperone Cdc37-like 1
IPI00885298	0.2	-1.079	0.473	1,4,	5,5,	2.5	5	7.5	0.9981,3.842,	5.01,5.214,	2.42	5.112	Tax_Id=10090 Gene_Symbol=Cdc37l1 Isoform 4 of Hsp90 co-chaperone Cdc37-like 1
IPI00886345	0.2	-1.079	0.473	1,4,	5,5,	2.5	5	7.5	0.9981,3.842,	5.01,5.214,	2.42	5.112	Tax_Id=10090 Gene_Symbol=Cdc37l1 Isoform 2 of Hsp90 co-chaperone Cdc37-like 1
IPI00111314	0.478	-1.079	0.473	0,5,	7,3,	2.5	5	7.5	0.0,4.801,	7.016,3.128,	2.401	5.072	Tax_Id=10090 Gene_Symbol=Aig1 Isoform 1 of Androgen-induced gene 1 protein
IPI00880727	0.478	-1.079	0.473	0,5,	7,3,	2.5	5	7.5	0.0,4.801,	7.016,3.128,	2.401	5.072	Tax_Id=10090 Gene_Symbol=Aig1 21 kDa protein
IPI00170376	0.155	-1.073	0.475	2,3,	4,6,	2.5	5	7.5	1.996,2.882,	4.009,6.255,	2.439	5.132	Tax_Id=10090 Gene_Symbol=Aqp11 Aquaporin-11
IPI00475265	0.155	-1.073	0.475	2,3,	4,6,	2.5	5	7.5	1.996,2.882,	4.009,6.255,	2.439	5.132	Tax_Id=10090 Gene_Symbol=Aqp11 Putative uncharacterized protein
IPI00229780	0.028	-1.068	0.477	2,3,	5,5,	2.5	5	7.5	1.996,2.882,	5.01,5.214,	2.439	5.112	Tax_Id=10090 Gene_Symbol=Dym Isoform 1 of Dymeclin
IPI00221791	0.684	-1.063	0.479	5,0,	0,10,	2.5	5	7.5	4.989,0.0,	0.0,10.43,	2.495	5.213	Tax_Id=10090 Gene_Symbol=Sirpa Isoform 2 of Tyrosine-protein phosphatase non-receptor type substrate 1
IPI00129158	0.684	-1.063	0.479	5,0,	0,10,	2.5	5	7.5	4.989,0.0,	0.0,10.43,	2.495	5.213	Tax_Id=10090 Gene_Symbol=Sirpa Isoform 1 of Tyrosine-protein phosphatase non-receptor type substrate 1
IPI00115542	0.122	-1.062	0.479	2,3,	6,4,	2.5	5	7.5	1.996,2.882,	6.014,4.171,	2.439	5.092	Tax_Id=10090 Gene_Symbol=Casp6 Caspase-6
IPI00265354	0.122	-1.062	0.479	2,3,	6,4,	2.5	5	7.5	1.996,2.882,	6.014,4.171,	2.439	5.092	Tax_Id=10090 Gene_Symbol=Commd10 COMM domain-containing protein 10
IPI00318696	0.04	-1.057	0.481	3,2,	5,5,	2.5	5	7.5	2.993,1.921,	5.01,5.214,	2.457	5.112	Tax_Id=10090 Gene_Symbol=Tmem147 Isoform 1 of Transmembrane protein 147
IPI00124103	0.476	-1.05	0.483	2,3,	8,2,	2.5	5	7.5	1.996,2.882,	8.017,2.085,	2.439	5.051	Tax_Id=10090 Gene_Symbol=Ccs Copper chaperone for superoxide dismutase
IPI00129399	0.403	-1.034	0.488	4,1,	7,3,	2.5	5	7.5	3.992,0.9605,	7.016,3.128,	2.476	5.072	Tax_Id=10090 Gene_Symbol=Rabac1 Prenylated Rab acceptor protein 1
IPI00830720	0.65	-0.684	0.622	0,6,	3,6,	3	4.5	7.5	0.0,5.764,	3.007,6.255,	2.882	4.631	Tax_Id=10090 Gene_Symbol=Morf4l2 Uncharacterized protein
IPI00651996	0.65	-0.684	0.622	0,6,	3,6,	3	4.5	7.5	0.0,5.764,	3.007,6.255,	2.882	4.631	Tax_Id=10090 Gene_Symbol=Morf4l2 Uncharacterized protein
IPI00752555	0.65	-0.684	0.622	0,6,	3,6,	3	4.5	7.5	0.0,5.764,	3.007,6.255,	2.882	4.631	Tax_Id=10090 Gene_Symbol=Morf4l2 Uncharacterized protein
IPI00720011	0.6	-0.672	0.628	2,4,	2,7,	3	4.5	7.5	1.996,3.842,	2.004,7.298,	2.919	4.651	Tax_Id=10090 Gene_Symbol=Adar Isoform 5 of Double-stranded RNA-specific adenosine deaminase
IPI00395223	0.6	-0.672	0.628	2,4,	2,7,	3	4.5	7.5	1.996,3.842,	2.004,7.298,	2.919	4.651	Tax_Id=10090 Gene_Symbol=Adar Isoform 2 of Double-stranded RNA-specific adenosine deaminase
IPI00395222	0.6	-0.672	0.628	2,4,	2,7,	3	4.5	7.5	1.996,3.842,	2.004,7.298,	2.919	4.651	Tax_Id=10090 Gene_Symbol=Adar Isoform 1 of Double-stranded RNA-specific adenosine deaminase
IPI00458573	0.456	-0.666	0.63	2,4,	3,6,	3	4.5	7.5	1.996,3.842,	3.007,6.255,	2.919	4.631	Tax_Id=10090 Gene_Symbol=Lztfl1 Leucine zipper transcription factor-like protein 1
IPI00268157	0.456	-0.666	0.63	2,4,	3,6,	3	4.5	7.5	1.996,3.842,	3.007,6.255,	2.919	4.631	Tax_Id=10090 Gene_Symbol=Elovl2 Elongation of very long chain fatty acids protein 2
IPI00988495	0.653	-0.665	0.63	0,6,	6,3,	3	4.5	7.5	0.0,5.764,	6.014,3.128,	2.882	4.571	Tax_Id=10090 Gene_Symbol=App amyloid beta A4 protein isoform 5 precursor
IPI00987119	0.653	-0.665	0.63	0,6,	6,3,	3	4.5	7.5	0.0,5.764,	6.014,3.128,	2.882	4.571	Tax_Id=10090 Gene_Symbol=App amyloid beta A4 protein isoform 6 precursor
IPI00987339	0.653	-0.665	0.63	0,6,	6,3,	3	4.5	7.5	0.0,5.764,	6.014,3.128,	2.882	4.571	Tax_Id=10090 Gene_Symbol=App Uncharacterized protein
IPI00112271	0.584	-0.663	0.632	3,3,	2,7,	3	4.5	7.5	2.993,2.882,	2.004,7.298,	2.937	4.651	Tax_Id=10090 Gene_Symbol=Arsk arylsulfatase K
IPI00136942	0.264	-0.66	0.633	2,4,	4,5,	3	4.5	7.5	1.996,3.842,	4.009,5.214,	2.919	4.611	Tax_Id=10090 Gene_Symbol=St6gal1 Beta-galactoside alpha-2,6-sialyltransferase 1
IPI00124744	0.407	-0.657	0.634	3,3,	3,6,	3	4.5	7.5	2.993,2.882,	3.007,6.255,	2.937	4.631	Tax_Id=10090 Gene_Symbol=Rfc2 Replication factor C subunit 2
IPI00112979	0.407	-0.657	0.634	3,3,	3,6,	3	4.5	7.5	2.993,2.882,	3.007,6.255,	2.937	4.631	Tax_Id=10090 Gene_Symbol=Ufsp1 Ufm1-specific protease 1
IPI00132134	0.241	-0.653	0.636	2,4,	5,4,	3	4.5	7.5	1.996,3.842,	5.01,4.171,	2.919	4.59	Tax_Id=10090 Gene_Symbol=Pkp2 Putative uncharacterized protein
IPI00463175	0.11	-0.651	0.637	3,3,	4,5,	3	4.5	7.5	2.993,2.882,	4.009,5.214,	2.937	4.611	Tax_Id=10090 Gene_Symbol=Commd1 COMM domain-containing protein 1
IPI00130997	0.11	-0.651	0.637	3,3,	4,5,	3	4.5	7.5	2.993,2.882,	4.009,5.214,	2.937	4.611	Tax_Id=10090 Gene_Symbol=Dtymk Isoform Long of Thymidylate kinase
IPI00128920	0.11	-0.651	0.637	3,3,	4,5,	3	4.5	7.5	2.993,2.882,	4.009,5.214,	2.937	4.611	Tax_Id=10090 Gene_Symbol=Commd1 Uncharacterized protein
IPI00125992	0.476	-0.647	0.638	4,2,	3,6,	3	4.5	7.5	3.992,1.921,	3.007,6.255,	2.957	4.631	Tax_Id=10090 Gene_Symbol=Nptx1 Neuronal pentraxin-1
IPI00403332	0.476	-0.647	0.638	4,2,	3,6,	3	4.5	7.5	3.992,1.921,	3.007,6.255,	2.957	4.631	Tax_Id=10090 Gene_Symbol=Gga3 ADP-ribosylation factor-binding protein GGA3
IPI00649581	0.476	-0.647	0.638	4,2,	3,6,	3	4.5	7.5	3.992,1.921,	3.007,6.255,	2.957	4.631	Tax_Id=10090 Gene_Symbol=Gga3 Uncharacterized protein
IPI00970298	0.06	-0.644	0.64	3,3,	5,4,	3	4.5	7.5	2.993,2.882,	5.01,4.171,	2.937	4.59	Tax_Id=10090 Gene_Symbol=Ccm2 malcavernin isoform 3
IPI00118987	0.06	-0.644	0.64	3,3,	5,4,	3	4.5	7.5	2.993,2.882,	5.01,4.171,	2.937	4.59	Tax_Id=10090 Gene_Symbol=Ctsh Pro-cathepsin H
IPI00117981	0.301	-0.641	0.641	4,2,	4,5,	3	4.5	7.5	3.992,1.921,	4.009,5.214,	2.957	4.611	Tax_Id=10090 Gene_Symbol=Actl6b Actin-like protein 6B
IPI00885539	0.301	-0.641	0.641	4,2,	4,5,	3	4.5	7.5	3.992,1.921,	4.009,5.214,	2.957	4.611	Tax_Id=10090 Gene_Symbol=Actl6b Uncharacterized protein
IPI00453890	0.375	-0.638	0.643	3,3,	6,3,	3	4.5	7.5	2.993,2.882,	6.014,3.128,	2.937	4.571	Tax_Id=10090 Gene_Symbol=Rusc1 Isoform 3 of RUN and SH3 domain-containing protein 1
IPI00420953	0.375	-0.638	0.643	3,3,	6,3,	3	4.5	7.5	2.993,2.882,	6.014,3.128,	2.937	4.571	Tax_Id=10090 Gene_Symbol=Rusc1 Isoform 1 of RUN and SH3 domain-containing protein 1
IPI00453889	0.375	-0.638	0.643	3,3,	6,3,	3	4.5	7.5	2.993,2.882,	6.014,3.128,	2.937	4.571	Tax_Id=10090 Gene_Symbol=Rusc1 Isoform 2 of RUN and SH3 domain-containing protein 1
IPI00875966	0.515	-0.626	0.648	5,1,	5,4,	3	4.5	7.5	4.989,0.9605,	5.01,4.171,	2.975	4.59	Tax_Id=10090 Gene_Symbol=Dgkh Uncharacterized protein
IPI00277362	0.515	-0.626	0.648	5,1,	5,4,	3	4.5	7.5	4.989,0.9605,	5.01,4.171,	2.975	4.59	Tax_Id=10090 Gene_Symbol=Dgkh Uncharacterized protein
IPI00116968	0.515	-0.626	0.648	5,1,	5,4,	3	4.5	7.5	4.989,0.9605,	5.01,4.171,	2.975	4.59	Tax_Id=10090 Gene_Symbol=Ncoa2 Nuclear receptor coactivator 2
IPI00408178	0.515	-0.626	0.648	5,1,	5,4,	3	4.5	7.5	4.989,0.9605,	5.01,4.171,	2.975	4.59	Tax_Id=10090 Gene_Symbol=Ncoa2 nuclear receptor coactivator 2 isoform b
IPI00130147	0.65	-0.616	0.652	6,0,	5,4,	3	4.5	7.5	5.988,0.0,	5.01,4.171,	2.994	4.59	Tax_Id=10090 Gene_Symbol=Raly Isoform 2 of RNA-binding protein Raly
IPI00754017	0.65	-0.616	0.652	6,0,	5,4,	3	4.5	7.5	5.988,0.0,	5.01,4.171,	2.994	4.59	Tax_Id=10090 Gene_Symbol=C130057N11Rik;Raly Uncharacterized protein
IPI00881557	0.423	NA	NA	0,0,	0,15,	0	7.5	7.5	0.0,0.0,	0.0,15.64,	0	7.82	Tax_Id=10090 Gene_Symbol=Ugdh Uncharacterized protein
IPI00227805	0.423	NA	NA	0,0,	0,15,	0	7.5	7.5	0.0,0.0,	0.0,15.64,	0	7.82	Tax_Id=10090 Gene_Symbol=Pfn2 Isoform 2 of Profilin-2
IPI00881395	0.423	NA	NA	0,0,	0,15,	0	7.5	7.5	0.0,0.0,	0.0,15.64,	0	7.82	Tax_Id=10090 Gene_Symbol=Pfn2 Profilin
IPI00387185	0.423	NA	NA	0,0,	0,15,	0	7.5	7.5	0.0,0.0,	0.0,15.64,	0	7.82	Tax_Id=10090 Gene_Symbol=Atg4b Cysteine protease ATG4B
IPI00556867	0.423	NA	NA	0,0,	15,0,	0	7.5	7.5	0.0,0.0,	15.03,0.0,	0	7.516	Tax_Id=10090 Gene_Symbol=Maged1 Uncharacterized protein (Fragment)
IPI00857943	0.423	NA	NA	0,0,	15,0,	0	7.5	7.5	0.0,0.0,	15.03,0.0,	0	7.516	Tax_Id=10090 Gene_Symbol=Sgsm1 Uncharacterized protein
IPI00856664	0.031	NA	NA	0,0,	9,6,	0	7.5	7.5	0.0,0.0,	9.019,6.255,	0	7.637	Tax_Id=10090 Gene_Symbol=Dnajc2 Uncharacterized protein
IPI00830804	0.303	-2.19	0.219	0,3,	10,3,	1.5	6.5	8	0.0,2.882,	10.02,3.128,	1.441	6.575	Tax_Id=10090 Gene_Symbol=Dip2a Disco-interacting protein 2 homolog A
IPI00875363	0.303	-2.19	0.219	0,3,	10,3,	1.5	6.5	8	0.0,2.882,	10.02,3.128,	1.441	6.575	Tax_Id=10090 Gene_Symbol=Dip2a Uncharacterized protein
IPI00464309	0.087	-2.153	0.225	3,0,	6,7,	1.5	6.5	8	2.993,0.0,	6.014,7.298,	1.497	6.656	Tax_Id=10090 Gene_Symbol=Tbc1d9 Isoform 1 of TBC1 domain family member 9
IPI00222145	0.087	-2.153	0.225	3,0,	6,7,	1.5	6.5	8	2.993,0.0,	6.014,7.298,	1.497	6.656	Tax_Id=10090 Gene_Symbol=Tbc1d9 Isoform 2 of TBC1 domain family member 9
IPI00114947	0.085	-1.656	0.317	1,3,	7,5,	2	6	8	0.9981,2.882,	7.016,5.214,	1.94	6.115	Tax_Id=10090 Gene_Symbol=Ghdc GH3 domain-containing protein
IPI00421197	0.381	-1.203	0.434	1,4,	8,3,	2.5	5.5	8	0.9981,3.842,	8.017,3.128,	2.42	5.572	Tax_Id=10090 Gene_Symbol=Paxip1 PAX-interacting protein 1
IPI00342962	0.061	-1.197	0.436	3,2,	5,6,	2.5	5.5	8	2.993,1.921,	5.01,6.255,	2.457	5.633	Tax_Id=10090 Gene_Symbol=Cpa2 Carboxypeptidase A2
IPI00928064	0.175	-1.187	0.439	3,2,	7,4,	2.5	5.5	8	2.993,1.921,	7.016,4.171,	2.457	5.593	Tax_Id=10090 Gene_Symbol=Mark1 MAP/microtubule affinity-regulating kinase
IPI00407018	0.668	-1.144	0.453	5,0,	11,0,	2.5	5.5	8	4.989,0.0,	11.02,0.0,	2.495	5.512	Tax_Id=10090 Gene_Symbol=Mprip Putative uncharacterized protein
IPI00128062	0.418	-0.824	0.565	1,5,	4,6,	3	5	8	0.9981,4.801,	4.009,6.255,	2.9	5.132	Tax_Id=10090 Gene_Symbol=Snx15 Sorting nexin-15
IPI00133744	0.408	-0.812	0.569	1,5,	6,4,	3	5	8	0.9981,4.801,	6.014,4.171,	2.9	5.092	Tax_Id=10090 Gene_Symbol=Ndufaf4 NADH dehydrogenase [ubiquinone] 1 alpha subcomplex assembly factor 4
IPI00127599	0.408	-0.812	0.569	1,5,	6,4,	3	5	8	0.9981,4.801,	6.014,4.171,	2.9	5.092	Tax_Id=10090 Gene_Symbol=Terf2 Isoform 1 of Telomeric repeat-binding factor 2
IPI00956885	0.408	-0.812	0.569	1,5,	6,4,	3	5	8	0.9981,4.801,	6.014,4.171,	2.9	5.092	Tax_Id=10090 Gene_Symbol=Terf2 telomeric repeat-binding factor 2 isoform 1
IPI00466413	0.408	-0.812	0.569	1,5,	6,4,	3	5	8	0.9981,4.801,	6.014,4.171,	2.9	5.092	Tax_Id=10090 Gene_Symbol=Terf2 Isoform 2 of Telomeric repeat-binding factor 2
IPI00875637	0.411	-0.811	0.57	3,3,	3,7,	3	5	8	2.993,2.882,	3.007,7.298,	2.937	5.153	Tax_Id=10090 Gene_Symbol=Yrdc 28 kDa protein
IPI00229852	0.411	-0.811	0.57	3,3,	3,7,	3	5	8	2.993,2.882,	3.007,7.298,	2.937	5.153	Tax_Id=10090 Gene_Symbol=Yrdc YrdC domain-containing protein, mitochondrial
IPI00116442	0.575	-0.807	0.572	4,2,	2,8,	3	5	8	3.992,1.921,	2.004,8.342,	2.957	5.173	Tax_Id=10090 Gene_Symbol=Hdgfrp2 Isoform 3 of Hepatoma-derived growth factor-related protein 2
IPI00885518	0.575	-0.807	0.572	4,2,	2,8,	3	5	8	3.992,1.921,	2.004,8.342,	2.957	5.173	Tax_Id=10090 Gene_Symbol=Hdgfrp2 Isoform 2 of Hepatoma-derived growth factor-related protein 2
IPI00875101	0.575	-0.807	0.572	4,2,	2,8,	3	5	8	3.992,1.921,	2.004,8.342,	2.957	5.173	Tax_Id=10090 Gene_Symbol=Hdgfrp2 Isoform 1 of Hepatoma-derived growth factor-related protein 2
IPI01026802	0.575	-0.807	0.572	4,2,	2,8,	3	5	8	3.992,1.921,	2.004,8.342,	2.957	5.173	Tax_Id=10090 Gene_Symbol=Fmnl2 formin-like protein 2
IPI00849114	0.575	-0.807	0.572	4,2,	2,8,	3	5	8	3.992,1.921,	2.004,8.342,	2.957	5.173	Tax_Id=10090 Gene_Symbol=Fmnl2 Isoform 2 of Formin-like protein 2
IPI00345373	0.575	-0.807	0.572	4,2,	2,8,	3	5	8	3.992,1.921,	2.004,8.342,	2.957	5.173	Tax_Id=10090 Gene_Symbol=Fmnl2 Isoform 3 of Formin-like protein 2
IPI00968995	0.575	-0.807	0.572	4,2,	2,8,	3	5	8	3.992,1.921,	2.004,8.342,	2.957	5.173	Tax_Id=10090 Gene_Symbol=- Hepatoma-derived growth factor-related protein 2 isoform c
IPI01008535	0.575	-0.807	0.572	4,2,	2,8,	3	5	8	3.992,1.921,	2.004,8.342,	2.957	5.173	Tax_Id=10090 Gene_Symbol=Fmnl2 Uncharacterized protein
IPI00403559	0.575	-0.807	0.572	4,2,	2,8,	3	5	8	3.992,1.921,	2.004,8.342,	2.957	5.173	Tax_Id=10090 Gene_Symbol=Fmnl2 Isoform 1 of Formin-like protein 2
IPI00113696	0.454	-0.801	0.574	4,2,	3,7,	3	5	8	3.992,1.921,	3.007,7.298,	2.957	5.153	Tax_Id=10090 Gene_Symbol=Mt1 Metallothionein-1
IPI00470086	0.145	-0.794	0.577	3,3,	6,4,	3	5	8	2.993,2.882,	6.014,4.171,	2.937	5.092	Tax_Id=10090 Gene_Symbol=Aars2 Alanyl-tRNA synthetase, mitochondrial
IPI00223216	0.145	-0.794	0.577	3,3,	6,4,	3	5	8	2.993,2.882,	6.014,4.171,	2.937	5.092	Tax_Id=10090 Gene_Symbol=Tst Thiosulfate sulfurtransferase
IPI00330193	0.44	-0.776	0.584	5,1,	6,4,	3	5	8	4.989,0.9605,	6.014,4.171,	2.975	5.092	Tax_Id=10090 Gene_Symbol=Wdr47 WD repeat-containing protein 47
IPI00356147	0.553	-0.772	0.586	6,0,	5,5,	3	5	8	5.988,0.0,	5.01,5.214,	2.994	5.112	Tax_Id=10090 Gene_Symbol=Ablim1 Uncharacterized protein
IPI00831081	0.553	-0.772	0.586	6,0,	5,5,	3	5	8	5.988,0.0,	5.01,5.214,	2.994	5.112	Tax_Id=10090 Gene_Symbol=Ablim1 Uncharacterized protein
IPI01008357	0.423	NA	NA	0,0,	0,16,	0	8	8	0.0,0.0,	0.0,16.68,	0	8.342	Tax_Id=10090 Gene_Symbol=Pclo Uncharacterized protein
IPI00895176	0.423	NA	NA	0,0,	0,16,	0	8	8	0.0,0.0,	0.0,16.68,	0	8.342	Tax_Id=10090 Gene_Symbol=Exosc10 Exosome component 10
IPI00466820	0.423	NA	NA	0,0,	0,16,	0	8	8	0.0,0.0,	0.0,16.68,	0	8.342	Tax_Id=10090 Gene_Symbol=Rps8;Gm15501 40S ribosomal protein S8
IPI00280255	0.423	NA	NA	0,0,	0,16,	0	8	8	0.0,0.0,	0.0,16.68,	0	8.342	Tax_Id=10090 Gene_Symbol=Exosc10 Uncharacterized protein
IPI00988655	0.423	NA	NA	0,0,	0,16,	0	8	8	0.0,0.0,	0.0,16.68,	0	8.342	Tax_Id=10090 Gene_Symbol=Cog4 Uncharacterized protein
IPI01008517	0.423	NA	NA	0,0,	16,0,	0	8	8	0.0,0.0,	16.03,0.0,	0	8.017	Tax_Id=10090 Gene_Symbol=Ddhd2 Uncharacterized protein
IPI00666427	0.423	NA	NA	0,0,	16,0,	0	8	8	0.0,0.0,	16.03,0.0,	0	8.017	Tax_Id=10090 Gene_Symbol=Ddhd2 Isoform 2 of Phospholipase DDHD2
IPI00751149	0.423	NA	NA	0,0,	16,0,	0	8	8	0.0,0.0,	16.03,0.0,	0	8.017	Tax_Id=10090 Gene_Symbol=Dnajc24 Uncharacterized protein
IPI00845582	0.423	NA	NA	0,0,	16,0,	0	8	8	0.0,0.0,	16.03,0.0,	0	8.017	Tax_Id=10090 Gene_Symbol=1810014F10Rik Isoform 4 of Fucose mutarotase
IPI00761796	0.423	NA	NA	0,0,	16,0,	0	8	8	0.0,0.0,	16.03,0.0,	0	8.017	Tax_Id=10090 Gene_Symbol=Ids Uncharacterized protein
IPI00654058	0.423	NA	NA	0,0,	16,0,	0	8	8	0.0,0.0,	16.03,0.0,	0	8.017	Tax_Id=10090 Gene_Symbol=1810014F10Rik Isoform 5 of Fucose mutarotase
IPI00474373	0.423	NA	NA	0,0,	16,0,	0	8	8	0.0,0.0,	16.03,0.0,	0	8.017	Tax_Id=10090 Gene_Symbol=Sqstm1 Isoform 2 of Sequestosome-1
IPI00830563	0.011	NA	NA	0,0,	9,7,	0	8	8	0.0,0.0,	9.019,7.298,	0	8.159	Tax_Id=10090 Gene_Symbol=Spg7 Uncharacterized protein
IPI00318376	0.156	-1.737	0.3	4,0,	6,7,	2	6.5	8.5	3.992,0.0,	6.014,7.298,	1.996	6.656	Tax_Id=10090 Gene_Symbol=Ctrl chymotrypsin-like
IPI00120795	0.121	-1.342	0.394	1,4,	6,6,	2.5	6	8.5	0.9981,3.842,	6.014,6.255,	2.42	6.135	Tax_Id=10090 Gene_Symbol=Hlcs Biotin--protein ligase
IPI00126116	0.015	-1.331	0.398	2,3,	6,6,	2.5	6	8.5	1.996,2.882,	6.014,6.255,	2.439	6.135	Tax_Id=10090 Gene_Symbol=Orc4l Origin recognition complex subunit 4
IPI00880877	0.067	-1.326	0.399	2,3,	7,5,	2.5	6	8.5	1.996,2.882,	7.016,5.214,	2.439	6.115	Tax_Id=10090 Gene_Symbol=Bola3 Uncharacterized protein
IPI00880228	0.067	-1.326	0.399	2,3,	7,5,	2.5	6	8.5	1.996,2.882,	7.016,5.214,	2.439	6.115	Tax_Id=10090 Gene_Symbol=Bola3 Uncharacterized protein
IPI00229065	0.067	-1.326	0.399	2,3,	7,5,	2.5	6	8.5	1.996,2.882,	7.016,5.214,	2.439	6.115	Tax_Id=10090 Gene_Symbol=Bola3 BolA-like protein 3
IPI00473794	0.371	-1.289	0.409	5,0,	8,4,	2.5	6	8.5	4.989,0.0,	8.017,4.171,	2.495	6.094	Tax_Id=10090 Gene_Symbol=Mbnl1 Putative uncharacterized protein
IPI00466710	0.371	-1.289	0.409	5,0,	8,4,	2.5	6	8.5	4.989,0.0,	8.017,4.171,	2.495	6.094	Tax_Id=10090 Gene_Symbol=Mbnl1 Muscleblind-like protein 1
IPI00876197	0.371	-1.289	0.409	5,0,	8,4,	2.5	6	8.5	4.989,0.0,	8.017,4.171,	2.495	6.094	Tax_Id=10090 Gene_Symbol=Mbnl1 Uncharacterized protein (Fragment)
IPI00224114	0.371	-1.289	0.409	5,0,	8,4,	2.5	6	8.5	4.989,0.0,	8.017,4.171,	2.495	6.094	Tax_Id=10090 Gene_Symbol=Mbnl2 Isoform 2 of Muscleblind-like protein 2
IPI00975211	0.371	-1.289	0.409	5,0,	8,4,	2.5	6	8.5	4.989,0.0,	8.017,4.171,	2.495	6.094	Tax_Id=10090 Gene_Symbol=Mbnl2 Uncharacterized protein
IPI00653148	0.371	-1.289	0.409	5,0,	8,4,	2.5	6	8.5	4.989,0.0,	8.017,4.171,	2.495	6.094	Tax_Id=10090 Gene_Symbol=Usp3 Ubiquitin carboxyl-terminal hydrolase
IPI00123259	0.371	-1.289	0.409	5,0,	8,4,	2.5	6	8.5	4.989,0.0,	8.017,4.171,	2.495	6.094	Tax_Id=10090 Gene_Symbol=Mbnl1 muscleblind-like protein 1
IPI00828659	0.371	-1.289	0.409	5,0,	8,4,	2.5	6	8.5	4.989,0.0,	8.017,4.171,	2.495	6.094	Tax_Id=10090 Gene_Symbol=Mbnl2 Isoform 3 of Muscleblind-like protein 2
IPI00928500	0.7	-0.993	0.503	0,6,	0,11,	3	5.5	8.5	0.0,5.764,	0.0,11.47,	2.882	5.735	Tax_Id=10090 Gene_Symbol=Osgep Uncharacterized protein
IPI00274030	0.55	-0.951	0.517	0,6,	8,3,	3	5.5	8.5	0.0,5.764,	8.017,3.128,	2.882	5.572	Tax_Id=10090 Gene_Symbol=Srsf8 splicing factor, arginine/serine-rich 8
IPI00474317	0.479	-0.942	0.52	1,5,	8,3,	3	5.5	8.5	0.9981,4.801,	8.017,3.128,	2.9	5.572	Tax_Id=10090 Gene_Symbol=Hcfc2 host cell factor 2
IPI00173110	0.05	-0.939	0.522	3,3,	5,6,	3	5.5	8.5	2.993,2.882,	5.01,6.255,	2.937	5.633	Tax_Id=10090 Gene_Symbol=Wdr45l WD repeat domain phosphoinositide-interacting protein 3
IPI00132448	0.511	-0.592	0.663	3,4,	3,7,	3.5	5	8.5	2.993,3.842,	3.007,7.298,	3.417	5.153	Tax_Id=10090 Gene_Symbol=Mrps17 28S ribosomal protein S17, mitochondrial
IPI00405390	0.511	-0.592	0.663	3,4,	3,7,	3.5	5	8.5	2.993,3.842,	3.007,7.298,	3.417	5.153	Tax_Id=10090 Gene_Symbol=Nudt9 ADP-ribose pyrophosphatase, mitochondrial
IPI00118666	0.347	-0.589	0.665	2,5,	5,5,	3.5	5	8.5	1.996,4.801,	5.01,5.214,	3.399	5.112	Tax_Id=10090 Gene_Symbol=Rabl5 Rab-like protein 5
IPI00226872	0.289	-0.587	0.666	3,4,	4,6,	3.5	5	8.5	2.993,3.842,	4.009,6.255,	3.417	5.132	Tax_Id=10090 Gene_Symbol=Efhd2 Uncharacterized protein
IPI00754944	0.289	-0.587	0.666	3,4,	4,6,	3.5	5	8.5	2.993,3.842,	4.009,6.255,	3.417	5.132	Tax_Id=10090 Gene_Symbol=Dullard CTD nuclear envelope phosphatase 1
IPI00756632	0.06	-0.581	0.668	3,4,	5,5,	3.5	5	8.5	2.993,3.842,	5.01,5.214,	3.417	5.112	Tax_Id=10090 Gene_Symbol=Gls Uncharacterized protein
IPI00606087	0.06	-0.581	0.668	3,4,	5,5,	3.5	5	8.5	2.993,3.842,	5.01,5.214,	3.417	5.112	Tax_Id=10090 Gene_Symbol=Med23 mediator of RNA polymerase II transcription subunit 23 isoform 2
IPI00223861	0.06	-0.581	0.668	3,4,	5,5,	3.5	5	8.5	2.993,3.842,	5.01,5.214,	3.417	5.112	Tax_Id=10090 Gene_Symbol=Paox Isoform 1 of Peroxisomal N(1)-acetyl-spermine/spermidine oxidase
IPI00988679	0.06	-0.581	0.668	3,4,	5,5,	3.5	5	8.5	2.993,3.842,	5.01,5.214,	3.417	5.112	Tax_Id=10090 Gene_Symbol=Med23 Isoform 1 of Mediator of RNA polymerase II transcription subunit 23
IPI00761816	0.06	-0.581	0.668	3,4,	5,5,	3.5	5	8.5	2.993,3.842,	5.01,5.214,	3.417	5.112	Tax_Id=10090 Gene_Symbol=Med23 mediator of RNA polymerase II transcription subunit 23 isoform 1
IPI00911179	0.309	-0.578	0.67	4,3,	4,6,	3.5	5	8.5	3.992,2.882,	4.009,6.255,	3.437	5.132	Tax_Id=10090 Gene_Symbol=Zfp207 zinc finger protein 207 isoform 4
IPI00284515	0.309	-0.578	0.67	4,3,	4,6,	3.5	5	8.5	3.992,2.882,	4.009,6.255,	3.437	5.132	Tax_Id=10090 Gene_Symbol=Zfp207 zinc finger protein 207 isoform 3
IPI00125510	0.309	-0.578	0.67	4,3,	4,6,	3.5	5	8.5	3.992,2.882,	4.009,6.255,	3.437	5.132	Tax_Id=10090 Gene_Symbol=Zfp207 zinc finger protein 207 isoform 1
IPI00911149	0.309	-0.578	0.67	4,3,	4,6,	3.5	5	8.5	3.992,2.882,	4.009,6.255,	3.437	5.132	Tax_Id=10090 Gene_Symbol=Zfp207 zinc finger protein 207 isoform 2
IPI00515716	0.557	-0.577	0.67	2,5,	7,3,	3.5	5	8.5	1.996,4.801,	7.016,3.128,	3.399	5.072	Tax_Id=10090 Gene_Symbol=Aig1 Isoform 2 of Androgen-induced gene 1 protein
IPI00988451	0.241	-0.575	0.671	3,4,	6,4,	3.5	5	8.5	2.993,3.842,	6.014,4.171,	3.417	5.092	Tax_Id=10090 Gene_Symbol=Tmsb15b2 Uncharacterized protein (Fragment)
IPI00309658	0.471	-0.571	0.673	5,2,	4,6,	3.5	5	8.5	4.989,1.921,	4.009,6.255,	3.455	5.132	Tax_Id=10090 Gene_Symbol=Tmod1 Tropomodulin-1
IPI00226110	0.264	-0.567	0.675	4,3,	6,4,	3.5	5	8.5	3.992,2.882,	6.014,4.171,	3.437	5.092	Tax_Id=10090 Gene_Symbol=Tbcel Isoform 1 of Tubulin-specific chaperone cofactor E-like protein
IPI00226608	0.264	-0.567	0.675	4,3,	6,4,	3.5	5	8.5	3.992,2.882,	6.014,4.171,	3.437	5.092	Tax_Id=10090 Gene_Symbol=Tbcel Isoform 2 of Tubulin-specific chaperone cofactor E-like protein
IPI00127934	0.394	-0.565	0.676	5,2,	5,5,	3.5	5	8.5	4.989,1.921,	5.01,5.214,	3.455	5.112	Tax_Id=10090 Gene_Symbol=Pxk Isoform 1 of PX domain-containing protein kinase-like protein
IPI00226687	0.394	-0.565	0.676	5,2,	5,5,	3.5	5	8.5	4.989,1.921,	5.01,5.214,	3.455	5.112	Tax_Id=10090 Gene_Symbol=Ndufaf1 complex I intermediate-associated protein 30, mitochondrial
IPI00387393	0.504	-0.561	0.678	4,3,	7,3,	3.5	5	8.5	3.992,2.882,	7.016,3.128,	3.437	5.072	Tax_Id=10090 Gene_Symbol=Dph2 Diphthamide biosynthesis protein 2
IPI00750982	0.701	-0.544	0.686	7,0,	6,4,	3.5	5	8.5	6.985,0.0,	6.014,4.171,	3.493	5.092	Tax_Id=10090 Gene_Symbol=Ibtk Isoform 1 of Inhibitor of Bruton tyrosine kinase
IPI00749669	0.423	NA	NA	0,0,	0,17,	0	8.5	8.5	0.0,0.0,	0.0,17.72,	0	8.862	Tax_Id=10090 Gene_Symbol=Slk Isoform 2 of STE20-like serine/threonine-protein kinase
IPI00830704	0.423	NA	NA	0,0,	17,0,	0	8.5	8.5	0.0,0.0,	17.04,0.0,	0	8.519	Tax_Id=10090 Gene_Symbol=Tpm1 Uncharacterized protein
IPI00403350	0.423	NA	NA	0,0,	17,0,	0	8.5	8.5	0.0,0.0,	17.04,0.0,	0	8.519	Tax_Id=10090 Gene_Symbol=Atg16l1 Isoform 3 of Autophagy-related protein 16-1
IPI00555120	0.423	NA	NA	0,0,	17,0,	0	8.5	8.5	0.0,0.0,	17.04,0.0,	0	8.519	Tax_Id=10090 Gene_Symbol=Atg16l1 Uncharacterized protein
IPI01027707	0.423	NA	NA	0,0,	17,0,	0	8.5	8.5	0.0,0.0,	17.04,0.0,	0	8.519	Tax_Id=10090 Gene_Symbol=Atg16l1 Uncharacterized protein
IPI00348094	0.423	NA	NA	0,0,	17,0,	0	8.5	8.5	0.0,0.0,	17.04,0.0,	0	8.519	Tax_Id=10090 Gene_Symbol=Tubb1 Uncharacterized protein
IPI00554838	0.423	NA	NA	0,0,	17,0,	0	8.5	8.5	0.0,0.0,	17.04,0.0,	0	8.519	Tax_Id=10090 Gene_Symbol=Atg16l1 Isoform 5 of Autophagy-related protein 16-1
IPI00554885	0.423	NA	NA	0,0,	17,0,	0	8.5	8.5	0.0,0.0,	17.04,0.0,	0	8.519	Tax_Id=10090 Gene_Symbol=Atg16l1 Isoform 4 of Autophagy-related protein 16-1
IPI00650041	0.085	NA	NA	0,0,	6,11,	0	8.5	8.5	0.0,0.0,	6.014,11.47,	0	8.742	Tax_Id=10090 Gene_Symbol=Zfp326 Isoform 2 of Zinc finger protein 326
IPI00856847	0.085	NA	NA	0,0,	6,11,	0	8.5	8.5	0.0,0.0,	6.014,11.47,	0	8.742	Tax_Id=10090 Gene_Symbol=Zfp326 Uncharacterized protein
IPI00886391	0.006	NA	NA	0,0,	8,9,	0	8.5	8.5	0.0,0.0,	8.017,9.385,	0	8.701	Tax_Id=10090 Gene_Symbol=Mpv17 Uncharacterized protein
IPI00918370	0.006	NA	NA	0,0,	8,9,	0	8.5	8.5	0.0,0.0,	8.017,9.385,	0	8.701	Tax_Id=10090 Gene_Symbol=Mpv17 Uncharacterized protein
IPI00918868	0.006	NA	NA	0,0,	8,9,	0	8.5	8.5	0.0,0.0,	8.017,9.385,	0	8.701	Tax_Id=10090 Gene_Symbol=Mpv17 Uncharacterized protein
IPI00918872	0.006	NA	NA	0,0,	8,9,	0	8.5	8.5	0.0,0.0,	8.017,9.385,	0	8.701	Tax_Id=10090 Gene_Symbol=Mpv17 Uncharacterized protein
IPI00831221	0.006	NA	NA	0,0,	8,9,	0	8.5	8.5	0.0,0.0,	8.017,9.385,	0	8.701	Tax_Id=10090 Gene_Symbol=Mpv17 20 kDa protein
IPI00990293	0.063	-2.359	0.195	3,0,	7,8,	1.5	7.5	9	2.993,0.0,	7.016,8.342,	1.497	7.679	Tax_Id=10090 Gene_Symbol=Epb4.1l2 band 4.1-like protein 2
IPI00309481	0.063	-2.359	0.195	3,0,	7,8,	1.5	7.5	9	2.993,0.0,	7.016,8.342,	1.497	7.679	Tax_Id=10090 Gene_Symbol=Epb4.1l2 Band 4.1-like protein 2
IPI00330289	0.063	-2.359	0.195	3,0,	7,8,	1.5	7.5	9	2.993,0.0,	7.016,8.342,	1.497	7.679	Tax_Id=10090 Gene_Symbol=Epb4.1l2 Uncharacterized protein
IPI00831300	0.224	-1.467	0.362	0,5,	7,6,	2.5	6.5	9	0.0,4.801,	7.016,6.255,	2.401	6.635	Tax_Id=10090 Gene_Symbol=Ddx47 Uncharacterized protein
IPI00267845	0.269	-1.462	0.363	0,5,	8,5,	2.5	6.5	9	0.0,4.801,	8.017,5.214,	2.401	6.616	Tax_Id=10090 Gene_Symbol=Lrrc1 Isoform 3 of Leucine-rich repeat-containing protein 1
IPI00555048	0.269	-1.462	0.363	0,5,	8,5,	2.5	6.5	9	0.0,4.801,	8.017,5.214,	2.401	6.616	Tax_Id=10090 Gene_Symbol=Ifih1 Isoform 2 of Interferon-induced helicase C domain-containing protein 1
IPI00990068	0.457	-1.099	0.467	0,6,	4,8,	3	6	9	0.0,5.764,	4.009,8.342,	2.882	6.175	Tax_Id=10090 Gene_Symbol=Gm6988 40S ribosomal protein S25-like
IPI00116173	0.402	-1.095	0.468	0,6,	5,7,	3	6	9	0.0,5.764,	5.01,7.298,	2.882	6.154	Tax_Id=10090 Gene_Symbol=Rabep2 Isoform 2 of Rab GTPase-binding effector protein 2
IPI00886106	0.396	-1.085	0.471	0,6,	7,5,	3	6	9	0.0,5.764,	7.016,5.214,	2.882	6.115	Tax_Id=10090 Gene_Symbol=Khk Uncharacterized protein
IPI00114647	0.518	-1.081	0.473	3,3,	2,10,	3	6	9	2.993,2.882,	2.004,10.43,	2.937	6.215	Tax_Id=10090 Gene_Symbol=Dhps Deoxyhypusine synthase
IPI00654371	0.132	-1.067	0.477	2,4,	7,5,	3	6	9	1.996,3.842,	7.016,5.214,	2.919	6.115	Tax_Id=10090 Gene_Symbol=Glmn glomulin isoform b
IPI00116713	0.132	-1.067	0.477	2,4,	7,5,	3	6	9	1.996,3.842,	7.016,5.214,	2.919	6.115	Tax_Id=10090 Gene_Symbol=Glmn Glomulin
IPI00119881	0.132	-1.067	0.477	2,4,	7,5,	3	6	9	1.996,3.842,	7.016,5.214,	2.919	6.115	Tax_Id=10090 Gene_Symbol=Gpatch1 G patch domain-containing protein 1
IPI00885657	0.132	-1.067	0.477	2,4,	7,5,	3	6	9	1.996,3.842,	7.016,5.214,	2.919	6.115	Tax_Id=10090 Gene_Symbol=Gpatch1 Uncharacterized protein
IPI00754365	0.132	-1.067	0.477	2,4,	7,5,	3	6	9	1.996,3.842,	7.016,5.214,	2.919	6.115	Tax_Id=10090 Gene_Symbol=Gpatch1 Putative uncharacterized protein
IPI00223185	0.002	-1.062	0.479	3,3,	6,6,	3	6	9	2.993,2.882,	6.014,6.255,	2.937	6.135	Tax_Id=10090 Gene_Symbol=Prkab1 5&#039;-AMP-activated protein kinase subunit beta-1
IPI00337948	0.093	-1.053	0.482	4,2,	6,6,	3	6	9	3.992,1.921,	6.014,6.255,	2.957	6.135	Tax_Id=10090 Gene_Symbol=Ptpn12 Tyrosine-protein phosphatase non-receptor type 12
IPI00751430	0.603	-0.734	0.601	0,7,	7,4,	3.5	5.5	9	0.0,6.723,	7.016,4.171,	3.362	5.593	Tax_Id=10090 Gene_Symbol=Bcl2l1 Uncharacterized protein
IPI00406354	0.603	-0.734	0.601	0,7,	7,4,	3.5	5.5	9	0.0,6.723,	7.016,4.171,	3.362	5.593	Tax_Id=10090 Gene_Symbol=Bcl2l1 Isoform Bcl-X(beta) of Bcl-2-like protein 1
IPI00474590	0.603	-0.734	0.601	0,7,	7,4,	3.5	5.5	9	0.0,6.723,	7.016,4.171,	3.362	5.593	Tax_Id=10090 Gene_Symbol=Bcl2l1 Uncharacterized protein
IPI00227924	0.603	-0.734	0.601	0,7,	7,4,	3.5	5.5	9	0.0,6.723,	7.016,4.171,	3.362	5.593	Tax_Id=10090 Gene_Symbol=Bcl2l1 Isoform Bcl-X(delta-TM) of Bcl-2-like protein 1
IPI00405108	0.283	-0.729	0.603	2,5,	5,6,	3.5	5.5	9	1.996,4.801,	5.01,6.255,	3.399	5.633	Tax_Id=10090 Gene_Symbol=Sco2 Protein SCO2 homolog, mitochondrial
IPI00109588	0.268	-0.724	0.605	2,5,	6,5,	3.5	5.5	9	1.996,4.801,	6.014,5.214,	3.399	5.614	Tax_Id=10090 Gene_Symbol=Col4a1 Collagen alpha-1(IV) chain
IPI00226311	0.119	-0.713	0.61	4,3,	5,6,	3.5	5.5	9	3.992,2.882,	5.01,6.255,	3.437	5.633	Tax_Id=10090 Gene_Symbol=Tnrc6b Isoform 1 of Trinucleotide repeat-containing gene 6B protein
IPI00454102	0.119	-0.713	0.61	4,3,	5,6,	3.5	5.5	9	3.992,2.882,	5.01,6.255,	3.437	5.633	Tax_Id=10090 Gene_Symbol=Tnrc6b trinucleotide repeat-containing gene 6B protein isoform 2
IPI00395193	0.28	-0.711	0.611	3,4,	7,4,	3.5	5.5	9	2.993,3.842,	7.016,4.171,	3.417	5.593	Tax_Id=10090 Gene_Symbol=Rtn1 Reticulon-1
IPI00132415	0.319	-0.705	0.613	5,2,	5,6,	3.5	5.5	9	4.989,1.921,	5.01,6.255,	3.455	5.633	Tax_Id=10090 Gene_Symbol=Dimt1 Probable dimethyladenosine transferase
IPI00380738	0.477	-0.705	0.613	3,4,	8,3,	3.5	5.5	9	2.993,3.842,	8.017,3.128,	3.417	5.572	Tax_Id=10090 Gene_Symbol=Srsf15 Uncharacterized protein
IPI00895322	0.008	NA	NA	0,0,	10,8,	0	9	9	0.0,0.0,	10.02,8.342,	0	9.182	Tax_Id=10090 Gene_Symbol=Snrpa Uncharacterized protein
IPI00474943	0.137	-1.991	0.252	0,4,	9,6,	2	7.5	9.5	0.0,3.842,	9.019,6.255,	1.921	7.637	Tax_Id=10090 Gene_Symbol=Tprkb Tprkb protein
IPI00468696	0.546	-1.968	0.256	0,4,	15,0,	2	7.5	9.5	0.0,3.842,	15.03,0.0,	1.921	7.516	Tax_Id=10090 Gene_Symbol=Krt42 Keratin, type I cytoskeletal 42
IPI00125853	0.063	-1.557	0.34	2,3,	6,8,	2.5	7	9.5	1.996,2.882,	6.014,8.342,	2.439	7.178	Tax_Id=10090 Gene_Symbol=Slc25a15 Mitochondrial ornithine transporter 1
IPI00974957	0.292	-1.529	0.347	5,0,	5,9,	2.5	7	9.5	4.989,0.0,	5.01,9.385,	2.495	7.198	Tax_Id=10090 Gene_Symbol=Tra2a Uncharacterized protein
IPI00403938	0.274	-1.203	0.434	1,5,	5,8,	3	6.5	9.5	0.9981,4.801,	5.01,8.342,	2.9	6.676	Tax_Id=10090 Gene_Symbol=Tnc Isoform 1 of Tenascin
IPI00420656	0.274	-1.203	0.434	1,5,	5,8,	3	6.5	9.5	0.9981,4.801,	5.01,8.342,	2.9	6.676	Tax_Id=10090 Gene_Symbol=Tnc Isoform 2 of Tenascin
IPI00625995	0.08	-1.189	0.439	2,4,	6,7,	3	6.5	9.5	1.996,3.842,	6.014,7.298,	2.919	6.656	Tax_Id=10090 Gene_Symbol=Gatad2a transcriptional repressor p66 alpha isoform a
IPI00654313	0.66	-1.178	0.442	6,0,	0,13,	3	6.5	9.5	5.988,0.0,	0.0,13.55,	2.994	6.777	Tax_Id=10090 Gene_Symbol=Hdgfrp3 Putative uncharacterized protein
IPI00117834	0.12	-1.171	0.444	3,3,	8,5,	3	6.5	9.5	2.993,2.882,	8.017,5.214,	2.937	6.616	Tax_Id=10090 Gene_Symbol=Lsr Isoform 1 of Lipolysis-stimulated lipoprotein receptor
IPI00761721	0.12	-1.171	0.444	3,3,	8,5,	3	6.5	9.5	2.993,2.882,	8.017,5.214,	2.937	6.616	Tax_Id=10090 Gene_Symbol=Lsr Isoform 2 of Lipolysis-stimulated lipoprotein receptor
IPI00761568	0.12	-1.171	0.444	3,3,	8,5,	3	6.5	9.5	2.993,2.882,	8.017,5.214,	2.937	6.616	Tax_Id=10090 Gene_Symbol=Lsr Isoform 3 of Lipolysis-stimulated lipoprotein receptor
IPI00828528	0.64	-1.158	0.448	2,4,	13,0,	3	6.5	9.5	1.996,3.842,	13.03,0.0,	2.919	6.514	Tax_Id=10090 Gene_Symbol=Krt14 Type I epidermal keratin (Fragment)
IPI00649969	0.354	-1.153	0.45	6,0,	6,7,	3	6.5	9.5	5.988,0.0,	6.014,7.298,	2.994	6.656	Tax_Id=10090 Gene_Symbol=Mycbp Uncharacterized protein
IPI00750382	0.496	-0.868	0.548	0,7,	6,6,	3.5	6	9.5	0.0,6.723,	6.014,6.255,	3.362	6.135	Tax_Id=10090 Gene_Symbol=Stau1 Uncharacterized protein
IPI00756688	0.496	-0.868	0.548	0,7,	6,6,	3.5	6	9.5	0.0,6.723,	6.014,6.255,	3.362	6.135	Tax_Id=10090 Gene_Symbol=Stau1 double-stranded RNA-binding protein Staufen homolog 1 isoform 2
IPI00340529	0.245	-0.847	0.556	2,5,	7,5,	3.5	6	9.5	1.996,4.801,	7.016,5.214,	3.399	6.115	Tax_Id=10090 Gene_Symbol=Gtf3c3 Uncharacterized protein
IPI00918064	0.375	-0.842	0.558	2,5,	8,4,	3.5	6	9.5	1.996,4.801,	8.017,4.171,	3.399	6.094	Tax_Id=10090 Gene_Symbol=Svil Uncharacterized protein
IPI00928055	0.375	-0.842	0.558	2,5,	8,4,	3.5	6	9.5	1.996,4.801,	8.017,4.171,	3.399	6.094	Tax_Id=10090 Gene_Symbol=Svil Uncharacterized protein
IPI00918245	0.375	-0.842	0.558	2,5,	8,4,	3.5	6	9.5	1.996,4.801,	8.017,4.171,	3.399	6.094	Tax_Id=10090 Gene_Symbol=Svil Uncharacterized protein
IPI00170232	0.375	-0.842	0.558	2,5,	8,4,	3.5	6	9.5	1.996,4.801,	8.017,4.171,	3.399	6.094	Tax_Id=10090 Gene_Symbol=Svil Supervillin
IPI00651788	0.166	-0.84	0.558	4,3,	5,7,	3.5	6	9.5	3.992,2.882,	5.01,7.298,	3.437	6.154	Tax_Id=10090 Gene_Symbol=Atpbd4 Isoform 2 of ATP-binding domain-containing protein 4
IPI00131913	0.166	-0.84	0.558	4,3,	5,7,	3.5	6	9.5	3.992,2.882,	5.01,7.298,	3.437	6.154	Tax_Id=10090 Gene_Symbol=Atpbd4 Isoform 1 of ATP-binding domain-containing protein 4
IPI00130436	0.166	-0.84	0.558	4,3,	5,7,	3.5	6	9.5	3.992,2.882,	5.01,7.298,	3.437	6.154	Tax_Id=10090 Gene_Symbol=Brix1 Ribosome biogenesis protein BRX1 homolog
IPI00881444	0.114	-0.839	0.559	3,4,	7,5,	3.5	6	9.5	2.993,3.842,	7.016,5.214,	3.417	6.115	Tax_Id=10090 Gene_Symbol=Cpsf3l Uncharacterized protein
IPI00467084	0.114	-0.839	0.559	3,4,	7,5,	3.5	6	9.5	2.993,3.842,	7.016,5.214,	3.417	6.115	Tax_Id=10090 Gene_Symbol=Cpsf3l Integrator complex subunit 11
IPI00228616	0.581	-0.822	0.566	7,0,	4,8,	3.5	6	9.5	6.985,0.0,	4.009,8.342,	3.493	6.175	Tax_Id=10090 Gene_Symbol=Hist1h1a Histone H1.1
IPI00229720	0.402	-0.529	0.693	4,4,	4,7,	4	5.5	9.5	3.992,3.842,	4.009,7.298,	3.917	5.653	Tax_Id=10090 Gene_Symbol=Vps37a Isoform 1 of Vacuolar protein sorting-associated protein 37A
IPI00845565	0.402	-0.529	0.693	4,4,	4,7,	4	5.5	9.5	3.992,3.842,	4.009,7.298,	3.917	5.653	Tax_Id=10090 Gene_Symbol=Vps37a Isoform 3 of Vacuolar protein sorting-associated protein 37A
IPI00130475	0.112	-0.524	0.695	4,4,	5,6,	4	5.5	9.5	3.992,3.842,	5.01,6.255,	3.917	5.633	Tax_Id=10090 Gene_Symbol=Ttc1 Tetratricopeptide repeat protein 1
IPI00457680	0.112	-0.524	0.695	4,4,	5,6,	4	5.5	9.5	3.992,3.842,	5.01,6.255,	3.917	5.633	Tax_Id=10090 Gene_Symbol=Mon1a Isoform 1 of Vacuolar fusion protein MON1 homolog A
IPI00132142	0.112	-0.524	0.695	4,4,	5,6,	4	5.5	9.5	3.992,3.842,	5.01,6.255,	3.917	5.633	Tax_Id=10090 Gene_Symbol=Atg3 Ubiquitin-like-conjugating enzyme ATG3
IPI00124856	0.472	-0.523	0.696	5,3,	4,7,	4	5.5	9.5	4.989,2.882,	4.009,7.298,	3.936	5.653	Tax_Id=10090 Gene_Symbol=Tbk1 Serine/threonine-protein kinase TBK1
IPI00407389	0.827	-0.521	0.697	0,8,	11,0,	4	5.5	9.5	0.0,7.683,	11.02,0.0,	3.842	5.512	Tax_Id=10090 Gene_Symbol=Ogfr Uncharacterized protein
IPI00623890	0.053	-0.519	0.698	4,4,	6,5,	4	5.5	9.5	3.992,3.842,	6.014,5.214,	3.917	5.614	Tax_Id=10090 Gene_Symbol=Dlg3 Uncharacterized protein
IPI00122038	0.053	-0.519	0.698	4,4,	6,5,	4	5.5	9.5	3.992,3.842,	6.014,5.214,	3.917	5.614	Tax_Id=10090 Gene_Symbol=Ddx27 Isoform 1 of Probable ATP-dependent RNA helicase DDX27
IPI00776223	0.053	-0.519	0.698	4,4,	6,5,	4	5.5	9.5	3.992,3.842,	6.014,5.214,	3.917	5.614	Tax_Id=10090 Gene_Symbol=Dlg3 disks large homolog 3 isoform 3
IPI00136350	0.053	-0.519	0.698	4,4,	6,5,	4	5.5	9.5	3.992,3.842,	6.014,5.214,	3.917	5.614	Tax_Id=10090 Gene_Symbol=Dlg3 Disks large homolog 3
IPI00968378	0.053	-0.519	0.698	4,4,	6,5,	4	5.5	9.5	3.992,3.842,	6.014,5.214,	3.917	5.614	Tax_Id=10090 Gene_Symbol=Dlg3 disks large homolog 3 isoform 4
IPI00753580	0.053	-0.519	0.698	4,4,	6,5,	4	5.5	9.5	3.992,3.842,	6.014,5.214,	3.917	5.614	Tax_Id=10090 Gene_Symbol=Dlg3 disks large homolog 3 isoform 2
IPI00116228	0.053	-0.519	0.698	4,4,	6,5,	4	5.5	9.5	3.992,3.842,	6.014,5.214,	3.917	5.614	Tax_Id=10090 Gene_Symbol=Ppif Peptidyl-prolyl cis-trans isomerase F, mitochondrial
IPI01026982	0.3	-0.517	0.699	5,3,	5,6,	4	5.5	9.5	4.989,2.882,	5.01,6.255,	3.936	5.633	Tax_Id=10090 Gene_Symbol=Ppp1r10 serine/threonine-protein phosphatase 1 regulatory subunit 10 isoform 2
IPI00553250	0.3	-0.517	0.699	5,3,	5,6,	4	5.5	9.5	4.989,2.882,	5.01,6.255,	3.936	5.633	Tax_Id=10090 Gene_Symbol=Ppp1r10 Isoform 2 of Serine/threonine-protein phosphatase 1 regulatory subunit 10
IPI00330483	0.3	-0.517	0.699	5,3,	5,6,	4	5.5	9.5	4.989,2.882,	5.01,6.255,	3.936	5.633	Tax_Id=10090 Gene_Symbol=Ppp1r10 Isoform 1 of Serine/threonine-protein phosphatase 1 regulatory subunit 10
IPI00224370	0.36	-0.514	0.7	4,4,	7,4,	4	5.5	9.5	3.992,3.842,	7.016,4.171,	3.917	5.593	Tax_Id=10090 Gene_Symbol=Mela Gag protein
IPI00226930	0.69	-0.511	0.702	3,5,	9,2,	4	5.5	9.5	2.993,4.801,	9.019,2.085,	3.897	5.552	Tax_Id=10090 Gene_Symbol=Hat1 Uncharacterized protein
IPI00108960	0.507	-0.505	0.704	6,2,	6,5,	4	5.5	9.5	5.988,1.921,	6.014,5.214,	3.955	5.614	Tax_Id=10090 Gene_Symbol=Fbxl16 F-box/LRR-repeat protein 16
IPI00135939	0.507	-0.505	0.704	6,2,	6,5,	4	5.5	9.5	5.988,1.921,	6.014,5.214,	3.955	5.614	Tax_Id=10090 Gene_Symbol=Fdx1 Adrenodoxin, mitochondrial
IPI00880455	0.601	-0.502	0.706	5,3,	8,3,	4	5.5	9.5	4.989,2.882,	8.017,3.128,	3.936	5.572	Tax_Id=10090 Gene_Symbol=Slc4a1ap Uncharacterized protein
IPI00880321	0.601	-0.502	0.706	5,3,	8,3,	4	5.5	9.5	4.989,2.882,	8.017,3.128,	3.936	5.572	Tax_Id=10090 Gene_Symbol=Slc4a1ap Uncharacterized protein
IPI00117662	0.601	-0.502	0.706	5,3,	8,3,	4	5.5	9.5	4.989,2.882,	8.017,3.128,	3.936	5.572	Tax_Id=10090 Gene_Symbol=Slc4a1ap solute carrier family 4 (anion exchanger), member 1, adaptor protein
IPI01023145	0.423	NA	NA	0,0,	0,19,	0	9.5	9.5	0.0,0.0,	0.0,19.81,	0	9.905	Tax_Id=10090 Gene_Symbol=Rpl21 Ribosomal protein L21
IPI00990261	0.423	NA	NA	0,0,	0,19,	0	9.5	9.5	0.0,0.0,	0.0,19.81,	0	9.905	Tax_Id=10090 Gene_Symbol=Vps28 21 kDa protein
IPI00875087	0.423	NA	NA	0,0,	0,19,	0	9.5	9.5	0.0,0.0,	0.0,19.81,	0	9.905	Tax_Id=10090 Gene_Symbol=Gm10916 Uncharacterized protein
IPI00986691	0.423	NA	NA	0,0,	19,0,	0	9.5	9.5	0.0,0.0,	19.04,0.0,	0	9.521	Tax_Id=10090 Gene_Symbol=Psmd13 Uncharacterized protein
IPI00462975	0.423	NA	NA	0,0,	19,0,	0	9.5	9.5	0.0,0.0,	19.04,0.0,	0	9.521	Tax_Id=10090 Gene_Symbol=Gm5637 actin-related protein 2/3 complex subunit 1B-like
IPI00311515	0.03	NA	NA	0,0,	8,11,	0	9.5	9.5	0.0,0.0,	8.017,11.47,	0	9.743	Tax_Id=10090 Gene_Symbol=Napb Beta-soluble NSF attachment protein
IPI00830170	0.005	NA	NA	0,0,	9,10,	0	9.5	9.5	0.0,0.0,	9.019,10.43,	0	9.722	Tax_Id=10090 Gene_Symbol=Lace1 Uncharacterized protein
IPI00654263	0.163	-1.673	0.314	0,5,	8,7,	2.5	7.5	10	0.0,4.801,	8.017,7.298,	2.401	7.658	Tax_Id=10090 Gene_Symbol=- Putative uncharacterized protein (Fragment)
IPI00608093	0.103	-1.298	0.407	2,4,	6,8,	3	7	10	1.996,3.842,	6.014,8.342,	2.919	7.178	Tax_Id=10090 Gene_Symbol=Tmem201 Putative uncharacterized protein
IPI00462562	0.103	-1.298	0.407	2,4,	6,8,	3	7	10	1.996,3.842,	6.014,8.342,	2.919	7.178	Tax_Id=10090 Gene_Symbol=Tmem201 Isoform 1 of Transmembrane protein 201
IPI00895516	0.103	-1.298	0.407	2,4,	6,8,	3	7	10	1.996,3.842,	6.014,8.342,	2.919	7.178	Tax_Id=10090 Gene_Symbol=- Transmembrane protein 201
IPI00894677	0.103	-1.298	0.407	2,4,	6,8,	3	7	10	1.996,3.842,	6.014,8.342,	2.919	7.178	Tax_Id=10090 Gene_Symbol=- Transmembrane protein 201
IPI00894703	0.103	-1.298	0.407	2,4,	6,8,	3	7	10	1.996,3.842,	6.014,8.342,	2.919	7.178	Tax_Id=10090 Gene_Symbol=- Transmembrane protein 201
IPI00875955	0.103	-1.298	0.407	2,4,	6,8,	3	7	10	1.996,3.842,	6.014,8.342,	2.919	7.178	Tax_Id=10090 Gene_Symbol=Tmem201 Isoform 3 of Transmembrane protein 201
IPI00885556	0.103	-1.298	0.407	2,4,	6,8,	3	7	10	1.996,3.842,	6.014,8.342,	2.919	7.178	Tax_Id=10090 Gene_Symbol=Tmem201 Isoform Samp1 of Transmembrane protein 201
IPI00987791	0.103	-1.298	0.407	2,4,	6,8,	3	7	10	1.996,3.842,	6.014,8.342,	2.919	7.178	Tax_Id=10090 Gene_Symbol=Tmem201 Uncharacterized protein
IPI00987049	0.375	-1.265	0.416	6,0,	5,9,	3	7	10	5.988,0.0,	5.01,9.385,	2.994	7.198	Tax_Id=10090 Gene_Symbol=Entpd4 Uncharacterized protein
IPI00515708	0.063	-0.954	0.516	4,3,	6,7,	3.5	6.5	10	3.992,2.882,	6.014,7.298,	3.437	6.656	Tax_Id=10090 Gene_Symbol=Ptpn2 Isoform PTPB of Tyrosine-protein phosphatase non-receptor type 2
IPI00556763	0.161	-0.953	0.517	3,4,	8,5,	3.5	6.5	10	2.993,3.842,	8.017,5.214,	3.417	6.616	Tax_Id=10090 Gene_Symbol=Adarb1 Isoform 4 of Double-stranded RNA-specific editase 1
IPI00556798	0.161	-0.953	0.517	3,4,	8,5,	3.5	6.5	10	2.993,3.842,	8.017,5.214,	3.417	6.616	Tax_Id=10090 Gene_Symbol=Adarb1 Isoform 5 of Double-stranded RNA-specific editase 1
IPI00556868	0.161	-0.953	0.517	3,4,	8,5,	3.5	6.5	10	2.993,3.842,	8.017,5.214,	3.417	6.616	Tax_Id=10090 Gene_Symbol=Adarb1 Isoform 1 of Double-stranded RNA-specific editase 1
IPI00556733	0.161	-0.953	0.517	3,4,	8,5,	3.5	6.5	10	2.993,3.842,	8.017,5.214,	3.417	6.616	Tax_Id=10090 Gene_Symbol=Adarb1 Isoform 3 of Double-stranded RNA-specific editase 1
IPI00467221	0.161	-0.953	0.517	3,4,	8,5,	3.5	6.5	10	2.993,3.842,	8.017,5.214,	3.417	6.616	Tax_Id=10090 Gene_Symbol=Adarb1 Isoform 2 of Double-stranded RNA-specific editase 1
IPI00224784	0.388	-0.933	0.524	5,2,	9,4,	3.5	6.5	10	4.989,1.921,	9.019,4.171,	3.455	6.595	Tax_Id=10090 Gene_Symbol=Ptma Prothymosin alpha
IPI00830172	0.494	-0.922	0.528	7,0,	8,5,	3.5	6.5	10	6.985,0.0,	8.017,5.214,	3.493	6.616	Tax_Id=10090 Gene_Symbol=Nosip Isoform 2 of Nitric oxide synthase-interacting protein
IPI00123594	0.549	-0.662	0.632	4,4,	3,9,	4	6	10	3.992,3.842,	3.007,9.385,	3.917	6.196	Tax_Id=10090 Gene_Symbol=Ggps1 Geranylgeranyl pyrophosphate synthase
IPI00187209	0.262	-0.659	0.633	3,5,	5,7,	4	6	10	2.993,4.801,	5.01,7.298,	3.897	6.154	Tax_Id=10090 Gene_Symbol=Ints10 Integrator complex subunit 10
IPI00227556	0.262	-0.659	0.633	3,5,	5,7,	4	6	10	2.993,4.801,	5.01,7.298,	3.897	6.154	Tax_Id=10090 Gene_Symbol=Ints10 85 kDa protein
IPI00858273	0.262	-0.659	0.633	3,5,	5,7,	4	6	10	2.993,4.801,	5.01,7.298,	3.897	6.154	Tax_Id=10090 Gene_Symbol=Ints10 Uncharacterized protein
IPI00858139	0.262	-0.659	0.633	3,5,	5,7,	4	6	10	2.993,4.801,	5.01,7.298,	3.897	6.154	Tax_Id=10090 Gene_Symbol=Ints10 Uncharacterized protein
IPI00187257	0.19	-0.652	0.636	4,4,	5,7,	4	6	10	3.992,3.842,	5.01,7.298,	3.917	6.154	Tax_Id=10090 Gene_Symbol=Ube2q1 Isoform 1 of Ubiquitin-conjugating enzyme E2 Q1
IPI00970332	0.497	-0.651	0.637	2,6,	8,4,	4	6	10	1.996,5.764,	8.017,4.171,	3.88	6.094	Tax_Id=10090 Gene_Symbol=Fnbp1l formin-binding protein 1-like isoform 2
IPI00761177	0.497	-0.651	0.637	2,6,	8,4,	4	6	10	1.996,5.764,	8.017,4.171,	3.88	6.094	Tax_Id=10090 Gene_Symbol=Fnbp1l Uncharacterized protein (Fragment)
IPI00970419	0.497	-0.651	0.637	2,6,	8,4,	4	6	10	1.996,5.764,	8.017,4.171,	3.88	6.094	Tax_Id=10090 Gene_Symbol=Fnbp1l formin-binding protein 1-like isoform 1
IPI00221863	0.224	-0.65	0.637	3,5,	7,5,	4	6	10	2.993,4.801,	7.016,5.214,	3.897	6.115	Tax_Id=10090 Gene_Symbol=Cggbp1 CGG triplet repeat-binding protein 1
IPI00134747	0.224	-0.65	0.637	3,5,	7,5,	4	6	10	2.993,4.801,	7.016,5.214,	3.897	6.115	Tax_Id=10090 Gene_Symbol=Toe1 Isoform 1 of Target of EGR1 protein 1
IPI00129249	0.004	-0.647	0.639	4,4,	6,6,	4	6	10	3.992,3.842,	6.014,6.255,	3.917	6.135	Tax_Id=10090 Gene_Symbol=Aplp1 Putative uncharacterized protein
IPI00762036	0.004	-0.647	0.639	4,4,	6,6,	4	6	10	3.992,3.842,	6.014,6.255,	3.917	6.135	Tax_Id=10090 Gene_Symbol=Aplp1 Uncharacterized protein
IPI00110918	0.004	-0.647	0.639	4,4,	6,6,	4	6	10	3.992,3.842,	6.014,6.255,	3.917	6.135	Tax_Id=10090 Gene_Symbol=Mrps22 28S ribosomal protein S22, mitochondrial
IPI00137694	0.004	-0.647	0.639	4,4,	6,6,	4	6	10	3.992,3.842,	6.014,6.255,	3.917	6.135	Tax_Id=10090 Gene_Symbol=Hddc2 HD domain-containing protein 2
IPI00153207	0.29	-0.645	0.639	5,3,	5,7,	4	6	10	4.989,2.882,	5.01,7.298,	3.936	6.154	Tax_Id=10090 Gene_Symbol=Vps37b Vacuolar protein sorting-associated protein 37B
IPI00331548	0.375	-0.638	0.643	4,4,	8,4,	4	6	10	3.992,3.842,	8.017,4.171,	3.917	6.094	Tax_Id=10090 Gene_Symbol=Rpa2 Uncharacterized protein
IPI00311131	0.375	-0.638	0.643	4,4,	8,4,	4	6	10	3.992,3.842,	8.017,4.171,	3.917	6.094	Tax_Id=10090 Gene_Symbol=Rpa2 Replication protein A 32 kDa subunit
IPI00131614	0.397	-0.633	0.645	6,2,	6,6,	4	6	10	5.988,1.921,	6.014,6.255,	3.955	6.135	Tax_Id=10090 Gene_Symbol=Sncb Beta-synuclein
IPI00221593	0.429	-0.631	0.646	5,3,	8,4,	4	6	10	4.989,2.882,	8.017,4.171,	3.936	6.094	Tax_Id=10090 Gene_Symbol=Wdr92 WD repeat-containing protein 92
IPI00172129	0.613	-0.617	0.652	7,1,	8,4,	4	6	10	6.985,0.9605,	8.017,4.171,	3.973	6.094	Tax_Id=10090 Gene_Symbol=Dnmt3a Isoform 2 of DNA (cytosine-5)-methyltransferase 3A
IPI00131694	0.613	-0.617	0.652	7,1,	8,4,	4	6	10	6.985,0.9605,	8.017,4.171,	3.973	6.094	Tax_Id=10090 Gene_Symbol=Dnmt3a Isoform 1 of DNA (cytosine-5)-methyltransferase 3A
IPI00652107	0.423	NA	NA	0,0,	0,20,	0	10	10	0.0,0.0,	0.0,20.85,	0	10.426	Tax_Id=10090 Gene_Symbol=Igfbp7 insulin-like growth factor-binding protein 7 isoform 2
IPI00857302	0.006	NA	NA	0,0,	11,9,	0	10	10	0.0,0.0,	11.02,9.385,	0	10.205	Tax_Id=10090 Gene_Symbol=Wipi2 Uncharacterized protein
IPI00399959	0.423	NA	NA	0,0,	20,0,	0	10	10	0.0,0.0,	20.04,0.0,	0	10.021	Tax_Id=10090 Gene_Symbol=P4ha1 Isoform 2 of Prolyl 4-hydroxylase subunit alpha-1
IPI00775997	0.045	NA	NA	0,0,	8,12,	0	10	10	0.0,0.0,	8.017,12.51,	0	10.265	Tax_Id=10090 Gene_Symbol=Cald1 Uncharacterized protein
IPI00971201	0.014	NA	NA	0,0,	9,11,	0	10	10	0.0,0.0,	9.019,11.47,	0	10.244	Tax_Id=10090 Gene_Symbol=LOC100044500 desmoglein-2-like
IPI00228272	0.181	-1.397	0.38	1,5,	9,6,	3	7.5	10.5	0.9981,4.801,	9.019,6.255,	2.9	7.637	Tax_Id=10090 Gene_Symbol=Dcun1d5 DCN1-like protein 5
IPI00461860	0.623	-1.383	0.383	0,6,	15,0,	3	7.5	10.5	0.0,5.764,	15.03,0.0,	2.882	7.516	Tax_Id=10090 Gene_Symbol=Ctr9 Isoform 3 of RNA polymerase-associated protein CTR9 homolog
IPI00170162	0.262	-1.355	0.391	6,0,	8,7,	3	7.5	10.5	5.988,0.0,	8.017,7.298,	2.994	7.658	Tax_Id=10090 Gene_Symbol=Bre Isoform 1 of BRCA1-A complex subunit BRE
IPI00109033	0.281	-1.082	0.472	2,5,	5,9,	3.5	7	10.5	1.996,4.801,	5.01,9.385,	3.399	7.198	Tax_Id=10090 Gene_Symbol=Fam54b Isoform 1 of Protein FAM54B
IPI00876303	0.344	-1.046	0.484	4,3,	10,4,	3.5	7	10.5	3.992,2.882,	10.02,4.171,	3.437	7.097	Tax_Id=10090 Gene_Symbol=Osbpl6 Uncharacterized protein
IPI00226821	0.344	-1.046	0.484	4,3,	10,4,	3.5	7	10.5	3.992,2.882,	10.02,4.171,	3.437	7.097	Tax_Id=10090 Gene_Symbol=Osbpl6 Isoform 1 of Oxysterol-binding protein-related protein 6
IPI00411121	0.344	-1.046	0.484	4,3,	10,4,	3.5	7	10.5	3.992,2.882,	10.02,4.171,	3.437	7.097	Tax_Id=10090 Gene_Symbol=Osbpl6 Isoform 2 of Oxysterol-binding protein-related protein 6
IPI00625729	0.385	-1.038	0.487	5,2,	10,4,	3.5	7	10.5	4.989,1.921,	10.02,4.171,	3.455	7.097	Tax_Id=10090 Gene_Symbol=Krt1 Keratin, type II cytoskeletal 1
IPI00223454	0.743	-0.819	0.567	0,8,	0,13,	4	6.5	10.5	0.0,7.683,	0.0,13.55,	3.842	6.777	Tax_Id=10090 Gene_Symbol=Mobkl1a Mps one binder kinase activator-like 1A
IPI00856176	0.743	-0.819	0.567	0,8,	0,13,	4	6.5	10.5	0.0,7.683,	0.0,13.55,	3.842	6.777	Tax_Id=10090 Gene_Symbol=Mobkl1a Uncharacterized protein
IPI00850112	0.364	-0.77	0.586	2,6,	8,5,	4	6.5	10.5	1.996,5.764,	8.017,5.214,	3.88	6.616	Tax_Id=10090 Gene_Symbol=Synpo Isoform 2 of Synaptopodin
IPI00662157	0.364	-0.77	0.586	2,6,	8,5,	4	6.5	10.5	1.996,5.764,	8.017,5.214,	3.88	6.616	Tax_Id=10090 Gene_Symbol=Synpo Uncharacterized protein
IPI00127351	0.24	-0.769	0.587	4,4,	5,8,	4	6.5	10.5	3.992,3.842,	5.01,8.342,	3.917	6.676	Tax_Id=10090 Gene_Symbol=Fam173a Protein FAM173A
IPI00461946	0.108	-0.768	0.587	3,5,	7,6,	4	6.5	10.5	2.993,4.801,	7.016,6.255,	3.897	6.635	Tax_Id=10090 Gene_Symbol=Myst1 Isoform 1 of Probable histone acetyltransferase MYST1
IPI00110931	0.245	-0.763	0.589	3,5,	8,5,	4	6.5	10.5	2.993,4.801,	8.017,5.214,	3.897	6.616	Tax_Id=10090 Gene_Symbol=Gar1 Isoform 1 of H/ACA ribonucleoprotein complex subunit 1
IPI01023134	0.245	-0.763	0.589	3,5,	8,5,	4	6.5	10.5	2.993,4.801,	8.017,5.214,	3.897	6.616	Tax_Id=10090 Gene_Symbol=Gar1 Uncharacterized protein
IPI00881775	0.245	-0.763	0.589	3,5,	8,5,	4	6.5	10.5	2.993,4.801,	8.017,5.214,	3.897	6.616	Tax_Id=10090 Gene_Symbol=Gar1 Uncharacterized protein
IPI00461326	0.245	-0.763	0.589	3,5,	8,5,	4	6.5	10.5	2.993,4.801,	8.017,5.214,	3.897	6.616	Tax_Id=10090 Gene_Symbol=Gar1 Isoform 3 of H/ACA ribonucleoprotein complex subunit 1
IPI00461325	0.245	-0.763	0.589	3,5,	8,5,	4	6.5	10.5	2.993,4.801,	8.017,5.214,	3.897	6.616	Tax_Id=10090 Gene_Symbol=Gar1 Isoform 2 of H/ACA ribonucleoprotein complex subunit 1
IPI00655156	0.02	-0.76	0.59	4,4,	7,6,	4	6.5	10.5	3.992,3.842,	7.016,6.255,	3.917	6.635	Tax_Id=10090 Gene_Symbol=Ccdc109a Isoform 1 of Calcium uniporter protein, mitochondrial
IPI00762638	0.02	-0.76	0.59	4,4,	7,6,	4	6.5	10.5	3.992,3.842,	7.016,6.255,	3.917	6.635	Tax_Id=10090 Gene_Symbol=Spryd3 SPRY domain containing 3
IPI00761653	0.578	-0.737	0.6	8,0,	6,7,	4	6.5	10.5	7.985,0.0,	6.014,7.298,	3.992	6.656	Tax_Id=10090 Gene_Symbol=Adam9 Uncharacterized protein
IPI00124938	0.423	NA	NA	0,0,	0,21,	0	10.5	10.5	0.0,0.0,	0.0,21.9,	0	10.948	Tax_Id=10090 Gene_Symbol=Uchl5 Isoform 1 of Ubiquitin carboxyl-terminal hydrolase isozyme L5
IPI00751251	0.423	NA	NA	0,0,	0,21,	0	10.5	10.5	0.0,0.0,	0.0,21.9,	0	10.948	Tax_Id=10090 Gene_Symbol=Sympk Uncharacterized protein
IPI00229523	0.423	NA	NA	0,0,	0,21,	0	10.5	10.5	0.0,0.0,	0.0,21.9,	0	10.948	Tax_Id=10090 Gene_Symbol=Pitpnb Phosphatidylinositol transfer protein beta isoform
IPI00654008	0.423	NA	NA	0,0,	21,0,	0	10.5	10.5	0.0,0.0,	21.05,0.0,	0	10.523	Tax_Id=10090 Gene_Symbol=Mta3 Uncharacterized protein
IPI00131727	0.15	-1.842	0.279	2,3,	6,11,	2.5	8.5	11	1.996,2.882,	6.014,11.47,	2.439	8.742	Tax_Id=10090 Gene_Symbol=Naip2 Baculoviral IAP repeat-containing protein 1b
IPI00880731	0.15	-1.842	0.279	2,3,	6,11,	2.5	8.5	11	1.996,2.882,	6.014,11.47,	2.439	8.742	Tax_Id=10090 Gene_Symbol=Naip2 Uncharacterized protein
IPI00987897	0.133	-1.799	0.287	5,0,	9,8,	2.5	8.5	11	4.989,0.0,	9.019,8.342,	2.495	8.68	Tax_Id=10090 Gene_Symbol=Abcf2 ATP-binding cassette sub-family F member 2 isoform 2
IPI00330220	0.329	-1.494	0.355	0,6,	11,5,	3	8	11	0.0,5.764,	11.02,5.214,	2.882	8.119	Tax_Id=10090 Gene_Symbol=Ppip5k1 Isoform 1 of Inositol hexakisphosphate and diphosphoinositol-pentakisphosphate kinase 1
IPI00751331	0.329	-1.494	0.355	0,6,	11,5,	3	8	11	0.0,5.764,	11.02,5.214,	2.882	8.119	Tax_Id=10090 Gene_Symbol=Ppip5k1 Isoform 2 of Inositol hexakisphosphate and diphosphoinositol-pentakisphosphate kinase 1
IPI00750816	0.329	-1.494	0.355	0,6,	11,5,	3	8	11	0.0,5.764,	11.02,5.214,	2.882	8.119	Tax_Id=10090 Gene_Symbol=Ppip5k1 Isoform 3 of Inositol hexakisphosphate and diphosphoinositol-pentakisphosphate kinase 1
IPI00132340	0.138	-1.164	0.446	4,3,	6,9,	3.5	7.5	11	3.992,2.882,	6.014,9.385,	3.437	7.699	Tax_Id=10090 Gene_Symbol=Srsf9 Serine/arginine-rich splicing factor 9
IPI00469440	0.024	-1.156	0.449	4,3,	8,7,	3.5	7.5	11	3.992,2.882,	8.017,7.298,	3.437	7.658	Tax_Id=10090 Gene_Symbol=Rcbtb1 RCC1 and BTB domain-containing protein 1
IPI00553257	0.024	-1.156	0.449	4,3,	8,7,	3.5	7.5	11	3.992,2.882,	8.017,7.298,	3.437	7.658	Tax_Id=10090 Gene_Symbol=Ctu2 Cytoplasmic tRNA 2-thiolation protein 2
IPI00127272	0.106	-1.152	0.45	4,3,	9,6,	3.5	7.5	11	3.992,2.882,	9.019,6.255,	3.437	7.637	Tax_Id=10090 Gene_Symbol=Pja2 Isoform 2 of E3 ubiquitin-protein ligase Praja-2
IPI00377724	0.106	-1.152	0.45	4,3,	9,6,	3.5	7.5	11	3.992,2.882,	9.019,6.255,	3.437	7.637	Tax_Id=10090 Gene_Symbol=Pja2 Isoform 1 of E3 ubiquitin-protein ligase Praja-2
IPI00969919	0.491	-0.893	0.538	0,8,	8,6,	4	7	11	0.0,7.683,	8.017,6.255,	3.842	7.136	Tax_Id=10090 Gene_Symbol=Rdh11 Uncharacterized protein
IPI00221822	0.071	-0.877	0.545	3,5,	7,7,	4	7	11	2.993,4.801,	7.016,7.298,	3.897	7.157	Tax_Id=10090 Gene_Symbol=Wdr3 WD repeat-containing protein 3
IPI00620834	0.108	-0.874	0.546	4,4,	6,8,	4	7	11	3.992,3.842,	6.014,8.342,	3.917	7.178	Tax_Id=10090 Gene_Symbol=Scoc Isoform 2 of Short coiled-coil protein
IPI00894942	0.108	-0.874	0.546	4,4,	6,8,	4	7	11	3.992,3.842,	6.014,8.342,	3.917	7.178	Tax_Id=10090 Gene_Symbol=Scoc Isoform 3 of Short coiled-coil protein
IPI00119095	0.108	-0.874	0.546	4,4,	6,8,	4	7	11	3.992,3.842,	6.014,8.342,	3.917	7.178	Tax_Id=10090 Gene_Symbol=Gm2a Ganglioside GM2 activator
IPI00133451	0.108	-0.874	0.546	4,4,	6,8,	4	7	11	3.992,3.842,	6.014,8.342,	3.917	7.178	Tax_Id=10090 Gene_Symbol=Scoc Isoform 1 of Short coiled-coil protein
IPI00317548	0.068	-0.865	0.549	4,4,	8,6,	4	7	11	3.992,3.842,	8.017,6.255,	3.917	7.136	Tax_Id=10090 Gene_Symbol=Rab11fip1 Rab11 family-interacting protein 1
IPI00169485	0.068	-0.865	0.549	4,4,	8,6,	4	7	11	3.992,3.842,	8.017,6.255,	3.917	7.136	Tax_Id=10090 Gene_Symbol=Rab11fip1 rab11 family-interacting protein 1 isoform 1
IPI00136056	0.508	-0.853	0.554	4,4,	11,3,	4	7	11	3.992,3.842,	11.02,3.128,	3.917	7.076	Tax_Id=10090 Gene_Symbol=Krt13 Isoform 1 of Keratin, type I cytoskeletal 13
IPI00625286	0.664	-0.614	0.653	0,9,	8,5,	4.5	6.5	11	0.0,8.645,	8.017,5.214,	4.323	6.616	Tax_Id=10090 Gene_Symbol=Osbpl1a Isoform 2 of Oxysterol-binding protein-related protein 1
IPI00885663	0.664	-0.614	0.653	0,9,	8,5,	4.5	6.5	11	0.0,8.645,	8.017,5.214,	4.323	6.616	Tax_Id=10090 Gene_Symbol=Osbpl1a Oxysterol-binding protein
IPI00111370	0.315	-0.602	0.659	4,5,	5,8,	4.5	6.5	11	3.992,4.801,	5.01,8.342,	4.397	6.676	Tax_Id=10090 Gene_Symbol=Crtap Cartilage-associated protein
IPI00117862	0.315	-0.602	0.659	4,5,	5,8,	4.5	6.5	11	3.992,4.801,	5.01,8.342,	4.397	6.676	Tax_Id=10090 Gene_Symbol=Dio1 Type I iodothyronine deiodinase
IPI00649035	0.315	-0.602	0.659	4,5,	5,8,	4.5	6.5	11	3.992,4.801,	5.01,8.342,	4.397	6.676	Tax_Id=10090 Gene_Symbol=Clcc1 chloride channel CLIC-like protein 1 isoform 1 precursor
IPI00280015	0.315	-0.602	0.659	4,5,	5,8,	4.5	6.5	11	3.992,4.801,	5.01,8.342,	4.397	6.676	Tax_Id=10090 Gene_Symbol=Clcc1 Chloride channel CLIC-like protein 1
IPI00776074	0.374	-0.595	0.662	3,6,	8,5,	4.5	6.5	11	2.993,5.764,	8.017,5.214,	4.378	6.616	Tax_Id=10090 Gene_Symbol=Stk3 Isoform 2 of Serine/threonine-protein kinase 3
IPI00474228	0.374	-0.595	0.662	3,6,	8,5,	4.5	6.5	11	2.993,5.764,	8.017,5.214,	4.378	6.616	Tax_Id=10090 Gene_Symbol=Stk3 Isoform 1 of Serine/threonine-protein kinase 3
IPI00170394	0.056	-0.594	0.663	4,5,	7,6,	4.5	6.5	11	3.992,4.801,	7.016,6.255,	4.397	6.635	Tax_Id=10090 Gene_Symbol=Rbm17 Splicing factor 45
IPI00133015	0.056	-0.594	0.663	4,5,	7,6,	4.5	6.5	11	3.992,4.801,	7.016,6.255,	4.397	6.635	Tax_Id=10090 Gene_Symbol=Nudt8 Nucleoside diphosphate-linked moiety X motif 8, mitochondrial
IPI00224210	0.056	-0.594	0.663	4,5,	7,6,	4.5	6.5	11	3.992,4.801,	7.016,6.255,	4.397	6.635	Tax_Id=10090 Gene_Symbol=Uqcrq Cytochrome b-c1 complex subunit 8
IPI00396812	0.084	-0.588	0.665	5,4,	7,6,	4.5	6.5	11	4.989,3.842,	7.016,6.255,	4.415	6.635	Tax_Id=10090 Gene_Symbol=Exosc3 Exosome complex component RRP40
IPI00988905	0.317	-0.586	0.666	6,3,	6,7,	4.5	6.5	11	5.988,2.882,	6.014,7.298,	4.435	6.656	Tax_Id=10090 Gene_Symbol=Klhl9 Uncharacterized protein
IPI00120145	0.317	-0.586	0.666	6,3,	6,7,	4.5	6.5	11	5.988,2.882,	6.014,7.298,	4.435	6.656	Tax_Id=10090 Gene_Symbol=Cdc40 Pre-mRNA-processing factor 17
IPI00420555	0.317	-0.586	0.666	6,3,	6,7,	4.5	6.5	11	5.988,2.882,	6.014,7.298,	4.435	6.656	Tax_Id=10090 Gene_Symbol=Klhl9 Kelch-like protein 9
IPI00881402	0.283	-0.583	0.667	5,4,	8,5,	4.5	6.5	11	4.989,3.842,	8.017,5.214,	4.415	6.616	Tax_Id=10090 Gene_Symbol=Pex11b peroxisomal membrane protein 11B isoform 2
IPI00459086	0.283	-0.583	0.667	5,4,	8,5,	4.5	6.5	11	4.989,3.842,	8.017,5.214,	4.415	6.616	Tax_Id=10090 Gene_Symbol=Pex11b Peroxisomal membrane protein 11B
IPI00895166	0.72	-0.554	0.681	9,0,	9,4,	4.5	6.5	11	8.982,0.0,	9.019,4.171,	4.491	6.595	Tax_Id=10090 Gene_Symbol=Tfam 23 kDa protein
IPI00881534	0.423	NA	NA	0,0,	0,22,	0	11	11	0.0,0.0,	0.0,22.94,	0	11.469	Tax_Id=10090 Gene_Symbol=Ppa2 Uncharacterized protein
IPI00124306	0.423	NA	NA	0,0,	22,0,	0	11	11	0.0,0.0,	22.05,0.0,	0	11.024	Tax_Id=10090 Gene_Symbol=Eif3c NIPI-like protein
IPI00988728	0.423	NA	NA	0,0,	22,0,	0	11	11	0.0,0.0,	22.05,0.0,	0	11.024	Tax_Id=10090 Gene_Symbol=Psmd13 Uncharacterized protein
IPI00554953	0.068	-1.254	0.419	4,3,	7,9,	3.5	8	11.5	3.992,2.882,	7.016,9.385,	3.437	8.2	Tax_Id=10090 Gene_Symbol=Gsta1 Glutathione S-transferase A1
IPI00420651	0.231	-1.239	0.424	6,1,	7,9,	3.5	8	11.5	5.988,0.9605,	7.016,9.385,	3.474	8.2	Tax_Id=10090 Gene_Symbol=Ppp1r9b Isoform 1 of Neurabin-2
IPI00132043	0.312	-1.228	0.427	7,0,	8,8,	3.5	8	11.5	6.985,0.0,	8.017,8.342,	3.493	8.179	Tax_Id=10090 Gene_Symbol=Cela3b Uncharacterized protein
IPI00128947	0.078	-0.978	0.508	3,5,	7,8,	4	7.5	11.5	2.993,4.801,	7.016,8.342,	3.897	7.679	Tax_Id=10090 Gene_Symbol=Pitpnm2 Isoform 2 of Membrane-associated phosphatidylinositol transfer protein 2
IPI00929859	0.078	-0.978	0.508	3,5,	7,8,	4	7.5	11.5	2.993,4.801,	7.016,8.342,	3.897	7.679	Tax_Id=10090 Gene_Symbol=P4ha2 prolyl 4-hydroxylase subunit alpha-2 isoform 2
IPI00120100	0.078	-0.978	0.508	3,5,	7,8,	4	7.5	11.5	2.993,4.801,	7.016,8.342,	3.897	7.679	Tax_Id=10090 Gene_Symbol=P4ha2 Isoform IIb of Prolyl 4-hydroxylase subunit alpha-2
IPI00227966	0.078	-0.978	0.508	3,5,	7,8,	4	7.5	11.5	2.993,4.801,	7.016,8.342,	3.897	7.679	Tax_Id=10090 Gene_Symbol=P4ha2 Isoform IIa of Prolyl 4-hydroxylase subunit alpha-2
IPI00927967	0.078	-0.978	0.508	3,5,	7,8,	4	7.5	11.5	2.993,4.801,	7.016,8.342,	3.897	7.679	Tax_Id=10090 Gene_Symbol=Pitpnm2 Uncharacterized protein
IPI00462406	0.078	-0.978	0.508	3,5,	7,8,	4	7.5	11.5	2.993,4.801,	7.016,8.342,	3.897	7.679	Tax_Id=10090 Gene_Symbol=Pitpnm2 Pitpnm2 protein
IPI00754562	0.078	-0.978	0.508	3,5,	7,8,	4	7.5	11.5	2.993,4.801,	7.016,8.342,	3.897	7.679	Tax_Id=10090 Gene_Symbol=Pitpnm2 Isoform 1 of Membrane-associated phosphatidylinositol transfer protein 2
IPI00133526	0.154	-0.975	0.509	4,4,	6,9,	4	7.5	11.5	3.992,3.842,	6.014,9.385,	3.917	7.699	Tax_Id=10090 Gene_Symbol=Sc4mol C-4 methylsterol oxidase
IPI00331262	0.03	-0.971	0.51	4,4,	7,8,	4	7.5	11.5	3.992,3.842,	7.016,8.342,	3.917	7.679	Tax_Id=10090 Gene_Symbol=Gne bifunctional UDP-N-acetylglucosamine 2-epimerase/N-acetylmannosamine kinase isoform 2
IPI00874876	0.03	-0.971	0.51	4,4,	7,8,	4	7.5	11.5	3.992,3.842,	7.016,8.342,	3.917	7.679	Tax_Id=10090 Gene_Symbol=Gne Bifunctional UDP-N-acetylglucosamine 2-epimerase/N-acetylmannosamine kinase
IPI00121224	0.479	-0.936	0.523	8,0,	9,6,	4	7.5	11.5	7.985,0.0,	9.019,6.255,	3.992	7.637	Tax_Id=10090 Gene_Symbol=Gabarapl1 Gamma-aminobutyric acid receptor-associated protein-like 1
IPI00119063	0.184	-0.709	0.612	3,6,	7,7,	4.5	7	11.5	2.993,5.764,	7.016,7.298,	4.378	7.157	Tax_Id=10090 Gene_Symbol=Lrp1 Prolow-density lipoprotein receptor-related protein 1
IPI00311534	0.153	-0.707	0.613	4,5,	6,8,	4.5	7	11.5	3.992,4.801,	6.014,8.342,	4.397	7.178	Tax_Id=10090 Gene_Symbol=Parn Poly(A)-specific ribonuclease PARN
IPI00224859	0.167	-0.701	0.615	5,4,	6,8,	4.5	7	11.5	4.989,3.842,	6.014,8.342,	4.415	7.178	Tax_Id=10090 Gene_Symbol=Ubap1 Isoform 1 of Ubiquitin-associated protein 1
IPI00109614	0.167	-0.701	0.615	5,4,	6,8,	4.5	7	11.5	4.989,3.842,	6.014,8.342,	4.415	7.178	Tax_Id=10090 Gene_Symbol=Ubap1 Isoform 2 of Ubiquitin-associated protein 1
IPI00314522	0.106	-0.699	0.616	4,5,	8,6,	4.5	7	11.5	3.992,4.801,	8.017,6.255,	4.397	7.136	Tax_Id=10090 Gene_Symbol=Capn7 Calpain-7
IPI00134363	0.411	-0.699	0.616	6,3,	5,9,	4.5	7	11.5	5.988,2.882,	5.01,9.385,	4.435	7.198	Tax_Id=10090 Gene_Symbol=Ecd Protein SGT1 homolog
IPI00869473	0.423	NA	NA	0,0,	0,23,	0	11.5	11.5	0.0,0.0,	0.0,23.97,	0	11.986	Tax_Id=10090 Gene_Symbol=Ccdc132 Isoform 3 of Coiled-coil domain-containing protein 132
IPI01027655	0.423	NA	NA	0,0,	0,23,	0	11.5	11.5	0.0,0.0,	0.0,23.97,	0	11.986	Tax_Id=10090 Gene_Symbol=Stard10 Protein
IPI00621085	0.423	NA	NA	0,0,	0,23,	0	11.5	11.5	0.0,0.0,	0.0,23.97,	0	11.986	Tax_Id=10090 Gene_Symbol=Ccdc132 Isoform 2 of Coiled-coil domain-containing protein 132
IPI01027062	0.423	NA	NA	0,0,	0,23,	0	11.5	11.5	0.0,0.0,	0.0,23.97,	0	11.986	Tax_Id=10090 Gene_Symbol=Stard10 19 kDa protein
IPI00944191	0.111	-2.362	0.194	4,0,	8,12,	2	10	12	3.992,0.0,	8.017,12.51,	1.996	10.265	Tax_Id=10090 Gene_Symbol=Nqo2 ribosyldihydronicotinamide dehydrogenase [quinone] isoform 2
IPI00649381	0.171	-1.672	0.314	0,6,	10,8,	3	9	12	0.0,5.764,	10.02,8.342,	2.882	9.182	Tax_Id=10090 Gene_Symbol=Ahi1 Isoform 2 of Jouberin
IPI00895987	0.185	-1.617	0.326	6,0,	10,8,	3	9	12	5.988,0.0,	10.02,8.342,	2.994	9.182	Tax_Id=10090 Gene_Symbol=Ipo8 Isoform 2 of Importin-8
IPI00230365	0.591	-1.591	0.332	6,0,	18,0,	3	9	12	5.988,0.0,	18.04,0.0,	2.994	9.02	Tax_Id=10090 Gene_Symbol=Krt17 Keratin, type I cytoskeletal 17
IPI00944152	0.282	-1.365	0.388	0,7,	10,7,	3.5	8.5	12	0.0,6.723,	10.02,7.298,	3.362	8.66	Tax_Id=10090 Gene_Symbol=Trio Isoform 3 of Triple functional domain protein
IPI00555071	0.386	-1.358	0.39	0,7,	12,5,	3.5	8.5	12	0.0,6.723,	12.03,5.214,	3.362	8.62	Tax_Id=10090 Gene_Symbol=Rsu1 Ras suppressor protein 1
IPI00867820	0.01	-1.345	0.394	3,4,	9,8,	3.5	8.5	12	2.993,3.842,	9.019,8.342,	3.417	8.68	Tax_Id=10090 Gene_Symbol=Med25 Isoform 3 of Mediator of RNA polymerase II transcription subunit 25
IPI00420436	0.027	-1.34	0.395	4,3,	8,9,	3.5	8.5	12	3.992,2.882,	8.017,9.385,	3.437	8.701	Tax_Id=10090 Gene_Symbol=Gm3776 Glutathione S-transferase
IPI00407807	0.405	-1.035	0.488	8,0,	8,8,	4	8	12	7.985,0.0,	8.017,8.342,	3.992	8.179	Tax_Id=10090 Gene_Symbol=Mapt Isoform Tau-E of Microtubule-associated protein tau
IPI00465469	0.405	-1.035	0.488	8,0,	8,8,	4	8	12	7.985,0.0,	8.017,8.342,	3.992	8.179	Tax_Id=10090 Gene_Symbol=Mapt Isoform Tau-A of Microtubule-associated protein tau
IPI00895397	0.613	-0.814	0.569	0,9,	11,4,	4.5	7.5	12	0.0,8.645,	11.02,4.171,	4.323	7.597	Tax_Id=10090 Gene_Symbol=Pigt Uncharacterized protein
IPI00135311	0.349	-0.812	0.57	4,5,	5,10,	4.5	7.5	12	3.992,4.801,	5.01,10.43,	4.397	7.718	Tax_Id=10090 Gene_Symbol=Mrpl19 Putative uncharacterized protein
IPI00989172	0.349	-0.812	0.57	4,5,	5,10,	4.5	7.5	12	3.992,4.801,	5.01,10.43,	4.397	7.718	Tax_Id=10090 Gene_Symbol=Mrpl19 39S ribosomal protein L19, mitochondrial
IPI00223272	0.197	-0.808	0.571	4,5,	6,9,	4.5	7.5	12	3.992,4.801,	6.014,9.385,	4.397	7.699	Tax_Id=10090 Gene_Symbol=Tor1a Torsin-1A
IPI00988746	0.197	-0.808	0.571	4,5,	6,9,	4.5	7.5	12	3.992,4.801,	6.014,9.385,	4.397	7.699	Tax_Id=10090 Gene_Symbol=Tor1a Uncharacterized protein (Fragment)
IPI00130988	0.052	-0.804	0.573	4,5,	7,8,	4.5	7.5	12	3.992,4.801,	7.016,8.342,	4.397	7.679	Tax_Id=10090 Gene_Symbol=Dhcr7 7-dehydrocholesterol reductase
IPI00857222	0.403	-0.556	0.68	5,5,	5,9,	5	7	12	4.989,4.801,	5.01,9.385,	4.895	7.198	Tax_Id=10090 Gene_Symbol=Oxnad1 Isoform 2 of Oxidoreductase NAD-binding domain-containing protein 1
IPI00123765	0.403	-0.556	0.68	5,5,	5,9,	5	7	12	4.989,4.801,	5.01,9.385,	4.895	7.198	Tax_Id=10090 Gene_Symbol=Oxnad1 Isoform 1 of Oxidoreductase NAD-binding domain-containing protein 1
IPI00466593	0.006	-0.548	0.684	5,5,	7,7,	5	7	12	4.989,4.801,	7.016,7.298,	4.895	7.157	Tax_Id=10090 Gene_Symbol=Exosc6 Exosome complex component MTR3
IPI00329986	0.289	-0.546	0.685	6,4,	6,8,	5	7	12	5.988,3.842,	6.014,8.342,	4.915	7.178	Tax_Id=10090 Gene_Symbol=Ireb2 Iron-responsive element-binding protein 2
IPI00118685	0.174	-0.542	0.687	6,4,	7,7,	5	7	12	5.988,3.842,	7.016,7.298,	4.915	7.157	Tax_Id=10090 Gene_Symbol=Chka Isoform 2 of Choline kinase alpha
IPI00409960	0.174	-0.542	0.687	6,4,	7,7,	5	7	12	5.988,3.842,	7.016,7.298,	4.915	7.157	Tax_Id=10090 Gene_Symbol=Chka Isoform 1 of Choline kinase alpha
IPI01027617	0.53	-0.536	0.69	5,5,	10,4,	5	7	12	4.989,4.801,	10.02,4.171,	4.895	7.097	Tax_Id=10090 Gene_Symbol=Pkn2 110 kDa protein
IPI00480537	0.53	-0.536	0.69	5,5,	10,4,	5	7	12	4.989,4.801,	10.02,4.171,	4.895	7.097	Tax_Id=10090 Gene_Symbol=Pkn2 Isoform 2 of Serine/threonine-protein kinase N2
IPI00312414	0.53	-0.536	0.69	5,5,	10,4,	5	7	12	4.989,4.801,	10.02,4.171,	4.895	7.097	Tax_Id=10090 Gene_Symbol=Pkn2 Isoform 1 of Serine/threonine-protein kinase N2
IPI00874435	0.53	-0.536	0.69	5,5,	10,4,	5	7	12	4.989,4.801,	10.02,4.171,	4.895	7.097	Tax_Id=10090 Gene_Symbol=Pkn2 Uncharacterized protein (Fragment)
IPI01026598	0.53	-0.536	0.69	5,5,	10,4,	5	7	12	4.989,4.801,	10.02,4.171,	4.895	7.097	Tax_Id=10090 Gene_Symbol=Pkn2 Putative uncharacterized protein
IPI00118654	0.543	-0.531	0.692	8,2,	7,7,	5	7	12	7.985,1.921,	7.016,7.298,	4.953	7.157	Tax_Id=10090 Gene_Symbol=Pdxp Pyridoxal phosphate phosphatase
IPI00461479	0.517	-0.529	0.693	7,3,	9,5,	5	7	12	6.985,2.882,	9.019,5.214,	4.934	7.116	Tax_Id=10090 Gene_Symbol=Rab3ip Rab-3A-interacting protein
IPI00816997	0.65	-0.526	0.695	6,4,	11,3,	5	7	12	5.988,3.842,	11.02,3.128,	4.915	7.076	Tax_Id=10090 Gene_Symbol=Paip1 polyadenylate-binding protein-interacting protein 1 isoform 2
IPI00858255	0.65	-0.526	0.695	6,4,	11,3,	5	7	12	5.988,3.842,	11.02,3.128,	4.915	7.076	Tax_Id=10090 Gene_Symbol=Paip1 Uncharacterized protein
IPI00123882	0.65	-0.526	0.695	6,4,	11,3,	5	7	12	5.988,3.842,	11.02,3.128,	4.915	7.076	Tax_Id=10090 Gene_Symbol=Paip1 Polyadenylate-binding protein-interacting protein 1
IPI00986193	0.423	NA	NA	0,0,	0,24,	0	12	12	0.0,0.0,	0.0,25.02,	0	12.508	Tax_Id=10090 Gene_Symbol=Gm5621 60S ribosomal protein L10-like
IPI00753870	0.423	NA	NA	0,0,	0,24,	0	12	12	0.0,0.0,	0.0,25.02,	0	12.508	Tax_Id=10090 Gene_Symbol=Tpd52l2 Uncharacterized protein
IPI00753310	0.423	NA	NA	0,0,	0,24,	0	12	12	0.0,0.0,	0.0,25.02,	0	12.508	Tax_Id=10090 Gene_Symbol=Tpd52l2 Uncharacterized protein
IPI00225422	0.423	NA	NA	0,0,	0,24,	0	12	12	0.0,0.0,	0.0,25.02,	0	12.508	Tax_Id=10090 Gene_Symbol=Ptpn6 Isoform 3 of Tyrosine-protein phosphatase non-receptor type 6
IPI00987622	0.423	NA	NA	0,0,	0,24,	0	12	12	0.0,0.0,	0.0,25.02,	0	12.508	Tax_Id=10090 Gene_Symbol=LOC100505264 NAD-dependent malic enzyme, mitochondrial-like
IPI00750947	0.423	NA	NA	0,0,	0,24,	0	12	12	0.0,0.0,	0.0,25.02,	0	12.508	Tax_Id=10090 Gene_Symbol=Tpd52l2 Uncharacterized protein
IPI00469332	0.423	NA	NA	0,0,	24,0,	0	12	12	0.0,0.0,	24.04,0.0,	0	12.021	Tax_Id=10090 Gene_Symbol=Nedd4l E3 ubiquitin-protein ligase NEDD4-like isoform 2
IPI00830990	0.423	NA	NA	0,0,	24,0,	0	12	12	0.0,0.0,	24.04,0.0,	0	12.021	Tax_Id=10090 Gene_Symbol=Pak3 serine/threonine-protein kinase PAK 3 isoform A
IPI00991108	0.423	NA	NA	0,0,	24,0,	0	12	12	0.0,0.0,	24.04,0.0,	0	12.021	Tax_Id=10090 Gene_Symbol=Pak3 serine/threonine-protein kinase PAK 3 isoform B
IPI00944213	0.423	NA	NA	0,0,	24,0,	0	12	12	0.0,0.0,	24.04,0.0,	0	12.021	Tax_Id=10090 Gene_Symbol=Cpsf1 cleavage and polyadenylation specificity factor subunit 1 isoform 1
IPI00262114	0.423	NA	NA	0,0,	24,0,	0	12	12	0.0,0.0,	24.04,0.0,	0	12.021	Tax_Id=10090 Gene_Symbol=Pak3 Isoform 1 of Serine/threonine-protein kinase PAK 3
IPI00876514	0.423	NA	NA	0,0,	24,0,	0	12	12	0.0,0.0,	24.04,0.0,	0	12.021	Tax_Id=10090 Gene_Symbol=Osbp Isoform 2 of Oxysterol-binding protein 1
IPI00171988	0.216	-1.439	0.369	3,4,	6,12,	3.5	9	12.5	2.993,3.842,	6.014,12.51,	3.417	9.263	Tax_Id=10090 Gene_Symbol=Txnl4a Thioredoxin-like protein 4A
IPI00831607	0.408	-1.186	0.439	0,8,	6,11,	4	8.5	12.5	0.0,7.683,	6.014,11.47,	3.842	8.742	Tax_Id=10090 Gene_Symbol=Pex3 peroxisomal biogenesis factor 3 isoform 2
IPI00463549	0.359	-1.173	0.444	0,8,	10,7,	4	8.5	12.5	0.0,7.683,	10.02,7.298,	3.842	8.66	Tax_Id=10090 Gene_Symbol=Crebbp CREB-binding protein
IPI00875480	0.359	-1.173	0.444	0,8,	10,7,	4	8.5	12.5	0.0,7.683,	10.02,7.298,	3.842	8.66	Tax_Id=10090 Gene_Symbol=Crebbp CREB-binding protein
IPI00127554	0.005	-1.148	0.451	4,4,	9,8,	4	8.5	12.5	3.992,3.842,	9.019,8.342,	3.917	8.68	Tax_Id=10090 Gene_Symbol=Emg1 Ribosomal RNA small subunit methyltransferase NEP1
IPI00654038	0.363	-1.12	0.46	8,0,	9,8,	4	8.5	12.5	7.985,0.0,	9.019,8.342,	3.992	8.68	Tax_Id=10090 Gene_Symbol=Epb4.1 Uncharacterized protein
IPI00387337	0.477	-0.916	0.53	3,6,	4,12,	4.5	8	12.5	2.993,5.764,	4.009,12.51,	4.378	8.261	Tax_Id=10090 Gene_Symbol=Bzw2 Basic leucine zipper and W2 domain-containing protein 2
IPI00323130	0.013	-0.896	0.538	4,5,	8,8,	4.5	8	12.5	3.992,4.801,	8.017,8.342,	4.397	8.179	Tax_Id=10090 Gene_Symbol=Tceb1;LOC100045866 Transcription elongation factor B polypeptide 1
IPI00955111	0.103	-0.893	0.538	5,4,	7,9,	4.5	8	12.5	4.989,3.842,	7.016,9.385,	4.415	8.2	Tax_Id=10090 Gene_Symbol=Wdr59 Isoform 2 of WD repeat-containing protein 59
IPI00469939	0.103	-0.893	0.538	5,4,	7,9,	4.5	8	12.5	4.989,3.842,	7.016,9.385,	4.415	8.2	Tax_Id=10090 Gene_Symbol=Wdr59 Isoform 1 of WD repeat-containing protein 59
IPI00263940	0.103	-0.893	0.538	5,4,	7,9,	4.5	8	12.5	4.989,3.842,	7.016,9.385,	4.415	8.2	Tax_Id=10090 Gene_Symbol=Wdr59 Isoform 3 of WD repeat-containing protein 59
IPI00341302	0.103	-0.893	0.538	5,4,	7,9,	4.5	8	12.5	4.989,3.842,	7.016,9.385,	4.415	8.2	Tax_Id=10090 Gene_Symbol=2310030N02Rik UPF0551 protein C8orf38 homolog, mitochondrial
IPI00831060	0.103	-0.893	0.538	5,4,	7,9,	4.5	8	12.5	4.989,3.842,	7.016,9.385,	4.415	8.2	Tax_Id=10090 Gene_Symbol=Wdr59 WD repeat-containing protein 59 isoform 2
IPI00459383	0.058	-0.892	0.539	4,5,	9,7,	4.5	8	12.5	3.992,4.801,	9.019,7.298,	4.397	8.159	Tax_Id=10090 Gene_Symbol=Abcb8 ATP-binding cassette sub-family B member 8, mitochondrial
IPI00125970	0.024	-0.889	0.54	5,4,	8,8,	4.5	8	12.5	4.989,3.842,	8.017,8.342,	4.415	8.179	Tax_Id=10090 Gene_Symbol=Abca7 Uncharacterized protein
IPI00986103	0.024	-0.889	0.54	5,4,	8,8,	4.5	8	12.5	4.989,3.842,	8.017,8.342,	4.415	8.179	Tax_Id=10090 Gene_Symbol=Abca7 ATP-binding cassette sub-family A member 7
IPI00132296	0.532	-0.858	0.552	9,0,	10,6,	4.5	8	12.5	8.982,0.0,	10.02,6.255,	4.491	8.139	Tax_Id=10090 Gene_Symbol=Cel Bile salt-activated lipase
IPI00110093	0.526	-0.661	0.633	5,5,	4,11,	5	7.5	12.5	4.989,4.801,	4.009,11.47,	4.895	7.739	Tax_Id=10090 Gene_Symbol=Rnf113a2 Putative uncharacterized protein
IPI00120871	0.278	-0.656	0.634	3,7,	8,7,	5	7.5	12.5	2.993,6.723,	8.017,7.298,	4.858	7.658	Tax_Id=10090 Gene_Symbol=Trmt112;Gm13072;LOC100503161 tRNA methyltransferase 112 homolog
IPI00223482	0.239	-0.653	0.636	5,5,	6,9,	5	7.5	12.5	4.989,4.801,	6.014,9.385,	4.895	7.699	Tax_Id=10090 Gene_Symbol=Dnajb2 dnaJ homolog subfamily B member 2 isoform 3
IPI00136216	0.239	-0.653	0.636	5,5,	6,9,	5	7.5	12.5	4.989,4.801,	6.014,9.385,	4.895	7.699	Tax_Id=10090 Gene_Symbol=Dnajb2 Isoform 2 of DnaJ homolog subfamily B member 2
IPI00890100	0.239	-0.653	0.636	5,5,	6,9,	5	7.5	12.5	4.989,4.801,	6.014,9.385,	4.895	7.699	Tax_Id=10090 Gene_Symbol=Dnajb2 Isoform 1 of DnaJ homolog subfamily B member 2
IPI00222430	0.053	-0.649	0.638	5,5,	7,8,	5	7.5	12.5	4.989,4.801,	7.016,8.342,	4.895	7.679	Tax_Id=10090 Gene_Symbol=Dbi acyl-CoA-binding protein isoform 1
IPI00667117	0.053	-0.649	0.638	5,5,	7,8,	5	7.5	12.5	4.989,4.801,	7.016,8.342,	4.895	7.679	Tax_Id=10090 Gene_Symbol=Dbi Acyl-CoA-binding protein
IPI00831604	0.053	-0.649	0.638	5,5,	7,8,	5	7.5	12.5	4.989,4.801,	7.016,8.342,	4.895	7.679	Tax_Id=10090 Gene_Symbol=Dbi Uncharacterized protein
IPI00808098	0.018	-0.646	0.639	5,5,	8,7,	5	7.5	12.5	4.989,4.801,	8.017,7.298,	4.895	7.658	Tax_Id=10090 Gene_Symbol=Far1 Isoform 4 of Fatty acyl-CoA reductase 1
IPI00311445	0.018	-0.646	0.639	5,5,	8,7,	5	7.5	12.5	4.989,4.801,	8.017,7.298,	4.895	7.658	Tax_Id=10090 Gene_Symbol=Far1 Isoform 1 of Fatty acyl-CoA reductase 1
IPI00124614	0.136	-0.64	0.642	6,4,	8,7,	5	7.5	12.5	5.988,3.842,	8.017,7.298,	4.915	7.658	Tax_Id=10090 Gene_Symbol=Epm2aip1 EPM2A-interacting protein 1
IPI00308984	0.375	-0.638	0.643	5,5,	10,5,	5	7.5	12.5	4.989,4.801,	10.02,5.214,	4.895	7.618	Tax_Id=10090 Gene_Symbol=Eif1ax Eukaryotic translation initiation factor 1A, X-chromosomal
IPI00896689	0.423	NA	NA	0,0,	25,0,	0	12.5	12.5	0.0,0.0,	25.06,0.0,	0	12.531	Tax_Id=10090 Gene_Symbol=Dock9 Uncharacterized protein
IPI00223538	0.423	NA	NA	0,0,	25,0,	0	12.5	12.5	0.0,0.0,	25.06,0.0,	0	12.531	Tax_Id=10090 Gene_Symbol=Sgsm1 Isoform 1 of Small G protein signaling modulator 1
IPI00462129	0.423	NA	NA	0,0,	25,0,	0	12.5	12.5	0.0,0.0,	25.06,0.0,	0	12.531	Tax_Id=10090 Gene_Symbol=Dock9 Uncharacterized protein
IPI00875873	0.226	-1.763	0.295	6,0,	13,7,	3	10	13	5.988,0.0,	13.03,7.298,	2.994	10.163	Tax_Id=10090 Gene_Symbol=Man1c1 Uncharacterized protein
IPI01027090	0.205	-1.532	0.346	0,7,	9,10,	3.5	9.5	13	0.0,6.723,	9.019,10.43,	3.362	9.722	Tax_Id=10090 Gene_Symbol=Sra1 Protein
IPI00153798	0.071	-1.512	0.351	3,4,	8,11,	3.5	9.5	13	2.993,3.842,	8.017,11.47,	3.417	9.743	Tax_Id=10090 Gene_Symbol=Hexim1 Protein HEXIM1
IPI00754923	0.294	-1.483	0.358	7,0,	7,12,	3.5	9.5	13	6.985,0.0,	7.016,12.51,	3.493	9.764	Tax_Id=10090 Gene_Symbol=H13 Uncharacterized protein
IPI00408103	0.294	-1.483	0.358	7,0,	7,12,	3.5	9.5	13	6.985,0.0,	7.016,12.51,	3.493	9.764	Tax_Id=10090 Gene_Symbol=H13 Isoform 4 of Minor histocompatibility antigen H13
IPI00126548	0.313	-1.263	0.417	0,8,	8,10,	4	9	13	0.0,7.683,	8.017,10.43,	3.842	9.222	Tax_Id=10090 Gene_Symbol=Agpat1 Putative uncharacterized protein
IPI00922961	0.307	-1.257	0.418	0,8,	10,8,	4	9	13	0.0,7.683,	10.02,8.342,	3.842	9.182	Tax_Id=10090 Gene_Symbol=Sntb2 Uncharacterized protein
IPI00649552	0.65	-1.233	0.425	8,0,	0,18,	4	9	13	7.985,0.0,	0.0,18.77,	3.992	9.384	Tax_Id=10090 Gene_Symbol=Echdc2 Uncharacterized protein
IPI00875372	0.65	-1.233	0.425	8,0,	0,18,	4	9	13	7.985,0.0,	0.0,18.77,	3.992	9.384	Tax_Id=10090 Gene_Symbol=Echdc2 Isoform 2 of Enoyl-CoA hydratase domain-containing protein 2, mitochondrial
IPI00856310	0.322	-1.205	0.434	8,0,	9,9,	4	9	13	7.985,0.0,	9.019,9.385,	3.992	9.202	Tax_Id=10090 Gene_Symbol=Parva Uncharacterized protein
IPI00624581	0.095	-0.978	0.508	4,5,	10,7,	4.5	8.5	13	3.992,4.801,	10.02,7.298,	4.397	8.66	Tax_Id=10090 Gene_Symbol=1110012J17Rik Isoform 1 of Coiled-coil domain-containing protein 165
IPI00761706	0.095	-0.978	0.508	4,5,	10,7,	4.5	8.5	13	3.992,4.801,	10.02,7.298,	4.397	8.66	Tax_Id=10090 Gene_Symbol=1110012J17Rik Isoform 3 of Coiled-coil domain-containing protein 165
IPI00453851	0.095	-0.978	0.508	4,5,	10,7,	4.5	8.5	13	3.992,4.801,	10.02,7.298,	4.397	8.66	Tax_Id=10090 Gene_Symbol=Dido1 Isoform 1 of Death-inducer obliterator 1
IPI00113039	0.271	-0.748	0.596	5,5,	6,10,	5	8	13	4.989,4.801,	6.014,10.43,	4.895	8.22	Tax_Id=10090 Gene_Symbol=Cant1 Isoform 3 of Soluble calcium-activated nucleotidase 1
IPI00122077	0.271	-0.748	0.596	5,5,	6,10,	5	8	13	4.989,4.801,	6.014,10.43,	4.895	8.22	Tax_Id=10090 Gene_Symbol=Cant1 Isoform 1 of Soluble calcium-activated nucleotidase 1
IPI00336268	0.067	-0.746	0.596	4,6,	8,8,	5	8	13	3.992,5.764,	8.017,8.342,	4.878	8.179	Tax_Id=10090 Gene_Symbol=Ankmy2 Isoform 1 of Ankyrin repeat and MYND domain-containing protein 2
IPI00410816	0.067	-0.746	0.596	4,6,	8,8,	5	8	13	3.992,5.764,	8.017,8.342,	4.878	8.179	Tax_Id=10090 Gene_Symbol=Ankmy2 Isoform 2 of Ankyrin repeat and MYND domain-containing protein 2
IPI00153742	0.067	-0.746	0.596	4,6,	8,8,	5	8	13	3.992,5.764,	8.017,8.342,	4.878	8.179	Tax_Id=10090 Gene_Symbol=Ccdc25 Coiled-coil domain-containing protein 25
IPI00468994	0.003	-0.741	0.598	5,5,	8,8,	5	8	13	4.989,4.801,	8.017,8.342,	4.895	8.179	Tax_Id=10090 Gene_Symbol=Srsf11 splicing factor, arginine/serine-rich 11 isoform 1
IPI00848672	0.003	-0.741	0.598	5,5,	8,8,	5	8	13	4.989,4.801,	8.017,8.342,	4.895	8.179	Tax_Id=10090 Gene_Symbol=Srsf11 splicing factor, arginine/serine-rich 11 isoform 2
IPI00453792	0.064	-0.737	0.6	5,5,	9,7,	5	8	13	4.989,4.801,	9.019,7.298,	4.895	8.159	Tax_Id=10090 Gene_Symbol=4930402E16Rik Pyruvate dehydrogenase phosphatase regulatory subunit, mitochondrial
IPI00109611	0.508	-0.731	0.602	4,6,	12,4,	5	8	13	3.992,5.764,	12.03,4.171,	4.878	8.098	Tax_Id=10090 Gene_Symbol=Fam162a Protein FAM162A
IPI00756279	0.284	-0.726	0.605	7,3,	9,7,	5	8	13	6.985,2.882,	9.019,7.298,	4.934	8.159	Tax_Id=10090 Gene_Symbol=1110036O03Rik Putative uncharacterized protein (Fragment)
IPI00223932	0.284	-0.726	0.605	7,3,	9,7,	5	8	13	6.985,2.882,	9.019,7.298,	4.934	8.159	Tax_Id=10090 Gene_Symbol=1110036O03Rik Synaptonemal complex protein SC65
IPI00875495	0.813	-0.566	0.676	0,11,	0,15,	5.5	7.5	13	0.0,10.57,	0.0,15.64,	5.283	7.82	Tax_Id=10090 Gene_Symbol=Tnfaip8 Uncharacterized protein
IPI00918605	0.813	-0.566	0.676	0,11,	0,15,	5.5	7.5	13	0.0,10.57,	0.0,15.64,	5.283	7.82	Tax_Id=10090 Gene_Symbol=Tnfaip8 tumor necrosis factor alpha-induced protein 8 isoform 2
IPI00132993	0.698	-0.536	0.69	0,11,	8,7,	5.5	7.5	13	0.0,10.57,	8.017,7.298,	5.283	7.658	Tax_Id=10090 Gene_Symbol=Pak1 Serine/threonine-protein kinase PAK 1
IPI00471005	0.393	-0.523	0.696	4,7,	6,9,	5.5	7.5	13	3.992,6.723,	6.014,9.385,	5.358	7.699	Tax_Id=10090 Gene_Symbol=Atp9b Isoform 1 of Probable phospholipid-transporting ATPase IIB
IPI00957002	0.393	-0.523	0.696	4,7,	6,9,	5.5	7.5	13	3.992,6.723,	6.014,9.385,	5.358	7.699	Tax_Id=10090 Gene_Symbol=Atp9b probable phospholipid-transporting ATPase IIB isoform 2
IPI00475210	0.393	-0.523	0.696	4,7,	6,9,	5.5	7.5	13	3.992,6.723,	6.014,9.385,	5.358	7.699	Tax_Id=10090 Gene_Symbol=Atp9b Isoform 2 of Probable phospholipid-transporting ATPase IIB
IPI00858099	0.487	-0.517	0.699	3,8,	9,6,	5.5	7.5	13	2.993,7.683,	9.019,6.255,	5.338	7.637	Tax_Id=10090 Gene_Symbol=Chd8 Isoform 1 of Chromodomain-helicase-DNA-binding protein 8
IPI00453964	0.05	-0.51	0.702	5,6,	8,7,	5.5	7.5	13	4.989,5.764,	8.017,7.298,	5.376	7.658	Tax_Id=10090 Gene_Symbol=Dhx40 Probable ATP-dependent RNA helicase DHX40
IPI00133541	0.426	-0.508	0.703	7,4,	6,9,	5.5	7.5	13	6.985,3.842,	6.014,9.385,	5.414	7.699	Tax_Id=10090 Gene_Symbol=Rnase1 Ribonuclease pancreatic
IPI00331200	0.426	-0.508	0.703	7,4,	6,9,	5.5	7.5	13	6.985,3.842,	6.014,9.385,	5.414	7.699	Tax_Id=10090 Gene_Symbol=Rnase1 Uncharacterized protein
IPI00387192	0.426	-0.508	0.703	7,4,	6,9,	5.5	7.5	13	6.985,3.842,	6.014,9.385,	5.414	7.699	Tax_Id=10090 Gene_Symbol=Tmem49 Vacuole membrane protein 1
IPI00462627	0.274	-0.501	0.706	6,5,	9,6,	5.5	7.5	13	5.988,4.801,	9.019,6.255,	5.395	7.637	Tax_Id=10090 Gene_Symbol=Saal1 Isoform 2 of Protein SAAL1
IPI00134680	0.274	-0.501	0.706	6,5,	9,6,	5.5	7.5	13	5.988,4.801,	9.019,6.255,	5.395	7.637	Tax_Id=10090 Gene_Symbol=Saal1 Isoform 1 of Protein SAAL1
IPI00226384	0.299	-0.5	0.707	7,4,	8,7,	5.5	7.5	13	6.985,3.842,	8.017,7.298,	5.414	7.658	Tax_Id=10090 Gene_Symbol=Rbbp5 Isoform 1 of Retinoblastoma-binding protein 5
IPI00654219	0.423	NA	NA	0,0,	0,26,	0	13	13	0.0,0.0,	0.0,27.1,	0	13.551	Tax_Id=10090 Gene_Symbol=Sgsm1 small G protein signaling modulator 1 isoform b
IPI00127763	0.423	NA	NA	0,0,	0,26,	0	13	13	0.0,0.0,	0.0,27.1,	0	13.551	Tax_Id=10090 Gene_Symbol=Rbm39 Isoform 1 of RNA-binding protein 39
IPI00221797	0.474	-3.061	0.12	0,3,	24,0,	1.5	12	13.5	0.0,2.882,	24.04,0.0,	1.441	12.021	Tax_Id=10090 Gene_Symbol=Krt75 Keratin, type II cytoskeletal 75
IPI00275050	0.217	-1.599	0.33	0,7,	12,8,	3.5	10	13.5	0.0,6.723,	12.03,8.342,	3.362	10.184	Tax_Id=10090 Gene_Symbol=Dap3 28S ribosomal protein S29, mitochondrial isoform 2
IPI00987480	0.217	-1.599	0.33	0,7,	12,8,	3.5	10	13.5	0.0,6.723,	12.03,8.342,	3.362	10.184	Tax_Id=10090 Gene_Symbol=Dap3 Isoform 1 of 28S ribosomal protein S29, mitochondrial
IPI00230639	0.288	-1.334	0.397	0,8,	11,8,	4	9.5	13.5	0.0,7.683,	11.02,8.342,	3.842	9.683	Tax_Id=10090 Gene_Symbol=Ogfr Isoform 2 of Opioid growth factor receptor
IPI01007839	0.326	-1.331	0.398	0,8,	12,7,	4	9.5	13.5	0.0,7.683,	12.03,7.298,	3.842	9.662	Tax_Id=10090 Gene_Symbol=Herc2 Uncharacterized protein
IPI00309574	0.326	-1.331	0.398	0,8,	12,7,	4	9.5	13.5	0.0,7.683,	12.03,7.298,	3.842	9.662	Tax_Id=10090 Gene_Symbol=Herc2 Isoform 2 of E3 ubiquitin-protein ligase HERC2
IPI00654099	0.389	-1.093	0.469	0,9,	8,10,	4.5	9	13.5	0.0,8.645,	8.017,10.43,	4.323	9.222	Tax_Id=10090 Gene_Symbol=Psmd9 Putative uncharacterized protein
IPI00229517	0.231	-1.05	0.483	7,2,	8,10,	4.5	9	13.5	6.985,1.921,	8.017,10.43,	4.453	9.222	Tax_Id=10090 Gene_Symbol=Lgals1 Galectin-1
IPI00226541	0.079	-0.821	0.566	6,4,	9,8,	5	8.5	13.5	5.988,3.842,	9.019,8.342,	4.915	8.68	Tax_Id=10090 Gene_Symbol=Engase Isoform 1 of Cytosolic endo-beta-N-acetylglucosaminidase
IPI00653398	0.538	-0.799	0.575	10,0,	9,8,	5	8.5	13.5	9.981,0.0,	9.019,8.342,	4.99	8.68	Tax_Id=10090 Gene_Symbol=Flot2 Uncharacterized protein
IPI00403266	0.538	-0.799	0.575	10,0,	9,8,	5	8.5	13.5	9.981,0.0,	9.019,8.342,	4.99	8.68	Tax_Id=10090 Gene_Symbol=Flot2 Uncharacterized protein
IPI00943452	0.538	-0.799	0.575	10,0,	9,8,	5	8.5	13.5	9.981,0.0,	9.019,8.342,	4.99	8.68	Tax_Id=10090 Gene_Symbol=Flot2 Isoform 3 of Flotillin-2
IPI00943403	0.538	-0.799	0.575	10,0,	9,8,	5	8.5	13.5	9.981,0.0,	9.019,8.342,	4.99	8.68	Tax_Id=10090 Gene_Symbol=Flot2 Isoform 2 of Flotillin-2
IPI00133536	0.342	-0.608	0.656	6,5,	6,10,	5.5	8	13.5	5.988,4.801,	6.014,10.43,	5.395	8.22	Tax_Id=10090 Gene_Symbol=Gpx3 Glutathione peroxidase 3
IPI00845541	0.342	-0.608	0.656	6,5,	6,10,	5.5	8	13.5	5.988,4.801,	6.014,10.43,	5.395	8.22	Tax_Id=10090 Gene_Symbol=Gpx3 glutathione peroxidase 3 isoform 1
IPI00125325	0.022	-0.605	0.657	5,6,	8,8,	5.5	8	13.5	4.989,5.764,	8.017,8.342,	5.376	8.179	Tax_Id=10090 Gene_Symbol=Decr2 Peroxisomal 2,4-dienoyl-CoA reductase
IPI00331241	0.046	-0.6	0.66	6,5,	8,8,	5.5	8	13.5	5.988,4.801,	8.017,8.342,	5.395	8.179	Tax_Id=10090 Gene_Symbol=Gsta3 Glutathione S-transferase A3
IPI00453524	0.287	-0.598	0.661	5,6,	10,6,	5.5	8	13.5	4.989,5.764,	10.02,6.255,	5.376	8.139	Tax_Id=10090 Gene_Symbol=Ctso Cathepsin O
IPI00816891	0.118	-0.597	0.661	6,5,	9,7,	5.5	8	13.5	5.988,4.801,	9.019,7.298,	5.395	8.159	Tax_Id=10090 Gene_Symbol=Cpeb4 Isoform 4 of Cytoplasmic polyadenylation element-binding protein 4
IPI00454005	0.118	-0.597	0.661	6,5,	9,7,	5.5	8	13.5	5.988,4.801,	9.019,7.298,	5.395	8.159	Tax_Id=10090 Gene_Symbol=Cpeb4 Isoform 1 of Cytoplasmic polyadenylation element-binding protein 4
IPI00620866	0.118	-0.597	0.661	6,5,	9,7,	5.5	8	13.5	5.988,4.801,	9.019,7.298,	5.395	8.159	Tax_Id=10090 Gene_Symbol=Cpeb4 Isoform 5 of Cytoplasmic polyadenylation element-binding protein 4
IPI00816984	0.118	-0.597	0.661	6,5,	9,7,	5.5	8	13.5	5.988,4.801,	9.019,7.298,	5.395	8.159	Tax_Id=10090 Gene_Symbol=Cpeb4 Uncharacterized protein
IPI00816970	0.118	-0.597	0.661	6,5,	9,7,	5.5	8	13.5	5.988,4.801,	9.019,7.298,	5.395	8.159	Tax_Id=10090 Gene_Symbol=Cpeb4 Isoform 2 of Cytoplasmic polyadenylation element-binding protein 4
IPI00880956	0.265	-0.592	0.664	7,4,	9,7,	5.5	8	13.5	6.985,3.842,	9.019,7.298,	5.414	8.159	Tax_Id=10090 Gene_Symbol=Anapc7 Uncharacterized protein
IPI00331074	0.265	-0.592	0.664	7,4,	9,7,	5.5	8	13.5	6.985,3.842,	9.019,7.298,	5.414	8.159	Tax_Id=10090 Gene_Symbol=Anapc7 Anaphase-promoting complex subunit 7
IPI00131086	0.423	NA	NA	0,0,	0,27,	0	13.5	13.5	0.0,0.0,	0.0,28.15,	0	14.073	Tax_Id=10090 Gene_Symbol=Dync1i2 Cytoplasmic dynein 1 intermediate chain 2
IPI00775798	0.423	NA	NA	0,0,	0,27,	0	13.5	13.5	0.0,0.0,	0.0,28.15,	0	14.073	Tax_Id=10090 Gene_Symbol=Dync1i2 Uncharacterized protein
IPI00407938	0.423	NA	NA	0,0,	27,0,	0	13.5	13.5	0.0,0.0,	27.06,0.0,	0	13.528	Tax_Id=10090 Gene_Symbol=Ociad1 Isoform 2 of OCIA domain-containing protein 1
IPI00226515	0.338	-2.656	0.159	0,4,	20,4,	2	12	14	0.0,3.842,	20.04,4.171,	1.921	12.107	Tax_Id=10090 Gene_Symbol=Tagln Transgelin
IPI00989575	0.247	-1.409	0.376	0,8,	11,9,	4	10	14	0.0,7.683,	11.02,9.385,	3.842	10.205	Tax_Id=10090 Gene_Symbol=Pde4dip myomegalin isoform 1
IPI00875143	0.247	-1.409	0.376	0,8,	11,9,	4	10	14	0.0,7.683,	11.02,9.385,	3.842	10.205	Tax_Id=10090 Gene_Symbol=Pde4dip myomegalin isoform 4
IPI00974941	0.247	-1.409	0.376	0,8,	11,9,	4	10	14	0.0,7.683,	11.02,9.385,	3.842	10.205	Tax_Id=10090 Gene_Symbol=Pde4dip Isoform 1 of Myomegalin
IPI00227855	0.657	-1.196	0.436	0,9,	0,19,	4.5	9.5	14	0.0,8.645,	0.0,19.81,	4.323	9.905	Tax_Id=10090 Gene_Symbol=Slc7a2 Isoform 2 of Low affinity cationic amino acid transporter 2
IPI00453707	0.188	-0.925	0.527	3,7,	8,10,	5	9	14	2.993,6.723,	8.017,10.43,	4.858	9.222	Tax_Id=10090 Gene_Symbol=Ktelc1 Protein O-glucosyltransferase 1
IPI00114824	0.323	-0.925	0.527	4,6,	6,12,	5	9	14	3.992,5.764,	6.014,12.51,	4.878	9.263	Tax_Id=10090 Gene_Symbol=Derl2 Isoform 1 of Derlin-2
IPI00877197	0.002	-0.911	0.532	5,5,	9,9,	5	9	14	4.989,4.801,	9.019,9.385,	4.895	9.202	Tax_Id=10090 Gene_Symbol=Col6a3 Uncharacterized protein
IPI00129178	0.222	-0.911	0.532	6,4,	7,11,	5	9	14	5.988,3.842,	7.016,11.47,	4.915	9.242	Tax_Id=10090 Gene_Symbol=Oat Ornithine aminotransferase, mitochondrial
IPI00229680	0.469	-0.7	0.616	6,5,	5,12,	5.5	8.5	14	5.988,4.801,	5.01,12.51,	5.395	8.761	Tax_Id=10090 Gene_Symbol=1500003O03Rik Calcium-binding protein p22
IPI00885326	0.469	-0.7	0.616	6,5,	5,12,	5.5	8.5	14	5.988,4.801,	5.01,12.51,	5.395	8.761	Tax_Id=10090 Gene_Symbol=1500003O03Rik Uncharacterized protein
IPI01026711	0.196	-0.698	0.617	5,6,	7,10,	5.5	8.5	14	4.989,5.764,	7.016,10.43,	5.376	8.721	Tax_Id=10090 Gene_Symbol=Ube2g2 Ubiquitin-conjugating enzyme E2 G2
IPI00153094	0.196	-0.698	0.617	5,6,	7,10,	5.5	8.5	14	4.989,5.764,	7.016,10.43,	5.376	8.721	Tax_Id=10090 Gene_Symbol=Ube2g2 Putative uncharacterized protein
IPI00229598	0.052	-0.695	0.618	5,6,	8,9,	5.5	8.5	14	4.989,5.764,	8.017,9.385,	5.376	8.701	Tax_Id=10090 Gene_Symbol=Cnp Isoform CNPI of 2&#039;,3&#039;-cyclic-nucleotide 3&#039;-phosphodiesterase
IPI00319602	0.052	-0.695	0.618	5,6,	8,9,	5.5	8.5	14	4.989,5.764,	8.017,9.385,	5.376	8.701	Tax_Id=10090 Gene_Symbol=Cnp Isoform CNPII of 2&#039;,3&#039;-cyclic-nucleotide 3&#039;-phosphodiesterase
IPI00119923	0.146	-0.688	0.621	5,6,	10,7,	5.5	8.5	14	4.989,5.764,	10.02,7.298,	5.376	8.66	Tax_Id=10090 Gene_Symbol=Lonp2 Isoform 1 of Lon protease homolog 2, peroxisomal
IPI00127237	0.041	-0.686	0.622	6,5,	9,8,	5.5	8.5	14	5.988,4.801,	9.019,8.342,	5.395	8.68	Tax_Id=10090 Gene_Symbol=Pex14 Peroxisomal membrane protein PEX14
IPI00169667	0.449	-0.676	0.626	6,5,	12,5,	5.5	8.5	14	5.988,4.801,	12.03,5.214,	5.395	8.62	Tax_Id=10090 Gene_Symbol=Cnot3 CCR4-NOT transcription complex subunit 3
IPI00656204	0.423	NA	NA	0,0,	0,28,	0	14	14	0.0,0.0,	0.0,29.19,	0	14.594	Tax_Id=10090 Gene_Symbol=Nckap1 Isoform 2 of Nck-associated protein 1
IPI00222930	0.423	NA	NA	0,0,	0,28,	0	14	14	0.0,0.0,	0.0,29.19,	0	14.594	Tax_Id=10090 Gene_Symbol=Rhot1 Isoform 2 of Mitochondrial Rho GTPase 1
IPI00874565	0.423	NA	NA	0,0,	0,28,	0	14	14	0.0,0.0,	0.0,29.19,	0	14.594	Tax_Id=10090 Gene_Symbol=Nckap1 Uncharacterized protein
IPI00126297	0.423	NA	NA	0,0,	0,28,	0	14	14	0.0,0.0,	0.0,29.19,	0	14.594	Tax_Id=10090 Gene_Symbol=Ap1m2 Isoform 1 of AP-1 complex subunit mu-2
IPI00720060	0.065	NA	NA	0,0,	18,10,	0	14	14	0.0,0.0,	18.04,10.43,	0	14.233	Tax_Id=10090 Gene_Symbol=Mprip Isoform 3 of Myosin phosphatase Rho-interacting protein
IPI00474474	0.065	NA	NA	0,0,	18,10,	0	14	14	0.0,0.0,	18.04,10.43,	0	14.233	Tax_Id=10090 Gene_Symbol=Mprip Isoform 4 of Myosin phosphatase Rho-interacting protein
IPI00125348	0.065	NA	NA	0,0,	18,10,	0	14	14	0.0,0.0,	18.04,10.43,	0	14.233	Tax_Id=10090 Gene_Symbol=Mprip Isoform 1 of Myosin phosphatase Rho-interacting protein
IPI00399575	0.065	NA	NA	0,0,	18,10,	0	14	14	0.0,0.0,	18.04,10.43,	0	14.233	Tax_Id=10090 Gene_Symbol=Mprip Isoform 2 of Myosin phosphatase Rho-interacting protein
IPI00122971	0.423	NA	NA	0,0,	28,0,	0	14	14	0.0,0.0,	28.05,0.0,	0	14.026	Tax_Id=10090 Gene_Symbol=Ncam1 Isoform 1 of Neural cell adhesion molecule 1
IPI00230665	0.423	NA	NA	0,0,	28,0,	0	14	14	0.0,0.0,	28.05,0.0,	0	14.026	Tax_Id=10090 Gene_Symbol=Ncam1 neural cell adhesion molecule 1 isoform 3
IPI00625016	0.15	-1.74	0.299	0,7,	12,10,	3.5	11	14.5	0.0,6.723,	12.03,10.43,	3.362	11.226	Tax_Id=10090 Gene_Symbol=Zmynd8 Uncharacterized protein
IPI00755303	0.15	-1.74	0.299	0,7,	12,10,	3.5	11	14.5	0.0,6.723,	12.03,10.43,	3.362	11.226	Tax_Id=10090 Gene_Symbol=Zmynd8 Uncharacterized protein
IPI00930898	0.28	-1.489	0.356	0,8,	8,13,	4	10.5	14.5	0.0,7.683,	8.017,13.55,	3.842	10.785	Tax_Id=10090 Gene_Symbol=Nfasc neurofascin isoform 2 precursor
IPI00930854	0.28	-1.489	0.356	0,8,	8,13,	4	10.5	14.5	0.0,7.683,	8.017,13.55,	3.842	10.785	Tax_Id=10090 Gene_Symbol=Nfasc neurofascin isoform 3 precursor
IPI00420570	0.28	-1.489	0.356	0,8,	8,13,	4	10.5	14.5	0.0,7.683,	8.017,13.55,	3.842	10.785	Tax_Id=10090 Gene_Symbol=Nfasc neurofascin isoform 4 precursor
IPI00130894	0.313	-1.239	0.424	0,9,	11,9,	4.5	10	14.5	0.0,8.645,	11.02,9.385,	4.323	10.205	Tax_Id=10090 Gene_Symbol=Naa11 N-alpha-acetyltransferase 11, NatA catalytic subunit
IPI00130607	0.036	-0.992	0.503	4,6,	10,9,	5	9.5	14.5	3.992,5.764,	10.02,9.385,	4.878	9.704	Tax_Id=10090 Gene_Symbol=Pdlim7 Isoform 1 of PDZ and LIM domain protein 7
IPI00139957	0.215	-0.982	0.506	7,3,	8,11,	5	9.5	14.5	6.985,2.882,	8.017,11.47,	4.934	9.743	Tax_Id=10090 Gene_Symbol=Wdr5 WD repeat-containing protein 5
IPI00756294	0.148	-0.976	0.508	7,3,	10,9,	5	9.5	14.5	6.985,2.882,	10.02,9.385,	4.934	9.704	Tax_Id=10090 Gene_Symbol=2010321M09Rik Isoform 1 of UPF0464 protein C15orf44 homolog
IPI00125326	0.237	-0.777	0.584	6,5,	7,11,	5.5	9	14.5	5.988,4.801,	7.016,11.47,	5.395	9.242	Tax_Id=10090 Gene_Symbol=Qtrt1 Queuine tRNA-ribosyltransferase
IPI00122234	0.054	-0.772	0.586	5,6,	10,8,	5.5	9	14.5	4.989,5.764,	10.02,8.342,	5.376	9.182	Tax_Id=10090 Gene_Symbol=Gnpnat1 Glucosamine 6-phosphate N-acetyltransferase
IPI00469994	0.026	-0.77	0.586	6,5,	9,9,	5.5	9	14.5	5.988,4.801,	9.019,9.385,	5.395	9.202	Tax_Id=10090 Gene_Symbol=Isy1 Pre-mRNA-splicing factor ISY1 homolog
IPI00171983	0.026	-0.77	0.586	6,5,	9,9,	5.5	9	14.5	5.988,4.801,	9.019,9.385,	5.395	9.202	Tax_Id=10090 Gene_Symbol=Cela1 chymotrypsin-like elastase family, member 1
IPI00808550	0.185	-0.769	0.587	5,6,	11,7,	5.5	9	14.5	4.989,5.764,	11.02,7.298,	5.376	9.161	Tax_Id=10090 Gene_Symbol=Fam169a Protein FAM169A
IPI00229990	0.569	-0.745	0.596	11,0,	9,9,	5.5	9	14.5	10.98,0.0,	9.019,9.385,	5.489	9.202	Tax_Id=10090 Gene_Symbol=Strn3 Striatin-3
IPI00119545	0.404	-0.573	0.672	6,6,	6,11,	6	8.5	14.5	5.988,5.764,	6.014,11.47,	5.876	8.742	Tax_Id=10090 Gene_Symbol=Pfdn2 Prefoldin subunit 2
IPI00881442	0.055	-0.566	0.675	6,6,	8,9,	6	8.5	14.5	5.988,5.764,	8.017,9.385,	5.876	8.701	Tax_Id=10090 Gene_Symbol=Dis3l2 Isoform 2 of DIS3-like exonuclease 2
IPI00229771	0.055	-0.566	0.675	6,6,	8,9,	6	8.5	14.5	5.988,5.764,	8.017,9.385,	5.876	8.701	Tax_Id=10090 Gene_Symbol=Dis3l2 Isoform 1 of DIS3-like exonuclease 2
IPI00123891	0.297	-0.565	0.676	7,5,	7,10,	6	8.5	14.5	6.985,4.801,	7.016,10.43,	5.893	8.721	Tax_Id=10090 Gene_Symbol=Csrp1 Cysteine and glycine-rich protein 1
IPI00761513	0.423	NA	NA	0,0,	0,29,	0	14.5	14.5	0.0,0.0,	0.0,30.23,	0	15.116	Tax_Id=10090 Gene_Symbol=Faf2 Isoform 2 of FAS-associated factor 2
IPI00471256	0.116	-1.299	0.407	2,7,	11,10,	4.5	10.5	15	1.996,6.723,	11.02,10.43,	4.36	10.725	Tax_Id=10090 Gene_Symbol=Prkra Interferon-inducible double stranded RNA-dependent protein kinase activator A
IPI00118173	0.137	-1.076	0.474	3,7,	9,11,	5	10	15	2.993,6.723,	9.019,11.47,	4.858	10.244	Tax_Id=10090 Gene_Symbol=Aoc3 Isoform 1 of Membrane primary amine oxidase
IPI00268553	0.155	-1.073	0.475	4,6,	8,12,	5	10	15	3.992,5.764,	8.017,12.51,	4.878	10.265	Tax_Id=10090 Gene_Symbol=Nqo2 Putative uncharacterized protein (Fragment)
IPI00266614	0.155	-1.073	0.475	4,6,	8,12,	5	10	15	3.992,5.764,	8.017,12.51,	4.878	10.265	Tax_Id=10090 Gene_Symbol=Nqo2 Ribosyldihydronicotinamide dehydrogenase [quinone]
IPI00676350	0.023	-1.06	0.48	5,5,	11,9,	5	10	15	4.989,4.801,	11.02,9.385,	4.895	10.205	Tax_Id=10090 Gene_Symbol=Uhrf1bp1 UHRF1 (ICBP90) binding protein 1
IPI00457650	0.237	-1.043	0.485	8,2,	11,9,	5	10	15	7.985,1.921,	11.02,9.385,	4.953	10.205	Tax_Id=10090 Gene_Symbol=Edem2 ER degradation enhancer, mannosidase alpha-like 2
IPI00137229	0.26	-0.856	0.553	6,5,	7,12,	5.5	9.5	15	5.988,4.801,	7.016,12.51,	5.395	9.764	Tax_Id=10090 Gene_Symbol=Cnbp Isoform 2 of Cellular nucleic acid-binding protein
IPI00454151	0.26	-0.856	0.553	6,5,	7,12,	5.5	9.5	15	5.988,4.801,	7.016,12.51,	5.395	9.764	Tax_Id=10090 Gene_Symbol=Cnbp Isoform 3 of Cellular nucleic acid-binding protein
IPI00224991	0.278	-0.834	0.561	8,3,	11,8,	5.5	9.5	15	7.985,2.882,	11.02,8.342,	5.433	9.683	Tax_Id=10090 Gene_Symbol=Dohh Isoform 1 of Deoxyhypusine hydroxylase
IPI00137459	0.064	-0.652	0.636	5,7,	9,9,	6	9	15	4.989,6.723,	9.019,9.385,	5.856	9.202	Tax_Id=10090 Gene_Symbol=Otud4 OTU domain-containing protein 4
IPI01027371	0.064	-0.652	0.636	5,7,	9,9,	6	9	15	4.989,6.723,	9.019,9.385,	5.856	9.202	Tax_Id=10090 Gene_Symbol=Otud4 OTU domain-containing protein 4
IPI00154065	0.429	-0.652	0.636	7,5,	6,12,	6	9	15	6.985,4.801,	6.014,12.51,	5.893	9.263	Tax_Id=10090 Gene_Symbol=4933424B01Rik Cell cycle regulator Mat89Bb homolog
IPI01023317	0.429	-0.652	0.636	7,5,	6,12,	6	9	15	6.985,4.801,	6.014,12.51,	5.893	9.263	Tax_Id=10090 Gene_Symbol=4933424B01Rik RIKEN cDNA 4933424B01
IPI00133532	0.004	-0.647	0.639	6,6,	9,9,	6	9	15	5.988,5.764,	9.019,9.385,	5.876	9.202	Tax_Id=10090 Gene_Symbol=Exosc5 Exosome complex component RRP46
IPI00125771	0.004	-0.647	0.639	6,6,	9,9,	6	9	15	5.988,5.764,	9.019,9.385,	5.876	9.202	Tax_Id=10090 Gene_Symbol=Letmd1 Isoform 1 of LETM1 domain-containing protein 1
IPI00648688	0.832	-0.505	0.705	0,13,	0,17,	6.5	8.5	15	0.0,12.49,	0.0,17.72,	6.243	8.862	Tax_Id=10090 Gene_Symbol=Spag9 Isoform 1 of C-Jun-amino-terminal kinase-interacting protein 4
IPI00975239	0.832	-0.505	0.705	0,13,	0,17,	6.5	8.5	15	0.0,12.49,	0.0,17.72,	6.243	8.862	Tax_Id=10090 Gene_Symbol=Spag9 146 kDa protein
IPI00120193	0.423	NA	NA	0,0,	0,30,	0	15	15	0.0,0.0,	0.0,31.28,	0	15.638	Tax_Id=10090 Gene_Symbol=Cdc42 Isoform 1 of Cell division control protein 42 homolog
IPI00108085	0.423	NA	NA	0,0,	0,30,	0	15	15	0.0,0.0,	0.0,31.28,	0	15.638	Tax_Id=10090 Gene_Symbol=Tial1 Nucleolysin TIAR
IPI00121834	0.099	-1.354	0.391	5,4,	9,13,	4.5	11	15.5	4.989,3.842,	9.019,13.55,	4.415	11.286	Tax_Id=10090 Gene_Symbol=2010305A19Rik Sel1 repeat-containing protein 1
IPI00230178	0.457	-0.955	0.516	0,11,	9,11,	5.5	10	15.5	0.0,10.57,	9.019,11.47,	5.283	10.244	Tax_Id=10090 Gene_Symbol=Mlxipl Isoform 2 of Williams-Beuren syndrome chromosomal region 14 protein homolog
IPI00132504	0.074	-0.731	0.602	5,7,	9,10,	6	9.5	15.5	4.989,6.723,	9.019,10.43,	5.856	9.722	Tax_Id=10090 Gene_Symbol=Mrps30 28S ribosomal protein S30, mitochondrial
IPI00131754	0.105	-0.721	0.607	6,6,	11,8,	6	9.5	15.5	5.988,5.764,	11.02,8.342,	5.876	9.683	Tax_Id=10090 Gene_Symbol=Shoc2 Leucine-rich repeat protein SHOC-2
IPI00608012	0.608	-0.702	0.615	12,0,	8,11,	6	9.5	15.5	11.98,0.0,	8.017,11.47,	5.988	9.743	Tax_Id=10090 Gene_Symbol=Zfml Isoform 1 of Zinc finger protein 638
IPI00130102	0.493	-0.55	0.683	3,10,	8,10,	6.5	9	15.5	2.993,9.605,	8.017,10.43,	6.299	9.222	Tax_Id=10090 Gene_Symbol=Des Desmin
IPI00409819	0.091	-0.531	0.692	6,7,	10,8,	6.5	9	15.5	5.988,6.723,	10.02,8.342,	6.356	9.182	Tax_Id=10090 Gene_Symbol=Ipo8 Isoform 1 of Importin-8
IPI00120202	0.114	-0.527	0.694	7,6,	10,8,	6.5	9	15.5	6.985,5.764,	10.02,8.342,	6.374	9.182	Tax_Id=10090 Gene_Symbol=Fbxo3 Isoform 1 of F-box only protein 3
IPI00380953	0.57	-0.526	0.695	5,8,	13,5,	6.5	9	15.5	4.989,7.683,	13.03,5.214,	6.336	9.121	Tax_Id=10090 Gene_Symbol=AW555464 Isoform 1 of Protein KIAA0284
IPI00121582	0.478	-0.515	0.7	9,4,	11,7,	6.5	9	15.5	8.982,3.842,	11.02,7.298,	6.412	9.161	Tax_Id=10090 Gene_Symbol=Rfx3 Isoform 1 of Transcription factor RFX3
IPI00990345	0.423	NA	NA	0,0,	0,31,	0	15.5	15.5	0.0,0.0,	0.0,32.32,	0	16.159	Tax_Id=10090 Gene_Symbol=Ehd1 Putative uncharacterized protein
IPI00968382	0.423	NA	NA	0,0,	31,0,	0	15.5	15.5	0.0,0.0,	31.07,0.0,	0	15.533	Tax_Id=10090 Gene_Symbol=Madd Uncharacterized protein
IPI00153369	0.423	NA	NA	0,0,	31,0,	0	15.5	15.5	0.0,0.0,	31.07,0.0,	0	15.533	Tax_Id=10090 Gene_Symbol=C630004H02Rik Isoform 1 of UPF0663 transmembrane protein C17orf28 homolog
IPI00131368	0.485	-2.813	0.142	4,0,	28,0,	2	14	16	3.992,0.0,	28.05,0.0,	1.996	14.026	Tax_Id=10090 Gene_Symbol=Krt6a Keratin, type II cytoskeletal 6A
IPI00762364	0.485	-2.813	0.142	4,0,	28,0,	2	14	16	3.992,0.0,	28.05,0.0,	1.996	14.026	Tax_Id=10090 Gene_Symbol=Krt6a Uncharacterized protein
IPI00128703	0.291	-1.191	0.438	8,2,	8,14,	5	11	16	7.985,1.921,	8.017,14.6,	4.953	11.307	Tax_Id=10090 Gene_Symbol=Pxn Isoform Alpha of Paxillin
IPI00165881	0.291	-1.191	0.438	8,2,	8,14,	5	11	16	7.985,1.921,	8.017,14.6,	4.953	11.307	Tax_Id=10090 Gene_Symbol=Pxn Isoform Beta of Paxillin
IPI01027562	0.291	-1.191	0.438	8,2,	8,14,	5	11	16	7.985,1.921,	8.017,14.6,	4.953	11.307	Tax_Id=10090 Gene_Symbol=Pxn paxillin isoform beta
IPI00111686	0.542	-0.833	0.561	0,12,	8,12,	6	10	16	0.0,11.52,	8.017,12.51,	5.762	10.265	Tax_Id=10090 Gene_Symbol=Abcc4 ATP-binding cassette, sub-family C (CFTR/MRP), member 4 isoform 2
IPI00608040	0.31	-0.808	0.571	6,6,	7,13,	6	10	16	5.988,5.764,	7.016,13.55,	5.876	10.285	Tax_Id=10090 Gene_Symbol=Hdgfrp3 Isoform 2 of Hepatoma-derived growth factor-related protein 3
IPI00224067	0.31	-0.808	0.571	6,6,	7,13,	6	10	16	5.988,5.764,	7.016,13.55,	5.876	10.285	Tax_Id=10090 Gene_Symbol=Hdgfrp3 Isoform 1 of Hepatoma-derived growth factor-related protein 3
IPI00132128	0.003	-0.799	0.575	6,6,	10,10,	6	10	16	5.988,5.764,	10.02,10.43,	5.876	10.224	Tax_Id=10090 Gene_Symbol=Rpa3 Replication protein A 14 kDa subunit
IPI00411007	0.274	-0.79	0.578	6,6,	13,7,	6	10	16	5.988,5.764,	13.03,7.298,	5.876	10.163	Tax_Id=10090 Gene_Symbol=Man1c1 mannosidase, alpha, class 1C, member 1
IPI00109293	0.183	-0.789	0.579	7,5,	12,8,	6	10	16	6.985,4.801,	12.03,8.342,	5.893	10.184	Tax_Id=10090 Gene_Symbol=Lactb Serine beta-lactamase-like protein LACTB, mitochondrial
IPI00308560	0.401	-0.781	0.582	10,2,	10,10,	6	10	16	9.981,1.921,	10.02,10.43,	5.951	10.224	Tax_Id=10090 Gene_Symbol=Wdr44 Isoform 1 of WD repeat-containing protein 44
IPI00453829	0.379	-0.624	0.649	5,8,	7,12,	6.5	9.5	16	4.989,7.683,	7.016,12.51,	6.336	9.764	Tax_Id=10090 Gene_Symbol=Tmx4 Thioredoxin-related transmembrane protein 4
IPI00123465	0.423	NA	NA	0,0,	0,32,	0	16	16	0.0,0.0,	0.0,33.36,	0	16.681	Tax_Id=10090 Gene_Symbol=Cops7a Isoform 1 of COP9 signalosome complex subunit 7a
IPI00648918	0.423	NA	NA	0,0,	0,32,	0	16	16	0.0,0.0,	0.0,33.36,	0	16.681	Tax_Id=10090 Gene_Symbol=Myo18a Isoform 4 of Myosin-XVIIIa
IPI00466422	0.423	NA	NA	0,0,	32,0,	0	16	16	0.0,0.0,	32.06,0.0,	0	16.032	Tax_Id=10090 Gene_Symbol=Atp8a1 Atp8a1 protein
IPI00831373	0.423	NA	NA	0,0,	32,0,	0	16	16	0.0,0.0,	32.06,0.0,	0	16.032	Tax_Id=10090 Gene_Symbol=Atp8a1 probable phospholipid-transporting ATPase IA isoform a
IPI01027535	0.067	-1.274	0.414	3,7,	12,11,	5	11.5	16.5	2.993,6.723,	12.03,11.47,	4.858	11.747	Tax_Id=10090 Gene_Symbol=1500001M20Rik 25 kDa protein
IPI00108431	0.067	-1.274	0.414	3,7,	12,11,	5	11.5	16.5	2.993,6.723,	12.03,11.47,	4.858	11.747	Tax_Id=10090 Gene_Symbol=1500001M20Rik Isoform 1 of MMP37-like protein, mitochondrial
IPI00785241	0.067	-1.274	0.414	3,7,	12,11,	5	11.5	16.5	2.993,6.723,	12.03,11.47,	4.858	11.747	Tax_Id=10090 Gene_Symbol=1500001M20Rik Isoform 2 of MMP37-like protein, mitochondrial
IPI00121427	0.162	-1.047	0.484	8,3,	12,10,	5.5	11	16.5	7.985,2.882,	12.03,10.43,	5.433	11.226	Tax_Id=10090 Gene_Symbol=S100a6 Protein S100-A6
IPI00311072	0.491	-0.894	0.538	0,12,	12,9,	6	10.5	16.5	0.0,11.52,	12.03,9.385,	5.762	10.705	Tax_Id=10090 Gene_Symbol=Nfs1 cysteine desulfurase, mitochondrial
IPI00378360	0.177	-0.863	0.55	6,6,	13,8,	6	10.5	16.5	5.988,5.764,	13.03,8.342,	5.876	10.684	Tax_Id=10090 Gene_Symbol=Bbs1 Bardet-Biedl syndrome 1
IPI00311453	0.347	-0.7	0.616	4,9,	8,12,	6.5	10	16.5	3.992,8.645,	8.017,12.51,	6.319	10.265	Tax_Id=10090 Gene_Symbol=Nop2 putative ribosomal RNA methyltransferase NOP2
IPI00468514	0.46	-0.693	0.619	7,6,	6,14,	6.5	10	16.5	6.985,5.764,	6.014,14.6,	6.374	10.305	Tax_Id=10090 Gene_Symbol=Afg3l1 Isoform 1 of AFG3-like protein 1
IPI00230395	0.361	-0.69	0.62	7,6,	7,13,	6.5	10	16.5	6.985,5.764,	7.016,13.55,	6.374	10.285	Tax_Id=10090 Gene_Symbol=Anxa1 Annexin A1
IPI00652811	0.361	-0.69	0.62	7,6,	7,13,	6.5	10	16.5	6.985,5.764,	7.016,13.55,	6.374	10.285	Tax_Id=10090 Gene_Symbol=Anxa1 Uncharacterized protein
IPI00649402	0.795	-0.627	0.647	13,0,	20,0,	6.5	10	16.5	12.97,0.0,	20.04,0.0,	6.487	10.021	Tax_Id=10090 Gene_Symbol=Mat2b Isoform 2 of Methionine adenosyltransferase 2 subunit beta
IPI00653328	0.002	NA	NA	0,0,	16,17,	0	16.5	16.5	0.0,0.0,	16.03,17.72,	0	16.879	Tax_Id=10090 Gene_Symbol=Eps15l1 Isoform 4 of Epidermal growth factor receptor substrate 15-like 1
IPI01023238	0.002	NA	NA	0,0,	16,17,	0	16.5	16.5	0.0,0.0,	16.03,17.72,	0	16.879	Tax_Id=10090 Gene_Symbol=Eps15l1 Uncharacterized protein (Fragment)
IPI00975084	0.449	-0.967	0.511	0,12,	10,12,	6	11	17	0.0,11.52,	10.02,12.51,	5.762	11.268	Tax_Id=10090 Gene_Symbol=Mtap7 Uncharacterized protein
IPI00121151	0.203	-0.951	0.517	4,8,	9,13,	6	11	17	3.992,7.683,	9.019,13.55,	5.838	11.286	Tax_Id=10090 Gene_Symbol=Ubxn6 Isoform 1 of UBX domain-containing protein 6
IPI00323058	0.203	-0.951	0.517	4,8,	9,13,	6	11	17	3.992,7.683,	9.019,13.55,	5.838	11.286	Tax_Id=10090 Gene_Symbol=Ubxn6 Isoform 2 of UBX domain-containing protein 6
IPI01007927	0.435	-0.777	0.583	2,11,	9,12,	6.5	10.5	17	1.996,10.57,	9.019,12.51,	6.281	10.766	Tax_Id=10090 Gene_Symbol=Myof Uncharacterized protein
IPI00849670	0.435	-0.777	0.583	2,11,	9,12,	6.5	10.5	17	1.996,10.57,	9.019,12.51,	6.281	10.766	Tax_Id=10090 Gene_Symbol=Myof Uncharacterized protein
IPI00850630	0.435	-0.777	0.583	2,11,	9,12,	6.5	10.5	17	1.996,10.57,	9.019,12.51,	6.281	10.766	Tax_Id=10090 Gene_Symbol=Myof Isoform 4 of Myoferlin
IPI00989268	0.435	-0.777	0.583	2,11,	9,12,	6.5	10.5	17	1.996,10.57,	9.019,12.51,	6.281	10.766	Tax_Id=10090 Gene_Symbol=Myof Isoform 1 of Myoferlin
IPI00131606	0.427	-0.581	0.668	8,6,	7,13,	7	10	17	7.985,5.764,	7.016,13.55,	6.874	10.285	Tax_Id=10090 Gene_Symbol=Tmem165 Transmembrane protein 165
IPI00128256	0.264	-0.567	0.675	8,6,	12,8,	7	10	17	7.985,5.764,	12.03,8.342,	6.874	10.184	Tax_Id=10090 Gene_Symbol=Rrp9 U3 small nucleolar RNA-interacting protein 2
IPI00649019	0.41	-1.03	0.49	0,12,	11,12,	6	11.5	17.5	0.0,11.52,	11.02,12.51,	5.762	11.768	Tax_Id=10090 Gene_Symbol=Ndufs5 Uncharacterized protein
IPI00128034	0.168	-1.007	0.498	6,6,	9,14,	6	11.5	17.5	5.988,5.764,	9.019,14.6,	5.876	11.808	Tax_Id=10090 Gene_Symbol=Pnpla6 Isoform 3 of Neuropathy target esterase
IPI00849302	0.168	-1.007	0.498	6,6,	9,14,	6	11.5	17.5	5.988,5.764,	9.019,14.6,	5.876	11.808	Tax_Id=10090 Gene_Symbol=Pnpla6 Isoform 2 of Neuropathy target esterase
IPI00849185	0.168	-1.007	0.498	6,6,	9,14,	6	11.5	17.5	5.988,5.764,	9.019,14.6,	5.876	11.808	Tax_Id=10090 Gene_Symbol=Pnpla6 Isoform 1 of Neuropathy target esterase
IPI00464112	0.198	-0.986	0.505	9,3,	12,11,	6	11.5	17.5	8.982,2.882,	12.03,11.47,	5.932	11.747	Tax_Id=10090 Gene_Symbol=Sec16b Protein transport protein Sec16B
IPI00399958	0.524	-0.962	0.513	12,0,	16,7,	6	11.5	17.5	11.98,0.0,	16.03,7.298,	5.988	11.666	Tax_Id=10090 Gene_Symbol=Calu calumenin isoform 2
IPI00453827	0.165	-0.828	0.563	6,7,	9,13,	6.5	11	17.5	5.988,6.723,	9.019,13.55,	6.356	11.286	Tax_Id=10090 Gene_Symbol=Tbc1d24 Isoform 2 of TBC1 domain family member 24
IPI00761259	0.165	-0.828	0.563	6,7,	9,13,	6.5	11	17.5	5.988,6.723,	9.019,13.55,	6.356	11.286	Tax_Id=10090 Gene_Symbol=Tbc1d24 Isoform 1 of TBC1 domain family member 24
IPI00112072	0.155	-0.651	0.637	7,7,	9,12,	7	10.5	17.5	6.985,6.723,	9.019,12.51,	6.854	10.766	Tax_Id=10090 Gene_Symbol=H13 Isoform 1 of Minor histocompatibility antigen H13
IPI00330333	0.034	-0.649	0.638	7,7,	10,11,	7	10.5	17.5	6.985,6.723,	10.02,11.47,	6.854	10.746	Tax_Id=10090 Gene_Symbol=Ankrd13a Ankyrin repeat domain-containing protein 13A
IPI00798463	0.263	-0.635	0.644	9,5,	12,9,	7	10.5	17.5	8.982,4.801,	12.03,9.385,	6.891	10.705	Tax_Id=10090 Gene_Symbol=Ints6 Isoform 2 of Integrator complex subunit 6
IPI00461472	0.263	-0.635	0.644	9,5,	12,9,	7	10.5	17.5	8.982,4.801,	12.03,9.385,	6.891	10.705	Tax_Id=10090 Gene_Symbol=Ints6 Isoform 1 of Integrator complex subunit 6
IPI00120045	0.423	NA	NA	0,0,	0,35,	0	17.5	17.5	0.0,0.0,	0.0,36.49,	0	18.246	Tax_Id=10090 Gene_Symbol=Hspe1-rs1 MCG8024
IPI00331295	0.423	NA	NA	0,0,	0,35,	0	17.5	17.5	0.0,0.0,	0.0,36.49,	0	18.246	Tax_Id=10090 Gene_Symbol=G3bp2 Isoform B of Ras GTPase-activating protein-binding protein 2
IPI00329872	0.081	-1.656	0.317	4,5,	11,16,	4.5	13.5	18	3.992,4.801,	11.02,16.68,	4.397	13.854	Tax_Id=10090 Gene_Symbol=Col1a1 Isoform 1 of Collagen alpha-1(I) chain
IPI00408734	0.326	-1.269	0.415	0,11,	15,10,	5.5	12.5	18	0.0,10.57,	15.03,10.43,	5.283	12.729	Tax_Id=10090 Gene_Symbol=Trappc10 Trafficking protein particle complex subunit 10
IPI00318548	0.518	-1.081	0.473	6,6,	4,20,	6	12	18	5.988,5.764,	4.009,20.85,	5.876	12.43	Tax_Id=10090 Gene_Symbol=U2af1 Splicing factor U2AF 35 kDa subunit
IPI00228719	0.192	-0.894	0.538	6,7,	9,14,	6.5	11.5	18	5.988,6.723,	9.019,14.6,	6.356	11.808	Tax_Id=10090 Gene_Symbol=Impad1 Inositol monophosphatase 3
IPI00222767	0.33	-0.718	0.608	8,6,	8,14,	7	11	18	7.985,5.764,	8.017,14.6,	6.874	11.307	Tax_Id=10090 Gene_Symbol=Pdhx Pyruvate dehydrogenase protein X component, mitochondrial
IPI00136936	0.342	-0.556	0.68	7,8,	8,13,	7.5	10.5	18	6.985,7.683,	8.017,13.55,	7.334	10.785	Tax_Id=10090 Gene_Symbol=Vps29 Isoform 1 of Vacuolar protein sorting-associated protein 29
IPI00881629	0.342	-0.556	0.68	7,8,	8,13,	7.5	10.5	18	6.985,7.683,	8.017,13.55,	7.334	10.785	Tax_Id=10090 Gene_Symbol=Vps29 Uncharacterized protein
IPI00230513	0.342	-0.556	0.68	7,8,	8,13,	7.5	10.5	18	6.985,7.683,	8.017,13.55,	7.334	10.785	Tax_Id=10090 Gene_Symbol=Vps29 Isoform 2 of Vacuolar protein sorting-associated protein 29
IPI00123602	0.289	-0.546	0.685	9,6,	9,12,	7.5	10.5	18	8.982,5.764,	9.019,12.51,	7.373	10.766	Tax_Id=10090 Gene_Symbol=Rqcd1 Cell differentiation protein RCD1 homolog
IPI00399943	0.04	-0.544	0.686	8,7,	11,10,	7.5	10.5	18	7.985,6.723,	11.02,10.43,	7.354	10.725	Tax_Id=10090 Gene_Symbol=Arpc5 Actin-related protein 2/3 complex subunit 5
IPI00742282	0.196	-0.544	0.686	9,6,	10,11,	7.5	10.5	18	8.982,5.764,	10.02,11.47,	7.373	10.746	Tax_Id=10090 Gene_Symbol=Prpf31 Isoform 2 of U4/U6 small nuclear ribonucleoprotein Prp31
IPI00742413	0.196	-0.544	0.686	9,6,	10,11,	7.5	10.5	18	8.982,5.764,	10.02,11.47,	7.373	10.746	Tax_Id=10090 Gene_Symbol=Prpf31 Isoform 3 of U4/U6 small nuclear ribonucleoprotein Prp31
IPI00331424	0.196	-0.544	0.686	9,6,	10,11,	7.5	10.5	18	8.982,5.764,	10.02,11.47,	7.373	10.746	Tax_Id=10090 Gene_Symbol=Prpf31 Isoform 1 of U4/U6 small nuclear ribonucleoprotein Prp31
IPI00330806	0.293	-0.543	0.686	7,8,	13,8,	7.5	10.5	18	6.985,7.683,	13.03,8.342,	7.334	10.684	Tax_Id=10090 Gene_Symbol=Bsdc1 BSD domain-containing protein 1
IPI00222838	0.339	-0.54	0.688	10,5,	10,11,	7.5	10.5	18	9.981,4.801,	10.02,11.47,	7.391	10.746	Tax_Id=10090 Gene_Symbol=Mipep Mitochondrial intermediate peptidase
IPI00988545	0.423	NA	NA	0,0,	0,36,	0	18	18	0.0,0.0,	0.0,37.54,	0	18.768	Tax_Id=10090 Gene_Symbol=- Uncharacterized protein (Fragment)
IPI01026659	0.008	NA	NA	0,0,	20,16,	0	18	18	0.0,0.0,	20.04,16.68,	0	18.363	Tax_Id=10090 Gene_Symbol=Cog4 86 kDa protein
IPI00876427	0.22	-1.526	0.347	0,10,	12,15,	5	13.5	18.5	0.0,9.605,	12.03,15.64,	4.803	13.833	Tax_Id=10090 Gene_Symbol=Taf15 Uncharacterized protein
IPI00331745	0.421	-0.786	0.58	8,6,	7,16,	7	11.5	18.5	7.985,5.764,	7.016,16.68,	6.874	11.849	Tax_Id=10090 Gene_Symbol=Lxn Latexin
IPI00876083	0.16	-0.783	0.581	5,9,	13,10,	7	11.5	18.5	4.989,8.645,	13.03,10.43,	6.817	11.727	Tax_Id=10090 Gene_Symbol=Ythdf2 Uncharacterized protein
IPI00314865	0.16	-0.783	0.581	5,9,	13,10,	7	11.5	18.5	4.989,8.645,	13.03,10.43,	6.817	11.727	Tax_Id=10090 Gene_Symbol=Ythdf2 YTH domain family protein 2
IPI00132206	0.753	-0.779	0.583	14,0,	0,23,	7	11.5	18.5	13.97,0.0,	0.0,23.97,	6.987	11.986	Tax_Id=10090 Gene_Symbol=Dnajc5 Dnajc5 protein
IPI00117181	0.143	-0.778	0.583	8,6,	10,13,	7	11.5	18.5	7.985,5.764,	10.02,13.55,	6.874	11.788	Tax_Id=10090 Gene_Symbol=Flot1 Flotillin-1
IPI00759953	0.143	-0.778	0.583	8,6,	10,13,	7	11.5	18.5	7.985,5.764,	10.02,13.55,	6.874	11.788	Tax_Id=10090 Gene_Symbol=Try5 trypsin 5
IPI00132747	0.004	-0.777	0.583	7,7,	12,11,	7	11.5	18.5	6.985,6.723,	12.03,11.47,	6.854	11.747	Tax_Id=10090 Gene_Symbol=Hbxip hepatitis B virus X-interacting protein homolog
IPI00409035	0.353	-0.624	0.649	7,8,	8,14,	7.5	11	18.5	6.985,7.683,	8.017,14.6,	7.334	11.307	Tax_Id=10090 Gene_Symbol=Col15a1 Collagen alpha-1(XV) chain
IPI00648224	0.353	-0.624	0.649	7,8,	8,14,	7.5	11	18.5	6.985,7.683,	8.017,14.6,	7.334	11.307	Tax_Id=10090 Gene_Symbol=Col15a1 Uncharacterized protein
IPI00395140	0.227	-0.622	0.65	7,8,	9,13,	7.5	11	18.5	6.985,7.683,	9.019,13.55,	7.334	11.286	Tax_Id=10090 Gene_Symbol=Dcxr L-xylulose reductase
IPI00121437	0.196	-0.612	0.654	9,6,	10,12,	7.5	11	18.5	8.982,5.764,	10.02,12.51,	7.373	11.268	Tax_Id=10090 Gene_Symbol=Exosc2 Exosome complex component RRP4
IPI00648186	0.423	NA	NA	0,0,	37,0,	0	18.5	18.5	0.0,0.0,	37.07,0.0,	0	18.536	Tax_Id=10090 Gene_Symbol=Clint1 Uncharacterized protein
IPI00918333	0.423	NA	NA	0,0,	37,0,	0	18.5	18.5	0.0,0.0,	37.07,0.0,	0	18.536	Tax_Id=10090 Gene_Symbol=Myef2 myelin expression factor 2 isoform 3
IPI00874744	0.419	-1.037	0.487	0,13,	11,14,	6.5	12.5	19	0.0,12.49,	11.02,14.6,	6.243	12.81	Tax_Id=10090 Gene_Symbol=Arhgap17 rho GTPase-activating protein 17 isoform b
IPI00988695	0.132	-0.675	0.626	9,6,	11,12,	7.5	11.5	19	8.982,5.764,	11.02,12.51,	7.373	11.768	Tax_Id=10090 Gene_Symbol=Atp2c1 Uncharacterized protein (Fragment)
IPI00624883	0.132	-0.675	0.626	9,6,	11,12,	7.5	11.5	19	8.982,5.764,	11.02,12.51,	7.373	11.768	Tax_Id=10090 Gene_Symbol=Atp2c1 Uncharacterized protein
IPI00336323	0.132	-0.675	0.626	9,6,	11,12,	7.5	11.5	19	8.982,5.764,	11.02,12.51,	7.373	11.768	Tax_Id=10090 Gene_Symbol=Atp2c1 Calcium-transporting ATPase type 2C member 1
IPI00121390	0.515	-0.504	0.705	11,5,	14,8,	8	11	19	10.98,4.801,	14.03,8.342,	7.89	11.186	Tax_Id=10090 Gene_Symbol=3110002H16Rik Uncharacterized protein C18orf8 homolog
IPI00856220	0.423	NA	NA	0,0,	0,38,	0	19	19	0.0,0.0,	0.0,39.62,	0	19.811	Tax_Id=10090 Gene_Symbol=Nup210 Putative uncharacterized protein
IPI00279931	0.303	-1.43	0.371	0,11,	18,10,	5.5	14	19.5	0.0,10.57,	18.04,10.43,	5.283	14.233	Tax_Id=10090 Gene_Symbol=Carm1 Isoform 2 of Histone-arginine methyltransferase CARM1
IPI00125950	0.303	-1.43	0.371	0,11,	18,10,	5.5	14	19.5	0.0,10.57,	18.04,10.43,	5.283	14.233	Tax_Id=10090 Gene_Symbol=Carm1 Isoform 1 of Histone-arginine methyltransferase CARM1
IPI00111821	0.465	-0.928	0.526	0,14,	12,13,	7	12.5	19.5	0.0,13.45,	12.03,13.55,	6.723	12.79	Tax_Id=10090 Gene_Symbol=Glyr1 Putative oxidoreductase GLYR1
IPI00133116	0.125	-0.893	0.538	7,7,	15,10,	7	12.5	19.5	6.985,6.723,	15.03,10.43,	6.854	12.729	Tax_Id=10090 Gene_Symbol=Nudt14 Uridine diphosphate glucose pyrophosphatase
IPI00988692	0.336	-0.733	0.602	7,8,	16,8,	7.5	12	19.5	6.985,7.683,	16.03,8.342,	7.334	12.188	Tax_Id=10090 Gene_Symbol=1300018J18Rik Uncharacterized protein (Fragment)
IPI00321577	0.336	-0.733	0.602	7,8,	16,8,	7.5	12	19.5	6.985,7.683,	16.03,8.342,	7.334	12.188	Tax_Id=10090 Gene_Symbol=1300018J18Rik Selenoprotein O
IPI00894771	0.219	-0.589	0.665	6,10,	13,10,	8	11.5	19.5	5.988,9.605,	13.03,10.43,	7.797	11.727	Tax_Id=10090 Gene_Symbol=Pigk Uncharacterized protein
IPI00938479	0.219	-0.589	0.665	6,10,	13,10,	8	11.5	19.5	5.988,9.605,	13.03,10.43,	7.797	11.727	Tax_Id=10090 Gene_Symbol=Wdr81 WD repeat-containing protein 81
IPI00894641	0.219	-0.589	0.665	6,10,	13,10,	8	11.5	19.5	5.988,9.605,	13.03,10.43,	7.797	11.727	Tax_Id=10090 Gene_Symbol=Pigk Uncharacterized protein
IPI00111073	0.219	-0.589	0.665	6,10,	13,10,	8	11.5	19.5	5.988,9.605,	13.03,10.43,	7.797	11.727	Tax_Id=10090 Gene_Symbol=Pigk GPI-anchor transamidase
IPI00124709	0.369	-0.577	0.67	8,8,	15,8,	8	11.5	19.5	7.985,7.683,	15.03,8.342,	7.834	11.687	Tax_Id=10090 Gene_Symbol=Rps27l 40S ribosomal protein S27-like
IPI00471028	0.423	NA	NA	0,0,	0,39,	0	19.5	19.5	0.0,0.0,	0.0,40.67,	0	20.333	Tax_Id=10090 Gene_Symbol=Madd MAP kinase-activating death domain protein isoform 3
IPI00756378	0.423	NA	NA	0,0,	0,39,	0	19.5	19.5	0.0,0.0,	0.0,40.67,	0	20.333	Tax_Id=10090 Gene_Symbol=Madd MAP kinase-activating death domain protein isoform 1
IPI00123176	0.423	NA	NA	0,0,	0,39,	0	19.5	19.5	0.0,0.0,	0.0,40.67,	0	20.333	Tax_Id=10090 Gene_Symbol=Gm6316 Glyceraldehyde-3-phosphate dehydrogenase
IPI00136246	0.17	-1.272	0.414	7,5,	18,10,	6	14	20	6.985,4.801,	18.04,10.43,	5.893	14.233	Tax_Id=10090 Gene_Symbol=Pitpnm1 Membrane-associated phosphatidylinositol transfer protein 1
IPI00675302	0.304	-0.944	0.52	11,3,	11,15,	7	13	20	10.98,2.882,	11.02,15.64,	6.93	13.332	Tax_Id=10090 Gene_Symbol=Dmbt1 Isoform 1 of Deleted in malignant brain tumors 1 protein
IPI00626999	0.304	-0.944	0.52	11,3,	11,15,	7	13	20	10.98,2.882,	11.02,15.64,	6.93	13.332	Tax_Id=10090 Gene_Symbol=Dmbt1 Uncharacterized protein
IPI01007855	0.304	-0.944	0.52	11,3,	11,15,	7	13	20	10.98,2.882,	11.02,15.64,	6.93	13.332	Tax_Id=10090 Gene_Symbol=Dmbt1 deleted in malignant brain tumors 1 protein
IPI00311384	0.304	-0.944	0.52	11,3,	11,15,	7	13	20	10.98,2.882,	11.02,15.64,	6.93	13.332	Tax_Id=10090 Gene_Symbol=Dmbt1 Isoform 2 of Deleted in malignant brain tumors 1 protein
IPI00229865	0.521	-0.826	0.564	0,15,	13,12,	7.5	12.5	20	0.0,14.41,	13.03,12.51,	7.203	12.77	Tax_Id=10090 Gene_Symbol=Vipar Isoform 2 of VPS33B-interacting protein
IPI00230495	0.07	-0.806	0.572	6,9,	12,13,	7.5	12.5	20	5.988,8.645,	12.03,13.55,	7.317	12.79	Tax_Id=10090 Gene_Symbol=Hap1 Isoform A of Huntingtin-associated protein 1
IPI00132819	0.07	-0.806	0.572	6,9,	12,13,	7.5	12.5	20	5.988,8.645,	12.03,13.55,	7.317	12.79	Tax_Id=10090 Gene_Symbol=Hap1 Isoform B of Huntingtin-associated protein 1
IPI00134979	0.614	-0.673	0.627	0,16,	13,11,	8	12	20	0.0,15.37,	13.03,11.47,	7.684	12.248	Tax_Id=10090 Gene_Symbol=Chm Rab proteins geranylgeranyltransferase component A 1
IPI00278134	0.031	-0.645	0.64	8,8,	13,11,	8	12	20	7.985,7.683,	13.03,11.47,	7.834	12.248	Tax_Id=10090 Gene_Symbol=Mtss1 Isoform 2 of Metastasis suppressor protein 1
IPI00153439	0.031	-0.645	0.64	8,8,	13,11,	8	12	20	7.985,7.683,	13.03,11.47,	7.834	12.248	Tax_Id=10090 Gene_Symbol=Mtss1 Isoform 1 of Metastasis suppressor protein 1
IPI00460831	0.031	-0.645	0.64	8,8,	13,11,	8	12	20	7.985,7.683,	13.03,11.47,	7.834	12.248	Tax_Id=10090 Gene_Symbol=Mtss1 metastasis suppressor protein 1 isoform 2
IPI00113052	0.062	-0.644	0.64	9,7,	12,12,	8	12	20	8.982,6.723,	12.03,12.51,	7.852	12.269	Tax_Id=10090 Gene_Symbol=Tsfm Elongation factor Ts, mitochondrial
IPI00876050	0.148	-0.505	0.705	7,10,	11,12,	8.5	11.5	20	6.985,9.605,	11.02,12.51,	8.295	11.768	Tax_Id=10090 Gene_Symbol=Lsm2 U6 snRNA-associated Sm-like protein LSm2
IPI00753693	0.423	NA	NA	0,0,	0,40,	0	20	20	0.0,0.0,	0.0,41.71,	0	20.854	Tax_Id=10090 Gene_Symbol=Madd Uncharacterized protein
IPI00914724	0.14	-1.177	0.442	6,7,	11,17,	6.5	14	20.5	5.988,6.723,	11.02,17.72,	6.356	14.374	Tax_Id=10090 Gene_Symbol=Tcirg1 T-cell, immune regulator 1
IPI00221694	0.094	-1.005	0.498	7,7,	16,11,	7	13.5	20.5	6.985,6.723,	16.03,11.47,	6.854	13.752	Tax_Id=10090 Gene_Symbol=Bola2 Isoform 1 of BolA-like protein 2
IPI00874814	0.454	-0.977	0.508	14,0,	16,11,	7	13.5	20.5	13.97,0.0,	16.03,11.47,	6.987	13.752	Tax_Id=10090 Gene_Symbol=Wdr26 WD repeat domain 26
IPI00665513	0.748	-0.8	0.574	15,0,	26,0,	7.5	13	20.5	14.97,0.0,	26.06,0.0,	7.485	13.03	Tax_Id=10090 Gene_Symbol=Gm6636 40S ribosomal protein S19-like
IPI00153875	0.148	-0.698	0.616	10,6,	13,12,	8	12.5	20.5	9.981,5.764,	13.03,12.51,	7.872	12.77	Tax_Id=10090 Gene_Symbol=Rufy2 RUN and FYVE domain-containing protein 2
IPI00110766	0.4	-0.688	0.621	11,5,	16,9,	8	12.5	20.5	10.98,4.801,	16.03,9.385,	7.89	12.71	Tax_Id=10090 Gene_Symbol=Ube2f NEDD8-conjugating enzyme UBE2F
IPI00989794	0.423	NA	NA	0,0,	0,41,	0	20.5	20.5	0.0,0.0,	0.0,42.75,	0	21.376	Tax_Id=10090 Gene_Symbol=Gm8055 Glyceraldehyde-3-phosphate dehydrogenase
IPI00664508	0.038	NA	NA	0,0,	25,16,	0	20.5	20.5	0.0,0.0,	25.06,16.68,	0	20.873	Tax_Id=10090 Gene_Symbol=Dock9 Uncharacterized protein
IPI00337050	0.038	NA	NA	0,0,	25,16,	0	20.5	20.5	0.0,0.0,	25.06,16.68,	0	20.873	Tax_Id=10090 Gene_Symbol=Dock9 Isoform 2 of Dedicator of cytokinesis protein 9
IPI00761775	0.423	NA	NA	0,0,	41,0,	0	20.5	20.5	0.0,0.0,	41.08,0.0,	0	20.541	Tax_Id=10090 Gene_Symbol=Gtf2i Isoform 3 of General transcription factor II-I
IPI00876528	0.423	NA	NA	0,0,	41,0,	0	20.5	20.5	0.0,0.0,	41.08,0.0,	0	20.541	Tax_Id=10090 Gene_Symbol=Gtf2i Isoform 5 of General transcription factor II-I
IPI00403506	0.215	-1.532	0.346	11,0,	14,17,	5.5	15.5	21	10.98,0.0,	14.03,17.72,	5.489	15.878	Tax_Id=10090 Gene_Symbol=Myst2 Isoform 5 of Histone acetyltransferase MYST2
IPI00225390	0.04	-0.764	0.589	7,9,	14,12,	8	13	21	6.985,8.645,	14.03,12.51,	7.815	13.272	Tax_Id=10090 Gene_Symbol=Cox6b1 Cytochrome c oxidase subunit 6B1
IPI00775850	0.003	-0.763	0.589	8,8,	13,13,	8	13	21	7.985,7.683,	13.03,13.55,	7.834	13.29	Tax_Id=10090 Gene_Symbol=Cux1 Protein CASP
IPI00986832	0.003	-0.763	0.589	8,8,	13,13,	8	13	21	7.985,7.683,	13.03,13.55,	7.834	13.29	Tax_Id=10090 Gene_Symbol=Cux1 protein CASP isoform b
IPI00761839	0.003	-0.763	0.589	8,8,	13,13,	8	13	21	7.985,7.683,	13.03,13.55,	7.834	13.29	Tax_Id=10090 Gene_Symbol=Mobkl1b Isoform 1 of Mps one binder kinase activator-like 1B
IPI01027681	0.304	-0.621	0.65	6,11,	15,10,	8.5	12.5	21	5.988,10.57,	15.03,10.43,	8.277	12.729	Tax_Id=10090 Gene_Symbol=Trappc10 Uncharacterized protein
IPI00228948	0.009	-0.619	0.651	8,9,	13,12,	8.5	12.5	21	7.985,8.645,	13.03,12.51,	8.315	12.77	Tax_Id=10090 Gene_Symbol=Snx30 Sorting nexin-30
IPI00226249	0.485	-0.615	0.653	12,5,	9,16,	8.5	12.5	21	11.98,4.801,	9.019,16.68,	8.389	12.851	Tax_Id=10090 Gene_Symbol=Ccdc104 Coiled-coil domain-containing protein 104
IPI00989600	0.015	NA	NA	0,0,	24,18,	0	21	21	0.0,0.0,	24.04,18.77,	0	21.405	Tax_Id=10090 Gene_Symbol=Nedd4l Uncharacterized protein (Fragment)
IPI00453929	0.343	-1.289	0.409	0,13,	19,11,	6.5	15	21.5	0.0,12.49,	19.04,11.47,	6.243	15.255	Tax_Id=10090 Gene_Symbol=Spg20 Isoform 2 of Spartin
IPI00277930	0.091	-1.275	0.413	4,9,	17,13,	6.5	15	21.5	3.992,8.645,	17.04,13.55,	6.319	15.296	Tax_Id=10090 Gene_Symbol=Capg Putative uncharacterized protein
IPI00400349	0.441	-0.987	0.505	0,15,	16,12,	7.5	14	21.5	0.0,14.41,	16.03,12.51,	7.203	14.273	Tax_Id=10090 Gene_Symbol=Pum1 Isoform 2 of Pumilio homolog 1
IPI00400351	0.441	-0.987	0.505	0,15,	16,12,	7.5	14	21.5	0.0,14.41,	16.03,12.51,	7.203	14.273	Tax_Id=10090 Gene_Symbol=Pum1 Uncharacterized protein
IPI00756302	0.743	-0.816	0.568	0,16,	27,0,	8	13.5	21.5	0.0,15.37,	27.06,0.0,	7.684	13.528	Tax_Id=10090 Gene_Symbol=Akr1e1 Uncharacterized protein
IPI00403909	0.043	-0.814	0.569	8,8,	15,12,	8	13.5	21.5	7.985,7.683,	15.03,12.51,	7.834	13.773	Tax_Id=10090 Gene_Symbol=Armc6 Isoform 1 of Armadillo repeat-containing protein 6
IPI00420483	0.605	-0.699	0.616	0,17,	15,11,	8.5	13	21.5	0.0,16.33,	15.03,11.47,	8.164	13.251	Tax_Id=10090 Gene_Symbol=Usp19 Isoform 1 of Ubiquitin carboxyl-terminal hydrolase 19
IPI00130235	0.178	-0.543	0.687	8,10,	11,14,	9	12.5	21.5	7.985,9.605,	11.02,14.6,	8.795	12.81	Tax_Id=10090 Gene_Symbol=Hs1bp3 HCLS1-binding protein 3
IPI00895455	0.423	NA	NA	0,0,	0,43,	0	21.5	21.5	0.0,0.0,	0.0,44.84,	0	22.419	Tax_Id=10090 Gene_Symbol=Rps14 Uncharacterized protein
IPI00895514	0.423	NA	NA	0,0,	0,43,	0	21.5	21.5	0.0,0.0,	0.0,44.84,	0	22.419	Tax_Id=10090 Gene_Symbol=Rps14 Uncharacterized protein
IPI00471047	0.286	-1.288	0.41	13,0,	16,15,	6.5	15.5	22	12.97,0.0,	16.03,15.64,	6.487	15.837	Tax_Id=10090 Gene_Symbol=Rps4y2 Uncharacterized protein
IPI00987187	0.192	-0.736	0.6	8,9,	11,16,	8.5	13.5	22	7.985,8.645,	11.02,16.68,	8.315	13.854	Tax_Id=10090 Gene_Symbol=Hook3 Protein Hook homolog 3
IPI00353927	0.192	-0.736	0.6	8,9,	11,16,	8.5	13.5	22	7.985,8.645,	11.02,16.68,	8.315	13.854	Tax_Id=10090 Gene_Symbol=Hook3 Uncharacterized protein
IPI00112648	0.094	-0.726	0.605	10,7,	13,14,	8.5	13.5	22	9.981,6.723,	13.03,14.6,	8.352	13.812	Tax_Id=10090 Gene_Symbol=Csk Tyrosine-protein kinase CSK
IPI00315127	0.205	-0.6	0.66	8,10,	11,15,	9	13	22	7.985,9.605,	11.02,15.64,	8.795	13.332	Tax_Id=10090 Gene_Symbol=Rrm1 Ribonucleoside-diphosphate reductase large subunit
IPI00461416	0.063	-0.59	0.665	10,8,	13,13,	9	13	22	9.981,7.683,	13.03,13.55,	8.832	13.29	Tax_Id=10090 Gene_Symbol=Zc3h14 Isoform 1 of Zinc finger CCCH domain-containing protein 14
IPI00918718	0.37	-0.584	0.667	9,9,	17,9,	9	13	22	8.982,8.645,	17.04,9.385,	8.813	13.212	Tax_Id=10090 Gene_Symbol=Abi1 Uncharacterized protein
IPI00653749	0.37	-0.584	0.667	9,9,	17,9,	9	13	22	8.982,8.645,	17.04,9.385,	8.813	13.212	Tax_Id=10090 Gene_Symbol=Abi1 Isoform 5 of Abl interactor 1
IPI00454179	0.37	-0.584	0.667	9,9,	17,9,	9	13	22	8.982,8.645,	17.04,9.385,	8.813	13.212	Tax_Id=10090 Gene_Symbol=Abi1 Isoform 4 of Abl interactor 1
IPI00918799	0.37	-0.584	0.667	9,9,	17,9,	9	13	22	8.982,8.645,	17.04,9.385,	8.813	13.212	Tax_Id=10090 Gene_Symbol=Abi1 Uncharacterized protein
IPI00918951	0.37	-0.584	0.667	9,9,	17,9,	9	13	22	8.982,8.645,	17.04,9.385,	8.813	13.212	Tax_Id=10090 Gene_Symbol=Abi1 Uncharacterized protein
IPI00551347	0.37	-0.584	0.667	9,9,	17,9,	9	13	22	8.982,8.645,	17.04,9.385,	8.813	13.212	Tax_Id=10090 Gene_Symbol=Abi1 Isoform 3 of Abl interactor 1
IPI00919052	0.37	-0.584	0.667	9,9,	17,9,	9	13	22	8.982,8.645,	17.04,9.385,	8.813	13.212	Tax_Id=10090 Gene_Symbol=Abi1 Uncharacterized protein
IPI00659927	0.37	-0.584	0.667	9,9,	17,9,	9	13	22	8.982,8.645,	17.04,9.385,	8.813	13.212	Tax_Id=10090 Gene_Symbol=Abi1 Isoform 2 of Abl interactor 1
IPI00918813	0.37	-0.584	0.667	9,9,	17,9,	9	13	22	8.982,8.645,	17.04,9.385,	8.813	13.212	Tax_Id=10090 Gene_Symbol=Abi1 Uncharacterized protein
IPI00798483	0.37	-0.584	0.667	9,9,	17,9,	9	13	22	8.982,8.645,	17.04,9.385,	8.813	13.212	Tax_Id=10090 Gene_Symbol=Abi1 Isoform 1 of Abl interactor 1
IPI00130381	0.829	-0.514	0.7	0,19,	0,25,	9.5	12.5	22	0.0,18.25,	0.0,26.06,	9.124	13.03	Tax_Id=10090 Gene_Symbol=Bat3 Large proline-rich protein BAG6
IPI00622375	0.423	NA	NA	0,0,	0,44,	0	22	22	0.0,0.0,	0.0,45.88,	0	22.941	Tax_Id=10090 Gene_Symbol=Ubap2l Isoform 4 of Ubiquitin-associated protein 2-like
IPI00626132	0.423	NA	NA	0,0,	0,44,	0	22	22	0.0,0.0,	0.0,45.88,	0	22.941	Tax_Id=10090 Gene_Symbol=Hsd17b10 Uncharacterized protein
IPI00131337	0.283	-1.077	0.474	6,9,	10,20,	7.5	15	22.5	5.988,8.645,	10.02,20.85,	7.317	15.437	Tax_Id=10090 Gene_Symbol=Top3b DNA topoisomerase 3-beta-1
IPI00136498	0.393	-0.907	0.533	8,8,	21,8,	8	14.5	22.5	7.985,7.683,	21.05,8.342,	7.834	14.694	Tax_Id=10090 Gene_Symbol=Lin7c Protein lin-7 homolog C
IPI00226466	0.13	-0.785	0.58	9,8,	12,16,	8.5	14	22.5	8.982,7.683,	12.03,16.68,	8.332	14.354	Tax_Id=10090 Gene_Symbol=Dnajc11 DnaJ homolog subfamily C member 11
IPI00130227	0.109	-0.652	0.636	7,11,	14,13,	9	13.5	22.5	6.985,10.57,	14.03,13.55,	8.775	13.792	Tax_Id=10090 Gene_Symbol=Mtif2 Translation initiation factor IF-2, mitochondrial
IPI00309768	0.06	-0.644	0.64	9,9,	15,12,	9	13.5	22.5	8.982,8.645,	15.03,12.51,	8.813	13.773	Tax_Id=10090 Gene_Symbol=Pdlim1 PDZ and LIM domain protein 1
IPI00272878	0.052	-0.643	0.64	10,8,	14,13,	9	13.5	22.5	9.981,7.683,	14.03,13.55,	8.832	13.792	Tax_Id=10090 Gene_Symbol=Dnm1 Isoform 1 of Dynamin-1
IPI00753037	0.052	-0.643	0.64	10,8,	14,13,	9	13.5	22.5	9.981,7.683,	14.03,13.55,	8.832	13.792	Tax_Id=10090 Gene_Symbol=Dnm1 Isoform 5 of Dynamin-1
IPI00845595	0.052	-0.643	0.64	10,8,	14,13,	9	13.5	22.5	9.981,7.683,	14.03,13.55,	8.832	13.792	Tax_Id=10090 Gene_Symbol=Dnm1 Isoform 2 of Dynamin-1
IPI00331293	0.052	-0.643	0.64	10,8,	14,13,	9	13.5	22.5	9.981,7.683,	14.03,13.55,	8.832	13.792	Tax_Id=10090 Gene_Symbol=Dnm1 Isoform 4 of Dynamin-1
IPI00331291	0.052	-0.643	0.64	10,8,	14,13,	9	13.5	22.5	9.981,7.683,	14.03,13.55,	8.832	13.792	Tax_Id=10090 Gene_Symbol=Dnm1 Isoform 6 of Dynamin-1
IPI00465648	0.052	-0.643	0.64	10,8,	14,13,	9	13.5	22.5	9.981,7.683,	14.03,13.55,	8.832	13.792	Tax_Id=10090 Gene_Symbol=Dnm1 Isoform 3 of Dynamin-1
IPI00474487	0.11	-0.515	0.7	10,9,	12,14,	9.5	13	22.5	9.981,8.645,	12.03,14.6,	9.313	13.311	Tax_Id=10090 Gene_Symbol=Rpl36-ps3 60S ribosomal protein L36
IPI00463297	0.11	-0.515	0.7	10,9,	12,14,	9.5	13	22.5	9.981,8.645,	12.03,14.6,	9.313	13.311	Tax_Id=10090 Gene_Symbol=Gm5745 60S ribosomal protein L36
IPI00869475	0.11	-0.515	0.7	10,9,	12,14,	9.5	13	22.5	9.981,8.645,	12.03,14.6,	9.313	13.311	Tax_Id=10090 Gene_Symbol=Rpl36 60S ribosomal protein L36
IPI00986933	0.11	-0.515	0.7	10,9,	12,14,	9.5	13	22.5	9.981,8.645,	12.03,14.6,	9.313	13.311	Tax_Id=10090 Gene_Symbol=LOC100504319;Gm13611 hypothetical protein LOC622534
IPI00956939	0.11	-0.515	0.7	10,9,	12,14,	9.5	13	22.5	9.981,8.645,	12.03,14.6,	9.313	13.311	Tax_Id=10090 Gene_Symbol=Rpl36 60S ribosomal protein L36
IPI00405114	0.423	NA	NA	0,0,	45,0,	0	22.5	22.5	0.0,0.0,	45.09,0.0,	0	22.547	Tax_Id=10090 Gene_Symbol=Psmc3 Uncharacterized protein
IPI00649643	0.235	-1.586	0.333	0,12,	21,13,	6	17	23	0.0,11.52,	21.05,13.55,	5.762	17.3	Tax_Id=10090 Gene_Symbol=Usp34 Isoform 2 of Ubiquitin carboxyl-terminal hydrolase 34
IPI00788320	0.235	-1.586	0.333	0,12,	21,13,	6	17	23	0.0,11.52,	21.05,13.55,	5.762	17.3	Tax_Id=10090 Gene_Symbol=Usp34 Isoform 3 of Ubiquitin carboxyl-terminal hydrolase 34
IPI00125091	0.152	-1.256	0.419	5,9,	20,12,	7	16	23	4.989,8.645,	20.04,12.51,	6.817	16.278	Tax_Id=10090 Gene_Symbol=Lasp1 LIM and SH3 domain protein 1
IPI00118995	0.452	-0.841	0.558	10,7,	8,21,	8.5	14.5	23	9.981,6.723,	8.017,21.9,	8.352	14.956	Tax_Id=10090 Gene_Symbol=Alg5 Putative uncharacterized protein (Fragment)
IPI00876461	0.078	-0.834	0.561	9,8,	13,16,	8.5	14.5	23	8.982,7.683,	13.03,16.68,	8.332	14.855	Tax_Id=10090 Gene_Symbol=Wdr36 WD repeat domain 36 isoform 2
IPI00876121	0.078	-0.834	0.561	9,8,	13,16,	8.5	14.5	23	8.982,7.683,	13.03,16.68,	8.332	14.855	Tax_Id=10090 Gene_Symbol=Wdr36 WD repeat domain 36 isoform 1
IPI00120919	0.133	-0.824	0.565	11,6,	15,14,	8.5	14.5	23	10.98,5.764,	15.03,14.6,	8.371	14.815	Tax_Id=10090 Gene_Symbol=Ctr9 Isoform 1 of RNA polymerase-associated protein CTR9 homolog
IPI00121203	0.038	-0.701	0.615	8,10,	15,13,	9	14	23	7.985,9.605,	15.03,13.55,	8.795	14.293	Tax_Id=10090 Gene_Symbol=Uck2 Uridine-cytidine kinase 2
IPI00116929	0.133	-0.566	0.676	11,8,	13,14,	9.5	13.5	23	10.98,7.683,	13.03,14.6,	9.33	13.812	Tax_Id=10090 Gene_Symbol=Cstf3 Cleavage stimulation factor subunit 3
IPI00337044	0.423	NA	NA	0,0,	0,46,	0	23	23	0.0,0.0,	0.0,47.97,	0	23.984	Tax_Id=10090 Gene_Symbol=Sytl4 Isoform 2 of Synaptotagmin-like protein 4
IPI00222739	0.456	-1.036	0.488	0,16,	20,11,	8	15.5	23.5	0.0,15.37,	20.04,11.47,	7.684	15.756	Tax_Id=10090 Gene_Symbol=Nrbp1 Nuclear receptor-binding protein
IPI00828227	0.446	-0.984	0.505	16,0,	18,13,	8	15.5	23.5	15.97,0.0,	18.04,13.55,	7.985	15.797	Tax_Id=10090 Gene_Symbol=Mark2 Uncharacterized protein
IPI00889930	0.038	-0.618	0.652	10,9,	15,13,	9.5	14	23.5	9.981,8.645,	15.03,13.55,	9.313	14.293	Tax_Id=10090 Gene_Symbol=Irf2bp1 Isoform 2 of Interferon regulatory factor 2-binding protein 1
IPI00458894	0.176	-0.501	0.707	9,11,	12,15,	10	13.5	23.5	8.982,10.57,	12.03,15.64,	9.773	13.833	Tax_Id=10090 Gene_Symbol=Tnfaip8 tumor necrosis factor alpha-induced protein 8 isoform 1
IPI00975102	0.601	-0.703	0.614	0,19,	13,16,	9.5	14.5	24	0.0,18.25,	13.03,16.68,	9.124	14.855	Tax_Id=10090 Gene_Symbol=Usp47 Ubiquitin carboxyl-terminal hydrolase (Fragment)
IPI00420143	0.601	-0.703	0.614	0,19,	13,16,	9.5	14.5	24	0.0,18.25,	13.03,16.68,	9.124	14.855	Tax_Id=10090 Gene_Symbol=Usp47 Isoform 2 of Ubiquitin carboxyl-terminal hydrolase 47
IPI00380817	0.332	-0.657	0.634	13,6,	17,12,	9.5	14.5	24	12.97,5.764,	17.04,12.51,	9.369	14.775	Tax_Id=10090 Gene_Symbol=Bcr Breakpoint cluster region protein
IPI00128491	0.423	NA	NA	0,0,	0,48,	0	24	24	0.0,0.0,	0.0,50.05,	0	25.027	Tax_Id=10090 Gene_Symbol=Aprt Adenine phosphoribosyltransferase
IPI00990317	0.423	NA	NA	0,0,	48,0,	0	24	24	0.0,0.0,	48.11,0.0,	0	24.054	Tax_Id=10090 Gene_Symbol=Hexa Uncharacterized protein
IPI00128975	0.078	-0.98	0.507	8,9,	14,18,	8.5	16	24.5	7.985,8.645,	14.03,18.77,	8.315	16.399	Tax_Id=10090 Gene_Symbol=Dap Death-associated protein 1
IPI01008343	0.082	-0.977	0.508	9,8,	14,18,	8.5	16	24.5	8.982,7.683,	14.03,18.77,	8.332	16.399	Tax_Id=10090 Gene_Symbol=Ifi30 Uncharacterized protein (Fragment)
IPI00132347	0.218	-0.725	0.605	10,9,	12,18,	9.5	15	24.5	9.981,8.645,	12.03,18.77,	9.313	15.397	Tax_Id=10090 Gene_Symbol=Uqcrb Uncharacterized protein
IPI00555000	0.218	-0.725	0.605	10,9,	12,18,	9.5	15	24.5	9.981,8.645,	12.03,18.77,	9.313	15.397	Tax_Id=10090 Gene_Symbol=Uqcrb Cytochrome b-c1 complex subunit 7
IPI00605234	0.076	-0.598	0.661	9,11,	16,13,	10	14.5	24.5	8.982,10.57,	16.03,13.55,	9.773	14.794	Tax_Id=10090 Gene_Symbol=Dnajc24 DnaJ homolog subfamily C member 24
IPI00315007	0.076	-0.598	0.661	9,11,	16,13,	10	14.5	24.5	8.982,10.57,	16.03,13.55,	9.773	14.794	Tax_Id=10090 Gene_Symbol=Dnajc24 dnaJ homolog subfamily C member 24
IPI00406118	0.423	NA	NA	0,0,	0,49,	0	24.5	24.5	0.0,0.0,	0.0,51.1,	0	25.549	Tax_Id=10090 Gene_Symbol=Syncrip Isoform 2 of Heterogeneous nuclear ribonucleoprotein Q
IPI01027328	0.423	NA	NA	0,0,	0,49,	0	24.5	24.5	0.0,0.0,	0.0,51.1,	0	25.549	Tax_Id=10090 Gene_Symbol=Syncrip 59 kDa protein
IPI01027250	0.423	NA	NA	0,0,	0,49,	0	24.5	24.5	0.0,0.0,	0.0,51.1,	0	25.549	Tax_Id=10090 Gene_Symbol=Syncrip 63 kDa protein
IPI00659535	0.002	NA	NA	0,0,	26,23,	0	24.5	24.5	0.0,0.0,	26.06,23.97,	0	25.016	Tax_Id=10090 Gene_Symbol=Bat2l2 Isoform 5 of Protein PRRC2C
IPI00903422	0.002	NA	NA	0,0,	26,23,	0	24.5	24.5	0.0,0.0,	26.06,23.97,	0	25.016	Tax_Id=10090 Gene_Symbol=Bat2l2 Isoform 1 of Protein PRRC2C
IPI00130158	0.695	-1.018	0.494	0,17,	33,0,	8.5	16.5	25	0.0,16.33,	33.06,0.0,	8.164	16.53	Tax_Id=10090 Gene_Symbol=Ipo9 Importin-9
IPI00221446	0.002	-0.892	0.539	9,9,	16,16,	9	16	25	8.982,8.645,	16.03,16.68,	8.813	16.359	Tax_Id=10090 Gene_Symbol=Whsc2 Negative elongation factor A
IPI00314069	0.331	-0.784	0.581	4,15,	16,15,	9.5	15.5	25	3.992,14.41,	16.03,15.64,	9.199	15.837	Tax_Id=10090 Gene_Symbol=Acot9 Acyl-coenzyme A thioesterase 9, mitochondrial
IPI00828218	0.149	-0.775	0.585	9,10,	13,18,	9.5	15.5	25	8.982,9.605,	13.03,18.77,	9.293	15.897	Tax_Id=10090 Gene_Symbol=Son 269 kDa protein
IPI00322707	0.221	-0.759	0.591	13,6,	15,16,	9.5	15.5	25	12.97,5.764,	15.03,16.68,	9.369	15.858	Tax_Id=10090 Gene_Symbol=Atrx Transcriptional regulator ATRX
IPI00420546	0.088	-0.646	0.639	11,9,	14,16,	10	15	25	10.98,8.645,	14.03,16.68,	9.812	15.357	Tax_Id=10090 Gene_Symbol=Tsr1 Isoform 1 of Pre-rRNA-processing protein TSR1 homolog
IPI00856908	0.808	-0.584	0.667	0,21,	0,29,	10.5	14.5	25	0.0,20.17,	0.0,30.23,	10.085	15.116	Tax_Id=10090 Gene_Symbol=Cadps2 Uncharacterized protein
IPI00229856	0.329	-0.525	0.695	9,12,	18,11,	10.5	14.5	25	8.982,11.52,	18.04,11.47,	10.253	14.754	Tax_Id=10090 Gene_Symbol=Dcaf8 Isoform 1 of DDB1- and CUL4-associated factor 8
IPI00115094	0.423	-0.523	0.696	9,12,	19,10,	10.5	14.5	25	8.982,11.52,	19.04,10.43,	10.253	14.734	Tax_Id=10090 Gene_Symbol=Bckdk [3-methyl-2-oxobutanoate dehydrogenase [lipoamide]] kinase, mitochondrial
IPI00117935	0.426	-1.03	0.49	17,0,	20,14,	8.5	17	25.5	16.97,0.0,	20.04,14.6,	8.483	17.32	Tax_Id=10090 Gene_Symbol=Pik3c2a Isoform 2 of Phosphatidylinositol-4-phosphate 3-kinase C2 domain-containing subunit alpha
IPI00990917	0.426	-1.03	0.49	17,0,	20,14,	8.5	17	25.5	16.97,0.0,	20.04,14.6,	8.483	17.32	Tax_Id=10090 Gene_Symbol=Pik3c2a Uncharacterized protein
IPI00462803	0.214	-0.572	0.672	10,11,	18,12,	10.5	15	25.5	9.981,10.57,	18.04,12.51,	10.273	15.276	Tax_Id=10090 Gene_Symbol=Sept6 Isoform II of Septin-6
IPI00226602	0.214	-0.572	0.672	10,11,	18,12,	10.5	15	25.5	9.981,10.57,	18.04,12.51,	10.273	15.276	Tax_Id=10090 Gene_Symbol=Sept6 Isoform V of Septin-6
IPI01008329	0.214	-0.572	0.672	10,11,	18,12,	10.5	15	25.5	9.981,10.57,	18.04,12.51,	10.273	15.276	Tax_Id=10090 Gene_Symbol=Sept6 septin-6 isoform 3
IPI00473707	0.214	-0.572	0.672	10,11,	18,12,	10.5	15	25.5	9.981,10.57,	18.04,12.51,	10.273	15.276	Tax_Id=10090 Gene_Symbol=Sept6 Isoform I of Septin-6
IPI00856504	0.423	NA	NA	0,0,	0,51,	0	25.5	25.5	0.0,0.0,	0.0,53.18,	0	26.592	Tax_Id=10090 Gene_Symbol=Pdxdc1 Isoform 4 of Pyridoxal-dependent decarboxylase domain-containing protein 1
IPI00856623	0.423	NA	NA	0,0,	0,51,	0	25.5	25.5	0.0,0.0,	0.0,53.18,	0	26.592	Tax_Id=10090 Gene_Symbol=Pdxdc1 Isoform 1 of Pyridoxal-dependent decarboxylase domain-containing protein 1
IPI00314883	0.423	NA	NA	0,0,	0,51,	0	25.5	25.5	0.0,0.0,	0.0,53.18,	0	26.592	Tax_Id=10090 Gene_Symbol=Dnm2 Isoform 2 of Dynamin-2
IPI00139301	0.523	-1.483	0.358	6,8,	35,3,	7	19	26	5.988,7.683,	35.08,3.128,	6.836	19.103	Tax_Id=10090 Gene_Symbol=Krt5 Keratin, type II cytoskeletal 5
IPI00470126	0.523	-1.483	0.358	6,8,	35,3,	7	19	26	5.988,7.683,	35.08,3.128,	6.836	19.103	Tax_Id=10090 Gene_Symbol=Krt5 Uncharacterized protein
IPI00116681	0.242	-0.616	0.652	11,10,	19,12,	10.5	15.5	26	10.98,9.605,	19.04,12.51,	10.291	15.777	Tax_Id=10090 Gene_Symbol=Chkb Choline/ethanolamine kinase
IPI00853896	0.006	-0.51	0.702	11,11,	15,15,	11	15	26	10.98,10.57,	15.03,15.64,	10.771	15.336	Tax_Id=10090 Gene_Symbol=Tmsb4x Isoform Long of Thymosin beta-4
IPI00228757	0.006	-0.51	0.702	11,11,	15,15,	11	15	26	10.98,10.57,	15.03,15.64,	10.771	15.336	Tax_Id=10090 Gene_Symbol=Tmsb4x Isoform Short of Thymosin beta-4
IPI00807733	0	NA	NA	0,0,	27,25,	0	26	26	0.0,0.0,	27.06,26.06,	0	26.557	Tax_Id=10090 Gene_Symbol=Arfgap1 ADP-ribosylation factor GTPase-activating protein 1 isoform d
IPI00757033	0.306	-1.245	0.422	16,0,	18,19,	8	18.5	26.5	15.97,0.0,	18.04,19.81,	7.985	18.925	Tax_Id=10090 Gene_Symbol=Chchd3 Uncharacterized protein
IPI00989825	0.337	-1.173	0.444	0,17,	18,18,	8.5	18	26.5	0.0,16.33,	18.04,18.77,	8.164	18.404	Tax_Id=10090 Gene_Symbol=Ascc2 Uncharacterized protein
IPI00649314	0.05	-0.908	0.533	8,11,	16,18,	9.5	17	26.5	7.985,10.57,	16.03,18.77,	9.275	17.401	Tax_Id=10090 Gene_Symbol=Echdc2 Uncharacterized protein
IPI00469195	0.05	-0.908	0.533	8,11,	16,18,	9.5	17	26.5	7.985,10.57,	16.03,18.77,	9.275	17.401	Tax_Id=10090 Gene_Symbol=Echdc2 Isoform 1 of Enoyl-CoA hydratase domain-containing protein 2, mitochondrial
IPI00875526	0.008	-0.902	0.535	9,10,	18,16,	9.5	17	26.5	8.982,9.605,	18.04,16.68,	9.293	17.361	Tax_Id=10090 Gene_Symbol=Vps39 MKIAA0770 protein (Fragment)
IPI00154020	0.008	-0.902	0.535	9,10,	18,16,	9.5	17	26.5	8.982,9.605,	18.04,16.68,	9.293	17.361	Tax_Id=10090 Gene_Symbol=Vps39 Isoform 1 of Vam6/Vps39-like protein
IPI00227698	0.008	-0.902	0.535	9,10,	18,16,	9.5	17	26.5	8.982,9.605,	18.04,16.68,	9.293	17.361	Tax_Id=10090 Gene_Symbol=Vps39 Isoform 2 of Vam6/Vps39-like protein
IPI00124428	0.104	-0.895	0.538	10,9,	20,14,	9.5	17	26.5	9.981,8.645,	20.04,14.6,	9.313	17.32	Tax_Id=10090 Gene_Symbol=Pla2g15 Group XV phospholipase A2
IPI00267667	0.094	-0.894	0.538	12,7,	17,17,	9.5	17	26.5	11.98,6.723,	17.04,17.72,	9.35	17.381	Tax_Id=10090 Gene_Symbol=6330409N04Rik SPRY domain-containing protein 7
IPI00119478	0.085	-0.784	0.581	11,9,	15,18,	10	16.5	26.5	10.98,8.645,	15.03,18.77,	9.812	16.9	Tax_Id=10090 Gene_Symbol=Tmod3 Tropomodulin-3
IPI00266188	0.225	-0.564	0.676	10,12,	13,18,	11	15.5	26.5	9.981,11.52,	13.03,18.77,	10.753	15.897	Tax_Id=10090 Gene_Symbol=Cfl2 Cofilin-2
IPI00222801	0.44	-0.56	0.678	13,9,	11,20,	11	15.5	26.5	12.97,8.645,	11.02,20.85,	10.81	15.938	Tax_Id=10090 Gene_Symbol=Src Neuronal proto-oncogene tyrosine-protein kinase Src
IPI00620622	0.44	-0.56	0.678	13,9,	11,20,	11	15.5	26.5	12.97,8.645,	11.02,20.85,	10.81	15.938	Tax_Id=10090 Gene_Symbol=Src neuronal proto-oncogene tyrosine-protein kinase Src isoform 2
IPI00229299	0.423	NA	NA	0,0,	53,0,	0	26.5	26.5	0.0,0.0,	53.11,0.0,	0	26.557	Tax_Id=10090 Gene_Symbol=Epb4.1l3 Isoform 6 of Band 4.1-like protein 3
IPI00118286	0.018	-0.716	0.609	10,11,	16,17,	10.5	16.5	27	9.981,10.57,	16.03,17.72,	10.273	16.879	Tax_Id=10090 Gene_Symbol=Sfn 14-3-3 protein sigma
IPI00223621	0.342	-0.607	0.656	12,10,	12,20,	11	16	27	11.98,9.605,	12.03,20.85,	10.791	16.439	Tax_Id=10090 Gene_Symbol=Mtap1s Microtubule-associated protein 1S
IPI00224069	0.046	-0.6	0.66	12,10,	16,16,	11	16	27	11.98,9.605,	16.03,16.68,	10.791	16.359	Tax_Id=10090 Gene_Symbol=Exog Nuclease EXOG, mitochondrial
IPI00229324	0.207	-0.595	0.662	12,10,	19,13,	11	16	27	11.98,9.605,	19.04,13.55,	10.791	16.297	Tax_Id=10090 Gene_Symbol=Nmt2 Glycylpeptide N-tetradecanoyltransferase
IPI00117252	0.207	-0.595	0.662	12,10,	19,13,	11	16	27	11.98,9.605,	19.04,13.55,	10.791	16.297	Tax_Id=10090 Gene_Symbol=Nmt2 Glycylpeptide N-tetradecanoyltransferase 2
IPI00750566	0.207	-0.595	0.662	12,10,	19,13,	11	16	27	11.98,9.605,	19.04,13.55,	10.791	16.297	Tax_Id=10090 Gene_Symbol=Nmt2 Glycylpeptide N-tetradecanoyltransferase
IPI00869453	0.423	NA	NA	0,0,	0,54,	0	27	27	0.0,0.0,	0.0,56.31,	0	28.157	Tax_Id=10090 Gene_Symbol=Kif21a kinesin-like protein KIF21A isoform 2
IPI00454082	0.423	NA	NA	0,0,	0,54,	0	27	27	0.0,0.0,	0.0,56.31,	0	28.157	Tax_Id=10090 Gene_Symbol=Kif21a Isoform 2 of Kinesin-like protein KIF21A
IPI00761417	0.039	-1.107	0.464	8,10,	17,20,	9	18.5	27.5	7.985,9.605,	17.04,20.85,	8.795	18.945	Tax_Id=10090 Gene_Symbol=Nolc1 nucleolar and coiled-body phosphoprotein 1 isoform B
IPI00719871	0.039	-1.107	0.464	8,10,	17,20,	9	18.5	27.5	7.985,9.605,	17.04,20.85,	8.795	18.945	Tax_Id=10090 Gene_Symbol=Nolc1 nucleolar and coiled-body phosphoprotein 1 isoform D
IPI00856534	0.004	-0.759	0.591	10,11,	17,17,	10.5	17	27.5	9.981,10.57,	17.04,17.72,	10.273	17.381	Tax_Id=10090 Gene_Symbol=Mrps36 28S ribosomal protein S36, mitochondrial isoform 2
IPI00125460	0.065	-0.542	0.687	11,12,	15,17,	11.5	16	27.5	10.98,11.52,	15.03,17.72,	11.251	16.378	Tax_Id=10090 Gene_Symbol=Atp5j ATP synthase-coupling factor 6, mitochondrial
IPI00473987	0.423	NA	NA	0,0,	0,55,	0	27.5	27.5	0.0,0.0,	0.0,57.33,	0	28.667	Tax_Id=10090 Gene_Symbol=Cul4b Isoform 2 of Cullin-4B
IPI00988694	0.423	NA	NA	0,0,	0,55,	0	27.5	27.5	0.0,0.0,	0.0,57.33,	0	28.667	Tax_Id=10090 Gene_Symbol=Ppa1 Uncharacterized protein
IPI00798511	0.423	NA	NA	0,0,	0,55,	0	27.5	27.5	0.0,0.0,	0.0,57.33,	0	28.667	Tax_Id=10090 Gene_Symbol=Hnrnpf Isoform 2 of Heterogeneous nuclear ribonucleoprotein F
IPI00458109	0.423	NA	NA	0,0,	0,55,	0	27.5	27.5	0.0,0.0,	0.0,57.33,	0	28.667	Tax_Id=10090 Gene_Symbol=Gm12844 transforming protein RhoA
IPI00229721	0.159	-1.035	0.488	5,14,	20,17,	9.5	18.5	28	4.989,13.45,	20.04,17.72,	9.218	18.884	Tax_Id=10090 Gene_Symbol=Poldip3 Polymerase delta-interacting protein 3
IPI00136169	0.272	-0.678	0.625	13,9,	21,13,	11	17	28	12.97,8.645,	21.05,13.55,	10.81	17.3	Tax_Id=10090 Gene_Symbol=Pabpn1 Isoform 1 of Polyadenylate-binding protein 2
IPI01026945	0.272	-0.678	0.625	13,9,	21,13,	11	17	28	12.97,8.645,	21.05,13.55,	10.81	17.3	Tax_Id=10090 Gene_Symbol=Pabpn1 34 kDa protein
IPI00410858	0.272	-0.678	0.625	13,9,	21,13,	11	17	28	12.97,8.645,	21.05,13.55,	10.81	17.3	Tax_Id=10090 Gene_Symbol=Pabpn1 Isoform 2 of Polyadenylate-binding protein 2
IPI00131584	0.081	-0.579	0.67	13,10,	17,16,	11.5	16.5	28	12.97,9.605,	17.04,16.68,	11.29	16.861	Tax_Id=10090 Gene_Symbol=Slc25a20 Mitochondrial carnitine/acylcarnitine carrier protein
IPI00816940	0.423	NA	NA	0,0,	0,56,	0	28	28	0.0,0.0,	0.0,58.38,	0	29.189	Tax_Id=10090 Gene_Symbol=Lrba lipopolysaccharide-responsive and beige-like anchor protein isoform gamma
IPI00970218	0.395	-1.157	0.449	18,0,	15,24,	9	19.5	28.5	17.97,0.0,	15.03,25.02,	8.983	20.024	Tax_Id=10090 Gene_Symbol=Tbce Uncharacterized protein
IPI00876048	0.469	-0.92	0.529	20,0,	20,17,	10	18.5	28.5	19.96,0.0,	20.04,17.72,	9.981	18.884	Tax_Id=10090 Gene_Symbol=Ppp1r12a Isoform 2 of Protein phosphatase 1 regulatory subunit 12A
IPI00652845	0.242	-0.524	0.696	13,11,	14,19,	12	16.5	28.5	12.97,10.57,	14.03,19.81,	11.769	16.921	Tax_Id=10090 Gene_Symbol=Pecr Uncharacterized protein
IPI00331596	0.242	-0.524	0.696	13,11,	14,19,	12	16.5	28.5	12.97,10.57,	14.03,19.81,	11.769	16.921	Tax_Id=10090 Gene_Symbol=Pecr Peroxisomal trans-2-enoyl-CoA reductase
IPI00223832	0.022	-0.523	0.696	11,13,	17,16,	12	16.5	28.5	10.98,12.49,	17.04,16.68,	11.732	16.861	Tax_Id=10090 Gene_Symbol=Atg16l1 Isoform 1 of Autophagy-related protein 16-1
IPI00118013	0.028	-0.522	0.696	12,12,	16,17,	12	16.5	28.5	11.98,11.52,	16.03,17.72,	11.751	16.879	Tax_Id=10090 Gene_Symbol=Car15 Uncharacterized protein
IPI00889281	0.292	-0.521	0.697	14,10,	14,19,	12	16.5	28.5	13.97,9.605,	14.03,19.81,	11.789	16.921	Tax_Id=10090 Gene_Symbol=Rbm14 Uncharacterized protein
IPI00858223	0.423	NA	NA	0,0,	57,0,	0	28.5	28.5	0.0,0.0,	57.13,0.0,	0	28.563	Tax_Id=10090 Gene_Symbol=Aldh1l2 Uncharacterized protein
IPI00857865	0.398	-1.121	0.46	0,19,	24,15,	9.5	19.5	29	0.0,18.25,	24.04,15.64,	9.124	19.841	Tax_Id=10090 Gene_Symbol=Camk2d 54 kDa protein
IPI00475044	0.398	-1.121	0.46	0,19,	24,15,	9.5	19.5	29	0.0,18.25,	24.04,15.64,	9.124	19.841	Tax_Id=10090 Gene_Symbol=Camk2d Uncharacterized protein
IPI00858144	0.398	-1.121	0.46	0,19,	24,15,	9.5	19.5	29	0.0,18.25,	24.04,15.64,	9.124	19.841	Tax_Id=10090 Gene_Symbol=Camk2d Uncharacterized protein
IPI00987787	0.398	-1.121	0.46	0,19,	24,15,	9.5	19.5	29	0.0,18.25,	24.04,15.64,	9.124	19.841	Tax_Id=10090 Gene_Symbol=Camk2d Isoform 4 of Calcium/calmodulin-dependent protein kinase type II subunit delta
IPI00112584	0.398	-1.121	0.46	0,19,	24,15,	9.5	19.5	29	0.0,18.25,	24.04,15.64,	9.124	19.841	Tax_Id=10090 Gene_Symbol=Camk2d Isoform 1 of Calcium/calmodulin-dependent protein kinase type II subunit delta
IPI01016213	0.398	-1.121	0.46	0,19,	24,15,	9.5	19.5	29	0.0,18.25,	24.04,15.64,	9.124	19.841	Tax_Id=10090 Gene_Symbol=Camk2d Isoform 2 of Calcium/calmodulin-dependent protein kinase type II subunit delta
IPI00828919	0.398	-1.121	0.46	0,19,	24,15,	9.5	19.5	29	0.0,18.25,	24.04,15.64,	9.124	19.841	Tax_Id=10090 Gene_Symbol=Camk2d Isoform 3 of Calcium/calmodulin-dependent protein kinase type II subunit delta
IPI00828281	0.389	-1.113	0.462	19,0,	17,23,	9.5	20	29.5	18.96,0.0,	17.04,23.97,	9.481	20.505	Tax_Id=10090 Gene_Symbol=Ubtf nucleolar transcription factor 1 isoform 1
IPI00759857	0.412	-1.102	0.466	19,0,	25,15,	9.5	20	29.5	18.96,0.0,	25.06,15.64,	9.481	20.351	Tax_Id=10090 Gene_Symbol=Mlycd Isoform Cytoplasmic+peroxisomal of Malonyl-CoA decarboxylase, mitochondrial
IPI00313817	0.196	-0.911	0.532	10,11,	24,14,	10.5	19	29.5	9.981,10.57,	24.04,14.6,	10.273	19.319	Tax_Id=10090 Gene_Symbol=Hdgf Hepatoma-derived growth factor
IPI00170008	0.208	-0.615	0.653	10,14,	15,20,	12	17.5	29.5	9.981,13.45,	15.03,20.85,	11.714	17.942	Tax_Id=10090 Gene_Symbol=Snrpa1 U2 small nuclear ribonucleoprotein A&#039;
IPI00322267	0.168	-0.611	0.655	12,12,	15,20,	12	17.5	29.5	11.98,11.52,	15.03,20.85,	11.751	17.942	Tax_Id=10090 Gene_Symbol=Adprhl2 Isoform 1 of Poly(ADP-ribose) glycohydrolase ARH3
IPI00408243	0.12	-0.605	0.658	11,13,	20,15,	12	17.5	29.5	10.98,12.49,	20.04,15.64,	11.732	17.841	Tax_Id=10090 Gene_Symbol=Ssbp1 single-stranded DNA-binding protein, mitochondrial isoform 1
IPI00474285	0.174	-0.508	0.703	13,12,	15,19,	12.5	17	29.5	12.97,11.52,	15.03,19.81,	12.249	17.422	Tax_Id=10090 Gene_Symbol=Scrib Isoform 2 of Protein scribble homolog
IPI00129388	0.174	-0.508	0.703	13,12,	15,19,	12.5	17	29.5	12.97,11.52,	15.03,19.81,	12.249	17.422	Tax_Id=10090 Gene_Symbol=Scrib Isoform 3 of Protein scribble homolog
IPI00454106	0.174	-0.508	0.703	13,12,	15,19,	12.5	17	29.5	12.97,11.52,	15.03,19.81,	12.249	17.422	Tax_Id=10090 Gene_Symbol=Scrib Isoform 4 of Protein scribble homolog
IPI00454104	0.174	-0.508	0.703	13,12,	15,19,	12.5	17	29.5	12.97,11.52,	15.03,19.81,	12.249	17.422	Tax_Id=10090 Gene_Symbol=Scrib Isoform 1 of Protein scribble homolog
IPI00469941	0.036	-0.503	0.706	13,12,	18,16,	12.5	17	29.5	12.97,11.52,	18.04,16.68,	12.249	17.361	Tax_Id=10090 Gene_Symbol=6430527G18Rik Interferon regulatory factor 2-binding protein-like
IPI00831626	0.095	-0.747	0.596	13,10,	17,20,	11.5	18.5	30	12.97,9.605,	17.04,20.85,	11.29	18.945	Tax_Id=10090 Gene_Symbol=Tpm1 tropomyosin alpha-1 chain isoform 7
IPI00222208	0.423	NA	NA	0,0,	60,0,	0	30	30	0.0,0.0,	60.14,0.0,	0	30.07	Tax_Id=10090 Gene_Symbol=Hnrnpul2 Heterogeneous nuclear ribonucleoprotein U-like protein 2
IPI00473693	0.321	-1.237	0.424	0,19,	19,23,	9.5	21	30.5	0.0,18.25,	19.04,23.97,	9.124	21.507	Tax_Id=10090 Gene_Symbol=Pkp4 Isoform 1 of Plakophilin-4
IPI00606379	0.79	-0.644	0.64	0,25,	0,36,	12.5	18	30.5	0.0,24.02,	0.0,37.54,	12.009	18.768	Tax_Id=10090 Gene_Symbol=Gm5786 40S ribosomal protein S2-like
IPI00880689	0.308	-0.598	0.661	11,14,	14,22,	12.5	18	30.5	10.98,13.45,	14.03,22.94,	12.212	18.485	Tax_Id=10090 Gene_Symbol=Rpl24 Uncharacterized protein
IPI00323806	0.308	-0.598	0.661	11,14,	14,22,	12.5	18	30.5	10.98,13.45,	14.03,22.94,	12.212	18.485	Tax_Id=10090 Gene_Symbol=Rpl24 Putative uncharacterized protein
IPI00762051	0.308	-0.598	0.661	11,14,	14,22,	12.5	18	30.5	10.98,13.45,	14.03,22.94,	12.212	18.485	Tax_Id=10090 Gene_Symbol=Rpl24 60S ribosomal protein L24
IPI00458002	0.075	-0.721	0.607	14,10,	19,19,	12	19	31	13.97,9.605,	19.04,19.81,	11.789	19.426	Tax_Id=10090 Gene_Symbol=Atxn2l Isoform 3 of Ataxin-2-like protein
IPI00458001	0.075	-0.721	0.607	14,10,	19,19,	12	19	31	13.97,9.605,	19.04,19.81,	11.789	19.426	Tax_Id=10090 Gene_Symbol=Atxn2l Isoform 2 of Ataxin-2-like protein
IPI00124640	0.405	-0.541	0.687	12,14,	13,23,	13	18	31	11.98,13.45,	13.03,23.97,	12.712	18.5	Tax_Id=10090 Gene_Symbol=Grn granulins
IPI00849006	0.423	NA	NA	0,0,	0,62,	0	31	31	0.0,0.0,	0.0,64.64,	0	32.319	Tax_Id=10090 Gene_Symbol=Macf1 Microtubule-actin crosslinking factor 1
IPI00785343	0.423	NA	NA	0,0,	62,0,	0	31	31	0.0,0.0,	62.13,0.0,	0	31.067	Tax_Id=10090 Gene_Symbol=H3f3a;H3f3b Histone H3.3
IPI00988066	0.423	NA	NA	0,0,	62,0,	0	31	31	0.0,0.0,	62.13,0.0,	0	31.067	Tax_Id=10090 Gene_Symbol=Gm6421 histone H3.3-like
IPI00551538	0.423	NA	NA	0,0,	62,0,	0	31	31	0.0,0.0,	62.13,0.0,	0	31.067	Tax_Id=10090 Gene_Symbol=Gm6421 histone H3.3-like isoform 1
IPI00886201	0.423	NA	NA	0,0,	62,0,	0	31	31	0.0,0.0,	62.13,0.0,	0	31.067	Tax_Id=10090 Gene_Symbol=H3f3a;H3f3b Uncharacterized protein
IPI00986228	0.423	NA	NA	0,0,	62,0,	0	31	31	0.0,0.0,	62.13,0.0,	0	31.067	Tax_Id=10090 Gene_Symbol=Gm6132 Uncharacterized protein
IPI00986082	0.423	NA	NA	0,0,	62,0,	0	31	31	0.0,0.0,	62.13,0.0,	0	31.067	Tax_Id=10090 Gene_Symbol=H3f3c histone H3.3-like
IPI00347110	0.382	-2.599	0.165	9,0,	47,7,	4.5	27	31.5	8.982,0.0,	47.11,7.298,	4.491	27.204	Tax_Id=10090 Gene_Symbol=Krt73 Keratin, type II cytoskeletal 73
IPI00410936	0.183	-0.671	0.628	9,16,	21,17,	12.5	19	31.5	8.982,15.37,	21.05,17.72,	12.175	19.385	Tax_Id=10090 Gene_Symbol=Dhx29 ATP-dependent RNA helicase Dhx29
IPI00331555	0.045	-0.667	0.63	13,12,	18,20,	12.5	19	31.5	12.97,11.52,	18.04,20.85,	12.249	19.446	Tax_Id=10090 Gene_Symbol=Bckdha 2-oxoisovalerate dehydrogenase subunit alpha, mitochondrial
IPI00227140	0.48	-1.625	0.324	8,8,	43,5,	8	24	32	7.985,7.683,	43.1,5.214,	7.834	24.157	Tax_Id=10090 Gene_Symbol=Krt14 Keratin, type I cytoskeletal 14
IPI00469221	0.537	-0.876	0.545	23,0,	15,26,	11.5	20.5	32	22.95,0.0,	15.03,27.1,	11.477	21.067	Tax_Id=10090 Gene_Symbol=Itpr1 Isoform 1 of Inositol 1,4,5-trisphosphate receptor type 1
IPI00312063	0.552	-0.82	0.566	0,24,	25,15,	12	20	32	0.0,23.05,	25.06,15.64,	11.526	20.351	Tax_Id=10090 Gene_Symbol=Ldlr Low-density lipoprotein receptor
IPI00137697	0.084	-0.71	0.611	10,15,	19,20,	12.5	19.5	32	9.981,14.41,	19.04,20.85,	12.194	19.947	Tax_Id=10090 Gene_Symbol=Fbxo6 F-box only protein 6
IPI00649740	0.084	-0.71	0.611	10,15,	19,20,	12.5	19.5	32	9.981,14.41,	19.04,20.85,	12.194	19.947	Tax_Id=10090 Gene_Symbol=Fbxo6 31 kDa protein
IPI00316736	0.19	-0.71	0.611	12,13,	16,23,	12.5	19.5	32	11.98,12.49,	16.03,23.97,	12.232	20.003	Tax_Id=10090 Gene_Symbol=Psmb10 Proteasome subunit beta type-10
IPI00468517	0.244	-0.7	0.616	16,9,	17,22,	12.5	19.5	32	15.97,8.645,	17.04,22.94,	12.307	19.988	Tax_Id=10090 Gene_Symbol=Rnf31 Putative Ariadne-like ubiquitin ligase PAUL
IPI00991096	0.244	-0.7	0.616	16,9,	17,22,	12.5	19.5	32	15.97,8.645,	17.04,22.94,	12.307	19.988	Tax_Id=10090 Gene_Symbol=Rnf31 Uncharacterized protein
IPI00474602	0.244	-0.7	0.616	16,9,	17,22,	12.5	19.5	32	15.97,8.645,	17.04,22.94,	12.307	19.988	Tax_Id=10090 Gene_Symbol=Rnf31 Isoform 2 of RING finger protein 31
IPI00339885	0.328	-0.527	0.694	11,16,	15,22,	13.5	18.5	32	10.98,15.37,	15.03,22.94,	13.173	18.986	Tax_Id=10090 Gene_Symbol=Col6a1 Collagen alpha-1(VI) chain
IPI00988271	0.423	NA	NA	0,0,	0,64,	0	32	32	0.0,0.0,	0.0,66.72,	0	33.362	Tax_Id=10090 Gene_Symbol=Ubc Uncharacterized protein
IPI00923013	0.423	NA	NA	0,0,	0,64,	0	32	32	0.0,0.0,	0.0,66.72,	0	33.362	Tax_Id=10090 Gene_Symbol=Ubb Uncharacterized protein
IPI00969323	0.423	NA	NA	0,0,	0,64,	0	32	32	0.0,0.0,	0.0,66.72,	0	33.362	Tax_Id=10090 Gene_Symbol=Ubc Polyubiquitin-C
IPI00230466	0.238	-1.593	0.331	0,17,	19,29,	8.5	24	32.5	0.0,16.33,	19.04,30.23,	8.164	24.637	Tax_Id=10090 Gene_Symbol=Ate1 Isoform ATE1-2 of Arginyl-tRNA--protein transferase 1
IPI00675407	0.402	-1.053	0.482	0,22,	24,19,	11	21.5	32.5	0.0,21.13,	24.04,19.81,	10.565	21.926	Tax_Id=10090 Gene_Symbol=Nbeal2 Isoform 1 of Neurobeachin-like protein 2
IPI00119576	0.211	-0.745	0.597	13,12,	16,24,	12.5	20	32.5	12.97,11.52,	16.03,25.02,	12.249	20.525	Tax_Id=10090 Gene_Symbol=Tha1 threonine aldolase 1
IPI00405397	0.158	-0.55	0.683	14,13,	22,16,	13.5	19	32.5	13.97,12.49,	22.05,16.68,	13.23	19.366	Tax_Id=10090 Gene_Symbol=Ube4a Uncharacterized protein
IPI00986368	0.423	NA	NA	0,0,	0,65,	0	32.5	32.5	0.0,0.0,	0.0,67.77,	0	33.884	Tax_Id=10090 Gene_Symbol=Ubb Uncharacterized protein
IPI00311369	0.507	-0.598	0.661	16,11,	12,27,	13.5	19.5	33	15.97,10.57,	12.03,28.15,	13.267	20.086	Tax_Id=10090 Gene_Symbol=Uchl3 Ubiquitin carboxyl-terminal hydrolase isozyme L3
IPI00127989	0.374	-0.595	0.662	9,18,	24,15,	13.5	19.5	33	8.982,17.29,	24.04,15.64,	13.135	19.841	Tax_Id=10090 Gene_Symbol=Ptges3;LOC100048119;Gm9769 Prostaglandin E synthase 3
IPI00985716	0.374	-0.595	0.662	9,18,	24,15,	13.5	19.5	33	8.982,17.29,	24.04,15.64,	13.135	19.841	Tax_Id=10090 Gene_Symbol=Ptges3 Uncharacterized protein
IPI00120165	0.341	-0.59	0.664	17,10,	16,23,	13.5	19.5	33	16.97,9.605,	16.03,23.97,	13.286	20.003	Tax_Id=10090 Gene_Symbol=Crot Peroxisomal carnitine O-octanoyltransferase
IPI00113073	0.297	-0.503	0.705	16,12,	16,22,	14	19	33	15.97,11.52,	16.03,22.94,	13.747	19.486	Tax_Id=10090 Gene_Symbol=Aldh1b1 Aldehyde dehydrogenase X, mitochondrial
IPI00117042	0.467	-1.598	0.33	8,9,	44,6,	8.5	25	33.5	7.985,8.645,	44.1,6.255,	8.315	25.176	Tax_Id=10090 Gene_Symbol=Gfap Isoform 1 of Glial fibrillary acidic protein
IPI00649033	0.467	-1.598	0.33	8,9,	44,6,	8.5	25	33.5	7.985,8.645,	44.1,6.255,	8.315	25.176	Tax_Id=10090 Gene_Symbol=Gfap Isoform 2 of Glial fibrillary acidic protein
IPI00856745	0.309	-1.419	0.374	0,19,	31,17,	9.5	24	33.5	0.0,18.25,	31.07,17.72,	9.124	24.396	Tax_Id=10090 Gene_Symbol=Dopey2 Isoform 2 of Protein dopey-2
IPI00404545	0.556	-0.779	0.583	25,0,	24,18,	12.5	21	33.5	24.95,0.0,	24.04,18.77,	12.473	21.405	Tax_Id=10090 Gene_Symbol=Nedd4l Isoform 3 of E3 ubiquitin-protein ligase NEDD4-like
IPI00649115	0.556	-0.779	0.583	25,0,	24,18,	12.5	21	33.5	24.95,0.0,	24.04,18.77,	12.473	21.405	Tax_Id=10090 Gene_Symbol=Nedd4l Isoform 1 of E3 ubiquitin-protein ligase NEDD4-like
IPI00894804	0.124	-0.72	0.607	14,12,	18,23,	13	20.5	33.5	13.97,11.52,	18.04,23.97,	12.749	21.006	Tax_Id=10090 Gene_Symbol=Dnajc5 19 kDa protein
IPI00752092	0.39	-0.527	0.694	19,9,	22,17,	14	19.5	33.5	18.96,8.645,	22.05,17.72,	13.804	19.886	Tax_Id=10090 Gene_Symbol=Dcun1d1 DCN1-like protein 1
IPI00880537	0.39	-0.527	0.694	19,9,	22,17,	14	19.5	33.5	18.96,8.645,	22.05,17.72,	13.804	19.886	Tax_Id=10090 Gene_Symbol=Dcun1d1 Uncharacterized protein
IPI00881847	0.39	-0.527	0.694	19,9,	22,17,	14	19.5	33.5	18.96,8.645,	22.05,17.72,	13.804	19.886	Tax_Id=10090 Gene_Symbol=Dcun1d1 Uncharacterized protein
IPI00316951	0.39	-0.527	0.694	19,9,	22,17,	14	19.5	33.5	18.96,8.645,	22.05,17.72,	13.804	19.886	Tax_Id=10090 Gene_Symbol=Dcun1d1 DCN1-like protein 1 isoform 2
IPI00785543	0.39	-0.527	0.694	19,9,	22,17,	14	19.5	33.5	18.96,8.645,	22.05,17.72,	13.804	19.886	Tax_Id=10090 Gene_Symbol=Tes3-ps Uncharacterized protein
IPI00923037	0.423	NA	NA	0,0,	0,67,	0	33.5	33.5	0.0,0.0,	0.0,69.85,	0	34.927	Tax_Id=10090 Gene_Symbol=Ubc Uncharacterized protein
IPI00760082	0.306	-1.293	0.408	20,0,	28,20,	10	24	34	19.96,0.0,	28.05,20.85,	9.981	24.452	Tax_Id=10090 Gene_Symbol=Crocc Isoform 3 of Rootletin
IPI00124700	0.19	-0.759	0.591	13,13,	17,25,	13	21	34	12.97,12.49,	17.04,26.06,	12.73	21.549	Tax_Id=10090 Gene_Symbol=Tfrc Transferrin receptor protein 1
IPI00129792	0.005	-0.753	0.593	13,13,	22,20,	13	21	34	12.97,12.49,	22.05,20.85,	12.73	21.45	Tax_Id=10090 Gene_Symbol=Kpna4 Importin subunit alpha-4
IPI00130264	0.264	-0.567	0.675	16,12,	24,16,	14	20	34	15.97,11.52,	24.04,16.68,	13.747	20.363	Tax_Id=10090 Gene_Symbol=Uckl1 Uridine-cytidine kinase-like 1
IPI00927993	0.708	-0.519	0.698	0,29,	19,20,	14.5	19.5	34	0.0,27.84,	19.04,20.85,	13.922	19.947	Tax_Id=10090 Gene_Symbol=Asl Uncharacterized protein
IPI00988026	0.423	NA	NA	0,0,	0,68,	0	34	34	0.0,0.0,	0.0,70.9,	0	35.449	Tax_Id=10090 Gene_Symbol=Ubc Uncharacterized protein
IPI00515195	0.423	NA	NA	0,0,	0,68,	0	34	34	0.0,0.0,	0.0,70.9,	0	35.449	Tax_Id=10090 Gene_Symbol=Eif4g1 Isoform 2 of Eukaryotic translation initiation factor 4 gamma 1
IPI00857361	0.02	-0.788	0.579	12,14,	23,20,	13	21.5	34.5	11.98,13.45,	23.05,20.85,	12.712	21.951	Tax_Id=10090 Gene_Symbol=Ica1 Uncharacterized protein
IPI00406512	0.02	-0.788	0.579	12,14,	23,20,	13	21.5	34.5	11.98,13.45,	23.05,20.85,	12.712	21.951	Tax_Id=10090 Gene_Symbol=Ica1 Isoform 1 of Islet cell autoantigen 1
IPI00989965	0.001	-0.612	0.654	14,14,	21,20,	14	20.5	34.5	13.97,13.45,	21.05,20.85,	13.71	20.949	Tax_Id=10090 Gene_Symbol=Dlgap4 Uncharacterized protein (Fragment)
IPI00330186	0.001	-0.612	0.654	14,14,	21,20,	14	20.5	34.5	13.97,13.45,	21.05,20.85,	13.71	20.949	Tax_Id=10090 Gene_Symbol=Dlgap4 Isoform 1 of Disks large-associated protein 4
IPI00776256	0.001	-0.612	0.654	14,14,	21,20,	14	20.5	34.5	13.97,13.45,	21.05,20.85,	13.71	20.949	Tax_Id=10090 Gene_Symbol=Dlgap4 disks large-associated protein 4 isoform c
IPI00752220	0.001	-0.612	0.654	14,14,	21,20,	14	20.5	34.5	13.97,13.45,	21.05,20.85,	13.71	20.949	Tax_Id=10090 Gene_Symbol=Dlgap4 Isoform 2 of Disks large-associated protein 4
IPI00377469	0.001	-0.612	0.654	14,14,	21,20,	14	20.5	34.5	13.97,13.45,	21.05,20.85,	13.71	20.949	Tax_Id=10090 Gene_Symbol=Dlgap4 Isoform 3 of Disks large-associated protein 4
IPI00986422	0.001	-0.612	0.654	14,14,	21,20,	14	20.5	34.5	13.97,13.45,	21.05,20.85,	13.71	20.949	Tax_Id=10090 Gene_Symbol=Dlgap4 Uncharacterized protein
IPI00885783	0.101	-0.607	0.657	15,13,	23,18,	14	20.5	34.5	14.97,12.49,	23.05,18.77,	13.729	20.909	Tax_Id=10090 Gene_Symbol=Pappa2 pappalysin 2
IPI00230003	0.049	-0.529	0.693	14,15,	19,21,	14.5	20	34.5	13.97,14.41,	19.04,21.9,	14.19	20.468	Tax_Id=10090 Gene_Symbol=Pitpna Phosphatidylinositol transfer protein alpha isoform
IPI00120715	0.044	-0.528	0.694	13,16,	21,19,	14.5	20	34.5	12.97,15.37,	21.05,19.81,	14.171	20.429	Tax_Id=10090 Gene_Symbol=Tomm20 Mitochondrial import receptor subunit TOM20 homolog
IPI00649734	0.34	-1.211	0.432	0,22,	28,20,	11	24	35	0.0,21.13,	28.05,20.85,	10.565	24.452	Tax_Id=10090 Gene_Symbol=Crocc Isoform 2 of Rootletin
IPI00986942	0.047	-0.736	0.6	13,14,	20,23,	13.5	21.5	35	12.97,13.45,	20.04,23.97,	13.21	22.008	Tax_Id=10090 Gene_Symbol=Csnk1a1 Uncharacterized protein
IPI00139518	0.423	NA	NA	0,0,	0,70,	0	35	35	0.0,0.0,	0.0,72.98,	0	36.492	Tax_Id=10090 Gene_Symbol=Ubb Polyubiquitin-B
IPI00930819	0.421	-1.005	0.498	24,0,	23,24,	12	23.5	35.5	23.95,0.0,	23.05,25.02,	11.975	24.033	Tax_Id=10090 Gene_Symbol=Tcea1 transcription elongation factor A protein 1 isoform 1
IPI00114802	0.403	-0.522	0.696	14,16,	15,26,	15	20.5	35.5	13.97,15.37,	15.03,27.1,	14.671	21.067	Tax_Id=10090 Gene_Symbol=Ppm1a Protein phosphatase 1A
IPI00322931	0.195	-0.509	0.703	14,16,	24,17,	15	20.5	35.5	13.97,15.37,	24.04,17.72,	14.671	20.883	Tax_Id=10090 Gene_Symbol=Peci Isoform 2 of Enoyl-CoA delta isomerase 2, mitochondrial
IPI00990479	0.195	-0.509	0.703	14,16,	24,17,	15	20.5	35.5	13.97,15.37,	24.04,17.72,	14.671	20.883	Tax_Id=10090 Gene_Symbol=Peci Uncharacterized protein
IPI00877214	0.195	-0.509	0.703	14,16,	24,17,	15	20.5	35.5	13.97,15.37,	24.04,17.72,	14.671	20.883	Tax_Id=10090 Gene_Symbol=Peci Isoform 1 of Enoyl-CoA delta isomerase 2, mitochondrial
IPI00399459	0.423	NA	NA	0,0,	0,71,	0	35.5	35.5	0.0,0.0,	0.0,74.03,	0	37.014	Tax_Id=10090 Gene_Symbol=Gm5069 Glyceraldehyde-3-phosphate dehydrogenase
IPI00828470	0.34	-1.268	0.415	0,22,	31,19,	11	25	36	0.0,21.13,	31.07,19.81,	10.565	25.439	Tax_Id=10090 Gene_Symbol=Acp1 Isoform 2 of Low molecular weight phosphotyrosine protein phosphatase
IPI00134135	0.356	-1.266	0.416	0,22,	32,18,	11	25	36	0.0,21.13,	32.06,18.77,	10.565	25.416	Tax_Id=10090 Gene_Symbol=Acp1;LOC631286 Isoform 1 of Low molecular weight phosphotyrosine protein phosphatase
IPI00112335	0.134	-0.895	0.538	10,16,	20,26,	13	23	36	9.981,15.37,	20.04,27.1,	12.675	23.573	Tax_Id=10090 Gene_Symbol=Map2k4 Dual specificity mitogen-activated protein kinase kinase 4
IPI00117056	0.063	-0.709	0.612	16,12,	23,21,	14	22	36	15.97,11.52,	23.05,21.9,	13.747	22.472	Tax_Id=10090 Gene_Symbol=Osgep Probable tRNA threonylcarbamoyladenosine biosynthesis protein Osgep
IPI00830749	0.477	-0.641	0.641	15,14,	13,30,	14.5	21.5	36	14.97,13.45,	13.03,31.28,	14.208	22.151	Tax_Id=10090 Gene_Symbol=Col6a3 Uncharacterized protein (Fragment)
IPI00752593	0.423	NA	NA	0,0,	0,72,	0	36	36	0.0,0.0,	0.0,75.07,	0	37.535	Tax_Id=10090 Gene_Symbol=Ctnnd1 Uncharacterized protein
IPI00660602	0.423	NA	NA	0,0,	0,72,	0	36	36	0.0,0.0,	0.0,75.07,	0	37.535	Tax_Id=10090 Gene_Symbol=Ctnnd1 Isoform 2 of Catenin delta-1
IPI00555023	0.423	NA	NA	0,0,	0,72,	0	36	36	0.0,0.0,	0.0,75.07,	0	37.535	Tax_Id=10090 Gene_Symbol=Gstp1 Glutathione S-transferase P 1
IPI00222228	0.48	-1.6	0.33	9,10,	50,6,	9.5	28	37.5	8.982,9.605,	50.1,6.255,	9.293	28.178	Tax_Id=10090 Gene_Symbol=4732456N10Rik hypothetical protein LOC239673
IPI00885524	0.213	-0.726	0.605	12,17,	28,18,	14.5	23	37.5	11.98,16.33,	28.05,18.77,	14.153	23.41	Tax_Id=10090 Gene_Symbol=Psmg1 Uncharacterized protein
IPI00458949	0.213	-0.726	0.605	12,17,	28,18,	14.5	23	37.5	11.98,16.33,	28.05,18.77,	14.153	23.41	Tax_Id=10090 Gene_Symbol=Psmg1 Proteasome assembly chaperone 1
IPI00227669	0.3	-0.654	0.635	15,15,	17,28,	15	22.5	37.5	14.97,14.41,	17.04,29.19,	14.688	23.113	Tax_Id=10090 Gene_Symbol=Sdccag1 Isoform 1 of Nuclear export mediator factor Nemf
IPI00313525	0.064	-0.595	0.662	17,14,	24,21,	15.5	22.5	38	16.97,13.45,	24.04,21.9,	15.207	22.969	Tax_Id=10090 Gene_Symbol=Ncoa5 Nuclear receptor coactivator 5
IPI00169788	0.315	-0.533	0.691	11,21,	20,24,	16	22	38	10.98,20.17,	20.04,25.02,	15.574	22.529	Tax_Id=10090 Gene_Symbol=Prkar2a cAMP-dependent protein kinase type II-alpha regulatory chain
IPI00132623	0.124	-0.527	0.694	13,19,	22,22,	16	22	38	12.97,18.25,	22.05,22.94,	15.611	22.493	Tax_Id=10090 Gene_Symbol=Ndufb9 NADH dehydrogenase [ubiquinone] 1 beta subcomplex subunit 9
IPI00268688	0.059	-0.52	0.697	15,17,	24,20,	16	22	38	14.97,16.33,	24.04,20.85,	15.649	22.447	Tax_Id=10090 Gene_Symbol=Cd2ap CD2-associated protein
IPI00116793	0.015	NA	NA	0,0,	34,42,	0	38	38	0.0,0.0,	34.08,43.79,	0	38.938	Tax_Id=10090 Gene_Symbol=Gps1 Uncharacterized protein
IPI00338604	0.423	NA	NA	0,0,	0,78,	0	39	39	0.0,0.0,	0.0,81.33,	0	40.665	Tax_Id=10090 Gene_Symbol=Myh10 Uncharacterized protein
IPI00453830	0.083	-0.645	0.64	18,14,	23,25,	16	24	40	17.97,13.45,	23.05,26.06,	15.706	24.554	Tax_Id=10090 Gene_Symbol=Trmt6 Isoform 1 of tRNA (adenine-N(1)-)-methyltransferase non-catalytic subunit TRM6
sp|O75460|ERN1_HUMAN	0.003	NA	NA	0,0,	43,37,	0	40	40	0.0,0.0,	43.1,38.58,	0	40.839	Serine/threonine-protein kinase/endoribonuclease IRE1 OS=Homo sapiens GN=ERN1 PE=1 SV=2
IPI00856360	0.059	-0.677	0.626	17,15,	23,26,	16	24.5	40.5	16.97,14.41,	23.05,27.1,	15.686	25.076	Tax_Id=10090 Gene_Symbol=Nr3c1 glucocorticoid receptor
IPI00116360	0.513	-0.612	0.654	18,15,	14,34,	16.5	24	40.5	17.97,14.41,	14.03,35.45,	16.186	24.74	Tax_Id=10090 Gene_Symbol=Trove2 60 kDa SS-A/Ro ribonucleoprotein
IPI00990783	0.423	NA	NA	0,0,	0,81,	0	40.5	40.5	0.0,0.0,	0.0,84.46,	0	42.23	Tax_Id=10090 Gene_Symbol=Matr3 Putative uncharacterized protein
IPI00874350	0.011	NA	NA	0,0,	37,44,	0	40.5	40.5	0.0,0.0,	37.07,45.88,	0	41.476	Tax_Id=10090 Gene_Symbol=Aldh3a2 Fatty aldehyde dehydrogenase
IPI00515370	0.011	NA	NA	0,0,	37,44,	0	40.5	40.5	0.0,0.0,	37.07,45.88,	0	41.476	Tax_Id=10090 Gene_Symbol=Aldh3a2 Aldehyde dehydrogenase
IPI00128260	0.204	-0.846	0.556	21,9,	25,27,	15	26	41	20.96,8.645,	25.06,28.15,	14.802	26.604	Tax_Id=10090 Gene_Symbol=Cpn1 Carboxypeptidase N catalytic chain
IPI00679156	0.29	-0.566	0.676	17,17,	19,29,	17	24	41	16.97,16.33,	19.04,30.23,	16.647	24.637	Tax_Id=10090 Gene_Symbol=Usp35 ubiquitin specific peptidase 35
IPI00228343	0.7	-0.533	0.691	34,0,	23,25,	17	24	41	33.94,0.0,	23.05,26.06,	16.971	24.554	Tax_Id=10090 Gene_Symbol=Fech Ferrochelatase
IPI00607069	0.594	-1.568	0.337	21,0,	62,0,	10.5	31	41.5	20.96,0.0,	62.13,0.0,	10.479	31.067	Tax_Id=10090 Gene_Symbol=Gm10257 Uncharacterized protein
IPI00830525	0.463	-0.93	0.525	29,0,	29,25,	14.5	27	41.5	28.93,0.0,	29.07,26.06,	14.467	27.566	Tax_Id=10090 Gene_Symbol=Pea15a Uncharacterized protein
IPI00330754	0.174	-0.593	0.663	17,17,	21,28,	17	24.5	41.5	16.97,16.33,	21.05,29.19,	16.647	25.118	Tax_Id=10090 Gene_Symbol=Bdh1 D-beta-hydroxybutyrate dehydrogenase, mitochondrial
IPI00875732	0.17	-0.522	0.696	17,18,	21,27,	17.5	24	41.5	16.97,17.29,	21.05,28.15,	17.127	24.596	Tax_Id=10090 Gene_Symbol=Nif3l1 NIF3-like protein 1
IPI00123276	0.011	-0.689	0.62	16,17,	27,24,	16.5	25.5	42	15.97,16.33,	27.06,25.02,	16.149	26.036	Tax_Id=10090 Gene_Symbol=Mosc2 MOSC domain-containing protein 2, mitochondrial
IPI00989404	0.294	-1.543	0.343	22,0,	42,21,	11	31.5	42.5	21.96,0.0,	42.1,21.9,	10.979	31.999	Tax_Id=10090 Gene_Symbol=Gm11425 60S ribosomal protein L12-like
IPI00123549	0.509	-0.858	0.552	31,0,	31,24,	15.5	27.5	43	30.95,0.0,	31.07,25.02,	15.475	28.041	Tax_Id=10090 Gene_Symbol=Spock1 Testican-1
IPI00953780	0.509	-0.858	0.552	31,0,	31,24,	15.5	27.5	43	30.95,0.0,	31.07,25.02,	15.475	28.041	Tax_Id=10090 Gene_Symbol=Spock1 testican-1 isoform 3 precursor
IPI00230044	0.141	-0.667	0.63	20,14,	29,23,	17	26	43	19.96,13.45,	29.07,23.97,	16.704	26.523	Tax_Id=10090 Gene_Symbol=Tpm3 Isoform 2 of Tropomyosin alpha-3 chain
IPI00113134	0.05	-0.601	0.659	19,16,	27,24,	17.5	25.5	43	18.96,15.37,	27.06,25.02,	17.166	26.036	Tax_Id=10090 Gene_Symbol=Skiv2l2 Superkiller viralicidic activity 2-like 2
IPI00113996	0.342	-1.39	0.382	11,14,	16,46,	12.5	31	43.5	10.98,13.45,	16.03,47.97,	12.212	32.001	Tax_Id=10090 Gene_Symbol=Blvrb Flavin reductase
IPI00228306	0.457	-0.937	0.522	31,0,	30,28,	15.5	29	44.5	30.95,0.0,	30.07,29.19,	15.475	29.629	Tax_Id=10090 Gene_Symbol=Akt3 Isoform 2 of RAC-gamma serine/threonine-protein kinase
IPI00124450	0.457	-0.937	0.522	31,0,	30,28,	15.5	29	44.5	30.95,0.0,	30.07,29.19,	15.475	29.629	Tax_Id=10090 Gene_Symbol=Akt3 Isoform 1 of RAC-gamma serine/threonine-protein kinase
IPI00127625	0.322	-0.612	0.654	18,18,	34,19,	18	26.5	44.5	17.97,17.29,	34.08,19.81,	17.627	26.946	Tax_Id=10090 Gene_Symbol=Hmgcl Hydroxymethylglutaryl-CoA lyase, mitochondrial
IPI00123186	0.414	-1.017	0.494	0,31,	31,28,	15.5	29.5	45	0.0,29.77,	31.07,29.19,	14.884	30.128	Tax_Id=10090 Gene_Symbol=Rhot1 Isoform 3 of Mitochondrial Rho GTPase 1
IPI00554933	0.487	-0.941	0.521	0,32,	36,22,	16	29	45	0.0,30.74,	36.07,22.94,	15.371	29.506	Tax_Id=10090 Gene_Symbol=Gstt1 Glutathione S-transferase theta-1
IPI00187543	0.423	NA	NA	0,0,	0,90,	0	45	45	0.0,0.0,	0.0,93.85,	0	46.925	Tax_Id=10090 Gene_Symbol=Hist2h2be Histone H2B type 2-E
IPI00751818	0.008	NA	NA	0,0,	50,40,	0	45	45	0.0,0.0,	50.1,41.71,	0	45.905	Tax_Id=10090 Gene_Symbol=Galk2 N-acetylgalactosamine kinase
IPI00986486	0.503	-0.91	0.532	0,33,	23,35,	16.5	29	45.5	0.0,31.69,	23.05,36.49,	15.846	29.771	Tax_Id=10090 Gene_Symbol=Alcam Uncharacterized protein
IPI00230427	0.317	-0.921	0.528	8,25,	23,36,	16.5	29.5	46	7.985,24.02,	23.05,37.54,	16.002	30.292	Tax_Id=10090 Gene_Symbol=Mif Macrophage migration inhibitory factor
IPI00320399	0.392	-1.094	0.468	0,31,	27,35,	15.5	31	46.5	0.0,29.77,	27.06,36.49,	14.884	31.774	Tax_Id=10090 Gene_Symbol=Tmpo Isoform Beta of Lamina-associated polypeptide 2, isoforms beta/delta/epsilon/gamma
IPI00132705	0.032	-0.663	0.631	17,20,	27,29,	18.5	28	46.5	16.97,19.21,	27.06,30.23,	18.088	28.644	Tax_Id=10090 Gene_Symbol=Myl12b Myosin regulatory light chain 12B
IPI00317711	0.001	NA	NA	0,0,	46,47,	0	46.5	46.5	0.0,0.0,	46.09,49.01,	0	47.551	Tax_Id=10090 Gene_Symbol=Hspa4l Isoform 2 of Heat shock 70 kDa protein 4L
IPI00468516	0.248	-0.521	0.697	23,17,	24,31,	20	27.5	47.5	22.95,16.33,	24.04,32.32,	19.642	28.18	Tax_Id=10090 Gene_Symbol=D6Wsu116e Isoform 1 of WASH complex subunit FAM21
IPI01008528	0.248	-0.521	0.697	23,17,	24,31,	20	27.5	47.5	22.95,16.33,	24.04,32.32,	19.642	28.18	Tax_Id=10090 Gene_Symbol=D6Wsu116e Uncharacterized protein
IPI00886310	0.248	-0.521	0.697	23,17,	24,31,	20	27.5	47.5	22.95,16.33,	24.04,32.32,	19.642	28.18	Tax_Id=10090 Gene_Symbol=D6Wsu116e Isoform 2 of WASH complex subunit FAM21
IPI00460865	0.093	-0.614	0.653	18,21,	26,31,	19.5	28.5	48	17.97,20.17,	26.06,32.32,	19.068	29.189	Tax_Id=10090 Gene_Symbol=Galnt2 Isoform 2 of Polypeptide N-acetylgalactosaminyltransferase 2
IPI00420710	0.093	-0.614	0.653	18,21,	26,31,	19.5	28.5	48	17.97,20.17,	26.06,32.32,	19.068	29.189	Tax_Id=10090 Gene_Symbol=Galnt2 Isoform 1 of Polypeptide N-acetylgalactosaminyltransferase 2
IPI00331121	0.129	-0.545	0.686	19,21,	32,24,	20	28	48	18.96,20.17,	32.06,25.02,	19.566	28.54	Tax_Id=10090 Gene_Symbol=Rpl38 60S ribosomal protein L38
IPI00224109	0.423	NA	NA	0,0,	0,96,	0	48	48	0.0,0.0,	0.0,100.1,	0	50.043	Tax_Id=10090 Gene_Symbol=Hsph1 Isoform HSP105-beta of Heat shock protein 105 kDa
IPI00928552	0.007	NA	NA	0,0,	45,51,	0	48	48	0.0,0.0,	45.09,53.18,	0	49.139	Tax_Id=10090 Gene_Symbol=Impdh1 Inosine-5&#039;-monophosphate dehydrogenase
IPI00828969	0.195	-0.644	0.64	16,23,	25,33,	19.5	29	48.5	15.97,22.09,	25.06,34.41,	19.031	29.734	Tax_Id=10090 Gene_Symbol=Pdlim5 Isoform 1 of PDZ and LIM domain protein 5
IPI00651793	0.423	NA	NA	0,0,	97,0,	0	48.5	48.5	0.0,0.0,	97.21,0.0,	0	48.606	Tax_Id=10090 Gene_Symbol=Pam Uncharacterized protein
IPI00309964	0.447	-1.179	0.442	31,0,	21,47,	15.5	34	49.5	30.95,0.0,	21.05,49.01,	15.475	35.029	Tax_Id=10090 Gene_Symbol=Nnt NAD(P) transhydrogenase, mitochondrial precursor
IPI00987441	0.344	-1.156	0.449	0,32,	34,33,	16	33.5	49.5	0.0,30.74,	34.08,34.41,	15.371	34.243	Tax_Id=10090 Gene_Symbol=Trap1 Uncharacterized protein (Fragment)
IPI00331178	0.057	-0.504	0.705	21,21,	27,30,	21	28.5	49.5	20.96,20.17,	27.06,31.28,	20.564	29.166	Tax_Id=10090 Gene_Symbol=C85492 Isoform 2 of Uncharacterized glycosyltransferase AGO61
IPI00625950	0.391	-1.032	0.489	17,17,	18,48,	17	33	50	16.97,16.33,	18.04,50.05,	16.647	34.047	Tax_Id=10090 Gene_Symbol=Aprt adenine phosphoribosyltransferase
IPI00624098	0.088	-0.643	0.64	20,20,	34,26,	20	30	50	19.96,19.21,	34.08,27.1,	19.586	30.592	Tax_Id=10090 Gene_Symbol=Stxbp3a Isoform 1 of Syntaxin-binding protein 3
IPI00262319	0.35	-1.178	0.442	0,33,	31,39,	16.5	35	51.5	0.0,31.69,	31.07,40.67,	15.846	35.866	Tax_Id=10090 Gene_Symbol=Madd MAP kinase-activating death domain protein isoform 13
IPI00987113	0.39	-0.783	0.581	23,16,	45,20,	19.5	32.5	52	22.95,15.37,	45.09,20.85,	19.162	32.973	Tax_Id=10090 Gene_Symbol=Rpl30-ps10 60S ribosomal protein L30-like
IPI00990575	0.39	-0.783	0.581	23,16,	45,20,	19.5	32.5	52	22.95,15.37,	45.09,20.85,	19.162	32.973	Tax_Id=10090 Gene_Symbol=Rpl30 60S ribosomal protein L30
IPI00463886	0.39	-0.783	0.581	23,16,	45,20,	19.5	32.5	52	22.95,15.37,	45.09,20.85,	19.162	32.973	Tax_Id=10090 Gene_Symbol=Gm7429 60S ribosomal protein L30-like
IPI00750832	0.339	-1.22	0.429	0,33,	31,41,	16.5	36	52.5	0.0,31.69,	31.07,42.75,	15.846	36.909	Tax_Id=10090 Gene_Symbol=Madd Uncharacterized protein
IPI00751295	0.332	-1.219	0.43	0,33,	32,40,	16.5	36	52.5	0.0,31.69,	32.06,41.71,	15.846	36.886	Tax_Id=10090 Gene_Symbol=Madd Uncharacterized protein
IPI00111702	0.037	-0.767	0.588	18,22,	31,34,	20	32.5	52.5	17.97,21.13,	31.07,35.45,	19.548	33.258	Tax_Id=10090 Gene_Symbol=Ern1 Isoform 1 of Serine/threonine-protein kinase/endoribonuclease IRE1
IPI00664886	0.06	-0.644	0.64	21,21,	35,28,	21	31.5	52.5	20.96,20.17,	35.08,29.19,	20.564	32.133	Tax_Id=10090 Gene_Symbol=Thoc2 THO complex subunit 2
IPI00311809	0.457	-0.518	0.698	28,16,	39,22,	22	30.5	52.5	27.94,15.37,	39.09,22.94,	21.653	31.013	Tax_Id=10090 Gene_Symbol=Slc2a2 Solute carrier family 2, facilitated glucose transporter member 2
IPI00856773	0	-0.501	0.707	22,23,	31,30,	22.5	30.5	53	21.96,22.09,	31.07,31.28,	22.025	31.171	Tax_Id=10090 Gene_Symbol=Tial1 Uncharacterized protein
IPI00226958	0.334	-1.189	0.439	0,34,	40,33,	17	36.5	53.5	0.0,32.67,	40.09,34.41,	16.333	37.245	Tax_Id=10090 Gene_Symbol=Ncln Nicalin
IPI00655041	0.01	-0.523	0.696	23,22,	32,30,	22.5	31	53.5	22.95,21.13,	32.06,31.28,	22.042	31.67	Tax_Id=10090 Gene_Symbol=Exoc2 Exocyst complex component 2
IPI00886162	0.38	-1.092	0.469	35,0,	40,33,	17.5	36.5	54	34.94,0.0,	40.09,34.41,	17.469	37.245	Tax_Id=10090 Gene_Symbol=Ncln Uncharacterized protein
IPI00776104	0.377	-1.09	0.47	0,36,	37,35,	18	36	54	0.0,34.57,	37.07,36.49,	17.284	36.782	Tax_Id=10090 Gene_Symbol=Stag2 Uncharacterized protein
IPI00309724	0.113	-0.553	0.682	20,25,	29,34,	22.5	31.5	54	19.96,24.02,	29.07,35.45,	21.99	32.261	Tax_Id=10090 Gene_Symbol=Unc45a Protein unc-45 homolog A
IPI00112947	0.015	-0.811	0.57	22,19,	35,34,	20.5	34.5	55	21.96,18.25,	35.08,35.45,	20.103	35.263	Tax_Id=10090 Gene_Symbol=Krt19 Keratin, type I cytoskeletal 19
IPI00454083	0	NA	NA	0,0,	57,54,	0	55.5	55.5	0.0,0.0,	57.13,56.31,	0	56.72	Tax_Id=10090 Gene_Symbol=Kif21a Isoform 3 of Kinesin-like protein KIF21A
IPI00315696	0.274	-1.132	0.456	28,8,	29,47,	18	38	56	27.94,7.683,	29.07,49.01,	17.81	39.042	Tax_Id=10090 Gene_Symbol=Ctrb1 Chymotrypsinogen B
IPI00944062	0.419	-1.012	0.496	0,39,	40,34,	19.5	37	56.5	0.0,37.47,	40.09,35.45,	18.733	37.767	Tax_Id=10090 Gene_Symbol=Tjp1 tight junction protein ZO-1 isoform 2
IPI00133544	0.217	-1.161	0.447	30,6,	37,41,	18	39	57	29.93,5.764,	37.07,42.75,	17.847	39.912	Tax_Id=10090 Gene_Symbol=Amy2a5;Amy2a2;Amy2a4;Amy2a3 Pancreatic alpha-amylase
IPI00622160	0.38	-1.092	0.469	0,38,	36,40,	19	38	57	0.0,36.49,	36.07,41.71,	18.246	38.891	Tax_Id=10090 Gene_Symbol=Gm16477 Uncharacterized protein
IPI00114733	0.062	-0.652	0.636	20,26,	33,36,	23	34.5	57.5	19.96,24.97,	33.06,37.54,	22.465	35.298	Tax_Id=10090 Gene_Symbol=Serpinh1 Serpin H1
IPI00678003	0.105	-0.589	0.665	27,20,	36,32,	23.5	34	57.5	26.94,19.21,	36.07,33.36,	23.075	34.718	Tax_Id=10090 Gene_Symbol=Itpa Inosine triphosphate pyrophosphatase
IPI00108775	0.053	-0.534	0.691	23,26,	37,31,	24.5	34	58.5	22.95,24.97,	37.07,32.32,	23.962	34.695	Tax_Id=10090 Gene_Symbol=Nub1 NEDD8 ultimate buster 1
IPI00986977	0.423	NA	NA	0,0,	117,0,	0	58.5	58.5	0.0,0.0,	117.3,0.0,	0	58.633	Tax_Id=10090 Gene_Symbol=Mvp Major vault protein
IPI00124900	0.029	-0.598	0.661	22,27,	37,34,	24.5	35.5	60	21.96,25.94,	37.07,35.45,	23.95	36.26	Tax_Id=10090 Gene_Symbol=Auh Isoform 1 of Methylglutaconyl-CoA hydratase, mitochondrial
IPI00271166	0.053	-0.597	0.661	26,23,	34,37,	24.5	35.5	60	25.94,22.09,	34.08,38.58,	24.018	36.33	Tax_Id=10090 Gene_Symbol=Htt huntingtin
IPI00761172	0.376	-1.111	0.463	0,40,	37,44,	20	40.5	60.5	0.0,38.42,	37.07,45.88,	19.208	41.476	Tax_Id=10090 Gene_Symbol=Ubap2l Isoform 2 of Ubiquitin-associated protein 2-like
IPI00761696	0.297	-0.895	0.538	24,20,	27,51,	22	39	61	23.95,19.21,	27.06,53.18,	21.58	40.12	Tax_Id=10090 Gene_Symbol=Calm2;Calm1;Calm3 Calmodulin
IPI00467841	0.297	-0.895	0.538	24,20,	27,51,	22	39	61	23.95,19.21,	27.06,53.18,	21.58	40.12	Tax_Id=10090 Gene_Symbol=Calm2;Calm1;Calm3 Uncharacterized protein
IPI00230150	0.11	-0.677	0.626	27,22,	34,41,	24.5	37.5	62	26.94,21.13,	34.08,42.75,	24.035	38.416	Tax_Id=10090 Gene_Symbol=Gm8186;Snrpg Small nuclear ribonucleoprotein G
IPI00991121	0.11	-0.677	0.626	27,22,	34,41,	24.5	37.5	62	26.94,21.13,	34.08,42.75,	24.035	38.416	Tax_Id=10090 Gene_Symbol=Snrpg Uncharacterized protein
IPI00351150	0.287	-0.666	0.63	34,15,	37,38,	24.5	37.5	62	33.94,14.41,	37.07,39.62,	24.174	38.347	Tax_Id=10090 Gene_Symbol=Cpb1 pancreatic carboxypeptidase B1
IPI00265761	0.751	-0.786	0.58	46,0,	79,0,	23	39.5	62.5	45.9,0.0,	79.17,0.0,	22.952	39.587	Tax_Id=10090 Gene_Symbol=Hist1h2ac;Hist1h2ao;Hist1h2ap;Hist1h2ag;Hist1h2ad;Hist1h2ab;Hist1h2ae;Hist1h2an;Hist1h2ai Histone H2A type 1
IPI00221463	0.751	-0.786	0.58	46,0,	79,0,	23	39.5	62.5	45.9,0.0,	79.17,0.0,	22.952	39.587	Tax_Id=10090 Gene_Symbol=Hist3h2a Histone H2A type 3
IPI00229544	0.751	-0.786	0.58	46,0,	79,0,	23	39.5	62.5	45.9,0.0,	79.17,0.0,	22.952	39.587	Tax_Id=10090 Gene_Symbol=Hist1h2ah Histone H2A type 1-H
IPI00229543	0.751	-0.786	0.58	46,0,	79,0,	23	39.5	62.5	45.9,0.0,	79.17,0.0,	22.952	39.587	Tax_Id=10090 Gene_Symbol=Hist1h2af Histone H2A type 1-F
IPI00830289	0.288	-1.304	0.405	0,38,	41,47,	19	44	63	0.0,36.49,	41.08,49.01,	18.246	45.047	Tax_Id=10090 Gene_Symbol=Prmt1 Uncharacterized protein
IPI00974889	0.288	-1.304	0.405	0,38,	41,47,	19	44	63	0.0,36.49,	41.08,49.01,	18.246	45.047	Tax_Id=10090 Gene_Symbol=Prmt1 Uncharacterized protein
IPI00331644	0.117	-0.673	0.627	22,28,	34,42,	25	38	63	21.96,26.89,	34.08,43.79,	24.426	38.938	Tax_Id=10090 Gene_Symbol=Psma3 Proteasome subunit alpha type-3
IPI00131406	0.046	-0.67	0.629	23,27,	36,40,	25	38	63	22.95,25.94,	36.07,41.71,	24.449	38.891	Tax_Id=10090 Gene_Symbol=Psma7 Proteasome subunit alpha type-7
IPI00316479	0.358	-1.162	0.447	0,41,	38,48,	20.5	43	63.5	0.0,39.39,	38.09,50.05,	19.695	44.073	Tax_Id=10090 Gene_Symbol=Ptpn11 Isoform 2 of Tyrosine-protein phosphatase non-receptor type 11
IPI00918997	0.229	-1.462	0.363	35,0,	44,50,	17.5	47	64.5	34.94,0.0,	44.1,52.14,	17.469	48.119	Tax_Id=10090 Gene_Symbol=Nars asparaginyl-tRNA synthetase, cytoplasmic isoform 2
IPI00974916	0.423	NA	NA	0,0,	130,0,	0	65	65	0.0,0.0,	130.3,0.0,	0	65.136	Tax_Id=10090 Gene_Symbol=Hist1h2al Uncharacterized protein (Fragment)
IPI00330000	0.423	NA	NA	0,0,	130,0,	0	65	65	0.0,0.0,	130.3,0.0,	0	65.136	Tax_Id=10090 Gene_Symbol=Hist2h2aa1;Hist2h2aa2 Histone H2A type 2-A
IPI00131143	0.273	-1.326	0.399	0,39,	49,43,	19.5	46	65.5	0.0,37.47,	49.1,44.84,	18.733	46.971	Tax_Id=10090 Gene_Symbol=Sel1l Isoform 1 of Protein sel-1 homolog 1
IPI00229475	0.189	-0.612	0.654	29,24,	46,32,	26.5	39	65.5	28.93,23.05,	46.09,33.36,	25.993	39.726	Tax_Id=10090 Gene_Symbol=Jup Junction plakoglobin
IPI00129417	0.078	-0.654	0.635	25,28,	45,35,	26.5	40	66.5	24.95,26.89,	45.09,36.49,	25.92	40.793	Tax_Id=10090 Gene_Symbol=Hnrpdl Heterogeneous nuclear ribonucleoprotein D-like
IPI00755892	0.078	-0.654	0.635	25,28,	45,35,	26.5	40	66.5	24.95,26.89,	45.09,36.49,	25.92	40.793	Tax_Id=10090 Gene_Symbol=Hnrpdl heterogeneous nuclear ribonucleoprotein D-like
IPI00471476	0.028	-0.596	0.662	28,28,	39,42,	28	40.5	68.5	27.94,26.89,	39.09,43.79,	27.415	41.442	Tax_Id=10090 Gene_Symbol=Serbp1 Isoform 2 of Plasminogen activator inhibitor 1 RNA-binding protein
IPI01023107	0.025	-0.621	0.65	27,30,	45,39,	28.5	42	70.5	26.94,28.82,	45.09,40.67,	27.879	42.879	Tax_Id=10090 Gene_Symbol=Fxr1 Uncharacterized protein (Fragment)
IPI00989259	0.025	-0.621	0.65	27,30,	45,39,	28.5	42	70.5	26.94,28.82,	45.09,40.67,	27.879	42.879	Tax_Id=10090 Gene_Symbol=Fxr1 Uncharacterized protein (Fragment)
IPI00987507	0.025	-0.621	0.65	27,30,	45,39,	28.5	42	70.5	26.94,28.82,	45.09,40.67,	27.879	42.879	Tax_Id=10090 Gene_Symbol=Fxr1 Uncharacterized protein (Fragment)
IPI00230599	0.025	-0.621	0.65	27,30,	45,39,	28.5	42	70.5	26.94,28.82,	45.09,40.67,	27.879	42.879	Tax_Id=10090 Gene_Symbol=Fxr1 Isoform C of Fragile X mental retardation syndrome-related protein 1
IPI00230598	0.025	-0.621	0.65	27,30,	45,39,	28.5	42	70.5	26.94,28.82,	45.09,40.67,	27.879	42.879	Tax_Id=10090 Gene_Symbol=Fxr1 Isoform B of Fragile X mental retardation syndrome-related protein 1
IPI00122521	0.025	-0.621	0.65	27,30,	45,39,	28.5	42	70.5	26.94,28.82,	45.09,40.67,	27.879	42.879	Tax_Id=10090 Gene_Symbol=Fxr1 Isoform E of Fragile X mental retardation syndrome-related protein 1
IPI00283511	0.138	-0.534	0.691	30,30,	37,46,	30	41.5	71.5	29.93,28.82,	37.07,47.97,	29.374	42.52	Tax_Id=10090 Gene_Symbol=Pdxk Pyridoxal kinase
IPI00471475	0.059	-0.641	0.641	30,29,	41,47,	29.5	44	73.5	29.93,27.84,	41.08,49.01,	28.887	45.047	Tax_Id=10090 Gene_Symbol=Serbp1 Isoform 1 of Plasminogen activator inhibitor 1 RNA-binding protein
IPI00652331	0.491	-0.876	0.545	53,0,	48,47,	26.5	47.5	74	52.91,0.0,	48.11,49.01,	26.453	48.559	Tax_Id=10090 Gene_Symbol=Ank2 Uncharacterized protein
IPI00886141	0.124	-0.538	0.689	36,27,	47,41,	31.5	44	75.5	35.94,25.94,	47.11,42.75,	30.939	44.931	Tax_Id=10090 Gene_Symbol=Stxbp2 Uncharacterized protein
IPI00133317	0.124	-0.538	0.689	36,27,	47,41,	31.5	44	75.5	35.94,25.94,	47.11,42.75,	30.939	44.931	Tax_Id=10090 Gene_Symbol=Stxbp2 Syntaxin-binding protein 2
IPI00856453	0.01	NA	NA	0,0,	87,68,	0	77.5	77.5	0.0,0.0,	87.2,70.9,	0	79.046	Tax_Id=10090 Gene_Symbol=Eif4g1 Uncharacterized protein
IPI00225254	0.192	-0.519	0.698	35,31,	53,38,	33	45.5	78.5	34.94,29.77,	53.11,39.62,	32.354	46.368	Tax_Id=10090 Gene_Symbol=Mtx2 Metaxin-2
IPI00462445	0.024	-0.58	0.669	32,33,	45,48,	32.5	46.5	79	31.95,31.69,	45.09,50.05,	31.82	47.574	Tax_Id=10090 Gene_Symbol=Nedd4 E3 ubiquitin-protein ligase NEDD4
IPI01007736	0.447	-0.956	0.515	0,57,	55,49,	28.5	52	80.5	0.0,54.74,	55.11,51.1,	27.369	53.103	Tax_Id=10090 Gene_Symbol=Cnot1 CCR4-NOT transcription complex subunit 1 isoform 1
IPI00938530	0.292	-1.623	0.325	19,22,	91,31,	20.5	61	81.5	18.96,21.13,	91.21,32.32,	20.046	61.763	Tax_Id=10090 Gene_Symbol=Myh11 myosin-11 isoform 1
IPI00113746	0.124	-0.659	0.633	31,34,	43,55,	32.5	49	81.5	30.95,32.67,	43.1,57.33,	31.809	50.217	Tax_Id=10090 Gene_Symbol=U2af2 Splicing factor U2AF 65 kDa subunit
IPI00990842	0.124	-0.659	0.633	31,34,	43,55,	32.5	49	81.5	30.95,32.67,	43.1,57.33,	31.809	50.217	Tax_Id=10090 Gene_Symbol=U2af2 splicing factor U2AF 65 kDa subunit isoform 2
IPI00229613	0.423	NA	NA	0,0,	0,164,	0	82	82	0.0,0.0,	0.0,171.0,	0	85.492	Tax_Id=10090 Gene_Symbol=Macf1 Isoform 3 of Microtubule-actin cross-linking factor 1
IPI00464115	0.023	-0.602	0.659	36,32,	50,49,	34	49.5	83.5	35.94,30.74,	50.1,51.1,	33.339	50.599	Tax_Id=10090 Gene_Symbol=Tnpo3 Isoform 2 of Transportin-3
IPI00464114	0.023	-0.602	0.659	36,32,	50,49,	34	49.5	83.5	35.94,30.74,	50.1,51.1,	33.339	50.599	Tax_Id=10090 Gene_Symbol=Tnpo3 Isoform 1 of Transportin-3
IPI00845652	0.423	NA	NA	0,0,	0,168,	0	84	84	0.0,0.0,	0.0,175.2,	0	87.578	Tax_Id=10090 Gene_Symbol=Ogdh Isoform 3 of 2-oxoglutarate dehydrogenase, mitochondrial
IPI00153950	0.113	-0.571	0.673	39,31,	55,45,	35	50	85	38.93,29.77,	55.11,46.92,	34.347	51.017	Tax_Id=10090 Gene_Symbol=Prpsap2 Phosphoribosyl pyrophosphate synthase-associated protein 2
IPI00110827	0.423	NA	NA	0,0,	171,0,	0	85.5	85.5	0.0,0.0,	171.4,0.0,	0	85.689	Tax_Id=10090 Gene_Symbol=Acta1 Actin, alpha skeletal muscle
IPI00405625	0.038	-0.528	0.693	39,34,	51,50,	36.5	50.5	87	38.93,32.67,	51.12,52.14,	35.796	51.631	Tax_Id=10090 Gene_Symbol=Cyfip2 Cytoplasmic FMR1-interacting protein 2
IPI01007858	0.399	-1.226	0.428	28,27,	29,93,	27.5	61	88.5	27.94,25.94,	29.07,96.96,	26.94	63.015	Tax_Id=10090 Gene_Symbol=Abhd14b abhydrolase domain-containing protein 14B
IPI00111876	0.399	-1.226	0.428	28,27,	29,93,	27.5	61	88.5	27.94,25.94,	29.07,96.96,	26.94	63.015	Tax_Id=10090 Gene_Symbol=Abhd14b Abhydrolase domain-containing protein 14B
IPI01023197	0.268	-1.394	0.38	0,54,	58,75,	27	66.5	93.5	0.0,51.86,	58.12,78.2,	25.931	68.161	Tax_Id=10090 Gene_Symbol=Ptprn receptor-type tyrosine-protein phosphatase-like N
IPI00553419	0.341	-0.544	0.686	38,44,	73,42,	41	57.5	98.5	37.93,42.26,	73.17,43.79,	40.097	58.482	Tax_Id=10090 Gene_Symbol=Dsp Desmoplakin
IPI00312128	0.35	-0.618	0.652	43,39,	44,76,	41	60	101	42.91,37.47,	44.1,79.24,	40.19	61.67	Tax_Id=10090 Gene_Symbol=Trim28 Isoform 1 of Transcription intermediary factor 1-beta
IPI00469317	0.303	-1.267	0.415	62,0,	81,65,	31	73	104	61.88,0.0,	81.17,67.77,	30.939	74.468	Tax_Id=10090 Gene_Symbol=Sars Seryl-tRNA synthetase, cytoplasmic
IPI00757312	0.275	-1.316	0.402	65,0,	80,78,	32.5	79	111.5	64.87,0.0,	80.17,81.33,	32.435	80.75	Tax_Id=10090 Gene_Symbol=Myh10 Uncharacterized protein
IPI00117657	0.433	-0.988	0.504	76,0,	70,77,	38	73.5	111.5	75.86,0.0,	70.16,80.29,	37.929	75.221	Tax_Id=10090 Gene_Symbol=Opa1 Isoform 1 of Dynamin-like 120 kDa protein, mitochondrial
IPI00121758	0.288	-1.299	0.406	0,68,	74,83,	34	78.5	112.5	0.0,65.31,	74.17,86.55,	32.655	80.356	Tax_Id=10090 Gene_Symbol=Tardbp TAR DNA-binding protein 43
IPI00858249	0.41	-1.041	0.486	0,80,	87,68,	40	77.5	117.5	0.0,76.83,	87.2,70.9,	38.416	79.046	Tax_Id=10090 Gene_Symbol=Eif4g1 Uncharacterized protein
IPI00314950	0.093	-0.579	0.67	50,48,	64,76,	49	70	119	49.89,46.11,	64.15,79.24,	48.003	71.697	Tax_Id=10090 Gene_Symbol=Rplp0 60S acidic ribosomal protein P0
IPI00228630	0.433	-0.647	0.638	54,41,	99,45,	47.5	72	119.5	53.9,39.39,	99.21,46.92,	46.647	73.065	Tax_Id=10090 Gene_Symbol=Fbp1;Fbp3 Fructose-1,6-bisphosphatase 1
IPI00656269	0.828	-0.516	0.699	103,0,	0,141,	51.5	70.5	122	102.8,0.0,	0.0,147.0,	51.399	73.505	Tax_Id=10090 Gene_Symbol=Ywhaq Isoform 2 of 14-3-3 protein theta
IPI00990152	0.417	-1.012	0.496	0,85,	79,82,	42.5	80.5	123	0.0,81.63,	79.17,85.5,	40.816	82.339	Tax_Id=10090 Gene_Symbol=Hnrnpk Uncharacterized protein
IPI00406377	0.286	-0.646	0.639	54,44,	93,55,	49	74	123	53.9,42.26,	93.2,57.33,	48.084	75.267	Tax_Id=10090 Gene_Symbol=Krt7 Keratin, type II cytoskeletal 7
IPI00828950	0.368	-1.114	0.462	0,95,	92,101,	47.5	96.5	144	0.0,91.25,	92.2,105.3,	45.626	98.753	Tax_Id=10090 Gene_Symbol=Atp6v0a1 Isoform A1-I of V-type proton ATPase 116 kDa subunit a isoform 1
IPI00228525	0.368	-1.114	0.462	0,95,	92,101,	47.5	96.5	144	0.0,91.25,	92.2,105.3,	45.626	98.753	Tax_Id=10090 Gene_Symbol=Atp6v0a1 Isoform A1-III of V-type proton ATPase 116 kDa subunit a isoform 1
IPI00121271	0.208	-0.641	0.641	69,46,	100,73,	57.5	86.5	144	68.86,44.19,	100.2,76.11,	56.523	88.169	Tax_Id=10090 Gene_Symbol=0610011F06Rik UPF0585 protein C16orf13 homolog
IPI00986783	0.208	-0.641	0.641	69,46,	100,73,	57.5	86.5	144	68.86,44.19,	100.2,76.11,	56.523	88.169	Tax_Id=10090 Gene_Symbol=0610011F06Rik 22 kDa protein
IPI00776187	0.342	-1.164	0.446	0,93,	104,92,	46.5	98	144.5	0.0,89.33,	104.2,95.91,	44.664	100.074	Tax_Id=10090 Gene_Symbol=Myo6 Uncharacterized protein
IPI00130187	0.565	-0.756	0.592	116,0,	90,101,	58	95.5	153.5	115.8,0.0,	90.19,105.3,	57.891	97.744	Tax_Id=10090 Gene_Symbol=Atp6v0a1 Isoform A1-II of V-type proton ATPase 116 kDa subunit a isoform 1
IPI00985726	0.309	-2.397	0.19	0,57,	62,217,	28.5	139.5	168	0.0,54.74,	62.13,226.3,	27.369	144.194	Tax_Id=10090 Gene_Symbol=H3f3c histone H3.3-like
IPI00121892	0.443	-0.962	0.513	155,0,	153,142,	77.5	147.5	225	154.7,0.0,	153.3,148.1,	77.354	150.697	Tax_Id=10090 Gene_Symbol=Spnb2 Isoform 2 of Spectrin beta chain, brain 1
IPI00473340	0.358	-1.131	0.456	0,158,	158,167,	79	162.5	241.5	0.0,151.8,	158.3,174.1,	75.882	166.231	Tax_Id=10090 Gene_Symbol=Vps13c Uncharacterized protein
IPI00114710	0.458	-0.941	0.521	0,187,	161,176,	93.5	168.5	262	0.0,179.6,	161.3,183.5,	89.804	172.421	Tax_Id=10090 Gene_Symbol=Pcx pyruvate carboxylase, mitochondrial isoform 2
IPI00753815	0.289	-1.29	0.409	0,212,	264,224,	106	244	350	0.0,203.6,	264.5,233.5,	101.813	248.998	Tax_Id=10090 Gene_Symbol=Spna2 Isoform 1 of Spectrin alpha chain, brain
IPI00970121	0.196	-1.658	0.317	0,178,	225,301,	89	263	352	0.0,171.0,	225.5,313.9,	85.48	269.702	Tax_Id=10090 Gene_Symbol=Hnrnpu Putative uncharacterized protein
IPI00118676	0.088	-0.53	0.692	187,161,	264,219,	174	241.5	415.5	186.6,154.6,	264.5,228.3,	170.636	246.436	Tax_Id=10090 Gene_Symbol=Eif4a1 Eukaryotic initiation factor 4A-I

## Sheet: Venn of mRNA-Seq w Mass Spec
															Dwn in KO-mRNA-Seq and K907A-Mass Spec	Up in KO-mRNA-Seq and Mass Spec
									a (1284)	b (558)	c (941)	d (1258)	e (0)	f (21)	g (25)	h (30)	i (29)	j (100)	k (0)	l (0)	m (3)	n (0)	o (0)
																25
																From	To	Species	Gene	Name
															CASC4	13666	eif2ak3	Mus	musculus	eukaryotic	translation	initiation	factor	2	alpha	kinase	3
															DPP4	100041555	Gm3379	Mus	musculus	predicted	gene	14460;	predicted	gene	13891;	predicted	gene	2387;	ribosomal	protein	10;	predicted	gene	7476;	predicted	gene	4167;	predicted	gene	5621;	predicted	gene	3379;	similar	to	QM	protein;	predicted	gene
															eif2ak3	100041555	rpl10	Mus	musculus	predicted	gene	14460;	predicted	gene	13891;	predicted	gene	2387;	ribosomal	protein	10;	predicted	gene	7476;	predicted	gene	4167;	predicted	gene	5621;	predicted	gene	3379;	similar	to	QM	protein;	predicted	gene
															Gm10041	100041555	Gm11450	Mus	musculus	predicted	gene	14460;	predicted	gene	13891;	predicted	gene	2387;	ribosomal	protein	10;	predicted	gene	7476;	predicted	gene	4167;	predicted	gene	5621;	predicted	gene	3379;	similar	to	QM	protein;	predicted	gene
															Gm10164	100041555	Gm10041	Mus	musculus	predicted	gene	14460;	predicted	gene	13891;	predicted	gene	2387;	ribosomal	protein	10;	predicted	gene	7476;	predicted	gene	4167;	predicted	gene	5621;	predicted	gene	3379;	similar	to	QM	protein;	predicted	gene
															Gm10223	100041555	Gm4892	Mus	musculus	predicted	gene	14460;	predicted	gene	13891;	predicted	gene	2387;	ribosomal	protein	10;	predicted	gene	7476;	predicted	gene	4167;	predicted	gene	5621;	predicted	gene	3379;	similar	to	QM	protein;	predicted	gene
															Gm10294	100041555	Gm13891	Mus	musculus	predicted	gene	14460;	predicted	gene	13891;	predicted	gene	2387;	ribosomal	protein	10;	predicted	gene	7476;	predicted	gene	4167;	predicted	gene	5621;	predicted	gene	3379;	similar	to	QM	protein;	predicted	gene
															Gm10362	100041555	Gm5621	Mus	musculus	predicted	gene	14460;	predicted	gene	13891;	predicted	gene	2387;	ribosomal	protein	10;	predicted	gene	7476;	predicted	gene	4167;	predicted	gene	5621;	predicted	gene	3379;	similar	to	QM	protein;	predicted	gene
															Gm11450	100041555	LOC100048462	Mus	musculus	predicted	gene	14460;	predicted	gene	13891;	predicted	gene	2387;	ribosomal	protein	10;	predicted	gene	7476;	predicted	gene	4167;	predicted	gene	5621;	predicted	gene	3379;	similar	to	QM	protein;	predicted	gene
															Gm12623	100041555	Gm14460	Mus	musculus	predicted	gene	14460;	predicted	gene	13891;	predicted	gene	2387;	ribosomal	protein	10;	predicted	gene	7476;	predicted	gene	4167;	predicted	gene	5621;	predicted	gene	3379;	similar	to	QM	protein;	predicted	gene
															Gm13891	100041555	Gm7476	Mus	musculus	predicted	gene	14460;	predicted	gene	13891;	predicted	gene	2387;	ribosomal	protein	10;	predicted	gene	7476;	predicted	gene	4167;	predicted	gene	5621;	predicted	gene	3379;	similar	to	QM	protein;	predicted	gene
															Gm14460	100041555	Rpl10l	Mus	musculus	predicted	gene	14460;	predicted	gene	13891;	predicted	gene	2387;	ribosomal	protein	10;	predicted	gene	7476;	predicted	gene	4167;	predicted	gene	5621;	predicted	gene	3379;	similar	to	QM	protein;	predicted	gene
															Gm2387	100041555	Gm2387	Mus	musculus	predicted	gene	14460;	predicted	gene	13891;	predicted	gene	2387;	ribosomal	protein	10;	predicted	gene	7476;	predicted	gene	4167;	predicted	gene	5621;	predicted	gene	3379;	similar	to	QM	protein;	predicted	gene
															Gm3379	100041555	Gm6564	Mus	musculus	predicted	gene	14460;	predicted	gene	13891;	predicted	gene	2387;	ribosomal	protein	10;	predicted	gene	7476;	predicted	gene	4167;	predicted	gene	5621;	predicted	gene	3379;	similar	to	QM	protein;	predicted	gene
															Gm3405	100041555	LOC100048223	Mus	musculus	predicted	gene	14460;	predicted	gene	13891;	predicted	gene	2387;	ribosomal	protein	10;	predicted	gene	7476;	predicted	gene	4167;	predicted	gene	5621;	predicted	gene	3379;	similar	to	QM	protein;	predicted	gene
															Gm3800	100041555	Gm3405	Mus	musculus	predicted	gene	14460;	predicted	gene	13891;	predicted	gene	2387;	ribosomal	protein	10;	predicted	gene	7476;	predicted	gene	4167;	predicted	gene	5621;	predicted	gene	3379;	similar	to	QM	protein;	predicted	gene
															Gm3888	100041555	Gm4167	Mus	musculus	predicted	gene	14460;	predicted	gene	13891;	predicted	gene	2387;	ribosomal	protein	10;	predicted	gene	7476;	predicted	gene	4167;	predicted	gene	5621;	predicted	gene	3379;	similar	to	QM	protein;	predicted	gene
															Gm4167	100043391	Gm3379	Mus	musculus	predicted	gene	14460;	predicted	gene	13891;	predicted	gene	2387;	ribosomal	protein	10;	predicted	gene	7476;	predicted	gene	4167;	predicted	gene	5621;	predicted	gene	3379;	similar	to	QM	protein;	predicted	gene
															Gm4892	100043391	rpl10	Mus	musculus	predicted	gene	14460;	predicted	gene	13891;	predicted	gene	2387;	ribosomal	protein	10;	predicted	gene	7476;	predicted	gene	4167;	predicted	gene	5621;	predicted	gene	3379;	similar	to	QM	protein;	predicted	gene
															Gm5088	100043391	Gm11450	Mus	musculus	predicted	gene	14460;	predicted	gene	13891;	predicted	gene	2387;	ribosomal	protein	10;	predicted	gene	7476;	predicted	gene	4167;	predicted	gene	5621;	predicted	gene	3379;	similar	to	QM	protein;	predicted	gene
															Gm5621	100043391	Gm10041	Mus	musculus	predicted	gene	14460;	predicted	gene	13891;	predicted	gene	2387;	ribosomal	protein	10;	predicted	gene	7476;	predicted	gene	4167;	predicted	gene	5621;	predicted	gene	3379;	similar	to	QM	protein;	predicted	gene
															Gm6564	100043391	Gm4892	Mus	musculus	predicted	gene	14460;	predicted	gene	13891;	predicted	gene	2387;	ribosomal	protein	10;	predicted	gene	7476;	predicted	gene	4167;	predicted	gene	5621;	predicted	gene	3379;	similar	to	QM	protein;	predicted	gene
															Gm7299	100043391	Gm13891	Mus	musculus	predicted	gene	14460;	predicted	gene	13891;	predicted	gene	2387;	ribosomal	protein	10;	predicted	gene	7476;	predicted	gene	4167;	predicted	gene	5621;	predicted	gene	3379;	similar	to	QM	protein;	predicted	gene
															Gm7476	100043391	Gm5621	Mus	musculus	predicted	gene	14460;	predicted	gene	13891;	predicted	gene	2387;	ribosomal	protein	10;	predicted	gene	7476;	predicted	gene	4167;	predicted	gene	5621;	predicted	gene	3379;	similar	to	QM	protein;	predicted	gene
															Gm8081	100043391	LOC100048462	Mus	musculus	predicted	gene	14460;	predicted	gene	13891;	predicted	gene	2387;	ribosomal	protein	10;	predicted	gene	7476;	predicted	gene	4167;	predicted	gene	5621;	predicted	gene	3379;	similar	to	QM	protein;	predicted	gene
															Gm8249	100043391	Gm14460	Mus	musculus	predicted	gene	14460;	predicted	gene	13891;	predicted	gene	2387;	ribosomal	protein	10;	predicted	gene	7476;	predicted	gene	4167;	predicted	gene	5621;	predicted	gene	3379;	similar	to	QM	protein;	predicted	gene
															Gm8274	100043391	Gm7476	Mus	musculus	predicted	gene	14460;	predicted	gene	13891;	predicted	gene	2387;	ribosomal	protein	10;	predicted	gene	7476;	predicted	gene	4167;	predicted	gene	5621;	predicted	gene	3379;	similar	to	QM	protein;	predicted	gene
															Gm8290	100043391	Rpl10l	Mus	musculus	predicted	gene	14460;	predicted	gene	13891;	predicted	gene	2387;	ribosomal	protein	10;	predicted	gene	7476;	predicted	gene	4167;	predicted	gene	5621;	predicted	gene	3379;	similar	to	QM	protein;	predicted	gene
															Gm8358	100043391	Gm2387	Mus	musculus	predicted	gene	14460;	predicted	gene	13891;	predicted	gene	2387;	ribosomal	protein	10;	predicted	gene	7476;	predicted	gene	4167;	predicted	gene	5621;	predicted	gene	3379;	similar	to	QM	protein;	predicted	gene
															Gm8371	100043391	Gm6564	Mus	musculus	predicted	gene	14460;	predicted	gene	13891;	predicted	gene	2387;	ribosomal	protein	10;	predicted	gene	7476;	predicted	gene	4167;	predicted	gene	5621;	predicted	gene	3379;	similar	to	QM	protein;	predicted	gene
															Gm8776	100043391	LOC100048223	Mus	musculus	predicted	gene	14460;	predicted	gene	13891;	predicted	gene	2387;	ribosomal	protein	10;	predicted	gene	7476;	predicted	gene	4167;	predicted	gene	5621;	predicted	gene	3379;	similar	to	QM	protein;	predicted	gene
															lgi1	100043391	Gm3405	Mus	musculus	predicted	gene	14460;	predicted	gene	13891;	predicted	gene	2387;	ribosomal	protein	10;	predicted	gene	7476;	predicted	gene	4167;	predicted	gene	5621;	predicted	gene	3379;	similar	to	QM	protein;	predicted	gene
															LOC100041933	100043391	Gm4167	Mus	musculus	predicted	gene	14460;	predicted	gene	13891;	predicted	gene	2387;	ribosomal	protein	10;	predicted	gene	7476;	predicted	gene	4167;	predicted	gene	5621;	predicted	gene	3379;	similar	to	QM	protein;	predicted	gene
															LOC100044219	234703	Gm3379	Mus	musculus	predicted	gene	14460;	predicted	gene	13891;	predicted	gene	2387;	ribosomal	protein	10;	predicted	gene	7476;	predicted	gene	4167;	predicted	gene	5621;	predicted	gene	3379;	similar	to	QM	protein;	predicted	gene
															LOC100045527	234703	rpl10	Mus	musculus	predicted	gene	14460;	predicted	gene	13891;	predicted	gene	2387;	ribosomal	protein	10;	predicted	gene	7476;	predicted	gene	4167;	predicted	gene	5621;	predicted	gene	3379;	similar	to	QM	protein;	predicted	gene
															LOC100046300	234703	Gm11450	Mus	musculus	predicted	gene	14460;	predicted	gene	13891;	predicted	gene	2387;	ribosomal	protein	10;	predicted	gene	7476;	predicted	gene	4167;	predicted	gene	5621;	predicted	gene	3379;	similar	to	QM	protein;	predicted	gene
															LOC100047810	234703	Gm10041	Mus	musculus	predicted	gene	14460;	predicted	gene	13891;	predicted	gene	2387;	ribosomal	protein	10;	predicted	gene	7476;	predicted	gene	4167;	predicted	gene	5621;	predicted	gene	3379;	similar	to	QM	protein;	predicted	gene
															LOC100047874	234703	Gm4892	Mus	musculus	predicted	gene	14460;	predicted	gene	13891;	predicted	gene	2387;	ribosomal	protein	10;	predicted	gene	7476;	predicted	gene	4167;	predicted	gene	5621;	predicted	gene	3379;	similar	to	QM	protein;	predicted	gene
															LOC100048223	234703	Gm13891	Mus	musculus	predicted	gene	14460;	predicted	gene	13891;	predicted	gene	2387;	ribosomal	protein	10;	predicted	gene	7476;	predicted	gene	4167;	predicted	gene	5621;	predicted	gene	3379;	similar	to	QM	protein;	predicted	gene
															LOC100048228	234703	Gm5621	Mus	musculus	predicted	gene	14460;	predicted	gene	13891;	predicted	gene	2387;	ribosomal	protein	10;	predicted	gene	7476;	predicted	gene	4167;	predicted	gene	5621;	predicted	gene	3379;	similar	to	QM	protein;	predicted	gene
															LOC100048462	234703	LOC100048462	Mus	musculus	predicted	gene	14460;	predicted	gene	13891;	predicted	gene	2387;	ribosomal	protein	10;	predicted	gene	7476;	predicted	gene	4167;	predicted	gene	5621;	predicted	gene	3379;	similar	to	QM	protein;	predicted	gene
															LOC100048654	234703	Gm14460	Mus	musculus	predicted	gene	14460;	predicted	gene	13891;	predicted	gene	2387;	ribosomal	protein	10;	predicted	gene	7476;	predicted	gene	4167;	predicted	gene	5621;	predicted	gene	3379;	similar	to	QM	protein;	predicted	gene
															LOC545379	234703	Gm7476	Mus	musculus	predicted	gene	14460;	predicted	gene	13891;	predicted	gene	2387;	ribosomal	protein	10;	predicted	gene	7476;	predicted	gene	4167;	predicted	gene	5621;	predicted	gene	3379;	similar	to	QM	protein;	predicted	gene
															LOC675832	234703	Rpl10l	Mus	musculus	predicted	gene	14460;	predicted	gene	13891;	predicted	gene	2387;	ribosomal	protein	10;	predicted	gene	7476;	predicted	gene	4167;	predicted	gene	5621;	predicted	gene	3379;	similar	to	QM	protein;	predicted	gene
															mgat2	234703	Gm2387	Mus	musculus	predicted	gene	14460;	predicted	gene	13891;	predicted	gene	2387;	ribosomal	protein	10;	predicted	gene	7476;	predicted	gene	4167;	predicted	gene	5621;	predicted	gene	3379;	similar	to	QM	protein;	predicted	gene
															OS9	234703	Gm6564	Mus	musculus	predicted	gene	14460;	predicted	gene	13891;	predicted	gene	2387;	ribosomal	protein	10;	predicted	gene	7476;	predicted	gene	4167;	predicted	gene	5621;	predicted	gene	3379;	similar	to	QM	protein;	predicted	gene
															PABPC4	234703	LOC100048223	Mus	musculus	predicted	gene	14460;	predicted	gene	13891;	predicted	gene	2387;	ribosomal	protein	10;	predicted	gene	7476;	predicted	gene	4167;	predicted	gene	5621;	predicted	gene	3379;	similar	to	QM	protein;	predicted	gene
															ROBO1	234703	Gm3405	Mus	musculus	predicted	gene	14460;	predicted	gene	13891;	predicted	gene	2387;	ribosomal	protein	10;	predicted	gene	7476;	predicted	gene	4167;	predicted	gene	5621;	predicted	gene	3379;	similar	to	QM	protein;	predicted	gene
															rpl10	234703	Gm4167	Mus	musculus	predicted	gene	14460;	predicted	gene	13891;	predicted	gene	2387;	ribosomal	protein	10;	predicted	gene	7476;	predicted	gene	4167;	predicted	gene	5621;	predicted	gene	3379;	similar	to	QM	protein;	predicted	gene
															Rpl10l	100043010	Gm3379	Mus	musculus	predicted	gene	14460;	predicted	gene	13891;	predicted	gene	2387;	ribosomal	protein	10;	predicted	gene	7476;	predicted	gene	4167;	predicted	gene	5621;	predicted	gene	3379;	similar	to	QM	protein;	predicted	gene
															RpL17	100043010	rpl10	Mus	musculus	predicted	gene	14460;	predicted	gene	13891;	predicted	gene	2387;	ribosomal	protein	10;	predicted	gene	7476;	predicted	gene	4167;	predicted	gene	5621;	predicted	gene	3379;	similar	to	QM	protein;	predicted	gene
															SLC24A2	100043010	Gm11450	Mus	musculus	predicted	gene	14460;	predicted	gene	13891;	predicted	gene	2387;	ribosomal	protein	10;	predicted	gene	7476;	predicted	gene	4167;	predicted	gene	5621;	predicted	gene	3379;	similar	to	QM	protein;	predicted	gene
															SSR3	100043010	Gm10041	Mus	musculus	predicted	gene	14460;	predicted	gene	13891;	predicted	gene	2387;	ribosomal	protein	10;	predicted	gene	7476;	predicted	gene	4167;	predicted	gene	5621;	predicted	gene	3379;	similar	to	QM	protein;	predicted	gene
															Tmed6	100043010	Gm4892	Mus	musculus	predicted	gene	14460;	predicted	gene	13891;	predicted	gene	2387;	ribosomal	protein	10;	predicted	gene	7476;	predicted	gene	4167;	predicted	gene	5621;	predicted	gene	3379;	similar	to	QM	protein;	predicted	gene
															vldlr	100043010	Gm13891	Mus	musculus	predicted	gene	14460;	predicted	gene	13891;	predicted	gene	2387;	ribosomal	protein	10;	predicted	gene	7476;	predicted	gene	4167;	predicted	gene	5621;	predicted	gene	3379;	similar	to	QM	protein;	predicted	gene
																100043010	Gm5621	Mus	musculus	predicted	gene	14460;	predicted	gene	13891;	predicted	gene	2387;	ribosomal	protein	10;	predicted	gene	7476;	predicted	gene	4167;	predicted	gene	5621;	predicted	gene	3379;	similar	to	QM	protein;	predicted	gene
																100043010	LOC100048462	Mus	musculus	predicted	gene	14460;	predicted	gene	13891;	predicted	gene	2387;	ribosomal	protein	10;	predicted	gene	7476;	predicted	gene	4167;	predicted	gene	5621;	predicted	gene	3379;	similar	to	QM	protein;	predicted	gene
																100043010	Gm14460	Mus	musculus	predicted	gene	14460;	predicted	gene	13891;	predicted	gene	2387;	ribosomal	protein	10;	predicted	gene	7476;	predicted	gene	4167;	predicted	gene	5621;	predicted	gene	3379;	similar	to	QM	protein;	predicted	gene
																100043010	Gm7476	Mus	musculus	predicted	gene	14460;	predicted	gene	13891;	predicted	gene	2387;	ribosomal	protein	10;	predicted	gene	7476;	predicted	gene	4167;	predicted	gene	5621;	predicted	gene	3379;	similar	to	QM	protein;	predicted	gene
																100043010	Rpl10l	Mus	musculus	predicted	gene	14460;	predicted	gene	13891;	predicted	gene	2387;	ribosomal	protein	10;	predicted	gene	7476;	predicted	gene	4167;	predicted	gene	5621;	predicted	gene	3379;	similar	to	QM	protein;	predicted	gene
																100043010	Gm2387	Mus	musculus	predicted	gene	14460;	predicted	gene	13891;	predicted	gene	2387;	ribosomal	protein	10;	predicted	gene	7476;	predicted	gene	4167;	predicted	gene	5621;	predicted	gene	3379;	similar	to	QM	protein;	predicted	gene
																100043010	Gm6564	Mus	musculus	predicted	gene	14460;	predicted	gene	13891;	predicted	gene	2387;	ribosomal	protein	10;	predicted	gene	7476;	predicted	gene	4167;	predicted	gene	5621;	predicted	gene	3379;	similar	to	QM	protein;	predicted	gene
																100043010	LOC100048223	Mus	musculus	predicted	gene	14460;	predicted	gene	13891;	predicted	gene	2387;	ribosomal	protein	10;	predicted	gene	7476;	predicted	gene	4167;	predicted	gene	5621;	predicted	gene	3379;	similar	to	QM	protein;	predicted	gene
																100043010	Gm3405	Mus	musculus	predicted	gene	14460;	predicted	gene	13891;	predicted	gene	2387;	ribosomal	protein	10;	predicted	gene	7476;	predicted	gene	4167;	predicted	gene	5621;	predicted	gene	3379;	similar	to	QM	protein;	predicted	gene
																100043010	Gm4167	Mus	musculus	predicted	gene	14460;	predicted	gene	13891;	predicted	gene	2387;	ribosomal	protein	10;	predicted	gene	7476;	predicted	gene	4167;	predicted	gene	5621;	predicted	gene	3379;	similar	to	QM	protein;	predicted	gene
																100040745	Gm8358	Mus	musculus	predicted	gene	8081;	similar	to	Ribosomal	protein	L17;	similar	to	Rpl17	protein;	predicted	gene	10164;	similar	to	60S	ribosomal	protein	L17	(L23)	(Amino	acid	starvation-induced	protein)	(ASI);	predicted	gene	3800;
																100040745	Gm8371	Mus	musculus	predicted	gene	8081;	similar	to	Ribosomal	protein	L17;	similar	to	Rpl17	protein;	predicted	gene	10164;	similar	to	60S	ribosomal	protein	L17	(L23)	(Amino	acid	starvation-induced	protein)	(ASI);	predicted	gene	3800;
																100040745	LOC545379	Mus	musculus	predicted	gene	8081;	similar	to	Ribosomal	protein	L17;	similar	to	Rpl17	protein;	predicted	gene	10164;	similar	to	60S	ribosomal	protein	L17	(L23)	(Amino	acid	starvation-induced	protein)	(ASI);	predicted	gene	3800;
																100040745	Gm10294	Mus	musculus	predicted	gene	8081;	similar	to	Ribosomal	protein	L17;	similar	to	Rpl17	protein;	predicted	gene	10164;	similar	to	60S	ribosomal	protein	L17	(L23)	(Amino	acid	starvation-induced	protein)	(ASI);	predicted	gene	3800;
																100040745	Gm8081	Mus	musculus	predicted	gene	8081;	similar	to	Ribosomal	protein	L17;	similar	to	Rpl17	protein;	predicted	gene	10164;	similar	to	60S	ribosomal	protein	L17	(L23)	(Amino	acid	starvation-induced	protein)	(ASI);	predicted	gene	3800;
																100040745	LOC100041933	Mus	musculus	predicted	gene	8081;	similar	to	Ribosomal	protein	L17;	similar	to	Rpl17	protein;	predicted	gene	10164;	similar	to	60S	ribosomal	protein	L17	(L23)	(Amino	acid	starvation-induced	protein)	(ASI);	predicted	gene	3800;
																100040745	LOC100046300	Mus	musculus	predicted	gene	8081;	similar	to	Ribosomal	protein	L17;	similar	to	Rpl17	protein;	predicted	gene	10164;	similar	to	60S	ribosomal	protein	L17	(L23)	(Amino	acid	starvation-induced	protein)	(ASI);	predicted	gene	3800;
																100040745	Gm10362	Mus	musculus	predicted	gene	8081;	similar	to	Ribosomal	protein	L17;	similar	to	Rpl17	protein;	predicted	gene	10164;	similar	to	60S	ribosomal	protein	L17	(L23)	(Amino	acid	starvation-induced	protein)	(ASI);	predicted	gene	3800;
																100040745	RpL17	Mus	musculus	predicted	gene	8081;	similar	to	Ribosomal	protein	L17;	similar	to	Rpl17	protein;	predicted	gene	10164;	similar	to	60S	ribosomal	protein	L17	(L23)	(Amino	acid	starvation-induced	protein)	(ASI);	predicted	gene	3800;
																100040745	Gm3800	Mus	musculus	predicted	gene	8081;	similar	to	Ribosomal	protein	L17;	similar	to	Rpl17	protein;	predicted	gene	10164;	similar	to	60S	ribosomal	protein	L17	(L23)	(Amino	acid	starvation-induced	protein)	(ASI);	predicted	gene	3800;
																100040745	Gm8776	Mus	musculus	predicted	gene	8081;	similar	to	Ribosomal	protein	L17;	similar	to	Rpl17	protein;	predicted	gene	10164;	similar	to	60S	ribosomal	protein	L17	(L23)	(Amino	acid	starvation-induced	protein)	(ASI);	predicted	gene	3800;
																100040745	Gm10164	Mus	musculus	predicted	gene	8081;	similar	to	Ribosomal	protein	L17;	similar	to	Rpl17	protein;	predicted	gene	10164;	similar	to	60S	ribosomal	protein	L17	(L23)	(Amino	acid	starvation-induced	protein)	(ASI);	predicted	gene	3800;
																100040745	LOC100045527	Mus	musculus	predicted	gene	8081;	similar	to	Ribosomal	protein	L17;	similar	to	Rpl17	protein;	predicted	gene	10164;	similar	to	60S	ribosomal	protein	L17	(L23)	(Amino	acid	starvation-induced	protein)	(ASI);	predicted	gene	3800;
																100040745	LOC100047874	Mus	musculus	predicted	gene	8081;	similar	to	Ribosomal	protein	L17;	similar	to	Rpl17	protein;	predicted	gene	10164;	similar	to	60S	ribosomal	protein	L17	(L23)	(Amino	acid	starvation-induced	protein)	(ASI);	predicted	gene	3800;
																100040745	Gm10223	Mus	musculus	predicted	gene	8081;	similar	to	Ribosomal	protein	L17;	similar	to	Rpl17	protein;	predicted	gene	10164;	similar	to	60S	ribosomal	protein	L17	(L23)	(Amino	acid	starvation-induced	protein)	(ASI);	predicted	gene	3800;
																100040745	Gm7299	Mus	musculus	predicted	gene	8081;	similar	to	Ribosomal	protein	L17;	similar	to	Rpl17	protein;	predicted	gene	10164;	similar	to	60S	ribosomal	protein	L17	(L23)	(Amino	acid	starvation-induced	protein)	(ASI);	predicted	gene	3800;
																100040745	LOC100048228	Mus	musculus	predicted	gene	8081;	similar	to	Ribosomal	protein	L17;	similar	to	Rpl17	protein;	predicted	gene	10164;	similar	to	60S	ribosomal	protein	L17	(L23)	(Amino	acid	starvation-induced	protein)	(ASI);	predicted	gene	3800;
																230721	Gm12623	Mus	musculus	similar	to	Poly	A	binding	protein,	cytoplasmic	4;	poly(A)	binding	protein,	cytoplasmic	4;	predicted	gene	12623;	predicted	gene	5088;	hypothetical	protein	LOC100044219
																230721	LOC100044219	Mus	musculus	similar	to	Poly	A	binding	protein,	cytoplasmic	4;	poly(A)	binding	protein,	cytoplasmic	4;	predicted	gene	12623;	predicted	gene	5088;	hypothetical	protein	LOC100044219
																230721	PABPC4	Mus	musculus	similar	to	Poly	A	binding	protein,	cytoplasmic	4;	poly(A)	binding	protein,	cytoplasmic	4;	predicted	gene	12623;	predicted	gene	5088;	hypothetical	protein	LOC100044219
																230721	LOC100048654	Mus	musculus	similar	to	Poly	A	binding	protein,	cytoplasmic	4;	poly(A)	binding	protein,	cytoplasmic	4;	predicted	gene	12623;	predicted	gene	5088;	hypothetical	protein	LOC100044219
																230721	Gm5088	Mus	musculus	similar	to	Poly	A	binding	protein,	cytoplasmic	4;	poly(A)	binding	protein,	cytoplasmic	4;	predicted	gene	12623;	predicted	gene	5088;	hypothetical	protein	LOC100044219
																100041509	Gm3379	Mus	musculus	predicted	gene	14460;	predicted	gene	13891;	predicted	gene	2387;	ribosomal	protein	10;	predicted	gene	7476;	predicted	gene	4167;	predicted	gene	5621;	predicted	gene	3379;	similar	to	QM	protein;	predicted	gene
																100041509	rpl10	Mus	musculus	predicted	gene	14460;	predicted	gene	13891;	predicted	gene	2387;	ribosomal	protein	10;	predicted	gene	7476;	predicted	gene	4167;	predicted	gene	5621;	predicted	gene	3379;	similar	to	QM	protein;	predicted	gene
																100041509	Gm11450	Mus	musculus	predicted	gene	14460;	predicted	gene	13891;	predicted	gene	2387;	ribosomal	protein	10;	predicted	gene	7476;	predicted	gene	4167;	predicted	gene	5621;	predicted	gene	3379;	similar	to	QM	protein;	predicted	gene
																100041509	Gm10041	Mus	musculus	predicted	gene	14460;	predicted	gene	13891;	predicted	gene	2387;	ribosomal	protein	10;	predicted	gene	7476;	predicted	gene	4167;	predicted	gene	5621;	predicted	gene	3379;	similar	to	QM	protein;	predicted	gene
																100041509	Gm4892	Mus	musculus	predicted	gene	14460;	predicted	gene	13891;	predicted	gene	2387;	ribosomal	protein	10;	predicted	gene	7476;	predicted	gene	4167;	predicted	gene	5621;	predicted	gene	3379;	similar	to	QM	protein;	predicted	gene
																100041509	Gm13891	Mus	musculus	predicted	gene	14460;	predicted	gene	13891;	predicted	gene	2387;	ribosomal	protein	10;	predicted	gene	7476;	predicted	gene	4167;	predicted	gene	5621;	predicted	gene	3379;	similar	to	QM	protein;	predicted	gene
																100041509	Gm5621	Mus	musculus	predicted	gene	14460;	predicted	gene	13891;	predicted	gene	2387;	ribosomal	protein	10;	predicted	gene	7476;	predicted	gene	4167;	predicted	gene	5621;	predicted	gene	3379;	similar	to	QM	protein;	predicted	gene
																100041509	LOC100048462	Mus	musculus	predicted	gene	14460;	predicted	gene	13891;	predicted	gene	2387;	ribosomal	protein	10;	predicted	gene	7476;	predicted	gene	4167;	predicted	gene	5621;	predicted	gene	3379;	similar	to	QM	protein;	predicted	gene
																100041509	Gm14460	Mus	musculus	predicted	gene	14460;	predicted	gene	13891;	predicted	gene	2387;	ribosomal	protein	10;	predicted	gene	7476;	predicted	gene	4167;	predicted	gene	5621;	predicted	gene	3379;	similar	to	QM	protein;	predicted	gene
																100041509	Gm7476	Mus	musculus	predicted	gene	14460;	predicted	gene	13891;	predicted	gene	2387;	ribosomal	protein	10;	predicted	gene	7476;	predicted	gene	4167;	predicted	gene	5621;	predicted	gene	3379;	similar	to	QM	protein;	predicted	gene
																100041509	Rpl10l	Mus	musculus	predicted	gene	14460;	predicted	gene	13891;	predicted	gene	2387;	ribosomal	protein	10;	predicted	gene	7476;	predicted	gene	4167;	predicted	gene	5621;	predicted	gene	3379;	similar	to	QM	protein;	predicted	gene
																100041509	Gm2387	Mus	musculus	predicted	gene	14460;	predicted	gene	13891;	predicted	gene	2387;	ribosomal	protein	10;	predicted	gene	7476;	predicted	gene	4167;	predicted	gene	5621;	predicted	gene	3379;	similar	to	QM	protein;	predicted	gene
																100041509	Gm6564	Mus	musculus	predicted	gene	14460;	predicted	gene	13891;	predicted	gene	2387;	ribosomal	protein	10;	predicted	gene	7476;	predicted	gene	4167;	predicted	gene	5621;	predicted	gene	3379;	similar	to	QM	protein;	predicted	gene
																100041509	LOC100048223	Mus	musculus	predicted	gene	14460;	predicted	gene	13891;	predicted	gene	2387;	ribosomal	protein	10;	predicted	gene	7476;	predicted	gene	4167;	predicted	gene	5621;	predicted	gene	3379;	similar	to	QM	protein;	predicted	gene
																100041509	Gm3405	Mus	musculus	predicted	gene	14460;	predicted	gene	13891;	predicted	gene	2387;	ribosomal	protein	10;	predicted	gene	7476;	predicted	gene	4167;	predicted	gene	5621;	predicted	gene	3379;	similar	to	QM	protein;	predicted	gene
																100041509	Gm4167	Mus	musculus	predicted	gene	14460;	predicted	gene	13891;	predicted	gene	2387;	ribosomal	protein	10;	predicted	gene	7476;	predicted	gene	4167;	predicted	gene	5621;	predicted	gene	3379;	similar	to	QM	protein;	predicted	gene
																100039720	Gm3379	Mus	musculus	predicted	gene	14460;	predicted	gene	13891;	predicted	gene	2387;	ribosomal	protein	10;	predicted	gene	7476;	predicted	gene	4167;	predicted	gene	5621;	predicted	gene	3379;	similar	to	QM	protein;	predicted	gene
																100039720	rpl10	Mus	musculus	predicted	gene	14460;	predicted	gene	13891;	predicted	gene	2387;	ribosomal	protein	10;	predicted	gene	7476;	predicted	gene	4167;	predicted	gene	5621;	predicted	gene	3379;	similar	to	QM	protein;	predicted	gene
																100039720	Gm11450	Mus	musculus	predicted	gene	14460;	predicted	gene	13891;	predicted	gene	2387;	ribosomal	protein	10;	predicted	gene	7476;	predicted	gene	4167;	predicted	gene	5621;	predicted	gene	3379;	similar	to	QM	protein;	predicted	gene
																100039720	Gm10041	Mus	musculus	predicted	gene	14460;	predicted	gene	13891;	predicted	gene	2387;	ribosomal	protein	10;	predicted	gene	7476;	predicted	gene	4167;	predicted	gene	5621;	predicted	gene	3379;	similar	to	QM	protein;	predicted	gene
																100039720	Gm4892	Mus	musculus	predicted	gene	14460;	predicted	gene	13891;	predicted	gene	2387;	ribosomal	protein	10;	predicted	gene	7476;	predicted	gene	4167;	predicted	gene	5621;	predicted	gene	3379;	similar	to	QM	protein;	predicted	gene
																100039720	Gm13891	Mus	musculus	predicted	gene	14460;	predicted	gene	13891;	predicted	gene	2387;	ribosomal	protein	10;	predicted	gene	7476;	predicted	gene	4167;	predicted	gene	5621;	predicted	gene	3379;	similar	to	QM	protein;	predicted	gene
																100039720	Gm5621	Mus	musculus	predicted	gene	14460;	predicted	gene	13891;	predicted	gene	2387;	ribosomal	protein	10;	predicted	gene	7476;	predicted	gene	4167;	predicted	gene	5621;	predicted	gene	3379;	similar	to	QM	protein;	predicted	gene
																100039720	LOC100048462	Mus	musculus	predicted	gene	14460;	predicted	gene	13891;	predicted	gene	2387;	ribosomal	protein	10;	predicted	gene	7476;	predicted	gene	4167;	predicted	gene	5621;	predicted	gene	3379;	similar	to	QM	protein;	predicted	gene
																100039720	Gm14460	Mus	musculus	predicted	gene	14460;	predicted	gene	13891;	predicted	gene	2387;	ribosomal	protein	10;	predicted	gene	7476;	predicted	gene	4167;	predicted	gene	5621;	predicted	gene	3379;	similar	to	QM	protein;	predicted	gene
																100039720	Gm7476	Mus	musculus	predicted	gene	14460;	predicted	gene	13891;	predicted	gene	2387;	ribosomal	protein	10;	predicted	gene	7476;	predicted	gene	4167;	predicted	gene	5621;	predicted	gene	3379;	similar	to	QM	protein;	predicted	gene
																100039720	Rpl10l	Mus	musculus	predicted	gene	14460;	predicted	gene	13891;	predicted	gene	2387;	ribosomal	protein	10;	predicted	gene	7476;	predicted	gene	4167;	predicted	gene	5621;	predicted	gene	3379;	similar	to	QM	protein;	predicted	gene
																100039720	Gm2387	Mus	musculus	predicted	gene	14460;	predicted	gene	13891;	predicted	gene	2387;	ribosomal	protein	10;	predicted	gene	7476;	predicted	gene	4167;	predicted	gene	5621;	predicted	gene	3379;	similar	to	QM	protein;	predicted	gene
																100039720	Gm6564	Mus	musculus	predicted	gene	14460;	predicted	gene	13891;	predicted	gene	2387;	ribosomal	protein	10;	predicted	gene	7476;	predicted	gene	4167;	predicted	gene	5621;	predicted	gene	3379;	similar	to	QM	protein;	predicted	gene
																100039720	LOC100048223	Mus	musculus	predicted	gene	14460;	predicted	gene	13891;	predicted	gene	2387;	ribosomal	protein	10;	predicted	gene	7476;	predicted	gene	4167;	predicted	gene	5621;	predicted	gene	3379;	similar	to	QM	protein;	predicted	gene
																100039720	Gm3405	Mus	musculus	predicted	gene	14460;	predicted	gene	13891;	predicted	gene	2387;	ribosomal	protein	10;	predicted	gene	7476;	predicted	gene	4167;	predicted	gene	5621;	predicted	gene	3379;	similar	to	QM	protein;	predicted	gene
																100039720	Gm4167	Mus	musculus	predicted	gene	14460;	predicted	gene	13891;	predicted	gene	2387;	ribosomal	protein	10;	predicted	gene	7476;	predicted	gene	4167;	predicted	gene	5621;	predicted	gene	3379;	similar	to	QM	protein;	predicted	gene
																67437	SSR3	Mus	musculus	signal	sequence	receptor,	gamma
																666753	LOC675832	Mus	musculus	similar	to	60S	ribosomal	protein	L23a;	predicted	gene	8249;	predicted	gene	8274;	predicted	gene	8290
																666753	Gm8249	Mus	musculus	similar	to	60S	ribosomal	protein	L23a;	predicted	gene	8249;	predicted	gene	8274;	predicted	gene	8290
																666753	Gm8274	Mus	musculus	similar	to	60S	ribosomal	protein	L23a;	predicted	gene	8249;	predicted	gene	8274;	predicted	gene	8290
																666753	Gm8290	Mus	musculus	similar	to	60S	ribosomal	protein	L23a;	predicted	gene	8249;	predicted	gene	8274;	predicted	gene	8290
																216440	OS9	Mus	musculus	amplified	in	osteosarcoma
																19876	ROBO1	Mus	musculus	roundabout	homolog	1	(Drosophila)
																434434	Gm3379	Mus	musculus	predicted	gene	14460;	predicted	gene	13891;	predicted	gene	2387;	ribosomal	protein	10;	predicted	gene	7476;	predicted	gene	4167;	predicted	gene	5621;	predicted	gene	3379;	similar	to	QM	protein;	predicted	gene
																434434	rpl10	Mus	musculus	predicted	gene	14460;	predicted	gene	13891;	predicted	gene	2387;	ribosomal	protein	10;	predicted	gene	7476;	predicted	gene	4167;	predicted	gene	5621;	predicted	gene	3379;	similar	to	QM	protein;	predicted	gene
																434434	Gm11450	Mus	musculus	predicted	gene	14460;	predicted	gene	13891;	predicted	gene	2387;	ribosomal	protein	10;	predicted	gene	7476;	predicted	gene	4167;	predicted	gene	5621;	predicted	gene	3379;	similar	to	QM	protein;	predicted	gene
																434434	Gm10041	Mus	musculus	predicted	gene	14460;	predicted	gene	13891;	predicted	gene	2387;	ribosomal	protein	10;	predicted	gene	7476;	predicted	gene	4167;	predicted	gene	5621;	predicted	gene	3379;	similar	to	QM	protein;	predicted	gene
																434434	Gm4892	Mus	musculus	predicted	gene	14460;	predicted	gene	13891;	predicted	gene	2387;	ribosomal	protein	10;	predicted	gene	7476;	predicted	gene	4167;	predicted	gene	5621;	predicted	gene	3379;	similar	to	QM	protein;	predicted	gene
																434434	Gm13891	Mus	musculus	predicted	gene	14460;	predicted	gene	13891;	predicted	gene	2387;	ribosomal	protein	10;	predicted	gene	7476;	predicted	gene	4167;	predicted	gene	5621;	predicted	gene	3379;	similar	to	QM	protein;	predicted	gene
																434434	Gm5621	Mus	musculus	predicted	gene	14460;	predicted	gene	13891;	predicted	gene	2387;	ribosomal	protein	10;	predicted	gene	7476;	predicted	gene	4167;	predicted	gene	5621;	predicted	gene	3379;	similar	to	QM	protein;	predicted	gene
																434434	LOC100048462	Mus	musculus	predicted	gene	14460;	predicted	gene	13891;	predicted	gene	2387;	ribosomal	protein	10;	predicted	gene	7476;	predicted	gene	4167;	predicted	gene	5621;	predicted	gene	3379;	similar	to	QM	protein;	predicted	gene
																434434	Gm14460	Mus	musculus	predicted	gene	14460;	predicted	gene	13891;	predicted	gene	2387;	ribosomal	protein	10;	predicted	gene	7476;	predicted	gene	4167;	predicted	gene	5621;	predicted	gene	3379;	similar	to	QM	protein;	predicted	gene
																434434	Gm7476	Mus	musculus	predicted	gene	14460;	predicted	gene	13891;	predicted	gene	2387;	ribosomal	protein	10;	predicted	gene	7476;	predicted	gene	4167;	predicted	gene	5621;	predicted	gene	3379;	similar	to	QM	protein;	predicted	gene
																434434	Rpl10l	Mus	musculus	predicted	gene	14460;	predicted	gene	13891;	predicted	gene	2387;	ribosomal	protein	10;	predicted	gene	7476;	predicted	gene	4167;	predicted	gene	5621;	predicted	gene	3379;	similar	to	QM	protein;	predicted	gene
																434434	Gm2387	Mus	musculus	predicted	gene	14460;	predicted	gene	13891;	predicted	gene	2387;	ribosomal	protein	10;	predicted	gene	7476;	predicted	gene	4167;	predicted	gene	5621;	predicted	gene	3379;	similar	to	QM	protein;	predicted	gene
																434434	Gm6564	Mus	musculus	predicted	gene	14460;	predicted	gene	13891;	predicted	gene	2387;	ribosomal	protein	10;	predicted	gene	7476;	predicted	gene	4167;	predicted	gene	5621;	predicted	gene	3379;	similar	to	QM	protein;	predicted	gene
																434434	LOC100048223	Mus	musculus	predicted	gene	14460;	predicted	gene	13891;	predicted	gene	2387;	ribosomal	protein	10;	predicted	gene	7476;	predicted	gene	4167;	predicted	gene	5621;	predicted	gene	3379;	similar	to	QM	protein;	predicted	gene
																434434	Gm3405	Mus	musculus	predicted	gene	14460;	predicted	gene	13891;	predicted	gene	2387;	ribosomal	protein	10;	predicted	gene	7476;	predicted	gene	4167;	predicted	gene	5621;	predicted	gene	3379;	similar	to	QM	protein;	predicted	gene
																434434	Gm4167	Mus	musculus	predicted	gene	14460;	predicted	gene	13891;	predicted	gene	2387;	ribosomal	protein	10;	predicted	gene	7476;	predicted	gene	4167;	predicted	gene	5621;	predicted	gene	3379;	similar	to	QM	protein;	predicted	gene
																22359	vldlr	Mus	musculus	very	low	density	lipoprotein	receptor
																13482	DPP4	Mus	musculus	dipeptidylpeptidase	4
																76376	SLC24A2	Mus	musculus	solute	carrier	family	24	(sodium/potassium/calcium	exchanger),	member	2
																66269	LOC100047810	Mus	musculus	transmembrane	emp24	protein	transport	domain	containing	6;	similar	to	transmembrane	emp24	protein	transport	domain	containing	6
																66269	Tmed6	Mus	musculus	transmembrane	emp24	protein	transport	domain	containing	6;	similar	to	transmembrane	emp24	protein	transport	domain	containing	6
																56839	Gm3888	Mus	musculus	leucine-rich	repeat	LGI	family,	member	1;	predicted	gene	3888
																56839	lgi1	Mus	musculus	leucine-rich	repeat	LGI	family,	member	1;	predicted	gene	3888
																640532	Gm8358	Mus	musculus	predicted	gene	8081;	similar	to	Ribosomal	protein	L17;	similar	to	Rpl17	protein;	predicted	gene	10164;	similar	to	60S	ribosomal	protein	L17	(L23)	(Amino	acid	starvation-induced	protein)	(ASI);	predicted	gene	3800;
																640532	Gm8371	Mus	musculus	predicted	gene	8081;	similar	to	Ribosomal	protein	L17;	similar	to	Rpl17	protein;	predicted	gene	10164;	similar	to	60S	ribosomal	protein	L17	(L23)	(Amino	acid	starvation-induced	protein)	(ASI);	predicted	gene	3800;
																640532	LOC545379	Mus	musculus	predicted	gene	8081;	similar	to	Ribosomal	protein	L17;	similar	to	Rpl17	protein;	predicted	gene	10164;	similar	to	60S	ribosomal	protein	L17	(L23)	(Amino	acid	starvation-induced	protein)	(ASI);	predicted	gene	3800;
																640532	Gm10294	Mus	musculus	predicted	gene	8081;	similar	to	Ribosomal	protein	L17;	similar	to	Rpl17	protein;	predicted	gene	10164;	similar	to	60S	ribosomal	protein	L17	(L23)	(Amino	acid	starvation-induced	protein)	(ASI);	predicted	gene	3800;
																640532	Gm8081	Mus	musculus	predicted	gene	8081;	similar	to	Ribosomal	protein	L17;	similar	to	Rpl17	protein;	predicted	gene	10164;	similar	to	60S	ribosomal	protein	L17	(L23)	(Amino	acid	starvation-induced	protein)	(ASI);	predicted	gene	3800;
																640532	LOC100041933	Mus	musculus	predicted	gene	8081;	similar	to	Ribosomal	protein	L17;	similar	to	Rpl17	protein;	predicted	gene	10164;	similar	to	60S	ribosomal	protein	L17	(L23)	(Amino	acid	starvation-induced	protein)	(ASI);	predicted	gene	3800;
																640532	LOC100046300	Mus	musculus	predicted	gene	8081;	similar	to	Ribosomal	protein	L17;	similar	to	Rpl17	protein;	predicted	gene	10164;	similar	to	60S	ribosomal	protein	L17	(L23)	(Amino	acid	starvation-induced	protein)	(ASI);	predicted	gene	3800;
																640532	Gm10362	Mus	musculus	predicted	gene	8081;	similar	to	Ribosomal	protein	L17;	similar	to	Rpl17	protein;	predicted	gene	10164;	similar	to	60S	ribosomal	protein	L17	(L23)	(Amino	acid	starvation-induced	protein)	(ASI);	predicted	gene	3800;
																640532	RpL17	Mus	musculus	predicted	gene	8081;	similar	to	Ribosomal	protein	L17;	similar	to	Rpl17	protein;	predicted	gene	10164;	similar	to	60S	ribosomal	protein	L17	(L23)	(Amino	acid	starvation-induced	protein)	(ASI);	predicted	gene	3800;
																640532	Gm3800	Mus	musculus	predicted	gene	8081;	similar	to	Ribosomal	protein	L17;	similar	to	Rpl17	protein;	predicted	gene	10164;	similar	to	60S	ribosomal	protein	L17	(L23)	(Amino	acid	starvation-induced	protein)	(ASI);	predicted	gene	3800;
																640532	Gm8776	Mus	musculus	predicted	gene	8081;	similar	to	Ribosomal	protein	L17;	similar	to	Rpl17	protein;	predicted	gene	10164;	similar	to	60S	ribosomal	protein	L17	(L23)	(Amino	acid	starvation-induced	protein)	(ASI);	predicted	gene	3800;
																640532	Gm10164	Mus	musculus	predicted	gene	8081;	similar	to	Ribosomal	protein	L17;	similar	to	Rpl17	protein;	predicted	gene	10164;	similar	to	60S	ribosomal	protein	L17	(L23)	(Amino	acid	starvation-induced	protein)	(ASI);	predicted	gene	3800;
																640532	LOC100045527	Mus	musculus	predicted	gene	8081;	similar	to	Ribosomal	protein	L17;	similar	to	Rpl17	protein;	predicted	gene	10164;	similar	to	60S	ribosomal	protein	L17	(L23)	(Amino	acid	starvation-induced	protein)	(ASI);	predicted	gene	3800;
																640532	LOC100047874	Mus	musculus	predicted	gene	8081;	similar	to	Ribosomal	protein	L17;	similar	to	Rpl17	protein;	predicted	gene	10164;	similar	to	60S	ribosomal	protein	L17	(L23)	(Amino	acid	starvation-induced	protein)	(ASI);	predicted	gene	3800;
																640532	Gm10223	Mus	musculus	predicted	gene	8081;	similar	to	Ribosomal	protein	L17;	similar	to	Rpl17	protein;	predicted	gene	10164;	similar	to	60S	ribosomal	protein	L17	(L23)	(Amino	acid	starvation-induced	protein)	(ASI);	predicted	gene	3800;
																640532	Gm7299	Mus	musculus	predicted	gene	8081;	similar	to	Ribosomal	protein	L17;	similar	to	Rpl17	protein;	predicted	gene	10164;	similar	to	60S	ribosomal	protein	L17	(L23)	(Amino	acid	starvation-induced	protein)	(ASI);	predicted	gene	3800;
																640532	LOC100048228	Mus	musculus	predicted	gene	8081;	similar	to	Ribosomal	protein	L17;	similar	to	Rpl17	protein;	predicted	gene	10164;	similar	to	60S	ribosomal	protein	L17	(L23)	(Amino	acid	starvation-induced	protein)	(ASI);	predicted	gene	3800;
																217664	mgat2	Mus	musculus	mannoside	acetylglucosaminyltransferase	2
																110954	Gm3379	Mus	musculus	predicted	gene	14460;	predicted	gene	13891;	predicted	gene	2387;	ribosomal	protein	10;	predicted	gene	7476;	predicted	gene	4167;	predicted	gene	5621;	predicted	gene	3379;	similar	to	QM	protein;	predicted	gene
																110954	rpl10	Mus	musculus	predicted	gene	14460;	predicted	gene	13891;	predicted	gene	2387;	ribosomal	protein	10;	predicted	gene	7476;	predicted	gene	4167;	predicted	gene	5621;	predicted	gene	3379;	similar	to	QM	protein;	predicted	gene
																110954	Gm11450	Mus	musculus	predicted	gene	14460;	predicted	gene	13891;	predicted	gene	2387;	ribosomal	protein	10;	predicted	gene	7476;	predicted	gene	4167;	predicted	gene	5621;	predicted	gene	3379;	similar	to	QM	protein;	predicted	gene
																110954	Gm10041	Mus	musculus	predicted	gene	14460;	predicted	gene	13891;	predicted	gene	2387;	ribosomal	protein	10;	predicted	gene	7476;	predicted	gene	4167;	predicted	gene	5621;	predicted	gene	3379;	similar	to	QM	protein;	predicted	gene
																110954	Gm4892	Mus	musculus	predicted	gene	14460;	predicted	gene	13891;	predicted	gene	2387;	ribosomal	protein	10;	predicted	gene	7476;	predicted	gene	4167;	predicted	gene	5621;	predicted	gene	3379;	similar	to	QM	protein;	predicted	gene
																110954	Gm13891	Mus	musculus	predicted	gene	14460;	predicted	gene	13891;	predicted	gene	2387;	ribosomal	protein	10;	predicted	gene	7476;	predicted	gene	4167;	predicted	gene	5621;	predicted	gene	3379;	similar	to	QM	protein;	predicted	gene
																110954	Gm5621	Mus	musculus	predicted	gene	14460;	predicted	gene	13891;	predicted	gene	2387;	ribosomal	protein	10;	predicted	gene	7476;	predicted	gene	4167;	predicted	gene	5621;	predicted	gene	3379;	similar	to	QM	protein;	predicted	gene
																110954	LOC100048462	Mus	musculus	predicted	gene	14460;	predicted	gene	13891;	predicted	gene	2387;	ribosomal	protein	10;	predicted	gene	7476;	predicted	gene	4167;	predicted	gene	5621;	predicted	gene	3379;	similar	to	QM	protein;	predicted	gene
																110954	Gm14460	Mus	musculus	predicted	gene	14460;	predicted	gene	13891;	predicted	gene	2387;	ribosomal	protein	10;	predicted	gene	7476;	predicted	gene	4167;	predicted	gene	5621;	predicted	gene	3379;	similar	to	QM	protein;	predicted	gene
																110954	Gm7476	Mus	musculus	predicted	gene	14460;	predicted	gene	13891;	predicted	gene	2387;	ribosomal	protein	10;	predicted	gene	7476;	predicted	gene	4167;	predicted	gene	5621;	predicted	gene	3379;	similar	to	QM	protein;	predicted	gene
																110954	Rpl10l	Mus	musculus	predicted	gene	14460;	predicted	gene	13891;	predicted	gene	2387;	ribosomal	protein	10;	predicted	gene	7476;	predicted	gene	4167;	predicted	gene	5621;	predicted	gene	3379;	similar	to	QM	protein;	predicted	gene
																110954	Gm2387	Mus	musculus	predicted	gene	14460;	predicted	gene	13891;	predicted	gene	2387;	ribosomal	protein	10;	predicted	gene	7476;	predicted	gene	4167;	predicted	gene	5621;	predicted	gene	3379;	similar	to	QM	protein;	predicted	gene
																110954	Gm6564	Mus	musculus	predicted	gene	14460;	predicted	gene	13891;	predicted	gene	2387;	ribosomal	protein	10;	predicted	gene	7476;	predicted	gene	4167;	predicted	gene	5621;	predicted	gene	3379;	similar	to	QM	protein;	predicted	gene
																110954	LOC100048223	Mus	musculus	predicted	gene	14460;	predicted	gene	13891;	predicted	gene	2387;	ribosomal	protein	10;	predicted	gene	7476;	predicted	gene	4167;	predicted	gene	5621;	predicted	gene	3379;	similar	to	QM	protein;	predicted	gene
																110954	Gm3405	Mus	musculus	predicted	gene	14460;	predicted	gene	13891;	predicted	gene	2387;	ribosomal	protein	10;	predicted	gene	7476;	predicted	gene	4167;	predicted	gene	5621;	predicted	gene	3379;	similar	to	QM	protein;	predicted	gene
																110954	Gm4167	Mus	musculus	predicted	gene	14460;	predicted	gene	13891;	predicted	gene	2387;	ribosomal	protein	10;	predicted	gene	7476;	predicted	gene	4167;	predicted	gene	5621;	predicted	gene	3379;	similar	to	QM	protein;	predicted	gene
																667711	Gm8358	Mus	musculus	predicted	gene	8081;	similar	to	Ribosomal	protein	L17;	similar	to	Rpl17	protein;	predicted	gene	10164;	similar	to	60S	ribosomal	protein	L17	(L23)	(Amino	acid	starvation-induced	protein)	(ASI);	predicted	gene	3800;
																667711	Gm8371	Mus	musculus	predicted	gene	8081;	similar	to	Ribosomal	protein	L17;	similar	to	Rpl17	protein;	predicted	gene	10164;	similar	to	60S	ribosomal	protein	L17	(L23)	(Amino	acid	starvation-induced	protein)	(ASI);	predicted	gene	3800;
																667711	LOC545379	Mus	musculus	predicted	gene	8081;	similar	to	Ribosomal	protein	L17;	similar	to	Rpl17	protein;	predicted	gene	10164;	similar	to	60S	ribosomal	protein	L17	(L23)	(Amino	acid	starvation-induced	protein)	(ASI);	predicted	gene	3800;
																667711	Gm10294	Mus	musculus	predicted	gene	8081;	similar	to	Ribosomal	protein	L17;	similar	to	Rpl17	protein;	predicted	gene	10164;	similar	to	60S	ribosomal	protein	L17	(L23)	(Amino	acid	starvation-induced	protein)	(ASI);	predicted	gene	3800;
																667711	Gm8081	Mus	musculus	predicted	gene	8081;	similar	to	Ribosomal	protein	L17;	similar	to	Rpl17	protein;	predicted	gene	10164;	similar	to	60S	ribosomal	protein	L17	(L23)	(Amino	acid	starvation-induced	protein)	(ASI);	predicted	gene	3800;
																667711	LOC100041933	Mus	musculus	predicted	gene	8081;	similar	to	Ribosomal	protein	L17;	similar	to	Rpl17	protein;	predicted	gene	10164;	similar	to	60S	ribosomal	protein	L17	(L23)	(Amino	acid	starvation-induced	protein)	(ASI);	predicted	gene	3800;
																667711	LOC100046300	Mus	musculus	predicted	gene	8081;	similar	to	Ribosomal	protein	L17;	similar	to	Rpl17	protein;	predicted	gene	10164;	similar	to	60S	ribosomal	protein	L17	(L23)	(Amino	acid	starvation-induced	protein)	(ASI);	predicted	gene	3800;
																667711	Gm10362	Mus	musculus	predicted	gene	8081;	similar	to	Ribosomal	protein	L17;	similar	to	Rpl17	protein;	predicted	gene	10164;	similar	to	60S	ribosomal	protein	L17	(L23)	(Amino	acid	starvation-induced	protein)	(ASI);	predicted	gene	3800;
																667711	RpL17	Mus	musculus	predicted	gene	8081;	similar	to	Ribosomal	protein	L17;	similar	to	Rpl17	protein;	predicted	gene	10164;	similar	to	60S	ribosomal	protein	L17	(L23)	(Amino	acid	starvation-induced	protein)	(ASI);	predicted	gene	3800;
																667711	Gm3800	Mus	musculus	predicted	gene	8081;	similar	to	Ribosomal	protein	L17;	similar	to	Rpl17	protein;	predicted	gene	10164;	similar	to	60S	ribosomal	protein	L17	(L23)	(Amino	acid	starvation-induced	protein)	(ASI);	predicted	gene	3800;
																667711	Gm8776	Mus	musculus	predicted	gene	8081;	similar	to	Ribosomal	protein	L17;	similar	to	Rpl17	protein;	predicted	gene	10164;	similar	to	60S	ribosomal	protein	L17	(L23)	(Amino	acid	starvation-induced	protein)	(ASI);	predicted	gene	3800;
																667711	Gm10164	Mus	musculus	predicted	gene	8081;	similar	to	Ribosomal	protein	L17;	similar	to	Rpl17	protein;	predicted	gene	10164;	similar	to	60S	ribosomal	protein	L17	(L23)	(Amino	acid	starvation-induced	protein)	(ASI);	predicted	gene	3800;
																667711	LOC100045527	Mus	musculus	predicted	gene	8081;	similar	to	Ribosomal	protein	L17;	similar	to	Rpl17	protein;	predicted	gene	10164;	similar	to	60S	ribosomal	protein	L17	(L23)	(Amino	acid	starvation-induced	protein)	(ASI);	predicted	gene	3800;
																667711	LOC100047874	Mus	musculus	predicted	gene	8081;	similar	to	Ribosomal	protein	L17;	similar	to	Rpl17	protein;	predicted	gene	10164;	similar	to	60S	ribosomal	protein	L17	(L23)	(Amino	acid	starvation-induced	protein)	(ASI);	predicted	gene	3800;
																667711	Gm10223	Mus	musculus	predicted	gene	8081;	similar	to	Ribosomal	protein	L17;	similar	to	Rpl17	protein;	predicted	gene	10164;	similar	to	60S	ribosomal	protein	L17	(L23)	(Amino	acid	starvation-induced	protein)	(ASI);	predicted	gene	3800;
																667711	Gm7299	Mus	musculus	predicted	gene	8081;	similar	to	Ribosomal	protein	L17;	similar	to	Rpl17	protein;	predicted	gene	10164;	similar	to	60S	ribosomal	protein	L17	(L23)	(Amino	acid	starvation-induced	protein)	(ASI);	predicted	gene	3800;
																667711	LOC100048228	Mus	musculus	predicted	gene	8081;	similar	to	Ribosomal	protein	L17;	similar	to	Rpl17	protein;	predicted	gene	10164;	similar	to	60S	ribosomal	protein	L17	(L23)	(Amino	acid	starvation-induced	protein)	(ASI);	predicted	gene	3800;
																666395	Gm8358	Mus	musculus	predicted	gene	8081;	similar	to	Ribosomal	protein	L17;	similar	to	Rpl17	protein;	predicted	gene	10164;	similar	to	60S	ribosomal	protein	L17	(L23)	(Amino	acid	starvation-induced	protein)	(ASI);	predicted	gene	3800;
																666395	Gm8371	Mus	musculus	predicted	gene	8081;	similar	to	Ribosomal	protein	L17;	similar	to	Rpl17	protein;	predicted	gene	10164;	similar	to	60S	ribosomal	protein	L17	(L23)	(Amino	acid	starvation-induced	protein)	(ASI);	predicted	gene	3800;
																666395	LOC545379	Mus	musculus	predicted	gene	8081;	similar	to	Ribosomal	protein	L17;	similar	to	Rpl17	protein;	predicted	gene	10164;	similar	to	60S	ribosomal	protein	L17	(L23)	(Amino	acid	starvation-induced	protein)	(ASI);	predicted	gene	3800;
[truncated: 15 more rows]
[truncated: 122 more columns]

## Sheet: GO-25 KO DWN and K907 Down 
		Category	Term	Count	%	PValue	Genes	List Total	Pop Hits	Pop Total	Fold Enrichment	Bonferroni	Benjamini	FDR
[truncated: 30 more rows]

## Sheet: GO-30 KO UP and K907A UP
		Category	Term	Count	%	PValue	Genes	List Total	Pop Hits	Pop Total	Fold Enrichment	Bonferroni	Benjamini	FDR
[truncated: 78 more rows]
