# Supplementary material for: The IRE1α/XBP1s Pathway Is Essential for the Glucose Response and Protection of β Cells
Source: PLoS Biol. 2015 Oct 15;13(10):e1002277. doi: 10.1371/journal.pbio.1002277 (PMC4607427; doi:10.1371/journal.pbio.1002277)
Supplement: S3 Data — (XLSX) [file pbio.1002277.s003.xlsx]

## Sheet: 1338 Up in 6&18mM KOs
			100038618		Category		Term	Count	%	PValue	Genes	List Total	Pop Hits	Pop Total	Fold Enrichment	Bonferroni	Benjamini	FDR
			100038882		BIOCARTA		m_ctlPathway:CTL mediated immune response against target cells	5	0.382848	0.00296402	16408, 14939, 12502, 14103, 15894	72	11	1171	7.39268	0.332159	0.332159	3.42461					From	To	Species	Gene Name
			100038888		BIOCARTA		m_nktPathway:Selective expression of chemokine receptors during T-cell polarization	5	0.382848	0.0673443	12767, 20303, 16182, 12768, 12775	72	26	1171	3.12767	0.999924	0.9576	55.8877					94191	ADARB2	Mus musculus	adenosine deaminase, RNA-specific, B2
			100038992		BIOCARTA		m_tcytotoxicPathway:T Cytotoxic Cell Surface Molecules	4	0.306279	0.0316462	16408, 12525, 12502, 15894	72	12	1171	5.4213	0.987392	0.887716	31.4426					14270	srgap2	Mus musculus	SLIT-ROBO Rho GTPase activating protein 2
			100039035		BIOCARTA		m_DNAfragmentPathway:Apoptotic DNA fragmentation and tissue homeostasis	3	0.229709	0.0800535	100043368, 14939, 12369	72	8	1171	6.09896	0.999988	0.941396	62.4501					193385	FAM65B	Mus musculus	family with sequence similarity 65, member B
			100039105		COG_ONTOLOGY		Signal transduction mechanisms / Cytoskeleton / Cell division and chromosome partitioning / General function prediction only	5	0.382848	0.0899069	170725, 269701, 229731, 14913, 56461	74	48	2040	2.87162	0.848044	0.610185	51.1791					667329	Gm13365	Mus musculus	similar to lactate dehydrogenase 1, A chain
			100039106		COG_ONTOLOGY		Defense mechanisms	4	0.306279	0.0282181	244562, 380701, 217262, 217258	74	19	2040	5.8037	0.435874	0.435874	19.5757					55948	Gm5279	Mus musculus	predicted gene 5279; stratifin; similar to 14-3-3 protein sigma (Stratifin); predicted gene 7850
			100039121		GOTERM_BP_FAT	GO:0006355	regulation of transcription, DNA-dependent	88	6.73813	0.0998077	13591, 14173, 15394, 100039227, 78284, 625480, 107765, 60345, 13393, 16372, 16371, 17172, 15901, 20183, 114142, 12014, 20476, 14472, 237758, 15422, 246086, 13713, 18413, 13661, 15218, 107751, 240066, 13345, 231044, 13982, 327992, 57737, 15437, 14013, 223843, 19017, 100043368, 13198, 56742, 16000, 20680, 387132, 18994, 387131, 21888, 140477, 20410, 18185, 666581, 16871, 21809, 666777, 66808, 20728…	706	1465	13588	1.1561	1	0.7704	84.0681					55948	LOC675255	Mus musculus	predicted gene 5279; stratifin; similar to 14-3-3 protein sigma (Stratifin); predicted gene 7850
			100039124		GOTERM_BP_FAT	GO:0006955	immune response	79	6.049	1.66021e-20	12475, 236573, 15018, 16803, 100702, 110557, 19288, 626578, 16994, 20306, 72512, 20305, 20304, 109032, 22362, 12525, 20303, 20308, 18413, 16182, 23962, 16181, 379043, 18605, 15216, 18606, 20301, 14961, 216799, 14103, 23845, 100039796, 246779, 56744, 21822, 16176, 16175, 71586, 50930, 257632, 15002, 50723, 81897, 15000, 239743, 57266, 114643, 16068, 16523, 15894, 240754, 18034, 246746, 19124, 1747…	706	471	13588	3.22817	3.81019e-17	3.81019e-17	2.90029e-17					55948	SFN	Mus musculus	predicted gene 5279; stratifin; similar to 14-3-3 protein sigma (Stratifin); predicted gene 7850
			100039144		GOTERM_BP_FAT	GO:0007155	cell adhesion	51	3.90505	0.000124775	12560, 665032, 21930, 56863, 22329, 330222, 71461, 16408, 13003, 23928, 208777, 665029, 19200, 18530, 12489, 328783, 21923, 53321, 54368, 55987, 93880, 380924, 117606, 12587, 93886, 666642, 16776, 233744, 20410, 11856, 319480, 20416, 13505, 14663, 68764, 12836, 16399, 15894, 15896, 15898, 16420, 93876, 93877, 93878, 226041, 16772, 23876, 622707, 13512, 270120, 20612, 279653, 107581, 12986	706	561	13588	1.74968	0.249021	0.0400855	0.217751					55948	Gm7850	Mus musculus	predicted gene 5279; stratifin; similar to 14-3-3 protein sigma (Stratifin); predicted gene 7850
			100039182		GOTERM_BP_FAT	GO:0022610	biological adhesion	51	3.90505	0.000131112	12560, 665032, 21930, 56863, 22329, 330222, 71461, 16408, 13003, 23928, 208777, 665029, 19200, 18530, 12489, 328783, 21923, 53321, 54368, 55987, 93880, 380924, 117606, 12587, 93886, 666642, 16776, 233744, 20410, 11856, 319480, 20416, 13505, 14663, 68764, 12836, 16399, 15894, 15896, 15898, 16420, 93876, 93877, 93878, 226041, 16772, 23876, 622707, 13512, 270120, 20612, 279653, 107581, 12986	706	562	13588	1.74656	0.259863	0.0369164	0.228796					16408	ITGAL	Mus musculus	integrin alpha L
			100039222		GOTERM_BP_FAT	GO:0006952	defense response	47	3.59877	7.22124e-06	12475, 15018, 18489, 15162, 12768, 16803, 110557, 16523, 72512, 20306, 20304, 93671, 109032, 18805, 20303, 16420, 244332, 16182, 50908, 11689, 16010, 20297, 21897, 16985, 20295, 20737, 216799, 21946, 12630, 20716, 20299, 20310, 14013, 20311, 432867, 246779, 19074, 20292, 16176, 16175, 71586, 257632, 81897, 17329, 16016, 11625, 26887, 13136	706	448	13588	2.01916	0.0164362	0.00330907	0.0126143					243659	STYK1	Mus musculus	serine/threonine/tyrosine kinase 1
			100039227		GOTERM_BP_FAT	GO:0042127	regulation of cell proliferation	46	3.52221	0.00103682	16776, 14178, 14173, 383901, 20724, 66141, 21809, 20557, 55948, 278180, 16408, 110751, 16994, 76365, 15400, 114142, 21815, 12520, 12390, 58208, 22637, 18591, 93675, 12575, 71920, 11684, 19217, 11688, 235320, 14462, 16590, 13616, 13982, 20737, 217946, 16988, 116701, 21802, 14013, 100043368, 246779, 107587, 23937, 665928, 50723, 16000, 17393, 20317	706	538	13588	1.64561	0.907518	0.138255	1.79588					14472	GBX2	Mus musculus	gastrulation brain homeobox 2
			100039265		GOTERM_BP_FAT	GO:0043067	regulation of programmed cell death	44	3.36907	0.00637212	22029, 227541, 12683, 14939, 14173, 13628, 21809, 56847, 16871, 21933, 17172, 65964, 16994, 11796, 109032, 654309, 16185, 12502, 74137, 12507, 14311, 58208, 224116, 12575, 27280, 18715, 11684, 56461, 235320, 77771, 16590, 13982, 20737, 216799, 16988, 14103, 21857, 12369, 13198, 26434, 30955, 71586, 257632, 16000	706	560	13588	1.51222	1	0.3589	10.5663					13713	ELK3	Mus musculus	ELK3, member of ETS oncogene family
			100039275		GOTERM_BP_FAT	GO:0010941	regulation of cell death	44	3.36907	0.0069347	22029, 227541, 12683, 14939, 14173, 13628, 21809, 56847, 16871, 21933, 17172, 65964, 16994, 11796, 109032, 654309, 16185, 12502, 74137, 12507, 14311, 58208, 224116, 12575, 27280, 18715, 11684, 56461, 235320, 77771, 16590, 13982, 20737, 216799, 16988, 14103, 21857, 12369, 13198, 26434, 30955, 71586, 257632, 16000	706	563	13588	1.50416	1	0.366378	11.4468					22117	TST	Mus musculus	thiosulfate sulfurtransferase, mitochondrial
			100039293		GOTERM_BP_FAT	GO:0055114	oxidation reduction	44	3.36907	0.0882852	100043111, 66377, 67689, 12763, 56847, 12642, 11670, 12409, 320452, 19125, 233016, 20148, 12870, 14263, 11684, 13079, 14261, 26358, 11689, 100042107, 109264, 11688, 213043, 16949, 26432, 16948, 74580, 28200, 67573, 668275, 56448, 14778, 19017, 13090, 56727, 192970, 192166, 104086, 78925, 243078, 19682, 622178, 76668, 268756, 56189, 107585	706	672	13588	1.26018	1	0.750031	80.1041					231830	micall2	Mus musculus	MICAL-like 2
			100039347		GOTERM_BP_FAT	GO:0042981	regulation of apoptosis	42	3.21593	0.0131973	22029, 227541, 12683, 14939, 13628, 21809, 16871, 56847, 21933, 17172, 65964, 16994, 11796, 109032, 654309, 16185, 12502, 74137, 12507, 14311, 58208, 224116, 12575, 27280, 18715, 11684, 56461, 235320, 77771, 13982, 20737, 216799, 16988, 14103, 21857, 12369, 13198, 26434, 30955, 71586, 257632, 16000	706	553	13588	1.46176	1	0.443638	20.712					22115	Tssk2	Mus musculus	testis-specific serine kinase 2
			100039354		GOTERM_BP_FAT	GO:0009611	response to wounding	40	3.06279	4.3919e-06	230824, 12475, 15160, 20512, 18489, 12768, 16803, 20306, 93671, 20304, 20303, 16420, 12520, 13713, 19124, 50908, 11689, 16010, 20297, 21897, 216799, 12630, 20716, 20299, 54368, 20310, 20311, 14013, 246779, 56744, 16176, 20292, 16175, 257632, 81897, 16016, 17329, 11625, 26887, 13136	706	347	13588	2.21861	0.0100288	0.00251669	0.00767209					13717	Eln	Mus musculus	elastin
			100039421		GOTERM_BP_FAT	GO:0007610	behavior	39	2.98622	0.000294751	20512, 140477, 109648, 12768, 56226, 16803, 20306, 20305, 20304, 114142, 20303, 11941, 20308, 16875, 18413, 19049, 18606, 70031, 20563, 108071, 56461, 13653, 20297, 16985, 16590, 20295, 11548, 20299, 12775, 20310, 20311, 56744, 11438, 16176, 75458, 20292, 12986, 19215, 20315	706	405	13588	1.85336	0.491633	0.0724165	0.513663					668036	Gm8938	Mus musculus	predicted gene 8938
			100039474		GOTERM_BP_FAT	GO:0031328	positive regulation of cellular biosynthetic process	37	2.83308	0.0914378	230824, 13591, 14173, 15394, 18185, 78284, 21809, 17172, 19288, 20183, 16994, 20324, 18413, 379043, 13661, 58208, 16598, 99377, 13653, 21897, 14462, 77771, 20737, 14013, 19017, 100043368, 13198, 212108, 16176, 56742, 22431, 257632, 50723, 81897, 230587, 16000, 22762	706	552	13588	1.29007	1	0.756032	81.2724					224796	Clic5	Mus musculus	chloride intracellular channel 5
			100039775		GOTERM_BP_FAT	GO:0008219	cell death	36	2.75651	0.0516676	22029, 20706, 59126, 12683, 14939, 14173, 21933, 15901, 72512, 16994, 21929, 109032, 11796, 245527, 56710, 18413, 74137, 14311, 27280, 22160, 18715, 239083, 56461, 77771, 16590, 16985, 71712, 216799, 21946, 16988, 14103, 20715, 110876, 12369, 74041, 217169	706	507	13588	1.36661	1	0.649912	60.4163					320291	Gm5078	Mus musculus	predicted gene 5078
			100039796		GOTERM_BP_FAT	GO:0016265	death	36	2.75651	0.0656676	22029, 20706, 59126, 12683, 14939, 14173, 21933, 15901, 72512, 16994, 21929, 109032, 11796, 245527, 56710, 18413, 74137, 14311, 27280, 22160, 18715, 239083, 56461, 77771, 16590, 16985, 71712, 216799, 21946, 16988, 14103, 20715, 110876, 12369, 74041, 217169	706	519	13588	1.33501	1	0.684845	69.4734					71887	PPM1J	Mus musculus	protein phosphatase 1J
			100039851		GOTERM_BP_FAT	GO:0012501	programmed cell death	34	2.60337	0.0506351	22029, 59126, 12683, 14939, 14173, 21933, 15901, 72512, 16994, 21929, 109032, 11796, 245527, 18413, 74137, 14311, 27280, 22160, 18715, 239083, 56461, 16590, 16985, 77771, 71712, 216799, 21946, 16988, 14103, 20715, 110876, 12369, 74041, 217169	706	473	13588	1.38347	1	0.645477	59.6567					100040086	Gm2590	Mus musculus	predicted gene 2590
			100039908		GOTERM_BP_FAT	GO:0006954	inflammatory response	32	2.45023	6.15299e-07	12475, 18489, 12768, 16803, 20306, 93671, 20304, 20303, 16420, 50908, 16010, 11689, 20297, 21897, 216799, 12630, 20716, 20299, 20310, 20311, 14013, 246779, 16176, 20292, 16175, 257632, 81897, 16016, 17329, 26887, 11625, 13136	706	225	13588	2.73727	0.00141112	0.000470593	0.00107488					216799	NLRP3	Mus musculus	NLR family, pyrin domain containing 3
			100039928		GOTERM_BP_FAT	GO:0006928	cell motion	32	2.45023	0.00513958	16776, 12767, 15394, 238057, 16871, 319480, 12768, 16803, 17172, 14587, 654309, 14472, 110082, 74762, 18591, 22160, 107751, 20563, 11684, 20562, 16590, 13616, 11642, 26565, 20299, 20310, 56744, 16176, 12986, 13411, 20315, 117606	706	367	13588	1.67817	0.999993	0.317147	8.60841					13982	Esr1	Mus musculus	estrogen receptor 1 (alpha)
			100039960		GOTERM_BP_FAT	GO:0006915	apoptosis	32	2.45023	0.0901475	22029, 59126, 14939, 12683, 14173, 21933, 15901, 72512, 16994, 21929, 109032, 11796, 18413, 74137, 14311, 27280, 22160, 18715, 239083, 56461, 16985, 77771, 71712, 216799, 21946, 16988, 14103, 20715, 110876, 12369, 74041, 217169	706	465	13588	1.32449	1	0.753109	80.8023					225638	alpk2	Mus musculus	alpha-kinase 2
			100039993		GOTERM_BP_FAT	GO:0007626	locomotory behavior	30	2.29709	1.75522e-05	140477, 12768, 56226, 16803, 20306, 20305, 20304, 20303, 11941, 20308, 18606, 70031, 20563, 108071, 20297, 16590, 16985, 20295, 11548, 20299, 12775, 20310, 20311, 56744, 11438, 16176, 75458, 20292, 12986, 20315	706	239	13588	2.41587	0.039482	0.00669127	0.0306581					71889	EPN3	Mus musculus	epsin 3
			100040000		GOTERM_BP_FAT	GO:0030182	neuron differentiation	30	2.29709	0.0417078	18994, 12767, 20512, 15394, 18185, 22152, 16871, 238057, 14587, 17172, 386750, 171171, 12704, 654309, 11941, 14472, 16875, 58208, 51795, 107751, 20563, 20562, 224796, 13616, 16988, 26565, 54722, 20315, 117606, 16470	706	399	13588	1.4471	1	0.616555	52.4905					74069	Serpina3a	Mus musculus	serine (or cysteine) peptidase inhibitor, clade A, member 3A
			100040027		GOTERM_BP_FAT	GO:0035295	tube development	28	2.14395	0.000585156	16776, 17158, 11839, 12767, 14178, 14173, 238057, 21809, 15901, 71461, 18595, 114142, 21815, 14472, 18552, 16772, 12808, 22160, 16948, 78892, 13982, 58198, 21387, 100043368, 20292, 20315, 16000, 22762	706	264	13588	2.04129	0.739024	0.114958	1.01732					16002	IGF2	Mus musculus	insulin-like growth factor 2
			100040038		GOTERM_BP_FAT	GO:0043933	macromolecular complex subunit organization	28	2.14395	0.0421158	68339, 665622, 22152, 72650, 360198, 326619, 319191, 68024, 243897, 12409, 211253, 23968, 68566, 319151, 12390, 241732, 224116, 53857, 93675, 22142, 319181, 319180, 15077, 384954, 21943, 69386, 14778, 26434, 78303, 319161, 16001, 319188, 319164, 257632, 319183, 319166	706	367	13588	1.46839	1	0.616624	52.8426					620562	Gm12152	Mus musculus	similar to Ribosomal protein S2
			100040086		GOTERM_BP_FAT	GO:0060429	epithelium development	27	2.06738	0.00185721	16776, 11839, 14173, 383901, 20724, 238057, 56847, 15901, 55948, 71461, 14027, 76365, 21815, 13661, 57265, 15218, 16772, 12808, 22160, 18530, 21923, 13982, 21387, 14013, 20292, 16001, 665928, 22431, 16000	706	271	13588	1.91754	0.985966	0.221943	3.19528					16001	IGF1R	Mus musculus	insulin-like growth factor I receptor
			100040150		GOTERM_BP_FAT	GO:0000902	cell morphogenesis	26	1.99081	0.0184699	16776, 12767, 20512, 15394, 238057, 16871, 14587, 15901, 71461, 386750, 171171, 22362, 11941, 14472, 12502, 58208, 16772, 107751, 20563, 20562, 224796, 16988, 26565, 22350, 117606, 20315	706	309	13588	1.61944	1	0.482232	27.796					232974	Gm4881	Mus musculus	predicted gene 4881
			100040584		GOTERM_BP_FAT	GO:0065003	macromolecular complex assembly	26	1.99081	0.0468385	68339, 665622, 22152, 360198, 326619, 319191, 68024, 243897, 12409, 23968, 68566, 319151, 12390, 241732, 224116, 53857, 93675, 22142, 319181, 319180, 15077, 384954, 21943, 69386, 14778, 26434, 78303, 319161, 16001, 319188, 319164, 257632, 319183, 319166	706	338	13588	1.4805	1	0.632432	56.7434					109332	CDCP1	Mus musculus	CUB domain containing protein 1
			100040632		GOTERM_BP_FAT	GO:0032989	cellular component morphogenesis	26	1.99081	0.0670078	16776, 12767, 20512, 15394, 238057, 16871, 14587, 15901, 71461, 386750, 171171, 22362, 11941, 14472, 12502, 58208, 16772, 107751, 20563, 20562, 224796, 16988, 26565, 22350, 117606, 20315	706	351	13588	1.42566	1	0.689764	70.2294					100042467	Gm3859	Mus musculus	predicted gene 3859
			100040675		GOTERM_BP_FAT	GO:0001775	cell activation	25	1.91424	0.00219784	12767, 16803, 14025, 19260, 16408, 16994, 12525, 22362, 240754, 18034, 58208, 22637, 667281, 21897, 13653, 74734, 20737, 19374, 16988, 21857, 242248, 56744, 11438, 50723, 20315	706	246	13588	1.95594	0.993588	0.223128	3.77077					16000	Igf1	Mus musculus	insulin-like growth factor 1
			100040763		GOTERM_BP_FAT	GO:0048666	neuron development	25	1.91424	0.0173162	12767, 20512, 15394, 18185, 16871, 238057, 14587, 17172, 386750, 12704, 171171, 654309, 11941, 14472, 16875, 58208, 51795, 107751, 20563, 20562, 224796, 26565, 16988, 117606, 20315	706	292	13588	1.64781	1	0.470768	26.2989					218763	LRRC3B	Mus musculus	leucine rich repeat containing 3B
			100041006		GOTERM_BP_FAT	GO:0042330	taxis	24	1.83767	6.56152e-09	70031, 20563, 20297, 16590, 16985, 20295, 16803, 12768, 20299, 12775, 20306, 20310, 20311, 20305, 20304, 20303, 56744, 20292, 75458, 16176, 20308, 12986, 18606, 20315	706	109	13588	4.23775	1.50586e-05	7.52931e-06	1.14626e-05					16205	Gimap1	Mus musculus	GTPase, IMAP family member 1
			100041040		GOTERM_BP_FAT	GO:0006935	chemotaxis	24	1.83767	6.56152e-09	70031, 20563, 20297, 16590, 16985, 20295, 16803, 12768, 20299, 12775, 20306, 20310, 20311, 20305, 20304, 20303, 56744, 20292, 75458, 16176, 20308, 12986, 18606, 20315	706	109	13588	4.23775	1.50586e-05	7.52931e-06	1.14626e-05					384398	Gm5307	Mus musculus	predicted gene 5307
			100041071		GOTERM_BP_FAT	GO:0008284	positive regulation of cell proliferation	24	1.83767	0.0229146	14178, 11684, 14173, 16590, 13616, 20737, 13982, 217946, 21802, 16408, 76365, 15400, 100043368, 114142, 21815, 12520, 107587, 23937, 18591, 50723, 22637, 16000, 12575, 71920	706	284	13588	1.62646	1	0.512727	33.2998					433102	Sfta2	Mus musculus	surfactant associated 2
			100041167		GOTERM_BP_FAT	GO:0002520	immune system development	24	1.83767	0.033425	17349, 67703, 75766, 13653, 235320, 16590, 74734, 20737, 19374, 12768, 21857, 14025, 21943, 19260, 16994, 15400, 22362, 12525, 18034, 15405, 58208, 50723, 22637, 246746	706	295	13588	1.56581	1	0.596359	44.7828					230824	GRHL3	Mus musculus	grainyhead-like 3 (Drosophila)
			100041269		GOTERM_BP_FAT	GO:0001944	vasculature development	23	1.7611	0.0107286	12842, 12767, 14173, 12825, 13393, 16948, 20416, 11548, 15901, 21802, 21387, 15400, 54485, 11600, 14472, 16176, 13713, 22431, 239027, 17390, 20315, 71920, 22762	706	250	13588	1.77067	1	0.423117	17.1746					100042056	OTTMUSG00000023151	Mus musculus	predicted gene, OTTMUSG00000023151
			100041277		GOTERM_BP_FAT	GO:0003006	reproductive developmental process	23	1.7611	0.0191117	239083, 11839, 12767, 21923, 235320, 16590, 238057, 20724, 13982, 11576, 18595, 57749, 16875, 16001, 12531, 78925, 22431, 56739, 20315, 16000, 11625, 54137, 26972	706	264	13588	1.67677	1	0.488802	28.6163					628916	Serpina3l-ps	Mus musculus	predicted gene 6933
			100041341		GOTERM_BP_FAT	GO:0048534	hemopoietic or lymphoid organ development	23	1.7611	0.0356098	17349, 67703, 75766, 13653, 235320, 16590, 74734, 20737, 19374, 12768, 21857, 14025, 21943, 19260, 16994, 15400, 22362, 12525, 18034, 15405, 58208, 22637, 246746	706	281	13588	1.57533	1	0.603315	46.923					20269	SCN3A	Mus musculus	sodium channel, voltage-gated, type III, alpha
			100041425		GOTERM_BP_FAT	GO:0051674	localization of cell	23	1.7611	0.0392968	107751, 22160, 16776, 12767, 16590, 13616, 319480, 12768, 16803, 17172, 14587, 20299, 20310, 654309, 56744, 110082, 14472, 16176, 12986, 13411, 74762, 18591, 20315	706	284	13588	1.55869	1	0.612684	50.3584					667309	Gm8565	Mus musculus	predicted gene 8565
			100041450		GOTERM_BP_FAT	GO:0048870	cell motility	23	1.7611	0.0392968	107751, 22160, 16776, 12767, 16590, 13616, 319480, 12768, 16803, 17172, 14587, 20299, 20310, 654309, 56744, 110082, 14472, 16176, 12986, 13411, 74762, 18591, 20315	706	284	13588	1.55869	1	0.612684	50.3584					55925	Syt8	Mus musculus	synaptotagmin VIII
			100041534		GOTERM_BP_FAT	GO:0010647	positive regulation of cell communication	22	1.68453	0.000813231	18715, 20512, 20410, 56847, 21809, 16988, 17172, 21943, 16994, 16408, 21802, 12525, 219103, 16176, 245527, 18413, 16001, 333088, 257632, 22637, 18591, 71920	706	189	13588	2.24033	0.845432	0.124855	1.41119					100039474	LOC100044750	Mus musculus	similar to Cyclin-dependent kinases regulatory subunit 2 (CKS-2); CDC28 protein kinase regulatory subunit 2; predicted gene 15452
			100041627		GOTERM_BP_FAT	GO:0001568	blood vessel development	22	1.68453	0.0158322	12842, 12767, 14173, 12825, 13393, 16948, 20416, 11548, 21802, 21387, 15400, 54485, 11600, 14472, 16176, 13713, 22431, 239027, 17390, 20315, 71920, 22762	706	244	13588	1.73534	1	0.468194	24.3303					100039474	Gm15452	Mus musculus	similar to Cyclin-dependent kinases regulatory subunit 2 (CKS-2); CDC28 protein kinase regulatory subunit 2; predicted gene 15452
			100041765		GOTERM_BP_FAT	GO:0042325	regulation of phosphorylation	22	1.68453	0.0766537	68339, 14173, 383901, 21897, 16590, 21809, 20416, 223864, 16429, 55948, 21802, 100043368, 12520, 16176, 18413, 66755, 12531, 665928, 224116, 257632, 18591, 12575, 68458, 71920	706	290	13588	1.46008	1	0.716987	75.172					100039474	CKS2	Mus musculus	similar to Cyclin-dependent kinases regulatory subunit 2 (CKS-2); CDC28 protein kinase regulatory subunit 2; predicted gene 15452
			100041821		GOTERM_BP_FAT	GO:0009967	positive regulation of signal transduction	21	1.60796	0.000603542	18715, 20410, 56847, 21809, 16988, 17172, 21943, 16994, 16408, 21802, 12525, 219103, 16176, 245527, 18413, 16001, 333088, 257632, 22637, 18591, 71920	706	172	13588	2.34986	0.749813	0.109046	1.04912					100039474	LOC100046104	Mus musculus	similar to Cyclin-dependent kinases regulatory subunit 2 (CKS-2); CDC28 protein kinase regulatory subunit 2; predicted gene 15452
			100041854		GOTERM_BP_FAT	GO:0016477	cell migration	21	1.60796	0.0248173	107751, 22160, 16776, 12767, 16590, 13616, 319480, 12768, 16803, 17172, 14587, 20299, 20310, 654309, 56744, 14472, 16176, 12986, 74762, 18591, 20315	706	240	13588	1.68407	1	0.531806	35.5327					235135	tmem45b	Mus musculus	transmembrane protein 45b
			100042016		GOTERM_BP_FAT	GO:0048732	gland development	20	1.53139	0.00685382	16776, 11839, 14178, 14173, 21923, 238057, 20724, 16871, 13982, 21809, 21943, 21802, 15400, 11941, 20292, 15405, 16001, 18591, 16772, 16000	706	197	13588	1.95396	1	0.371378	11.3207					218103	SLC17A2	Mus musculus	solute carrier family 17 (sodium phosphate), member 2
			100042056		GOTERM_BP_FAT	GO:0002684	positive regulation of immune system process	20	1.53139	0.010831	15018, 239743, 50908, 20737, 12630, 16803, 110557, 19260, 16408, 240754, 12520, 379043, 12507, 50930, 257632, 50723, 22637, 16016, 93675, 12575, 13136	706	206	13588	1.86859	1	0.419183	17.3241					106393	srl	Mus musculus	sarcalumenin
			100042107		GOTERM_BP_FAT	GO:0045321	leukocyte activation	20	1.53139	0.0196093	12767, 667281, 13653, 21897, 74734, 20737, 19374, 16803, 14025, 19260, 16408, 242248, 22362, 12525, 240754, 11438, 58208, 50723, 22637, 20315	706	219	13588	1.75767	1	0.487466	29.2463					69146	Gsdmd	Mus musculus	gasdermin D
			100042188		GOTERM_BP_FAT	GO:0016337	cell-cell adhesion	20	1.53139	0.0381229	13512, 12560, 18530, 270120, 279653, 56863, 20416, 13505, 22329, 68764, 15894, 15896, 16408, 15898, 93880, 93876, 93877, 93878, 117606, 93886	706	236	13588	1.63106	1	0.608975	49.2881					12870	CP	Mus musculus	ceruloplasmin
			100042194		GOTERM_BP_FAT	GO:0048729	tissue morphogenesis	20	1.53139	0.040931	16776, 12808, 22160, 11839, 15220, 18530, 14178, 21923, 238057, 20724, 56847, 13982, 71461, 21387, 76365, 21815, 20292, 16001, 16772, 16000	706	238	13588	1.61735	1	0.613118	51.8132					232237	FGD5	Mus musculus	FYVE, RhoGEF and PH domain containing 5
			100042274		GOTERM_BP_FAT	GO:0030097	hemopoiesis	20	1.53139	0.0632793	17349, 67703, 75766, 13653, 235320, 16590, 74734, 20737, 19374, 12768, 21857, 14025, 21943, 19260, 22362, 12525, 15405, 58208, 22637, 246746	706	251	13588	1.53358	1	0.681847	68.0812					17472	GBP4	Mus musculus	guanylate binding protein 4
			100042322		GOTERM_BP_FAT	GO:0007423	sensory organ development	20	1.53139	0.0759377	18994, 224796, 15394, 18185, 56847, 14103, 54722, 17172, 625574, 11941, 114142, 100043368, 21815, 14472, 15422, 23937, 58208, 22431, 16470, 51795	706	257	13588	1.49778	1	0.718459	74.8335					384572	Vmn1r177	Mus musculus	similar to vomeronasal receptor V1RD12; predicted gene 4227; predicted gene 10659; vomeronasal 1 receptor, D12
			100042467		GOTERM_BP_FAT	GO:0009968	negative regulation of signal transduction	19	1.45482	0.00337883	56470, 67792, 12683, 66042, 21809, 67865, 11548, 116701, 73230, 216859, 21815, 16176, 16001, 19736, 257632, 58175, 27280, 16000, 11625	706	171	13588	2.1385	0.999577	0.286605	5.7412					384572	Vmn1r168	Mus musculus	similar to vomeronasal receptor V1RD12; predicted gene 4227; predicted gene 10659; vomeronasal 1 receptor, D12
			100042515		GOTERM_BP_FAT	GO:0010648	negative regulation of cell communication	19	1.45482	0.00807713	56470, 67792, 12683, 66042, 21809, 67865, 11548, 116701, 73230, 216859, 21815, 16176, 16001, 19736, 257632, 58175, 27280, 16000, 11625	706	186	13588	1.96604	1	0.379505	13.2097					384572	LOC100048773	Mus musculus	similar to vomeronasal receptor V1RD12; predicted gene 4227; predicted gene 10659; vomeronasal 1 receptor, D12
			100042638		GOTERM_BP_FAT	GO:0000904	cell morphogenesis involved in differentiation	19	1.45482	0.0274488	107751, 20563, 12767, 20562, 20512, 224796, 15394, 238057, 16871, 26565, 14587, 15901, 386750, 171171, 11941, 14472, 58208, 20315, 117606	706	212	13588	1.72492	1	0.554498	38.5052					384572	Vmn1r-ps84	Mus musculus	similar to vomeronasal receptor V1RD12; predicted gene 4227; predicted gene 10659; vomeronasal 1 receptor, D12
			100042648		GOTERM_BP_FAT	GO:0043068	positive regulation of programmed cell death	19	1.45482	0.0983214	14939, 235320, 77771, 20737, 56847, 21809, 16988, 14103, 65964, 17172, 12369, 16994, 109032, 13198, 14311, 12507, 224116, 27280, 12575	706	250	13588	1.46273	1	0.769201	83.6023					56379	KCNJ1	Mus musculus	potassium inwardly-rectifying channel, subfamily J, member 1
			100042715		GOTERM_BP_FAT	GO:0001817	regulation of cytokine production	18	1.37825	0.000857827	12475, 15018, 100043314, 21897, 14462, 216799, 20737, 16803, 110557, 278180, 16994, 110751, 16176, 16175, 379043, 257632, 50723, 81897, 93675	706	139	13588	2.49235	0.860481	0.123049	1.48803					327957	A430084P05Rik	Mus musculus	RIKEN cDNA A430084P05 gene
			100042734		GOTERM_BP_FAT	GO:0032535	regulation of cellular component size	18	1.37825	0.00418944	11684, 666300, 383901, 13982, 21809, 20259, 11548, 55948, 22362, 11941, 216859, 15451, 12520, 56742, 13829, 665928, 13717, 18591, 11625, 93675	706	161	13588	2.15178	0.999935	0.300123	7.07157					381777	Igkv1-110	Mus musculus	immunoglobulin kappa chain variable 1-110
			100042769		GOTERM_BP_FAT	GO:0051240	positive regulation of multicellular organismal process	18	1.37825	0.00474864	12475, 15018, 20512, 100043314, 14462, 216799, 13615, 68678, 16988, 16803, 110557, 11548, 16994, 16176, 16175, 379043, 257632, 11625, 107585	706	163	13588	2.12538	0.999982	0.313873	7.97899					545428	Ccdc141	Mus musculus	RIKEN cDNA 2610301F02 gene
			100042774		GOTERM_BP_FAT	GO:0002009	morphogenesis of an epithelium	18	1.37825	0.00853336	16776, 12808, 22160, 11839, 18530, 21923, 238057, 56847, 13982, 20724, 71461, 21387, 76365, 21815, 20292, 16001, 16772, 16000	706	173	13588	2.00252	1	0.388416	13.9044					668843	Gm9395	Mus musculus	predicted gene 9395
			100042786		GOTERM_BP_FAT	GO:0048667	cell morphogenesis involved in neuron differentiation	18	1.37825	0.0137213	107751, 20563, 12767, 20562, 20512, 224796, 15394, 238057, 16871, 26565, 14587, 386750, 171171, 11941, 14472, 58208, 20315, 117606	706	182	13588	1.9035	1	0.438148	21.4443					67792	Rgs8	Mus musculus	regulator of G-protein signaling 8
			100042793		GOTERM_BP_FAT	GO:0048584	positive regulation of response to stimulus	18	1.37825	0.016702	15018, 239743, 50908, 109648, 12630, 16803, 110557, 19260, 240754, 100043368, 16176, 245527, 379043, 22637, 257632, 16016, 20315, 93675, 13136	706	186	13588	1.86256	1	0.480645	25.4901					100041341	Gm3281	Mus musculus	predicted gene 3281
			100042800		GOTERM_BP_FAT	GO:0046649	lymphocyte activation	18	1.37825	0.0211064	12767, 667281, 13653, 74734, 20737, 19374, 14025, 19260, 16408, 242248, 22362, 12525, 240754, 11438, 58208, 50723, 22637, 20315	706	191	13588	1.8138	1	0.503114	31.1102					338368	FAM109B	Mus musculus	family with sequence similarity 109, member B
			100042835		GOTERM_BP_FAT	GO:0031175	neuron projection development	18	1.37825	0.061396	107751, 20563, 12767, 20562, 15394, 238057, 16871, 16988, 26565, 14587, 386750, 171171, 12704, 654309, 14472, 58208, 20315, 117606	706	218	13588	1.58916	1	0.676077	66.9414					235320	ZBTB16	Mus musculus	zinc finger and BTB domain containing 16
			100042878		GOTERM_BP_FAT	GO:0008285	negative regulation of cell proliferation	18	1.37825	0.0748537	14173, 11688, 383901, 235320, 14462, 66141, 20737, 21809, 16988, 20557, 55948, 278180, 116701, 16994, 21815, 12390, 665928, 58208, 12575, 20317	706	224	13588	1.54659	1	0.715623	74.3127					667949	Gm8891	Mus musculus	predicted gene 8891
			100042890		GOTERM_BP_FAT	GO:0060541	respiratory system development	17	1.30168	0.000671176	16776, 17158, 14178, 14173, 16948, 78892, 56847, 21809, 17172, 15901, 116701, 18595, 21387, 114142, 100043368, 16772, 22762	706	124	13588	2.63863	0.785804	0.111773	1.16604					20259	Scin	Mus musculus	scinderin
			100043070		GOTERM_BP_FAT	GO:0009617	response to bacterium	17	1.30168	0.00752653	12475, 21897, 20737, 21946, 15162, 16803, 16523, 16365, 14013, 109032, 18805, 432867, 19074, 244332, 16176, 110759, 257632	706	157	13588	2.08401	1	0.374131	12.3642					100042878	Gm4086	Mus musculus	predicted gene 4086
			100043072		GOTERM_BP_FAT	GO:0048514	blood vessel morphogenesis	17	1.30168	0.0526306	12767, 14173, 20416, 11548, 21802, 21387, 15400, 54485, 11600, 14472, 16176, 13713, 22431, 239027, 20315, 71920, 22762	706	198	13588	1.65247	1	0.650601	61.1127					55932	GBP3	Mus musculus	guanylate binding protein 3
			100043077		GOTERM_BP_FAT	GO:0010817	regulation of hormone levels	16	1.22511	0.00258628	19894, 107221, 108115, 26358, 56847, 13982, 235033, 11576, 12904, 12919, 18552, 12401, 16181, 78925, 15216, 107585	706	128	13588	2.40581	0.997376	0.236731	4.42311					67983	4930408O21Rik	Mus musculus	RIKEN cDNA 4930408O21 gene
			100043095		GOTERM_BP_FAT	GO:0030323	respiratory tube development	15	1.14855	0.00210665	16776, 17158, 14178, 14173, 16948, 78892, 21809, 15901, 18595, 21387, 114142, 100043368, 18552, 16772, 22762	706	113	13588	2.55484	0.992092	0.235766	3.61703					194231	CNKSR1	Mus musculus	connector enhancer of kinase suppressor of Ras 1
			100043110		GOTERM_BP_FAT	GO:0002252	immune effector process	15	1.14855	0.00571557	15018, 50908, 216799, 12630, 16803, 110557, 19288, 16523, 15894, 22362, 12525, 240754, 50723, 257632, 16016, 13136	706	126	13588	2.29125	0.999998	0.337072	9.52836					667950	smc3	Mus musculus	predicted gene 8892; structural maintenace of chromosomes 3
			100043111		GOTERM_BP_FAT	GO:0001655	urogenital system development	15	1.14855	0.0194878	16776, 20563, 21923, 14462, 235320, 13982, 20724, 16372, 16371, 16523, 58198, 18552, 16001, 22431, 16000	706	146	13588	1.97738	1	0.490395	29.093					667950	Gm8892	Mus musculus	predicted gene 8892; structural maintenace of chromosomes 3
			100043120		GOTERM_BP_FAT	GO:0033043	regulation of organelle organization	15	1.14855	0.0292726	59126, 666300, 13982, 20259, 16988, 56226, 16994, 21802, 56742, 13829, 13717, 17318, 93675, 71920, 242553	706	154	13588	1.87466	1	0.569054	40.4889					19332	RAB20	Mus musculus	RAB20, member RAS oncogene family
			100043162		GOTERM_BP_FAT	GO:0007409	axonogenesis	15	1.14855	0.0441213	107751, 20563, 12767, 20562, 15394, 238057, 16871, 26565, 14587, 386750, 171171, 14472, 58208, 20315, 117606	706	163	13588	1.77115	1	0.613295	54.5379					19331	RAB19	Mus musculus	RAB19, member RAS oncogene family
			100043236		GOTERM_BP_FAT	GO:0048812	neuron projection morphogenesis	15	1.14855	0.0738784	107751, 20563, 12767, 20562, 15394, 238057, 16871, 26565, 14587, 386750, 171171, 14472, 58208, 20315, 117606	706	176	13588	1.64032	1	0.71582	73.8356					74041	4632434I11Rik	Mus musculus	RIKEN cDNA 4632434I11 gene
			100043291		GOTERM_BP_FAT	GO:0009719	response to endogenous stimulus	15	1.14855	0.0975125	11839, 12842, 20512, 13982, 21809, 20717, 20716, 11548, 20715, 16816, 100043368, 13198, 628900, 94180, 546546, 11625	706	184	13588	1.569	1	0.768351	83.3434					67985	Ssxb12	Mus musculus	predicted gene 14459; similar to Ssxb3 protein; synovial sarcoma, X member B, breakpoint 1; synovial sarcoma, X member B, breakpoint 2; synovial sarcoma, X member B, breakpoint 3; synovial sarcoma, X member B, breakpoint 11; predicted gene 6797; synovial sarcoma, X member B, breakpoint 12; synovial sarcoma, X member B, breakpoint 6; similar to synovial sarcoma, X member B, breakpoint 10; synovial…
			100043309		GOTERM_BP_FAT	GO:0030324	lung development	14	1.07198	0.0048816	16776, 17158, 14178, 14173, 16948, 78892, 21809, 15901, 18595, 21387, 114142, 100043368, 16772, 22762	706	111	13588	2.42748	0.999987	0.312269	8.19352					67985	Ssxb11	Mus musculus	predicted gene 14459; similar to Ssxb3 protein; synovial sarcoma, X member B, breakpoint 1; synovial sarcoma, X member B, breakpoint 2; synovial sarcoma, X member B, breakpoint 3; synovial sarcoma, X member B, breakpoint 11; predicted gene 6797; synovial sarcoma, X member B, breakpoint 12; synovial sarcoma, X member B, breakpoint 6; similar to synovial sarcoma, X member B, breakpoint 10; synovial…
			100043314		GOTERM_BP_FAT	GO:0046394	carboxylic acid biosynthetic process	14	1.07198	0.0315613	11684, 20512, 11689, 11688, 13615, 12642, 18805, 12035, 245532, 19215, 19223, 19125, 56189, 268756	706	141	13588	1.911	1	0.592442	42.8931					67985	Ssxb1	Mus musculus	predicted gene 14459; similar to Ssxb3 protein; synovial sarcoma, X member B, breakpoint 1; synovial sarcoma, X member B, breakpoint 2; synovial sarcoma, X member B, breakpoint 3; synovial sarcoma, X member B, breakpoint 11; predicted gene 6797; synovial sarcoma, X member B, breakpoint 12; synovial sarcoma, X member B, breakpoint 6; similar to synovial sarcoma, X member B, breakpoint 10; synovial…
			100043327		GOTERM_BP_FAT	GO:0016053	organic acid biosynthetic process	14	1.07198	0.0315613	11684, 20512, 11689, 11688, 13615, 12642, 18805, 12035, 245532, 19215, 19223, 19125, 56189, 268756	706	141	13588	1.911	1	0.592442	42.8931					67985	LOC632959	Mus musculus	predicted gene 14459; similar to Ssxb3 protein; synovial sarcoma, X member B, breakpoint 1; synovial sarcoma, X member B, breakpoint 2; synovial sarcoma, X member B, breakpoint 3; synovial sarcoma, X member B, breakpoint 11; predicted gene 6797; synovial sarcoma, X member B, breakpoint 12; synovial sarcoma, X member B, breakpoint 6; similar to synovial sarcoma, X member B, breakpoint 10; synovial…
			100043359		GOTERM_BP_FAT	GO:0051249	regulation of lymphocyte activation	14	1.07198	0.0365492	100043314, 20737, 16988, 278180, 16408, 246779, 12520, 379043, 50930, 12507, 50723, 22637, 12575, 93675	706	144	13588	1.87118	1	0.601017	47.819					67985	LOC100044599	Mus musculus	predicted gene 14459; similar to Ssxb3 protein; synovial sarcoma, X member B, breakpoint 1; synovial sarcoma, X member B, breakpoint 2; synovial sarcoma, X member B, breakpoint 3; synovial sarcoma, X member B, breakpoint 11; predicted gene 6797; synovial sarcoma, X member B, breakpoint 12; synovial sarcoma, X member B, breakpoint 6; similar to synovial sarcoma, X member B, breakpoint 10; synovial…
			100043361		GOTERM_BP_FAT	GO:0002694	regulation of leukocyte activation	14	1.07198	0.0571922	100043314, 20737, 16988, 278180, 16408, 246779, 12520, 379043, 50930, 12507, 50723, 22637, 12575, 93675	706	154	13588	1.74968	1	0.663781	64.2572					67985	Ssxb6	Mus musculus	predicted gene 14459; similar to Ssxb3 protein; synovial sarcoma, X member B, breakpoint 1; synovial sarcoma, X member B, breakpoint 2; synovial sarcoma, X member B, breakpoint 3; synovial sarcoma, X member B, breakpoint 11; predicted gene 6797; synovial sarcoma, X member B, breakpoint 12; synovial sarcoma, X member B, breakpoint 6; similar to synovial sarcoma, X member B, breakpoint 10; synovial…
			100043368		GOTERM_BP_FAT	GO:0050865	regulation of cell activation	14	1.07198	0.062109	100043314, 20737, 16988, 278180, 16408, 246779, 12520, 379043, 50930, 12507, 50723, 22637, 12575, 93675	706	156	13588	1.72725	1	0.67761	67.3773					67985	Ssxb7	Mus musculus	predicted gene 14459; similar to Ssxb3 protein; synovial sarcoma, X member B, breakpoint 1; synovial sarcoma, X member B, breakpoint 2; synovial sarcoma, X member B, breakpoint 3; synovial sarcoma, X member B, breakpoint 11; predicted gene 6797; synovial sarcoma, X member B, breakpoint 12; synovial sarcoma, X member B, breakpoint 6; similar to synovial sarcoma, X member B, breakpoint 10; synovial…
			100043377		GOTERM_BP_FAT	GO:0042445	hormone metabolic process	13	0.995406	0.00230345	26358, 108115, 56847, 13982, 235033, 12904, 11576, 12919, 12401, 18552, 78925, 15216, 107585	706	90	13588	2.78004	0.994971	0.222775	3.94856					67985	Gm6797	Mus musculus	predicted gene 14459; similar to Ssxb3 protein; synovial sarcoma, X member B, breakpoint 1; synovial sarcoma, X member B, breakpoint 2; synovial sarcoma, X member B, breakpoint 3; synovial sarcoma, X member B, breakpoint 11; predicted gene 6797; synovial sarcoma, X member B, breakpoint 12; synovial sarcoma, X member B, breakpoint 6; similar to synovial sarcoma, X member B, breakpoint 10; synovial…
			100043450		GOTERM_BP_FAT	GO:0008361	regulation of cell size	13	0.995406	0.0100886	11684, 383901, 13982, 21809, 11548, 55948, 22362, 11941, 216859, 15451, 12520, 56742, 665928, 18591, 11625	706	108	13588	2.3167	1	0.410738	16.2334					67985	Ssxb9	Mus musculus	predicted gene 14459; similar to Ssxb3 protein; synovial sarcoma, X member B, breakpoint 1; synovial sarcoma, X member B, breakpoint 2; synovial sarcoma, X member B, breakpoint 3; synovial sarcoma, X member B, breakpoint 11; predicted gene 6797; synovial sarcoma, X member B, breakpoint 12; synovial sarcoma, X member B, breakpoint 6; similar to synovial sarcoma, X member B, breakpoint 10; synovial…
			100043542		GOTERM_BP_FAT	GO:0042110	T cell activation	13	0.995406	0.0171452	12767, 13653, 74734, 20737, 19374, 14025, 19260, 16408, 12525, 58208, 50723, 22637, 20315	706	116	13588	2.15693	1	0.483919	26.0746					67985	Ssxb2	Mus musculus	predicted gene 14459; similar to Ssxb3 protein; synovial sarcoma, X member B, breakpoint 1; synovial sarcoma, X member B, breakpoint 2; synovial sarcoma, X member B, breakpoint 3; synovial sarcoma, X member B, breakpoint 11; predicted gene 6797; synovial sarcoma, X member B, breakpoint 12; synovial sarcoma, X member B, breakpoint 6; similar to synovial sarcoma, X member B, breakpoint 10; synovial…
			100043571		GOTERM_BP_FAT	GO:0001525	angiogenesis	13	0.995406	0.0435743	12767, 14173, 20416, 21802, 21387, 54485, 14472, 11600, 16176, 13713, 239027, 20315, 71920	706	133	13588	1.88123	1	0.615412	54.0814					67985	Ssxb3	Mus musculus	predicted gene 14459; similar to Ssxb3 protein; synovial sarcoma, X member B, breakpoint 1; synovial sarcoma, X member B, breakpoint 2; synovial sarcoma, X member B, breakpoint 3; synovial sarcoma, X member B, breakpoint 11; predicted gene 6797; synovial sarcoma, X member B, breakpoint 12; synovial sarcoma, X member B, breakpoint 6; similar to synovial sarcoma, X member B, breakpoint 10; synovial…
			100043592		GOTERM_BP_FAT	GO:0050778	positive regulation of immune response	13	0.995406	0.0501945	15018, 50908, 239743, 16803, 12630, 110557, 19260, 240754, 379043, 22637, 257632, 16016, 93675, 13136	706	136	13588	1.83974	1	0.648629	59.3283					67985	Gm14459	Mus musculus	predicted gene 14459; similar to Ssxb3 protein; synovial sarcoma, X member B, breakpoint 1; synovial sarcoma, X member B, breakpoint 2; synovial sarcoma, X member B, breakpoint 3; synovial sarcoma, X member B, breakpoint 11; predicted gene 6797; synovial sarcoma, X member B, breakpoint 12; synovial sarcoma, X member B, breakpoint 6; similar to synovial sarcoma, X member B, breakpoint 10; synovial…
			100043593		GOTERM_BP_FAT	GO:0002521	leukocyte differentiation	13	0.995406	0.0654187	75766, 13653, 16590, 74734, 20737, 19374, 14025, 19260, 21943, 12525, 58208, 22637, 246746	706	142	13588	1.762	1	0.686121	69.331					271970	ARSJ	Mus musculus	arylsulfatase J
			100043609		GOTERM_BP_FAT	GO:0043062	extracellular structure organization	13	0.995406	0.0866639	64074, 12825, 21923, 16948, 78892, 20724, 18595, 11941, 18034, 12406, 13717, 12587, 23876	706	149	13588	1.67922	1	0.745567	79.4769					667598	Ppih	Mus musculus	similar to peptidyl prolyl isomerase H; predicted gene 7879; predicted gene 9088; predicted gene 8719; predicted gene 11585; similar to Peptidyl-prolyl cis-trans isomerase H (PPIase H) (Rotamase H); peptidyl prolyl isomerase H
			100043650		GOTERM_BP_FAT	GO:0022612	gland morphogenesis	12	0.918836	0.00397723	16776, 11839, 14178, 20292, 21923, 16001, 13982, 238057, 20724, 18591, 16772, 16000	706	84	13588	2.74949	0.999893	0.306385	6.72502					667598	Gm11585	Mus musculus	similar to peptidyl prolyl isomerase H; predicted gene 7879; predicted gene 9088; predicted gene 8719; predicted gene 11585; similar to Peptidyl-prolyl cis-trans isomerase H (PPIase H) (Rotamase H); peptidyl prolyl isomerase H
			100043751		GOTERM_BP_FAT	GO:0007411	axon guidance	12	0.918836	0.0125175	107751, 12767, 20563, 20562, 14472, 15394, 238057, 16871, 26565, 14587, 117606, 20315	706	98	13588	2.35671	1	0.445662	19.7524					667598	LOC433064	Mus musculus	similar to peptidyl prolyl isomerase H; predicted gene 7879; predicted gene 9088; predicted gene 8719; predicted gene 11585; similar to Peptidyl-prolyl cis-trans isomerase H (PPIase H) (Rotamase H); peptidyl prolyl isomerase H
			100043760		GOTERM_BP_FAT	GO:0045087	innate immune response	12	0.918836	0.0228483	72512, 109032, 50908, 246779, 71586, 21897, 16182, 12630, 257632, 16803, 81897, 13136	706	107	13588	2.15848	1	0.516473	33.2207					667598	Gm9088	Mus musculus	similar to peptidyl prolyl isomerase H; predicted gene 7879; predicted gene 9088; predicted gene 8719; predicted gene 11585; similar to Peptidyl-prolyl cis-trans isomerase H (PPIase H) (Rotamase H); peptidyl prolyl isomerase H
			100043767		GOTERM_BP_FAT	GO:0007156	homophilic cell adhesion	12	0.918836	0.0404386	13512, 12560, 18530, 93880, 270120, 279653, 93876, 93877, 93878, 13505, 68764, 93886	706	117	13588	1.974	1	0.612233	51.3791					667598	Gm7879	Mus musculus	similar to peptidyl prolyl isomerase H; predicted gene 7879; predicted gene 9088; predicted gene 8719; predicted gene 11585; similar to Peptidyl-prolyl cis-trans isomerase H (PPIase H) (Rotamase H); peptidyl prolyl isomerase H
			100043820		GOTERM_BP_FAT	GO:0030855	epithelial cell differentiation	12	0.918836	0.0546257	14173, 383901, 238057, 13982, 55948, 15901, 71461, 14027, 665928, 13661, 57265, 22431, 15218, 16772	706	123	13588	1.8777	1	0.658475	62.5188					667598	LOC629952	Mus musculus	similar to peptidyl prolyl isomerase H; predicted gene 7879; predicted gene 9088; predicted gene 8719; predicted gene 11585; similar to Peptidyl-prolyl cis-trans isomerase H (PPIase H) (Rotamase H); peptidyl prolyl isomerase H
			100043895		GOTERM_BP_FAT	GO:0001763	morphogenesis of a branching structure	12	0.918836	0.0600108	16776, 11839, 12767, 14178, 14472, 20292, 13982, 238057, 18591, 20315, 16772, 16000	706	125	13588	1.84766	1	0.676069	66.0786					667598	Gm8719	Mus musculus	similar to peptidyl prolyl isomerase H; predicted gene 7879; predicted gene 9088; predicted gene 8719; predicted gene 11585; similar to Peptidyl-prolyl cis-trans isomerase H (PPIase H) (Rotamase H); peptidyl prolyl isomerase H
			100702		GOTERM_BP_FAT	GO:0051050	positive regulation of transport	12	0.918836	0.0815489	16994, 11941, 68566, 21809, 216799, 50930, 16988, 257632, 19288, 16016, 11625, 16429	706	132	13588	1.74968	1	0.735015	77.3738					259097	Olfr558	Mus musculus	olfactory receptor 558
			101214		GOTERM_BP_FAT	GO:0002526	acute inflammatory response	11	0.842266	0.00891943	93671, 50908, 16176, 16175, 18489, 12630, 16803, 16016, 20716, 11625, 13136	706	81	13588	2.61372	1	0.394385	14.4882					195349	Btnl7	Mus musculus	butyrophilin-like 7
			101320		GOTERM_BP_FAT	GO:0002460	adaptive immune response based on somatic recombination of immune receptors built from immunoglobulin superfamily domains	11	0.842266	0.0114199	50908, 239743, 12525, 18034, 16068, 12630, 50723, 257632, 16016, 15894, 13136	706	84	13588	2.52037	1	0.429271	18.1798					15394	hoxa1	Mus musculus	homeo box A1
			102075		GOTERM_BP_FAT	GO:0002250	adaptive immune response	11	0.842266	0.0114199	50908, 239743, 12525, 18034, 16068, 12630, 50723, 257632, 16016, 15894, 13136	706	84	13588	2.52037	1	0.429271	18.1798					100040763	Gm2954	Mus musculus	predicted gene 2954
			102278		GOTERM_BP_FAT	GO:0030879	mammary gland development	11	0.842266	0.0133598	21802, 11839, 11941, 20292, 14173, 15405, 16001, 21809, 13982, 16000, 21943	706	86	13588	2.46176	1	0.441445	20.9397					60345	NRIP2	Mus musculus	nuclear receptor interacting protein 2
			103140		GOTERM_BP_FAT	GO:0010740	positive regulation of protein kinase cascade	11	0.842266	0.0155368	18715, 16994, 20410, 219103, 16176, 245527, 18413, 16001, 16988, 257632, 21943	706	88	13588	2.40581	1	0.46766	23.9325					13393	DLX3	Mus musculus	distal-less homeobox 3
			103712		GOTERM_BP_FAT	GO:0007281	germ cell development	11	0.842266	0.036538	239083, 57749, 12767, 12531, 235320, 16590, 56739, 22431, 20315, 54137, 26972	706	101	13588	2.09615	1	0.604867	47.8084					381484	LOC100045212	Mus musculus	predicted gene 5150; similar to SIRP beta 1 like 1 protein
			104086		GOTERM_BP_FAT	GO:0030198	extracellular matrix organization	11	0.842266	0.036538	18595, 64074, 18034, 12406, 12825, 78892, 16948, 20724, 13717, 12587, 23876	706	101	13588	2.09615	1	0.604867	47.8084					381484	Gm5150	Mus musculus	predicted gene 5150; similar to SIRP beta 1 like 1 protein
			104110		GOTERM_BP_FAT	GO:0001819	positive regulation of cytokine production	10	0.765697	0.00445173	12475, 15018, 100043314, 16176, 16175, 14462, 216799, 379043, 257632, 16803, 110557	706	62	13588	3.10427	0.999964	0.306287	7.49823					381785	Gm1070	Mus musculus	predicted gene 1070
			104252		GOTERM_BP_FAT	GO:0050670	regulation of lymphocyte proliferation	10	0.765697	0.0224028	16408, 246779, 12520, 20737, 16988, 22637, 50723, 93675, 12575, 278180	706	80	13588	2.40581	1	0.514323	32.6868					243897	GGN	Mus musculus	gametogenetin
			104582		GOTERM_BP_FAT	GO:0032944	regulation of mononuclear cell proliferation	10	0.765697	0.0224028	16408, 246779, 12520, 20737, 16988, 22637, 50723, 93675, 12575, 278180	706	80	13588	2.40581	1	0.514323	32.6868					626578	Gbp8	Mus musculus	predicted gene, EG634650; guanylate-binding protein 10; RIKEN cDNA 5830443L24 gene
			104601		GOTERM_BP_FAT	GO:0070663	regulation of leukocyte proliferation	10	0.765697	0.025862	16408, 246779, 12520, 20737, 16988, 22637, 50723, 93675, 12575, 278180	706	82	13588	2.34713	1	0.542036	36.7287					626578	Gbp10	Mus musculus	predicted gene, EG634650; guanylate-binding protein 10; RIKEN cDNA 5830443L24 gene
			104681		GOTERM_BP_FAT	GO:0002253	activation of immune response	10	0.765697	0.0338819	50908, 239743, 240754, 12630, 22637, 257632, 16016, 93675, 19260, 13136	706	86	13588	2.23796	1	0.597184	45.237					626578	EG634650	Mus musculus	predicted gene, EG634650; guanylate-binding protein 10; RIKEN cDNA 5830443L24 gene
			106393		GOTERM_BP_FAT	GO:0019882	antigen processing and presentation	10	0.765697	0.0361278	15018, 667281, 14961, 379043, 15216, 666098, 15002, 110557, 19124, 15000, 15894	706	87	13588	2.21224	1	0.604657	47.4189					218121	MBOAT1	Mus musculus	membrane bound O-acyltransferase domain containing 1
			106407		GOTERM_BP_FAT	GO:0007126	meiosis	10	0.765697	0.0384736	239083, 667950, 57749, 209091, 17427, 76915, 12531, 100039474, 56739, 26972	706	88	13588	2.1871	1	0.608559	49.6102					381287	LOC100041746	Mus musculus	RIKEN cDNA A530032D15Rik gene; similar to RIKEN cDNA C130026I21 gene
			106766		GOTERM_BP_FAT	GO:0051327	M phase of meiotic cell cycle	10	0.765697	0.0384736	239083, 667950, 57749, 209091, 17427, 76915, 12531, 100039474, 56739, 26972	706	88	13588	2.1871	1	0.608559	49.6102					381287	A530032D15Rik	Mus musculus	RIKEN cDNA A530032D15Rik gene; similar to RIKEN cDNA C130026I21 gene
			106877		GOTERM_BP_FAT	GO:0051321	meiotic cell cycle	10	0.765697	0.0434714	239083, 667950, 57749, 209091, 17427, 76915, 12531, 100039474, 56739, 26972	706	90	13588	2.1385	1	0.617974	53.995					64580	NDST4	Mus musculus	similar to N-deacetylase/N-sulfotransferase 4; N-deacetylase/N-sulfotransferase (heparin glucosaminyl) 4
			107221		GOTERM_BP_FAT	GO:0050954	sensory perception of mechanical stimulus	10	0.765697	0.048887	107751, 18994, 11941, 171209, 20512, 83762, 224796, 56226, 54722, 16470	706	92	13588	2.09201	1	0.641943	58.3391					64580	LOC100047238	Mus musculus	similar to N-deacetylase/N-sulfotransferase 4; N-deacetylase/N-sulfotransferase (heparin glucosaminyl) 4
			107350		GOTERM_BP_FAT	GO:0030334	regulation of cell migration	10	0.765697	0.048887	16776, 54485, 12767, 100043368, 13616, 20130, 18591, 257632, 20315, 16772	706	92	13588	2.09201	1	0.641943	58.3391					245522	Zc4h2	Mus musculus	zinc finger, C4H2 domain containing
			107581		GOTERM_BP_FAT	GO:0048754	branching morphogenesis of a tube	10	0.765697	0.0517547	16776, 11839, 12767, 14472, 20292, 13982, 238057, 20315, 16772, 16000	706	93	13588	2.06951	1	0.647393	60.4798					628900	Serpina3h	Mus musculus	predicted gene 6930; serine (or cysteine) peptidase inhibitor, clade A, member 3H
			107585		GOTERM_BP_FAT	GO:0030155	regulation of cell adhesion	10	0.765697	0.0547305	16408, 16776, 140709, 14115, 12842, 11684, 64074, 20737, 16772, 15894	706	94	13588	2.0475	1	0.653131	62.5913					628900	Serpina3i	Mus musculus	predicted gene 6930; serine (or cysteine) peptidase inhibitor, clade A, member 3H
			107587		GOTERM_BP_FAT	GO:0006323	DNA packaging	10	0.765697	0.0786539	319181, 319180, 15077, 665622, 360198, 319191, 326619, 68024, 69386, 78303, 319151, 241732, 319161, 319188, 319164, 224116, 319183, 319166	706	101	13588	1.90559	1	0.724097	76.095					381284	E030010N08Rik	Mus musculus	RIKEN cDNA E030010N08 gene
			107751		GOTERM_BP_FAT	GO:0042035	regulation of cytokine biosynthetic process	9	0.689127	0.0171492	110751, 16994, 16176, 21897, 14462, 20737, 50723, 81897, 93675	706	64	13588	2.70653	1	0.478372	26.0799					245527	EDA2R	Mus musculus	ectodysplasin A2 isoform receptor
			107765		GOTERM_BP_FAT	GO:0051259	protein oligomerization	9	0.689127	0.0324263	12409, 14778, 68339, 26434, 12390, 16001, 224116, 257632, 21943	706	72	13588	2.40581	1	0.598065	43.7776					671215	Gm9522	Mus musculus	predicted gene 9522
			107815		GOTERM_BP_FAT	GO:0006334	nucleosome assembly	9	0.689127	0.0348312	319181, 319180, 15077, 665622, 360198, 319191, 326619, 68024, 69386, 78303, 319151, 241732, 319161, 319188, 319164, 319183, 319166	706	73	13588	2.37285	1	0.603302	46.1694					626573	Gm6686	Mus musculus	mitochondrial ribosomal protein S21; predicted gene 6686; predicted gene 6181
			108071		GOTERM_BP_FAT	GO:0031497	chromatin assembly	9	0.689127	0.0399967	319181, 319180, 15077, 665622, 360198, 319191, 326619, 68024, 69386, 78303, 319151, 241732, 319161, 319188, 319164, 319183, 319166	706	75	13588	2.30958	1	0.611805	50.9865					626573	MRPS21	Mus musculus	mitochondrial ribosomal protein S21; predicted gene 6686; predicted gene 6181
			108089		GOTERM_BP_FAT	GO:0065004	protein-DNA complex assembly	9	0.689127	0.042761	319181, 319180, 15077, 665622, 360198, 319191, 326619, 68024, 69386, 78303, 319151, 241732, 319161, 319188, 319164, 319183, 319166	706	76	13588	2.27919	1	0.618784	53.3944					626573	Gm6181	Mus musculus	mitochondrial ribosomal protein S21; predicted gene 6686; predicted gene 6181
			108115		GOTERM_BP_FAT	GO:0030217	T cell differentiation	9	0.689127	0.042761	12525, 13653, 74734, 20737, 58208, 22637, 19374, 14025, 19260	706	76	13588	2.27919	1	0.618784	53.3944					668283	Gm9085	Mus musculus	predicted gene 9085
			108670		GOTERM_BP_FAT	GO:0034728	nucleosome organization	9	0.689127	0.042761	319181, 319180, 15077, 665622, 360198, 319191, 326619, 68024, 69386, 78303, 319151, 241732, 319161, 319188, 319164, 319183, 319166	706	76	13588	2.27919	1	0.618784	53.3944					20401	LOC677640	Mus musculus	similar to SH3-domain binding protein 1; SH3-domain binding protein 1; similar to SH3 domain-binding protein 1 (3BP-1)
			108995		GOTERM_BP_FAT	GO:0051781	positive regulation of cell division	8	0.612557	0.00219348	21802, 14178, 16176, 14173, 16175, 16002, 21809, 18591	706	36	13588	4.27699	0.993524	0.232979	3.76344					20401	LOC100048756	Mus musculus	similar to SH3-domain binding protein 1; SH3-domain binding protein 1; similar to SH3 domain-binding protein 1 (3BP-1)
			109032		GOTERM_BP_FAT	GO:0051302	regulation of cell division	8	0.612557	0.00409369	21802, 14178, 16176, 14173, 16175, 16002, 21809, 18591	706	40	13588	3.84929	0.999918	0.303779	6.91536					20401	SH3BP1	Mus musculus	similar to SH3-domain binding protein 1; SH3-domain binding protein 1; similar to SH3 domain-binding protein 1 (3BP-1)
			109050		GOTERM_BP_FAT	GO:0002237	response to molecule of bacterial origin	8	0.612557	0.0126248	16365, 12475, 16176, 110759, 21897, 257632, 16803, 16523	706	49	13588	3.14228	1	0.441873	19.9046					668693	Gm9304	Mus musculus	predicted gene 9304
			109264		GOTERM_BP_FAT	GO:0034754	cellular hormone metabolic process	8	0.612557	0.0172136	26358, 12401, 13982, 56847, 78925, 235033, 12904, 11576	706	52	13588	2.96099	1	0.474145	26.1644					664946	Gm7417	Mus musculus	predicted gene 7417
			109332		GOTERM_BP_FAT	GO:0009581	detection of external stimulus	8	0.612557	0.0349279	107751, 11941, 171209, 14913, 18587, 21897, 22157, 257632	706	60	13588	2.56619	1	0.600193	46.2636					20276	SCNN1A	Mus musculus	sodium channel, nonvoltage-gated 1 alpha
			109648		GOTERM_BP_FAT	GO:0050678	regulation of epithelial cell proliferation	8	0.612557	0.0438765	21802, 76365, 114142, 14178, 14173, 20724, 20317, 71920	706	63	13588	2.44399	1	0.61459	54.3341					67573	Loxl4	Mus musculus	lysyl oxidase-like 4
			110082		GOTERM_BP_FAT	GO:0009310	amine catabolic process	8	0.612557	0.0505937	70789, 71562, 12035, 71761, 192166, 19125, 56189, 107585	706	65	13588	2.36879	1	0.648378	59.6259					66443	TNFAIP8L1	Mus musculus	tumor necrosis factor, alpha-induced protein 8-like 1
			110454		GOTERM_BP_FAT	GO:0001764	neuron migration	8	0.612557	0.0700966	107751, 22160, 12767, 654309, 74762, 14587, 20315, 17172	706	70	13588	2.1996	1	0.701388	71.905					668275	Gm4335	Mus musculus	predicted gene 4691; predicted gene 6944; predicted gene 10290; predicted gene 10566; predicted gene 10291; predicted gene 3200; predicted gene 12070; predicted gene 7286; predicted gene 6946; predicted gene 8825; predicted gene 9081; glyceraldehyde-3-phosphate dehydrogenase; predicted gene 10359; predicted gene 10358; predicted gene 7784; predicted gene 12416; predicted gene 14148; predicted gen…
			110557		GOTERM_BP_FAT	GO:0002449	lymphocyte mediated immunity	8	0.612557	0.0986623	50908, 12525, 12630, 50723, 257632, 16016, 15894, 13136	706	76	13588	2.02594	1	0.768353	83.7103					668275	LOC100044861	Mus musculus	predicted gene 4691; predicted gene 6944; predicted gene 10290; predicted gene 10566; predicted gene 10291; predicted gene 3200; predicted gene 12070; predicted gene 7286; predicted gene 6946; predicted gene 8825; predicted gene 9081; glyceraldehyde-3-phosphate dehydrogenase; predicted gene 10359; predicted gene 10358; predicted gene 7784; predicted gene 12416; predicted gene 14148; predicted gen…
			110751		GOTERM_BP_FAT	GO:0006953	acute-phase response	7	0.535988	0.0038915	93671, 16176, 16175, 18489, 16803, 20716, 11625	706	30	13588	4.49084	0.99987	0.311232	6.58466					668275	LOC100048329	Mus musculus	predicted gene 4691; predicted gene 6944; predicted gene 10290; predicted gene 10566; predicted gene 10291; predicted gene 3200; predicted gene 12070; predicted gene 7286; predicted gene 6946; predicted gene 8825; predicted gene 9081; glyceraldehyde-3-phosphate dehydrogenase; predicted gene 10359; predicted gene 10358; predicted gene 7784; predicted gene 12416; predicted gene 14148; predicted gen…
			110759		GOTERM_BP_FAT	GO:0006690	icosanoid metabolic process	7	0.535988	0.00739388	56448, 11684, 11689, 11688, 19215, 19223, 13615	706	34	13588	3.96251	1	0.376939	12.1594					668275	Gm6283	Mus musculus	predicted gene 4691; predicted gene 6944; predicted gene 10290; predicted gene 10566; predicted gene 10291; predicted gene 3200; predicted gene 12070; predicted gene 7286; predicted gene 6946; predicted gene 8825; predicted gene 9081; glyceraldehyde-3-phosphate dehydrogenase; predicted gene 10359; predicted gene 10358; predicted gene 7784; predicted gene 12416; predicted gene 14148; predicted gen…
			110763		GOTERM_BP_FAT	GO:0033559	unsaturated fatty acid metabolic process	7	0.535988	0.0098108	56448, 11684, 11689, 11688, 19215, 19223, 13615	706	36	13588	3.74237	1	0.416515	15.8218					668275	Gm12537	Mus musculus	predicted gene 4691; predicted gene 6944; predicted gene 10290; predicted gene 10566; predicted gene 10291; predicted gene 3200; predicted gene 12070; predicted gene 7286; predicted gene 6946; predicted gene 8825; predicted gene 9081; glyceraldehyde-3-phosphate dehydrogenase; predicted gene 10359; predicted gene 10358; predicted gene 7784; predicted gene 12416; predicted gene 14148; predicted gen…
			110876		GOTERM_BP_FAT	GO:0032496	response to lipopolysaccharide	7	0.535988	0.0127424	16365, 12475, 16176, 110759, 257632, 16803, 16523	706	38	13588	3.5454	1	0.438472	20.0711					668275	LOC384595	Mus musculus	predicted gene 4691; predicted gene 6944; predicted gene 10290; predicted gene 10566; predicted gene 10291; predicted gene 3200; predicted gene 12070; predicted gene 7286; predicted gene 6946; predicted gene 8825; predicted gene 9081; glyceraldehyde-3-phosphate dehydrogenase; predicted gene 10359; predicted gene 10358; predicted gene 7784; predicted gene 12416; predicted gene 14148; predicted gen…
			110958		GOTERM_BP_FAT	GO:0009612	response to mechanical stimulus	7	0.535988	0.014417	16994, 114142, 12842, 11941, 171209, 20512, 16988	706	39	13588	3.45449	1	0.448515	22.4067					668275	Gm10327	Mus musculus	predicted gene 4691; predicted gene 6944; predicted gene 10290; predicted gene 10566; predicted gene 10291; predicted gene 3200; predicted gene 12070; predicted gene 7286; predicted gene 6946; predicted gene 8825; predicted gene 9081; glyceraldehyde-3-phosphate dehydrogenase; predicted gene 10359; predicted gene 10358; predicted gene 7784; predicted gene 12416; predicted gene 14148; predicted gen…
			111975		GOTERM_BP_FAT	GO:0035272	exocrine system development	7	0.535988	0.0182134	16776, 14178, 16002, 16001, 18591, 16772, 16000	706	41	13588	3.28598	1	0.482705	27.4656					668275	Gm7286	Mus musculus	predicted gene 4691; predicted gene 6944; predicted gene 10290; predicted gene 10566; predicted gene 10291; predicted gene 3200; predicted gene 12070; predicted gene 7286; predicted gene 6946; predicted gene 8825; predicted gene 9081; glyceraldehyde-3-phosphate dehydrogenase; predicted gene 10359; predicted gene 10358; predicted gene 7784; predicted gene 12416; predicted gene 14148; predicted gen…
			114142		GOTERM_BP_FAT	GO:0009063	cellular amino acid catabolic process	7	0.535988	0.0597709	70789, 71562, 12035, 71761, 192166, 19125, 56189	706	54	13588	2.49491	1	0.677469	65.927					668275	LOC677637	Mus musculus	predicted gene 4691; predicted gene 6944; predicted gene 10290; predicted gene 10566; predicted gene 10291; predicted gene 3200; predicted gene 12070; predicted gene 7286; predicted gene 6946; predicted gene 8825; predicted gene 9081; glyceraldehyde-3-phosphate dehydrogenase; predicted gene 10359; predicted gene 10358; predicted gene 7784; predicted gene 12416; predicted gene 14148; predicted gen…
			114304		GOTERM_BP_FAT	GO:0001934	positive regulation of protein amino acid phosphorylation	7	0.535988	0.0690034	100043368, 12520, 14173, 18413, 21809, 257632, 16429	706	56	13588	2.40581	1	0.698127	71.3224					668275	LOC100048117	Mus musculus	predicted gene 4691; predicted gene 6944; predicted gene 10290; predicted gene 10566; predicted gene 10291; predicted gene 3200; predicted gene 12070; predicted gene 7286; predicted gene 6946; predicted gene 8825; predicted gene 9081; glyceraldehyde-3-phosphate dehydrogenase; predicted gene 10359; predicted gene 10358; predicted gene 7784; predicted gene 12416; predicted gene 14148; predicted gen…
			11438		GOTERM_BP_FAT	GO:0031589	cell-substrate adhesion	7	0.535988	0.073912	16420, 665032, 20410, 11856, 208777, 665029, 12587, 666642, 622707, 16399	706	57	13588	2.3636	1	0.713442	73.8522					668275	LOC677235	Mus musculus	predicted gene 4691; predicted gene 6944; predicted gene 10290; predicted gene 10566; predicted gene 10291; predicted gene 3200; predicted gene 12070; predicted gene 7286; predicted gene 6946; predicted gene 8825; predicted gene 9081; glyceraldehyde-3-phosphate dehydrogenase; predicted gene 10359; predicted gene 10358; predicted gene 7784; predicted gene 12416; predicted gene 14148; predicted gen…
			114602		GOTERM_BP_FAT	GO:0043406	positive regulation of MAP kinase activity	7	0.535988	0.0843102	21802, 12520, 16590, 21809, 20416, 224116, 71920	706	59	13588	2.28348	1	0.737804	78.5331					668275	Gm10284	Mus musculus	predicted gene 4691; predicted gene 6944; predicted gene 10290; predicted gene 10566; predicted gene 10291; predicted gene 3200; predicted gene 12070; predicted gene 7286; predicted gene 6946; predicted gene 8825; predicted gene 9081; glyceraldehyde-3-phosphate dehydrogenase; predicted gene 10359; predicted gene 10358; predicted gene 7784; predicted gene 12416; predicted gene 14148; predicted gen…
			114606		GOTERM_BP_FAT	GO:0042129	regulation of T cell proliferation	7	0.535988	0.0843102	16408, 246779, 20737, 22637, 50723, 93675, 278180	706	59	13588	2.28348	1	0.737804	78.5331					668275	Gm2574	Mus musculus	predicted gene 4691; predicted gene 6944; predicted gene 10290; predicted gene 10566; predicted gene 10291; predicted gene 3200; predicted gene 12070; predicted gene 7286; predicted gene 6946; predicted gene 8825; predicted gene 9081; glyceraldehyde-3-phosphate dehydrogenase; predicted gene 10359; predicted gene 10358; predicted gene 7784; predicted gene 12416; predicted gene 14148; predicted gen…
			114607		GOTERM_BP_FAT	GO:0042327	positive regulation of phosphorylation	7	0.535988	0.0897971	100043368, 12520, 14173, 18413, 21809, 257632, 16429	706	60	13588	2.24542	1	0.753933	80.6727					668275	LOC100046806	Mus musculus	predicted gene 4691; predicted gene 6944; predicted gene 10290; predicted gene 10566; predicted gene 10291; predicted gene 3200; predicted gene 12070; predicted gene 7286; predicted gene 6946; predicted gene 8825; predicted gene 9081; glyceraldehyde-3-phosphate dehydrogenase; predicted gene 10359; predicted gene 10358; predicted gene 7784; predicted gene 12416; predicted gene 14148; predicted gen…
			114643		GOTERM_BP_FAT	GO:0048545	response to steroid hormone stimulus	7	0.535988	0.0897971	11839, 12842, 16816, 100043368, 21809, 13982, 94180	706	60	13588	2.24542	1	0.753933	80.6727					668275	Gm5652	Mus musculus	predicted gene 4691; predicted gene 6944; predicted gene 10290; predicted gene 10566; predicted gene 10291; predicted gene 3200; predicted gene 12070; predicted gene 7286; predicted gene 6946; predicted gene 8825; predicted gene 9081; glyceraldehyde-3-phosphate dehydrogenase; predicted gene 10359; predicted gene 10358; predicted gene 7784; predicted gene 12416; predicted gene 14148; predicted gen…
			114654		GOTERM_BP_FAT	GO:0050673	epithelial cell proliferation	6	0.459418	0.00982606	11839, 16590, 13982, 18591, 15218, 21943	706	26	13588	4.44149	1	0.409645	15.8445					668275	Gm10313	Mus musculus	predicted gene 4691; predicted gene 6944; predicted gene 10290; predicted gene 10566; predicted gene 10291; predicted gene 3200; predicted gene 12070; predicted gene 7286; predicted gene 6946; predicted gene 8825; predicted gene 9081; glyceraldehyde-3-phosphate dehydrogenase; predicted gene 10359; predicted gene 10358; predicted gene 7784; predicted gene 12416; predicted gene 14148; predicted gen…
			114672		GOTERM_BP_FAT	GO:0030595	leukocyte chemotaxis	6	0.459418	0.011556	20310, 56744, 16176, 12986, 12768, 16803	706	27	13588	4.27699	1	0.426351	18.3763					668275	Gm7293	Mus musculus	predicted gene 4691; predicted gene 6944; predicted gene 10290; predicted gene 10566; predicted gene 10291; predicted gene 3200; predicted gene 12070; predicted gene 7286; predicted gene 6946; predicted gene 8825; predicted gene 9081; glyceraldehyde-3-phosphate dehydrogenase; predicted gene 10359; predicted gene 10358; predicted gene 7784; predicted gene 12416; predicted gene 14148; predicted gen…
			114673		GOTERM_BP_FAT	GO:0046456	icosanoid biosynthetic process	6	0.459418	0.011556	11684, 11689, 11688, 19215, 19223, 13615	706	27	13588	4.27699	1	0.426351	18.3763					668275	Gm5787	Mus musculus	predicted gene 4691; predicted gene 6944; predicted gene 10290; predicted gene 10566; predicted gene 10291; predicted gene 3200; predicted gene 12070; predicted gene 7286; predicted gene 6946; predicted gene 8825; predicted gene 9081; glyceraldehyde-3-phosphate dehydrogenase; predicted gene 10359; predicted gene 10358; predicted gene 7784; predicted gene 12416; predicted gene 14148; predicted gen…
			11548		GOTERM_BP_FAT	GO:0060326	cell chemotaxis	6	0.459418	0.011556	20310, 56744, 16176, 12986, 12768, 16803	706	27	13588	4.27699	1	0.426351	18.3763					668275	Gm7545	Mus musculus	predicted gene 4691; predicted gene 6944; predicted gene 10290; predicted gene 10566; predicted gene 10291; predicted gene 3200; predicted gene 12070; predicted gene 7286; predicted gene 6946; predicted gene 8825; predicted gene 9081; glyceraldehyde-3-phosphate dehydrogenase; predicted gene 10359; predicted gene 10358; predicted gene 7784; predicted gene 12416; predicted gene 14148; predicted gen…
			11576		GOTERM_BP_FAT	GO:0006636	unsaturated fatty acid biosynthetic process	6	0.459418	0.0134819	11684, 11689, 11688, 19215, 19223, 13615	706	28	13588	4.12424	1	0.438351	21.1105					668275	Gm15191	Mus musculus	predicted gene 4691; predicted gene 6944; predicted gene 10290; predicted gene 10566; predicted gene 10291; predicted gene 3200; predicted gene 12070; predicted gene 7286; predicted gene 6946; predicted gene 8825; predicted gene 9081; glyceraldehyde-3-phosphate dehydrogenase; predicted gene 10359; predicted gene 10358; predicted gene 7784; predicted gene 12416; predicted gene 14148; predicted gen…
			11600		GOTERM_BP_FAT	GO:0050679	positive regulation of epithelial cell proliferation	6	0.459418	0.0205224	21802, 76365, 114142, 14178, 14173, 71920	706	31	13588	3.72512	1	0.49827	30.3886					668275	LOC674958	Mus musculus	predicted gene 4691; predicted gene 6944; predicted gene 10290; predicted gene 10566; predicted gene 10291; predicted gene 3200; predicted gene 12070; predicted gene 7286; predicted gene 6946; predicted gene 8825; predicted gene 9081; glyceraldehyde-3-phosphate dehydrogenase; predicted gene 10359; predicted gene 10358; predicted gene 7784; predicted gene 12416; predicted gene 14148; predicted gen…
			11625		GOTERM_BP_FAT	GO:0043123	positive regulation of I-kappaB kinase/NF-kappaB cascade	6	0.459418	0.026343	18715, 16994, 16176, 16988, 257632, 21943	706	33	13588	3.49936	1	0.544101	37.2722					668275	LOC100042025	Mus musculus	predicted gene 4691; predicted gene 6944; predicted gene 10290; predicted gene 10566; predicted gene 10291; predicted gene 3200; predicted gene 12070; predicted gene 7286; predicted gene 6946; predicted gene 8825; predicted gene 9081; glyceraldehyde-3-phosphate dehydrogenase; predicted gene 10359; predicted gene 10358; predicted gene 7784; predicted gene 12416; predicted gene 14148; predicted gen…
			11642		GOTERM_BP_FAT	GO:0051222	positive regulation of protein transport	6	0.459418	0.0368814	16994, 21809, 216799, 50930, 16988, 257632	706	36	13588	3.20774	1	0.600475	48.1324					668275	Gm4654	Mus musculus	predicted gene 4691; predicted gene 6944; predicted gene 10290; predicted gene 10566; predicted gene 10291; predicted gene 3200; predicted gene 12070; predicted gene 7286; predicted gene 6946; predicted gene 8825; predicted gene 9081; glyceraldehyde-3-phosphate dehydrogenase; predicted gene 10359; predicted gene 10358; predicted gene 7784; predicted gene 12416; predicted gene 14148; predicted gen…
			11670		GOTERM_BP_FAT	GO:0051783	regulation of nuclear division	6	0.459418	0.0368814	21802, 16994, 59126, 13982, 16988, 71920	706	36	13588	3.20774	1	0.600475	48.1324					668275	Gm5138	Mus musculus	predicted gene 4691; predicted gene 6944; predicted gene 10290; predicted gene 10566; predicted gene 10291; predicted gene 3200; predicted gene 12070; predicted gene 7286; predicted gene 6946; predicted gene 8825; predicted gene 9081; glyceraldehyde-3-phosphate dehydrogenase; predicted gene 10359; predicted gene 10358; predicted gene 7784; predicted gene 12416; predicted gene 14148; predicted gen…
			116701		GOTERM_BP_FAT	GO:0007088	regulation of mitosis	6	0.459418	0.0368814	21802, 16994, 59126, 13982, 16988, 71920	706	36	13588	3.20774	1	0.600475	48.1324					668275	Gm8513	Mus musculus	predicted gene 4691; predicted gene 6944; predicted gene 10290; predicted gene 10566; predicted gene 10291; predicted gene 3200; predicted gene 12070; predicted gene 7286; predicted gene 6946; predicted gene 8825; predicted gene 9081; glyceraldehyde-3-phosphate dehydrogenase; predicted gene 10359; predicted gene 10358; predicted gene 7784; predicted gene 12416; predicted gene 14148; predicted gen…
			11684		GOTERM_BP_FAT	GO:0043122	regulation of I-kappaB kinase/NF-kappaB cascade	6	0.459418	0.0544557	18715, 16994, 16176, 16988, 257632, 21943	706	40	13588	2.88697	1	0.660369	62.4009					668275	Gm4217	Mus musculus	predicted gene 4691; predicted gene 6944; predicted gene 10290; predicted gene 10566; predicted gene 10291; predicted gene 3200; predicted gene 12070; predicted gene 7286; predicted gene 6946; predicted gene 8825; predicted gene 9081; glyceraldehyde-3-phosphate dehydrogenase; predicted gene 10359; predicted gene 10358; predicted gene 7784; predicted gene 12416; predicted gene 14148; predicted gen…
			11688		GOTERM_BP_FAT	GO:0042108	positive regulation of cytokine biosynthetic process	6	0.459418	0.064779	16994, 16176, 21897, 20737, 50723, 81897	706	42	13588	2.74949	1	0.685148	68.9622					668275	Gm8055	Mus musculus	predicted gene 4691; predicted gene 6944; predicted gene 10290; predicted gene 10566; predicted gene 10291; predicted gene 3200; predicted gene 12070; predicted gene 7286; predicted gene 6946; predicted gene 8825; predicted gene 9081; glyceraldehyde-3-phosphate dehydrogenase; predicted gene 10359; predicted gene 10358; predicted gene 7784; predicted gene 12416; predicted gene 14148; predicted gen…
			11689		GOTERM_BP_FAT	GO:0050900	leukocyte migration	6	0.459418	0.0703233	20310, 56744, 16176, 12986, 12768, 16803	706	43	13588	2.68555	1	0.69999	72.0244					668275	LOC100047637	Mus musculus	predicted gene 4691; predicted gene 6944; predicted gene 10290; predicted gene 10566; predicted gene 10291; predicted gene 3200; predicted gene 12070; predicted gene 7286; predicted gene 6946; predicted gene 8825; predicted gene 9081; glyceraldehyde-3-phosphate dehydrogenase; predicted gene 10359; predicted gene 10358; predicted gene 7784; predicted gene 12416; predicted gene 14148; predicted gen…
			117590		GOTERM_BP_FAT	GO:0045765	regulation of angiogenesis	6	0.459418	0.0821675	56744, 16176, 14173, 16175, 15901, 20317	706	45	13588	2.56619	1	0.733033	77.6385					668275	LOC100045201	Mus musculus	predicted gene 4691; predicted gene 6944; predicted gene 10290; predicted gene 10566; predicted gene 10291; predicted gene 3200; predicted gene 12070; predicted gene 7286; predicted gene 6946; predicted gene 8825; predicted gene 9081; glyceraldehyde-3-phosphate dehydrogenase; predicted gene 10359; predicted gene 10358; predicted gene 7784; predicted gene 12416; predicted gene 14148; predicted gen…
			117606		GOTERM_BP_FAT	GO:0043410	positive regulation of MAPKKK cascade	6	0.459418	0.0949987	20410, 16176, 245527, 18413, 16001, 257632	706	47	13588	2.45699	1	0.763258	82.5141					668275	LOC100044981	Mus musculus	predicted gene 4691; predicted gene 6944; predicted gene 10290; predicted gene 10566; predicted gene 10291; predicted gene 3200; predicted gene 12070; predicted gene 7286; predicted gene 6946; predicted gene 8825; predicted gene 9081; glyceraldehyde-3-phosphate dehydrogenase; predicted gene 10359; predicted gene 10358; predicted gene 7784; predicted gene 12416; predicted gene 14148; predicted gen…
			11796		GOTERM_BP_FAT	GO:0032963	collagen metabolic process	5	0.382848	0.0289585	12406, 17390, 15901, 17392, 17393	706	23	13588	4.18401	1	0.569588	40.1516					668275	Gm9034	Mus musculus	predicted gene 4691; predicted gene 6944; predicted gene 10290; predicted gene 10566; predicted gene 10291; predicted gene 3200; predicted gene 12070; predicted gene 7286; predicted gene 6946; predicted gene 8825; predicted gene 9081; glyceraldehyde-3-phosphate dehydrogenase; predicted gene 10359; predicted gene 10358; predicted gene 7784; predicted gene 12416; predicted gene 14148; predicted gen…
			11814		GOTERM_BP_FAT	GO:0044259	multicellular organismal macromolecule metabolic process	5	0.382848	0.033367	12406, 17390, 15901, 17392, 17393	706	24	13588	4.00968	1	0.599997	44.7249					668275	Gm2451	Mus musculus	predicted gene 4691; predicted gene 6944; predicted gene 10290; predicted gene 10566; predicted gene 10291; predicted gene 3200; predicted gene 12070; predicted gene 7286; predicted gene 6946; predicted gene 8825; predicted gene 9081; glyceraldehyde-3-phosphate dehydrogenase; predicted gene 10359; predicted gene 10358; predicted gene 7784; predicted gene 12416; predicted gene 14148; predicted gen…
			11839		GOTERM_BP_FAT	GO:0006776	vitamin A metabolic process	5	0.382848	0.0432939	26358, 56847, 235033, 12904, 28200	706	26	13588	3.70124	1	0.619921	53.8456					668275	Gm12070	Mus musculus	predicted gene 4691; predicted gene 6944; predicted gene 10290; predicted gene 10566; predicted gene 10291; predicted gene 3200; predicted gene 12070; predicted gene 7286; predicted gene 6946; predicted gene 8825; predicted gene 9081; glyceraldehyde-3-phosphate dehydrogenase; predicted gene 10359; predicted gene 10358; predicted gene 7784; predicted gene 12416; predicted gene 14148; predicted gen…
			11856		GOTERM_BP_FAT	GO:0044236	multicellular organismal metabolic process	5	0.382848	0.0432939	12406, 17390, 15901, 17392, 17393	706	26	13588	3.70124	1	0.619921	53.8456					668275	Gm12033	Mus musculus	predicted gene 4691; predicted gene 6944; predicted gene 10290; predicted gene 10566; predicted gene 10291; predicted gene 3200; predicted gene 12070; predicted gene 7286; predicted gene 6946; predicted gene 8825; predicted gene 9081; glyceraldehyde-3-phosphate dehydrogenase; predicted gene 10359; predicted gene 10358; predicted gene 7784; predicted gene 12416; predicted gene 14148; predicted gen…
			11941		GOTERM_BP_FAT	GO:0035136	forelimb morphogenesis	5	0.382848	0.0488136	22160, 14013, 15405, 235320, 12904	706	27	13588	3.56416	1	0.644674	58.2829					668275	Gm3839	Mus musculus	predicted gene 4691; predicted gene 6944; predicted gene 10290; predicted gene 10566; predicted gene 10291; predicted gene 3200; predicted gene 12070; predicted gene 7286; predicted gene 6946; predicted gene 8825; predicted gene 9081; glyceraldehyde-3-phosphate dehydrogenase; predicted gene 10359; predicted gene 10358; predicted gene 7784; predicted gene 12416; predicted gene 14148; predicted gen…
			12014		GOTERM_BP_FAT	GO:0060512	prostate gland morphogenesis	5	0.382848	0.0488136	21923, 16001, 13982, 20724, 16000	706	27	13588	3.56416	1	0.644674	58.2829					668275	Gm8349	Mus musculus	predicted gene 4691; predicted gene 6944; predicted gene 10290; predicted gene 10566; predicted gene 10291; predicted gene 3200; predicted gene 12070; predicted gene 7286; predicted gene 6946; predicted gene 8825; predicted gene 9081; glyceraldehyde-3-phosphate dehydrogenase; predicted gene 10359; predicted gene 10358; predicted gene 7784; predicted gene 12416; predicted gene 14148; predicted gen…
			12035		GOTERM_BP_FAT	GO:0032680	regulation of tumor necrosis factor production	5	0.382848	0.0488136	12475, 21897, 20737, 257632, 16803	706	27	13588	3.56416	1	0.644674	58.2829					668275	Gm11953	Mus musculus	predicted gene 4691; predicted gene 6944; predicted gene 10290; predicted gene 10566; predicted gene 10291; predicted gene 3200; predicted gene 12070; predicted gene 7286; predicted gene 6946; predicted gene 8825; predicted gene 9081; glyceraldehyde-3-phosphate dehydrogenase; predicted gene 10359; predicted gene 10358; predicted gene 7784; predicted gene 12416; predicted gene 14148; predicted gen…
			12338		GOTERM_BP_FAT	GO:0016101	diterpenoid metabolic process	5	0.382848	0.0547022	26358, 56847, 235033, 12904, 28200	706	28	13588	3.43687	1	0.655958	62.5717					668275	Gm3534	Mus musculus	predicted gene 4691; predicted gene 6944; predicted gene 10290; predicted gene 10566; predicted gene 10291; predicted gene 3200; predicted gene 12070; predicted gene 7286; predicted gene 6946; predicted gene 8825; predicted gene 9081; glyceraldehyde-3-phosphate dehydrogenase; predicted gene 10359; predicted gene 10358; predicted gene 7784; predicted gene 12416; predicted gene 14148; predicted gen…
			12350		GOTERM_BP_FAT	GO:0001523	retinoid metabolic process	5	0.382848	0.0547022	26358, 56847, 235033, 12904, 28200	706	28	13588	3.43687	1	0.655958	62.5717					668275	LOC100046210	Mus musculus	predicted gene 4691; predicted gene 6944; predicted gene 10290; predicted gene 10566; predicted gene 10291; predicted gene 3200; predicted gene 12070; predicted gene 7286; predicted gene 6946; predicted gene 8825; predicted gene 9081; glyceraldehyde-3-phosphate dehydrogenase; predicted gene 10359; predicted gene 10358; predicted gene 7784; predicted gene 12416; predicted gene 14148; predicted gen…
			12369		GOTERM_BP_FAT	GO:0006721	terpenoid metabolic process	5	0.382848	0.0609565	26358, 56847, 235033, 12904, 28200	706	29	13588	3.31835	1	0.679072	66.6699					668275	Gm11658	Mus musculus	predicted gene 4691; predicted gene 6944; predicted gene 10290; predicted gene 10566; predicted gene 10291; predicted gene 3200; predicted gene 12070; predicted gene 7286; predicted gene 6946; predicted gene 8825; predicted gene 9081; glyceraldehyde-3-phosphate dehydrogenase; predicted gene 10359; predicted gene 10358; predicted gene 7784; predicted gene 12416; predicted gene 14148; predicted gen…
			12390		GOTERM_BP_FAT	GO:0034097	response to cytokine stimulus	5	0.382848	0.0818601	20304, 628900, 20717, 20716, 20715, 546546	706	32	13588	3.00726	1	0.734028	77.5073					668275	Gm7129	Mus musculus	predicted gene 4691; predicted gene 6944; predicted gene 10290; predicted gene 10566; predicted gene 10291; predicted gene 3200; predicted gene 12070; predicted gene 7286; predicted gene 6946; predicted gene 8825; predicted gene 9081; glyceraldehyde-3-phosphate dehydrogenase; predicted gene 10359; predicted gene 10358; predicted gene 7784; predicted gene 12416; predicted gene 14148; predicted gen…
			12401		GOTERM_BP_FAT	GO:0045787	positive regulation of cell cycle	5	0.382848	0.0975053	21802, 16994, 100043368, 16988, 71920	706	34	13588	2.83036	1	0.770433	83.3411					668275	Gm2546	Mus musculus	predicted gene 4691; predicted gene 6944; predicted gene 10290; predicted gene 10566; predicted gene 10291; predicted gene 3200; predicted gene 12070; predicted gene 7286; predicted gene 6946; predicted gene 8825; predicted gene 9081; glyceraldehyde-3-phosphate dehydrogenase; predicted gene 10359; predicted gene 10358; predicted gene 7784; predicted gene 12416; predicted gene 14148; predicted gen…
			12406		GOTERM_BP_FAT	GO:0006775	fat-soluble vitamin metabolic process	5	0.382848	0.0975053	26358, 56847, 235033, 12904, 28200	706	34	13588	2.83036	1	0.770433	83.3411					668275	Gm2445	Mus musculus	predicted gene 4691; predicted gene 6944; predicted gene 10290; predicted gene 10566; predicted gene 10291; predicted gene 3200; predicted gene 12070; predicted gene 7286; predicted gene 6946; predicted gene 8825; predicted gene 9081; glyceraldehyde-3-phosphate dehydrogenase; predicted gene 10359; predicted gene 10358; predicted gene 7784; predicted gene 12416; predicted gene 14148; predicted gen…
			12409		GOTERM_BP_FAT	GO:0045807	positive regulation of endocytosis	5	0.382848	0.0975053	68566, 257632, 19288, 16016, 11625	706	34	13588	2.83036	1	0.770433	83.3411					668275	LOC100044724	Mus musculus	predicted gene 4691; predicted gene 6944; predicted gene 10290; predicted gene 10566; predicted gene 10291; predicted gene 3200; predicted gene 12070; predicted gene 7286; predicted gene 6946; predicted gene 8825; predicted gene 9081; glyceraldehyde-3-phosphate dehydrogenase; predicted gene 10359; predicted gene 10358; predicted gene 7784; predicted gene 12416; predicted gene 14148; predicted gen…
			12475		GOTERM_BP_FAT	GO:0032020	ISG15-protein conjugation	4	0.306279	0.00053486	56791, 24110, 100038882, 320169	706	4	13588	19.2465	0.707073	0.115545	0.930262					668275	Gm4575	Mus musculus	predicted gene 4691; predicted gene 6944; predicted gene 10290; predicted gene 10566; predicted gene 10291; predicted gene 3200; predicted gene 12070; predicted gene 7286; predicted gene 6946; predicted gene 8825; predicted gene 9081; glyceraldehyde-3-phosphate dehydrogenase; predicted gene 10359; predicted gene 10358; predicted gene 7784; predicted gene 12416; predicted gene 14148; predicted gen…
			12489		GOTERM_BP_FAT	GO:0006536	glutamate metabolic process	4	0.306279	0.0215261	20512, 71761, 19125, 56189	706	12	13588	6.41549	1	0.505103	31.6243					668275	LOC676449	Mus musculus	predicted gene 4691; predicted gene 6944; predicted gene 10290; predicted gene 10566; predicted gene 10291; predicted gene 3200; predicted gene 12070; predicted gene 7286; predicted gene 6946; predicted gene 8825; predicted gene 9081; glyceraldehyde-3-phosphate dehydrogenase; predicted gene 10359; predicted gene 10358; predicted gene 7784; predicted gene 12416; predicted gene 14148; predicted gen…
			12502		GOTERM_BP_FAT	GO:0008045	motor axon guidance	4	0.306279	0.0329777	12767, 15394, 16871, 20315	706	14	13588	5.49899	1	0.599959	44.3346					668275	Gm4609	Mus musculus	predicted gene 4691; predicted gene 6944; predicted gene 10290; predicted gene 10566; predicted gene 10291; predicted gene 3200; predicted gene 12070; predicted gene 7286; predicted gene 6946; predicted gene 8825; predicted gene 9081; glyceraldehyde-3-phosphate dehydrogenase; predicted gene 10359; predicted gene 10358; predicted gene 7784; predicted gene 12416; predicted gene 14148; predicted gen…
			12507		GOTERM_BP_FAT	GO:0045840	positive regulation of mitosis	4	0.306279	0.0396728	21802, 16994, 16988, 71920	706	15	13588	5.13239	1	0.612486	50.6968					668275	Gm9081	Mus musculus	predicted gene 4691; predicted gene 6944; predicted gene 10290; predicted gene 10566; predicted gene 10291; predicted gene 3200; predicted gene 12070; predicted gene 7286; predicted gene 6946; predicted gene 8825; predicted gene 9081; glyceraldehyde-3-phosphate dehydrogenase; predicted gene 10359; predicted gene 10358; predicted gene 7784; predicted gene 12416; predicted gene 14148; predicted gen…
			12520		GOTERM_BP_FAT	GO:0051785	positive regulation of nuclear division	4	0.306279	0.0396728	21802, 16994, 16988, 71920	706	15	13588	5.13239	1	0.612486	50.6968					668275	Gm12286	Mus musculus	predicted gene 4691; predicted gene 6944; predicted gene 10290; predicted gene 10566; predicted gene 10291; predicted gene 3200; predicted gene 12070; predicted gene 7286; predicted gene 6946; predicted gene 8825; predicted gene 9081; glyceraldehyde-3-phosphate dehydrogenase; predicted gene 10359; predicted gene 10358; predicted gene 7784; predicted gene 12416; predicted gene 14148; predicted gen…
			12525		GOTERM_BP_FAT	GO:0060749	mammary gland alveolus development	4	0.306279	0.0396728	21802, 11839, 13982, 21943	706	15	13588	5.13239	1	0.612486	50.6968					668275	LOC100047232	Mus musculus	predicted gene 4691; predicted gene 6944; predicted gene 10290; predicted gene 10566; predicted gene 10291; predicted gene 3200; predicted gene 12070; predicted gene 7286; predicted gene 6946; predicted gene 8825; predicted gene 9081; glyceraldehyde-3-phosphate dehydrogenase; predicted gene 10359; predicted gene 10358; predicted gene 7784; predicted gene 12416; predicted gene 14148; predicted gen…
			12531		GOTERM_BP_FAT	GO:0006081	cellular aldehyde metabolic process	4	0.306279	0.0549376	11670, 67689, 26358, 28200	706	17	13588	4.52858	1	0.651559	62.7342					668275	LOC676813	Mus musculus	predicted gene 4691; predicted gene 6944; predicted gene 10290; predicted gene 10566; predicted gene 10291; predicted gene 3200; predicted gene 12070; predicted gene 7286; predicted gene 6946; predicted gene 8825; predicted gene 9081; glyceraldehyde-3-phosphate dehydrogenase; predicted gene 10359; predicted gene 10358; predicted gene 7784; predicted gene 12416; predicted gene 14148; predicted gen…
			12560		GOTERM_BP_FAT	GO:0060324	face development	4	0.306279	0.0549376	18595, 12842, 56847, 17390	706	17	13588	4.52858	1	0.651559	62.7342					668275	Gm10358	Mus musculus	predicted gene 4691; predicted gene 6944; predicted gene 10290; predicted gene 10566; predicted gene 10291; predicted gene 3200; predicted gene 12070; predicted gene 7286; predicted gene 6946; predicted gene 8825; predicted gene 9081; glyceraldehyde-3-phosphate dehydrogenase; predicted gene 10359; predicted gene 10358; predicted gene 7784; predicted gene 12416; predicted gene 14148; predicted gen…
			12575		GOTERM_BP_FAT	GO:0048483	autonomic nervous system development	4	0.306279	0.0634698	14472, 15394, 14462, 14587	706	18	13588	4.27699	1	0.680208	68.1944					668275	Gm7183	Mus musculus	predicted gene 4691; predicted gene 6944; predicted gene 10290; predicted gene 10566; predicted gene 10291; predicted gene 3200; predicted gene 12070; predicted gene 7286; predicted gene 6946; predicted gene 8825; predicted gene 9081; glyceraldehyde-3-phosphate dehydrogenase; predicted gene 10359; predicted gene 10358; predicted gene 7784; predicted gene 12416; predicted gene 14148; predicted gen…
			12587		GOTERM_BP_FAT	GO:0021545	cranial nerve development	4	0.306279	0.0634698	107751, 15400, 20512, 15394	706	18	13588	4.27699	1	0.680208	68.1944					668275	Gm10359	Mus musculus	predicted gene 4691; predicted gene 6944; predicted gene 10290; predicted gene 10566; predicted gene 10291; predicted gene 3200; predicted gene 12070; predicted gene 7286; predicted gene 6946; predicted gene 8825; predicted gene 9081; glyceraldehyde-3-phosphate dehydrogenase; predicted gene 10359; predicted gene 10358; predicted gene 7784; predicted gene 12416; predicted gene 14148; predicted gen…
			12630		GOTERM_BP_FAT	GO:0050795	regulation of behavior	4	0.306279	0.0634698	100043368, 19215, 257632, 20315	706	18	13588	4.27699	1	0.680208	68.1944					668275	Gm5732	Mus musculus	predicted gene 4691; predicted gene 6944; predicted gene 10290; predicted gene 10566; predicted gene 10291; predicted gene 3200; predicted gene 12070; predicted gene 7286; predicted gene 6946; predicted gene 8825; predicted gene 9081; glyceraldehyde-3-phosphate dehydrogenase; predicted gene 10359; predicted gene 10358; predicted gene 7784; predicted gene 12416; predicted gene 14148; predicted gen…
			12642		GOTERM_BP_FAT	GO:0060445	branching involved in salivary gland morphogenesis	4	0.306279	0.0634698	16776, 14178, 18591, 16772	706	18	13588	4.27699	1	0.680208	68.1944					668275	Gm10566	Mus musculus	predicted gene 4691; predicted gene 6944; predicted gene 10290; predicted gene 10566; predicted gene 10291; predicted gene 3200; predicted gene 12070; predicted gene 7286; predicted gene 6946; predicted gene 8825; predicted gene 9081; glyceraldehyde-3-phosphate dehydrogenase; predicted gene 10359; predicted gene 10358; predicted gene 7784; predicted gene 12416; predicted gene 14148; predicted gen…
			12683		GOTERM_BP_FAT	GO:0010171	body morphogenesis	4	0.306279	0.0822187	18595, 12842, 23937, 17390	706	20	13588	3.84929	1	0.730903	77.6603					668275	Gm8174	Mus musculus	predicted gene 4691; predicted gene 6944; predicted gene 10290; predicted gene 10566; predicted gene 10291; predicted gene 3200; predicted gene 12070; predicted gene 7286; predicted gene 6946; predicted gene 8825; predicted gene 9081; glyceraldehyde-3-phosphate dehydrogenase; predicted gene 10359; predicted gene 10358; predicted gene 7784; predicted gene 12416; predicted gene 14148; predicted gen…
			12704		GOTERM_BP_FAT	GO:0010827	regulation of glucose transport	4	0.306279	0.0822187	16994, 16176, 16988, 16429	706	20	13588	3.84929	1	0.730903	77.6603					668275	Gm4691	Mus musculus	predicted gene 4691; predicted gene 6944; predicted gene 10290; predicted gene 10566; predicted gene 10291; predicted gene 3200; predicted gene 12070; predicted gene 7286; predicted gene 6946; predicted gene 8825; predicted gene 9081; glyceraldehyde-3-phosphate dehydrogenase; predicted gene 10359; predicted gene 10358; predicted gene 7784; predicted gene 12416; predicted gene 14148; predicted gen…
			12722		GOTERM_BP_FAT	GO:0060322	head development	4	0.306279	0.0923828	18595, 12842, 56847, 17390	706	21	13588	3.66599	1	0.755362	81.6098					668275	Gm6946	Mus musculus	predicted gene 4691; predicted gene 6944; predicted gene 10290; predicted gene 10566; predicted gene 10291; predicted gene 3200; predicted gene 12070; predicted gene 7286; predicted gene 6946; predicted gene 8825; predicted gene 9081; glyceraldehyde-3-phosphate dehydrogenase; predicted gene 10359; predicted gene 10358; predicted gene 7784; predicted gene 12416; predicted gene 14148; predicted gen…
			12763		GOTERM_BP_FAT	GO:0006537	glutamate biosynthetic process	3	0.229709	0.00778678	20512, 19125, 56189	706	3	13588	19.2465	1	0.376322	12.7648					668275	Gm2606	Mus musculus	predicted gene 4691; predicted gene 6944; predicted gene 10290; predicted gene 10566; predicted gene 10291; predicted gene 3200; predicted gene 12070; predicted gene 7286; predicted gene 6946; predicted gene 8825; predicted gene 9081; glyceraldehyde-3-phosphate dehydrogenase; predicted gene 10359; predicted gene 10358; predicted gene 7784; predicted gene 12416; predicted gene 14148; predicted gen…
			12767		GOTERM_BP_FAT	GO:0001823	mesonephros development	3	0.229709	0.0242075	14462, 235320, 22431	706	5	13588	11.5479	1	0.527569	34.8249					668275	Gm6944	Mus musculus	predicted gene 4691; predicted gene 6944; predicted gene 10290; predicted gene 10566; predicted gene 10291; predicted gene 3200; predicted gene 12070; predicted gene 7286; predicted gene 6946; predicted gene 8825; predicted gene 9081; glyceraldehyde-3-phosphate dehydrogenase; predicted gene 10359; predicted gene 10358; predicted gene 7784; predicted gene 12416; predicted gene 14148; predicted gen…
			12768		GOTERM_BP_FAT	GO:0048857	neural nucleus development	3	0.229709	0.0611224	114142, 15394, 56847	706	8	13588	7.21742	1	0.677234	66.7726					668275	Gm7507	Mus musculus	predicted gene 4691; predicted gene 6944; predicted gene 10290; predicted gene 10566; predicted gene 10291; predicted gene 3200; predicted gene 12070; predicted gene 7286; predicted gene 6946; predicted gene 8825; predicted gene 9081; glyceraldehyde-3-phosphate dehydrogenase; predicted gene 10359; predicted gene 10358; predicted gene 7784; predicted gene 12416; predicted gene 14148; predicted gen…
			12775		GOTERM_BP_FAT	GO:0031017	exocrine pancreas development	3	0.229709	0.0611224	16002, 16001, 16000	706	8	13588	7.21742	1	0.677234	66.7726					668275	Gm9619	Mus musculus	predicted gene 4691; predicted gene 6944; predicted gene 10290; predicted gene 10566; predicted gene 10291; predicted gene 3200; predicted gene 12070; predicted gene 7286; predicted gene 6946; predicted gene 8825; predicted gene 9081; glyceraldehyde-3-phosphate dehydrogenase; predicted gene 10359; predicted gene 10358; predicted gene 7784; predicted gene 12416; predicted gene 14148; predicted gen…
			12778		GOTERM_BP_FAT	GO:0031294	lymphocyte costimulation	3	0.229709	0.0611224	20737, 50930, 12507	706	8	13588	7.21742	1	0.677234	66.7726					668275	Gm3695	Mus musculus	predicted gene 4691; predicted gene 6944; predicted gene 10290; predicted gene 10566; predicted gene 10291; predicted gene 3200; predicted gene 12070; predicted gene 7286; predicted gene 6946; predicted gene 8825; predicted gene 9081; glyceraldehyde-3-phosphate dehydrogenase; predicted gene 10359; predicted gene 10358; predicted gene 7784; predicted gene 12416; predicted gene 14148; predicted gen…
			12808		GOTERM_BP_FAT	GO:0031295	T cell costimulation	3	0.229709	0.0611224	20737, 50930, 12507	706	8	13588	7.21742	1	0.677234	66.7726					668275	Gm3222	Mus musculus	predicted gene 4691; predicted gene 6944; predicted gene 10290; predicted gene 10566; predicted gene 10291; predicted gene 3200; predicted gene 12070; predicted gene 7286; predicted gene 6946; predicted gene 8825; predicted gene 9081; glyceraldehyde-3-phosphate dehydrogenase; predicted gene 10359; predicted gene 10358; predicted gene 7784; predicted gene 12416; predicted gene 14148; predicted gen…
			12825		GOTERM_BP_FAT	GO:0030316	osteoclast differentiation	3	0.229709	0.0759481	75766, 246746, 21943	706	9	13588	6.41549	1	0.716021	74.8384					668275	Gm2076	Mus musculus	predicted gene 4691; predicted gene 6944; predicted gene 10290; predicted gene 10566; predicted gene 10291; predicted gene 3200; predicted gene 12070; predicted gene 7286; predicted gene 6946; predicted gene 8825; predicted gene 9081; glyceraldehyde-3-phosphate dehydrogenase; predicted gene 10359; predicted gene 10358; predicted gene 7784; predicted gene 12416; predicted gene 14148; predicted gen…
			12836		GOTERM_BP_FAT	GO:0033598	mammary gland epithelial cell proliferation	3	0.229709	0.0759481	11839, 13982, 21943	706	9	13588	6.41549	1	0.716021	74.8384					668275	Gm8100	Mus musculus	predicted gene 4691; predicted gene 6944; predicted gene 10290; predicted gene 10566; predicted gene 10291; predicted gene 3200; predicted gene 12070; predicted gene 7286; predicted gene 6946; predicted gene 8825; predicted gene 9081; glyceraldehyde-3-phosphate dehydrogenase; predicted gene 10359; predicted gene 10358; predicted gene 7784; predicted gene 12416; predicted gene 14148; predicted gen…
			12840		GOTERM_BP_FAT	GO:0046457	prostanoid biosynthetic process	3	0.229709	0.0917635	19215, 19223, 13615	706	10	13588	5.77394	1	0.755117	81.3893					668275	Gm9568	Mus musculus	predicted gene 4691; predicted gene 6944; predicted gene 10290; predicted gene 10566; predicted gene 10291; predicted gene 3200; predicted gene 12070; predicted gene 7286; predicted gene 6946; predicted gene 8825; predicted gene 9081; glyceraldehyde-3-phosphate dehydrogenase; predicted gene 10359; predicted gene 10358; predicted gene 7784; predicted gene 12416; predicted gene 14148; predicted gen…
			12842		GOTERM_BP_FAT	GO:0001516	prostaglandin biosynthetic process	3	0.229709	0.0917635	19215, 19223, 13615	706	10	13588	5.77394	1	0.755117	81.3893					668275	Gm11557	Mus musculus	predicted gene 4691; predicted gene 6944; predicted gene 10290; predicted gene 10566; predicted gene 10291; predicted gene 3200; predicted gene 12070; predicted gene 7286; predicted gene 6946; predicted gene 8825; predicted gene 9081; glyceraldehyde-3-phosphate dehydrogenase; predicted gene 10359; predicted gene 10358; predicted gene 7784; predicted gene 12416; predicted gene 14148; predicted gen…
			12843		GOTERM_CC_FAT	GO:0005886	plasma membrane	186	14.242	0.000229346	54710, 12475, 23853, 15018, 110454, 18414, 627480, 56863, 14586, 14587, 110557, 22329, 14027, 56437, 16408, 11941, 12525, 12520, 12722, 379043, 19419, 231830, 15216, 224116, 71920, 223604, 18530, 241275, 108115, 83762, 12489, 19217, 74734, 13982, 14103, 229214, 16535, 16536, 353346, 78134, 243270, 14622, 77037, 16001, 171429, 56746, 14620, 50930, 216643, 109332, 17390, 16678, 15002, 50723, 217169…	635	2906	12504	1.26035	0.0718352	0.0123475	0.309769					668275	Gm8825	Mus musculus	predicted gene 4691; predicted gene 6944; predicted gene 10290; predicted gene 10566; predicted gene 10291; predicted gene 3200; predicted gene 12070; predicted gene 7286; predicted gene 6946; predicted gene 8825; predicted gene 9081; glyceraldehyde-3-phosphate dehydrogenase; predicted gene 10359; predicted gene 10358; predicted gene 7784; predicted gene 12416; predicted gene 14148; predicted gen…
			12870		GOTERM_CC_FAT	GO:0005576	extracellular region	162	12.4043	4.92098e-17	14178, 14173, 76453, 16803, 19288, 55948, 110751, 20306, 20305, 20304, 20303, 234677, 20308, 624219, 18413, 23928, 13717, 17381, 224116, 20301, 70031, 327747, 18159, 14103, 20379, 26565, 14778, 73230, 432867, 232345, 246779, 74069, 56744, 192970, 380924, 12919, 16002, 228801, 19215, 665928, 333088, 50930, 17390, 50722, 16000, 17392, 17393, 67703, 64074, 66042, 53603, 18489, 16068, 21809, 228942, …	635	1680	12504	1.89881	1.59932e-14	7.99659e-15	6.65613e-14					668275	Gm2467	Mus musculus	predicted gene 4691; predicted gene 6944; predicted gene 10290; predicted gene 10566; predicted gene 10291; predicted gene 3200; predicted gene 12070; predicted gene 7286; predicted gene 6946; predicted gene 8825; predicted gene 9081; glyceraldehyde-3-phosphate dehydrogenase; predicted gene 10359; predicted gene 10358; predicted gene 7784; predicted gene 12416; predicted gene 14148; predicted gen…
			12904		GOTERM_CC_FAT	GO:0044459	plasma membrane part	102	7.81011	0.0182518	54710, 15018, 110454, 18414, 56863, 110557, 14587, 14027, 16408, 12525, 11941, 12520, 12722, 231830, 379043, 15216, 224116, 71920, 18530, 108115, 83762, 74734, 13982, 14103, 16535, 16536, 14622, 171429, 216643, 14620, 15002, 50723, 217169, 15000, 20269, 21809, 228942, 56226, 15894, 18595, 15896, 171171, 64337, 171209, 12502, 60361, 226041, 12507, 93675, 12870, 68328, 18175, 116701, 54485, 19331, …	635	1633	12504	1.22996	0.997488	0.369039	22.0541					668275	Gm7784	Mus musculus	predicted gene 4691; predicted gene 6944; predicted gene 10290; predicted gene 10566; predicted gene 10291; predicted gene 3200; predicted gene 12070; predicted gene 7286; predicted gene 6946; predicted gene 8825; predicted gene 9081; glyceraldehyde-3-phosphate dehydrogenase; predicted gene 10359; predicted gene 10358; predicted gene 7784; predicted gene 12416; predicted gene 14148; predicted gen…
			12919		GOTERM_CC_FAT	GO:0044421	extracellular region part	101	7.73354	6.92307e-19	14173, 16803, 110751, 20306, 20305, 20304, 20303, 20308, 18413, 23928, 13717, 17381, 20301, 70031, 14103, 14778, 232345, 246779, 56744, 380924, 12919, 16002, 333088, 50930, 17390, 17392, 16000, 17393, 64074, 66042, 53603, 21809, 171171, 214425, 12401, 12870, 140709, 20563, 20562, 16949, 16948, 21802, 107581, 17329, 11839, 238057, 11576, 20745, 16994, 16816, 244550, 13003, 18605, 16181, 239790, 50…	635	774	12504	2.56954	2.25e-16	2.25e-16	9.36416e-16					668275	Gm16470	Mus musculus	predicted gene 4691; predicted gene 6944; predicted gene 10290; predicted gene 10566; predicted gene 10291; predicted gene 3200; predicted gene 12070; predicted gene 7286; predicted gene 6946; predicted gene 8825; predicted gene 9081; glyceraldehyde-3-phosphate dehydrogenase; predicted gene 10359; predicted gene 10358; predicted gene 7784; predicted gene 12416; predicted gene 14148; predicted gen…
			12925		GOTERM_CC_FAT	GO:0005615	extracellular space	71	5.43645	1.50606e-14	11839, 14173, 238057, 16803, 11576, 16994, 20306, 20305, 20304, 20303, 16816, 20308, 18413, 16181, 18605, 20301, 239790, 70031, 21922, 20737, 14103, 67573, 14778, 232345, 246779, 100043368, 56744, 55987, 380924, 12919, 16176, 75458, 16175, 16002, 333088, 50930, 17390, 16000, 11625, 11814, 57266, 109648, 66042, 53603, 21809, 20724, 12401, 18552, 12870, 20563, 20562, 16010, 20297, 21949, 16949, 169…	635	511	12504	2.73598	4.90719e-12	1.63569e-12	2.04281e-11					668275	LOC100046574	Mus musculus	predicted gene 4691; predicted gene 6944; predicted gene 10290; predicted gene 10566; predicted gene 10291; predicted gene 3200; predicted gene 12070; predicted gene 7286; predicted gene 6946; predicted gene 8825; predicted gene 9081; glyceraldehyde-3-phosphate dehydrogenase; predicted gene 10359; predicted gene 10358; predicted gene 7784; predicted gene 12416; predicted gene 14148; predicted gen…
			12931		GOTERM_CC_FAT	GO:0031226	intrinsic to plasma membrane	43	3.2925	0.00544476	54710, 16493, 20269, 18414, 16502, 319480, 16526, 16523, 16399, 15896, 18595, 16408, 171171, 16420, 171209, 12520, 68566, 60361, 12390, 74762, 12722, 379043, 18606, 71920, 12870, 13512, 18530, 108115, 24046, 114304, 20737, 116701, 110876, 16535, 16536, 54485, 11438, 56760, 171429, 20391, 50723, 18400, 117606	635	552	12504	1.53393	0.830412	0.14897	7.11864					668275	Gm4929	Mus musculus	predicted gene 4691; predicted gene 6944; predicted gene 10290; predicted gene 10566; predicted gene 10291; predicted gene 3200; predicted gene 12070; predicted gene 7286; predicted gene 6946; predicted gene 8825; predicted gene 9081; glyceraldehyde-3-phosphate dehydrogenase; predicted gene 10359; predicted gene 10358; predicted gene 7784; predicted gene 12416; predicted gene 14148; predicted gen…
			12958		GOTERM_CC_FAT	GO:0005887	integral to plasma membrane	39	2.98622	0.0195666	54710, 16493, 20269, 18414, 16502, 16526, 319480, 16523, 16399, 15896, 18595, 16408, 16420, 171209, 12520, 68566, 60361, 12390, 12722, 18606, 71920, 13512, 18530, 108115, 24046, 114304, 20737, 116701, 110876, 16535, 16536, 54485, 11438, 56760, 171429, 20391, 50723, 18400, 117606	635	531	12504	1.44626	0.998375	0.367912	23.4542					668275	Gm8318	Mus musculus	predicted gene 4691; predicted gene 6944; predicted gene 10290; predicted gene 10566; predicted gene 10291; predicted gene 3200; predicted gene 12070; predicted gene 7286; predicted gene 6946; predicted gene 8825; predicted gene 9081; glyceraldehyde-3-phosphate dehydrogenase; predicted gene 10359; predicted gene 10358; predicted gene 7784; predicted gene 12416; predicted gene 14148; predicted gen…
			12960		=	GO:0031012	extracellular matrix	37	2.83308	2.6135e-06	16776, 233744, 20512, 64074, 21809, 12836, 20745, 110751, 171171, 14115, 214425, 244550, 13003, 23928, 13717, 17381, 16772, 140709, 12843, 14264, 12842, 12840, 50530, 21923, 16949, 12825, 21922, 16948, 78892, 20737, 21857, 107581, 17390, 11625, 17392, 22411, 17393	635	309	12504	2.35786	0.000849028	0.000212325	0.00353497					668275	Gm9061	Mus musculus	predicted gene 4691; predicted gene 6944; predicted gene 10290; predicted gene 10566; predicted gene 10291; predicted gene 3200; predicted gene 12070; predicted gene 7286; predicted gene 6946; predicted gene 8825; predicted gene 9081; glyceraldehyde-3-phosphate dehydrogenase; predicted gene 10359; predicted gene 10358; predicted gene 7784; predicted gene 12416; predicted gene 14148; predicted gen…
			12983		GOTERM_CC_FAT	GO:0005578	proteinaceous extracellular matrix	34	2.60337	1.84757e-05	16776, 233744, 20512, 64074, 12836, 20745, 110751, 171171, 14115, 214425, 244550, 13003, 23928, 13717, 17381, 16772, 140709, 12843, 14264, 12842, 12840, 50530, 21923, 16949, 12825, 21922, 16948, 20737, 21857, 107581, 17390, 17392, 22411, 17393	635	297	12504	2.25423	0.00598666	0.00120021	0.0249874					668275	Gm13882	Mus musculus	predicted gene 4691; predicted gene 6944; predicted gene 10290; predicted gene 10566; predicted gene 10291; predicted gene 3200; predicted gene 12070; predicted gene 7286; predicted gene 6946; predicted gene 8825; predicted gene 9081; glyceraldehyde-3-phosphate dehydrogenase; predicted gene 10359; predicted gene 10358; predicted gene 7784; predicted gene 12416; predicted gene 14148; predicted gen…
			12986		GOTERM_CC_FAT	GO:0009986	cell surface	28	2.14395	0.00344009	15018, 17534, 75766, 20512, 110454, 319823, 14587, 110557, 16399, 15894, 16408, 12525, 22362, 16185, 18605, 379043, 12507, 93675, 100043314, 14961, 16590, 20737, 14103, 20276, 11438, 239849, 257632, 50723, 117606, 13136	635	305	12504	1.80773	0.673706	0.130637	4.55414					668275	Gm16374	Mus musculus	predicted gene 4691; predicted gene 6944; predicted gene 10290; predicted gene 10566; predicted gene 10291; predicted gene 3200; predicted gene 12070; predicted gene 7286; predicted gene 6946; predicted gene 8825; predicted gene 9081; glyceraldehyde-3-phosphate dehydrogenase; predicted gene 10359; predicted gene 10358; predicted gene 7784; predicted gene 12416; predicted gene 14148; predicted gen…
			13003		GOTERM_CC_FAT	GO:0009897	external side of plasma membrane	21	1.60796	0.00403644	15018, 110454, 14961, 319823, 16590, 20737, 14103, 20276, 110557, 14587, 16399, 15894, 16408, 22362, 12525, 11438, 16185, 239849, 379043, 12507, 50723, 93675, 13136	635	206	12504	2.00737	0.731391	0.13589	5.3238					668275	Gm9127	Mus musculus	predicted gene 4691; predicted gene 6944; predicted gene 10290; predicted gene 10566; predicted gene 10291; predicted gene 3200; predicted gene 12070; predicted gene 7286; predicted gene 6946; predicted gene 8825; predicted gene 9081; glyceraldehyde-3-phosphate dehydrogenase; predicted gene 10359; predicted gene 10358; predicted gene 7784; predicted gene 12416; predicted gene 14148; predicted gen…
			13041		GOTERM_CC_FAT	GO:0031225	anchored to membrane	21	1.60796	0.0042629	12475, 114654, 56470, 110454, 14913, 56461, 70163, 15162, 14586, 14587, 16429, 22329, 171171, 26434, 18587, 74762, 56746, 379043, 58175, 13136, 12870	635	207	12504	1.99767	0.750527	0.129633	5.61456					668275	Gm7611	Mus musculus	predicted gene 4691; predicted gene 6944; predicted gene 10290; predicted gene 10566; predicted gene 10291; predicted gene 3200; predicted gene 12070; predicted gene 7286; predicted gene 6946; predicted gene 8825; predicted gene 9081; glyceraldehyde-3-phosphate dehydrogenase; predicted gene 10359; predicted gene 10358; predicted gene 7784; predicted gene 12416; predicted gene 14148; predicted gen…
			13079		GOTERM_CC_FAT	GO:0034702	ion channel complex	16	1.22511	0.0143166	16493, 224796, 20269, 17178, 71345, 16502, 24046, 16526, 20276, 16523, 110876, 16535, 16536, 14396, 11438, 216643	635	158	12504	1.99406	0.990781	0.323311	17.7204					668275	Gm5507	Mus musculus	predicted gene 4691; predicted gene 6944; predicted gene 10290; predicted gene 10566; predicted gene 10291; predicted gene 3200; predicted gene 12070; predicted gene 7286; predicted gene 6946; predicted gene 8825; predicted gene 9081; glyceraldehyde-3-phosphate dehydrogenase; predicted gene 10359; predicted gene 10358; predicted gene 7784; predicted gene 12416; predicted gene 14148; predicted gen…
			13090		GOTERM_CC_FAT	GO:0015629	actin cytoskeleton	16	1.22511	0.0981586	19882, 19894, 208076, 224796, 11856, 56226, 20276, 59006, 17904, 22350, 12704, 71960, 231830, 225115, 16470, 19200	635	205	12504	1.53688	1	0.72513	75.2777					668275	Gm13292	Mus musculus	predicted gene 4691; predicted gene 6944; predicted gene 10290; predicted gene 10566; predicted gene 10291; predicted gene 3200; predicted gene 12070; predicted gene 7286; predicted gene 6946; predicted gene 8825; predicted gene 9081; glyceraldehyde-3-phosphate dehydrogenase; predicted gene 10359; predicted gene 10358; predicted gene 7784; predicted gene 12416; predicted gene 14148; predicted gen…
			13136		GOTERM_CC_FAT	GO:0044420	extracellular matrix part	14	1.07198	0.000717439	16776, 12843, 12842, 64074, 20512, 50530, 12825, 21923, 16948, 20737, 21857, 12836, 23928, 16772	635	92	12504	2.99651	0.208045	0.0327726	0.966062					668275	LOC637280	Mus musculus	predicted gene 4691; predicted gene 6944; predicted gene 10290; predicted gene 10566; predicted gene 10291; predicted gene 3200; predicted gene 12070; predicted gene 7286; predicted gene 6946; predicted gene 8825; predicted gene 9081; glyceraldehyde-3-phosphate dehydrogenase; predicted gene 10359; predicted gene 10358; predicted gene 7784; predicted gene 12416; predicted gene 14148; predicted gen…
			13198		GOTERM_CC_FAT	GO:0030016	myofibril	9	0.689127	0.0900544	107765, 18175, 68678, 226041, 16669, 17390, 56642, 16523, 59006	635	91	12504	1.9475	1	0.706775	72.0976					668275	LOC100047352	Mus musculus	predicted gene 4691; predicted gene 6944; predicted gene 10290; predicted gene 10566; predicted gene 10291; predicted gene 3200; predicted gene 12070; predicted gene 7286; predicted gene 6946; predicted gene 8825; predicted gene 9081; glyceraldehyde-3-phosphate dehydrogenase; predicted gene 10359; predicted gene 10358; predicted gene 7784; predicted gene 12416; predicted gene 14148; predicted gen…
			13345		GOTERM_CC_FAT	GO:0000786	nucleosome	8	0.612557	0.0366424	319181, 319180, 15077, 665622, 360198, 319191, 326619, 68024, 69386, 78303, 319151, 319161, 319188, 319164, 319183, 319166	635	62	12504	2.54082	0.999995	0.490347	39.6455					668275	Gm2193	Mus musculus	predicted gene 4691; predicted gene 6944; predicted gene 10290; predicted gene 10566; predicted gene 10291; predicted gene 3200; predicted gene 12070; predicted gene 7286; predicted gene 6946; predicted gene 8825; predicted gene 9081; glyceraldehyde-3-phosphate dehydrogenase; predicted gene 10359; predicted gene 10358; predicted gene 7784; predicted gene 12416; predicted gene 14148; predicted gen…
			13393		GOTERM_CC_FAT	GO:0005604	basement membrane	8	0.612557	0.0760535	16776, 64074, 21923, 23928, 20737, 21857, 16772, 12836	635	73	12504	2.15795	1	0.689179	65.6965					668275	Gm3272	Mus musculus	predicted gene 4691; predicted gene 6944; predicted gene 10290; predicted gene 10566; predicted gene 10291; predicted gene 3200; predicted gene 12070; predicted gene 7286; predicted gene 6946; predicted gene 8825; predicted gene 9081; glyceraldehyde-3-phosphate dehydrogenase; predicted gene 10359; predicted gene 10358; predicted gene 7784; predicted gene 12416; predicted gene 14148; predicted gen…
			13411		GOTERM_CC_FAT	GO:0032993	protein-DNA complex	8	0.612557	0.0851518	319181, 319180, 15077, 665622, 360198, 319191, 326619, 68024, 69386, 78303, 319151, 319161, 319188, 319164, 319183, 319166	635	75	12504	2.10041	1	0.715655	69.9942					668275	Gm14130	Mus musculus	predicted gene 4691; predicted gene 6944; predicted gene 10290; predicted gene 10566; predicted gene 10291; predicted gene 3200; predicted gene 12070; predicted gene 7286; predicted gene 6946; predicted gene 8825; predicted gene 9081; glyceraldehyde-3-phosphate dehydrogenase; predicted gene 10359; predicted gene 10358; predicted gene 7784; predicted gene 12416; predicted gene 14148; predicted gen…
			13417		GOTERM_CC_FAT	GO:0042383	sarcolemma	7	0.535988	0.0304213	11684, 21809, 13982, 20391, 16669, 16523, 110876	635	47	12504	2.93275	0.999956	0.446013	34.1551					668275	LOC100047303	Mus musculus	predicted gene 4691; predicted gene 6944; predicted gene 10290; predicted gene 10566; predicted gene 10291; predicted gene 3200; predicted gene 12070; predicted gene 7286; predicted gene 6946; predicted gene 8825; predicted gene 9081; glyceraldehyde-3-phosphate dehydrogenase; predicted gene 10359; predicted gene 10358; predicted gene 7784; predicted gene 12416; predicted gene 14148; predicted gen…
			13483		GOTERM_CC_FAT	GO:0034706	sodium channel complex	4	0.306279	0.0253481	20269, 24046, 20276, 110876	635	13	12504	6.05887	0.999762	0.406383	29.3392					668275	GAPDH	Mus musculus	predicted gene 4691; predicted gene 6944; predicted gene 10290; predicted gene 10566; predicted gene 10291; predicted gene 3200; predicted gene 12070; predicted gene 7286; predicted gene 6946; predicted gene 8825; predicted gene 9081; glyceraldehyde-3-phosphate dehydrogenase; predicted gene 10359; predicted gene 10358; predicted gene 7784; predicted gene 12416; predicted gene 14148; predicted gen…
			13505		GOTERM_CC_FAT	GO:0001772	immunological synapse	4	0.306279	0.0253481	16408, 74734, 22637, 15894	635	13	12504	6.05887	0.999762	0.406383	29.3392					668275	LOC100045908	Mus musculus	predicted gene 4691; predicted gene 6944; predicted gene 10290; predicted gene 10566; predicted gene 10291; predicted gene 3200; predicted gene 12070; predicted gene 7286; predicted gene 6946; predicted gene 8825; predicted gene 9081; glyceraldehyde-3-phosphate dehydrogenase; predicted gene 10359; predicted gene 10358; predicted gene 7784; predicted gene 12416; predicted gene 14148; predicted gen…
			13512		GOTERM_CC_FAT	GO:0046658	anchored to plasma membrane	4	0.306279	0.0518985	171171, 74762, 379043, 12870	635	17	12504	4.63326	1	0.579379	51.3662					668275	LOC382022	Mus musculus	predicted gene 4691; predicted gene 6944; predicted gene 10290; predicted gene 10566; predicted gene 10291; predicted gene 3200; predicted gene 12070; predicted gene 7286; predicted gene 6946; predicted gene 8825; predicted gene 9081; glyceraldehyde-3-phosphate dehydrogenase; predicted gene 10359; predicted gene 10358; predicted gene 7784; predicted gene 12416; predicted gene 14148; predicted gen…
			13537		GOTERM_CC_FAT	GO:0005581	collagen	4	0.306279	0.0686743	12843, 12842, 12825, 16948	635	19	12504	4.14554	1	0.667485	61.7996					668275	Gm2308	Mus musculus	predicted gene 4691; predicted gene 6944; predicted gene 10290; predicted gene 10566; predicted gene 10291; predicted gene 3200; predicted gene 12070; predicted gene 7286; predicted gene 6946; predicted gene 8825; predicted gene 9081; glyceraldehyde-3-phosphate dehydrogenase; predicted gene 10359; predicted gene 10358; predicted gene 7784; predicted gene 12416; predicted gene 14148; predicted gen…
			13591		GOTERM_CC_FAT	GO:0031254	trailing edge	3	0.229709	0.0231718	15896, 22350, 20737	635	5	12504	11.8148	0.999509	0.398281	27.175					668275	LOC100047709	Mus musculus	predicted gene 4691; predicted gene 6944; predicted gene 10290; predicted gene 10566; predicted gene 10291; predicted gene 3200; predicted gene 12070; predicted gene 7286; predicted gene 6946; predicted gene 8825; predicted gene 9081; glyceraldehyde-3-phosphate dehydrogenase; predicted gene 10359; predicted gene 10358; predicted gene 7784; predicted gene 12416; predicted gene 14148; predicted gen…
			13615		GOTERM_CC_FAT	GO:0001931	uropod	3	0.229709	0.0231718	15896, 22350, 20737	635	5	12504	11.8148	0.999509	0.398281	27.175					668275	LOC100045065	Mus musculus	predicted gene 4691; predicted gene 6944; predicted gene 10290; predicted gene 10566; predicted gene 10291; predicted gene 3200; predicted gene 12070; predicted gene 7286; predicted gene 6946; predicted gene 8825; predicted gene 9081; glyceraldehyde-3-phosphate dehydrogenase; predicted gene 10359; predicted gene 10358; predicted gene 7784; predicted gene 12416; predicted gene 14148; predicted gen…
			13616		GOTERM_CC_FAT	GO:0005583	fibrillar collagen	3	0.229709	0.0454843	12843, 12842, 12825	635	7	12504	8.43915	1	0.548992	46.7224					668275	Gm10291	Mus musculus	predicted gene 4691; predicted gene 6944; predicted gene 10290; predicted gene 10566; predicted gene 10291; predicted gene 3200; predicted gene 12070; predicted gene 7286; predicted gene 6946; predicted gene 8825; predicted gene 9081; glyceraldehyde-3-phosphate dehydrogenase; predicted gene 10359; predicted gene 10358; predicted gene 7784; predicted gene 12416; predicted gene 14148; predicted gen…
			13628		GOTERM_CC_FAT	GO:0001518	voltage-gated sodium channel complex	3	0.229709	0.0881824	20269, 24046, 110876	635	10	12504	5.9074	1	0.713525	71.3111					668275	Gm10290	Mus musculus	predicted gene 4691; predicted gene 6944; predicted gene 10290; predicted gene 10566; predicted gene 10291; predicted gene 3200; predicted gene 12070; predicted gene 7286; predicted gene 6946; predicted gene 8825; predicted gene 9081; glyceraldehyde-3-phosphate dehydrogenase; predicted gene 10359; predicted gene 10358; predicted gene 7784; predicted gene 12416; predicted gene 14148; predicted gen…
			13653		GOTERM_CC_FAT	GO:0042613	MHC class II protein complex	3	0.229709	0.0881824	14961, 15002, 15000	635	10	12504	5.9074	1	0.713525	71.3111					668275	Gm10293	Mus musculus	predicted gene 4691; predicted gene 6944; predicted gene 10290; predicted gene 10566; predicted gene 10291; predicted gene 3200; predicted gene 12070; predicted gene 7286; predicted gene 6946; predicted gene 8825; predicted gene 9081; glyceraldehyde-3-phosphate dehydrogenase; predicted gene 10359; predicted gene 10358; predicted gene 7784; predicted gene 12416; predicted gene 14148; predicted gen…
			13655		GOTERM_CC_FAT	GO:0005584	collagen type I	2	0.153139	0.0988405	12843, 12842	635	2	12504	19.6913	1	0.714277	75.5293					668275	Gm3671	Mus musculus	predicted gene 4691; predicted gene 6944; predicted gene 10290; predicted gene 10566; predicted gene 10291; predicted gene 3200; predicted gene 12070; predicted gene 7286; predicted gene 6946; predicted gene 8825; predicted gene 9081; glyceraldehyde-3-phosphate dehydrogenase; predicted gene 10359; predicted gene 10358; predicted gene 7784; predicted gene 12416; predicted gene 14148; predicted gen…
			13661		GOTERM_MF_FAT	GO:0030528	transcription regulator activity	75	5.74273	0.0856354	13591, 15394, 100039227, 78284, 107765, 60345, 13393, 17173, 16372, 16371, 14025, 17172, 15901, 20183, 114142, 12014, 20476, 14472, 246086, 15422, 13713, 13661, 15218, 107751, 252973, 13345, 231044, 13982, 327992, 57737, 15437, 223843, 19017, 13198, 54132, 20680, 18994, 21888, 140477, 18185, 16871, 666777, 20728, 53404, 434759, 76365, 15400, 194856, 21815, 664608, 664609, 219103, 18034, 15405, 16…	698	1206	13288	1.18391	1	0.74771	74.2297					668275	Gm3200	Mus musculus	predicted gene 4691; predicted gene 6944; predicted gene 10290; predicted gene 10566; predicted gene 10291; predicted gene 3200; predicted gene 12070; predicted gene 7286; predicted gene 6946; predicted gene 8825; predicted gene 9081; glyceraldehyde-3-phosphate dehydrogenase; predicted gene 10359; predicted gene 10358; predicted gene 7784; predicted gene 12416; predicted gene 14148; predicted gen…
			13713		GOTERM_MF_FAT	GO:0003700	transcription factor activity	61	4.67075	0.00156832	13591, 15394, 100039227, 78284, 13393, 16372, 17172, 16371, 20183, 114142, 12014, 20476, 14472, 246086, 15422, 13713, 13661, 15218, 107751, 252973, 13345, 231044, 13982, 327992, 57737, 15437, 223843, 13198, 20680, 18994, 140477, 21888, 18185, 16871, 666777, 20728, 434759, 76365, 15400, 194856, 21815, 664608, 664609, 18034, 15405, 16875, 22160, 16598, 15220, 208076, 100039293, 13653, 77771, 14462,…	698	776	13288	1.49648	0.678509	0.0902319	2.34919					668275	Gm3809	Mus musculus	predicted gene 4691; predicted gene 6944; predicted gene 10290; predicted gene 10566; predicted gene 10291; predicted gene 3200; predicted gene 12070; predicted gene 7286; predicted gene 6946; predicted gene 8825; predicted gene 9081; glyceraldehyde-3-phosphate dehydrogenase; predicted gene 10359; predicted gene 10358; predicted gene 7784; predicted gene 12416; predicted gene 14148; predicted gen…
			13717		GOTERM_MF_FAT	GO:0005509	calcium ion binding	59	4.51761	0.018544	26946, 227541, 12560, 14913, 20745, 20197, 16408, 17904, 170725, 11941, 229731, 13003, 19419, 208777, 17381, 277089, 18602, 18530, 211482, 319734, 83762, 21922, 26565, 93880, 94249, 17390, 17392, 93886, 17393, 17534, 64074, 665509, 71345, 319480, 66808, 13505, 68764, 16399, 14115, 93876, 93877, 93878, 271786, 106393, 23876, 13512, 20563, 50908, 20562, 270120, 11689, 279653, 56461, 20259, 20849, 5…	698	840	13288	1.33714	0.999999	0.459437	24.6858					668275	Gm14148	Mus musculus	predicted gene 4691; predicted gene 6944; predicted gene 10290; predicted gene 10566; predicted gene 10291; predicted gene 3200; predicted gene 12070; predicted gene 7286; predicted gene 6946; predicted gene 8825; predicted gene 9081; glyceraldehyde-3-phosphate dehydrogenase; predicted gene 10359; predicted gene 10358; predicted gene 7784; predicted gene 12416; predicted gene 14148; predicted gen…
			13829		GOTERM_MF_FAT	GO:0043565	sequence-specific DNA binding	49	3.75191	0.000455867	100039227, 15394, 78284, 13393, 16372, 17172, 16371, 20183, 20476, 12014, 114142, 14472, 246086, 15422, 13713, 13661, 15218, 107751, 231044, 13982, 57737, 327992, 15437, 223843, 13198, 18994, 140477, 21888, 18185, 16871, 666777, 20728, 434759, 15400, 664608, 21815, 194856, 664609, 15405, 16875, 15220, 208076, 100039293, 14462, 636177, 625574, 20849, 22431, 664610, 260298	698	556	13288	1.67774	0.280837	0.0359669	0.688229					668275	Gm5863	Mus musculus	predicted gene 4691; predicted gene 6944; predicted gene 10290; predicted gene 10566; predicted gene 10291; predicted gene 3200; predicted gene 12070; predicted gene 7286; predicted gene 6946; predicted gene 8825; predicted gene 9081; glyceraldehyde-3-phosphate dehydrogenase; predicted gene 10359; predicted gene 10358; predicted gene 7784; predicted gene 12416; predicted gene 14148; predicted gen…
			13982		GOTERM_MF_FAT	GO:0005125	cytokine activity	32	2.45023	4.06807e-09	11839, 57266, 53603, 238057, 20306, 16994, 20305, 20304, 20303, 20308, 18413, 20301, 70031, 20297, 21949, 20295, 21946, 14103, 21943, 20299, 20310, 20311, 100043368, 246779, 56744, 16176, 75458, 20292, 16175, 50930, 20315, 17329	698	180	13288	3.3844	2.94121e-06	9.80404e-07	6.16144e-06					668275	Gm12416	Mus musculus	predicted gene 4691; predicted gene 6944; predicted gene 10290; predicted gene 10566; predicted gene 10291; predicted gene 3200; predicted gene 12070; predicted gene 7286; predicted gene 6946; predicted gene 8825; predicted gene 9081; glyceraldehyde-3-phosphate dehydrogenase; predicted gene 10359; predicted gene 10358; predicted gene 7784; predicted gene 12416; predicted gene 14148; predicted gen…
			14013		GOTERM_MF_FAT	GO:0030246	carbohydrate binding	32	2.45023	0.00062193	17158, 17534, 15160, 64074, 665032, 14173, 21930, 18489, 69810, 14133, 19288, 16429, 20306, 13003, 18605, 18606, 271786, 665029, 93675, 622707, 12489, 20612, 21922, 78892, 21946, 23845, 73149, 100043368, 19074, 56744, 56760, 56620, 26888, 257632, 666642	698	317	13288	1.92174	0.362241	0.0439829	0.937835					237353	SH3RF3	Mus musculus	SH3 domain containing ring finger 3
			14025		GOTERM_MF_FAT	GO:0005525	GTP binding	31	2.37366	0.00654648	236573, 317757, 13628, 22152, 22671, 100702, 56437, 626578, 245240, 76088, 16145, 667214, 53857, 22142, 140743, 17472, 231932, 68328, 243374, 74734, 55932, 384954, 100039796, 14469, 19332, 21822, 620913, 19331, 83408, 20130, 76338, 54204, 16205	698	354	13288	1.6671	0.991337	0.271361	9.46902					217682	3830431G21Rik	Mus musculus	RIKEN cDNA 3830431G21 gene
			14027		GOTERM_MF_FAT	GO:0032561	guanyl ribonucleotide binding	31	2.37366	0.00918054	236573, 317757, 13628, 22152, 22671, 100702, 56437, 626578, 245240, 76088, 16145, 667214, 53857, 22142, 140743, 17472, 231932, 68328, 243374, 74734, 55932, 384954, 100039796, 14469, 19332, 21822, 620913, 19331, 83408, 20130, 76338, 54204, 16205	698	363	13288	1.62577	0.998729	0.324462	13.0372					74770	HHATL	Mus musculus	hedgehog acyltransferase-like
			140477		GOTERM_MF_FAT	GO:0019001	guanyl nucleotide binding	31	2.37366	0.00918054	236573, 317757, 13628, 22152, 22671, 100702, 56437, 626578, 245240, 76088, 16145, 667214, 53857, 22142, 140743, 17472, 231932, 68328, 243374, 74734, 55932, 384954, 100039796, 14469, 19332, 21822, 620913, 19331, 83408, 20130, 76338, 54204, 16205	698	363	13288	1.62577	0.998729	0.324462	13.0372					434130	CCDC8	Mus musculus	coiled-coil domain containing 8
			140488		GOTERM_MF_FAT	GO:0004857	enzyme inhibitor activity	27	2.06738	0.000438593	15160, 20706, 20724, 16426, 12836, 12406, 628900, 12401, 76400, 19049, 12575, 20731, 66222, 68678, 20717, 21857, 20716, 20715, 19051, 232345, 74069, 71907, 50930, 546546, 11625, 232400, 68458, 20317	698	243	13288	2.11525	0.271795	0.0388709	0.66223					20680	Sox7	Mus musculus	SRY-box containing gene 7
			140709		GOTERM_MF_FAT	GO:0005216	ion channel activity	26	1.99081	0.0705204	26946, 16493, 20269, 239556, 17178, 71345, 16502, 16526, 16523, 16521, 171209, 14396, 12722, 56379, 223604, 319734, 224796, 56461, 24046, 20276, 110876, 16535, 16536, 68279, 11438, 216643	698	349	13288	1.41825	1	0.71603	66.9657					67548	4933424M12Rik	Mus musculus	RIKEN cDNA 4933424M12 gene
			140743		GOTERM_MF_FAT	GO:0022838	substrate specific channel activity	26	1.99081	0.0930563	26946, 16493, 20269, 239556, 17178, 71345, 16502, 16526, 16523, 16521, 171209, 14396, 12722, 56379, 223604, 319734, 224796, 56461, 24046, 20276, 110876, 16535, 16536, 68279, 11438, 216643	698	360	13288	1.37491	1	0.763357	77.2219					100042016	Gm3626	Mus musculus	predicted gene 3626
			140765		GOTERM_MF_FAT	GO:0004866	endopeptidase inhibitor activity	22	1.68453	0.000103345	20731, 66222, 15160, 20706, 20724, 16426, 20717, 21857, 20716, 20715, 12836, 232345, 74069, 12406, 628900, 12401, 71907, 76400, 50930, 546546, 11625, 20317, 232400	698	161	13288	2.60136	0.071999	0.0148334	0.156411					57266	Cxcl14	Mus musculus	chemokine (C-X-C motif) ligand 14
			140795		GOTERM_MF_FAT	GO:0030414	peptidase inhibitor activity	22	1.68453	0.000361774	20731, 66222, 15160, 20706, 20724, 16426, 20717, 21857, 20716, 20715, 12836, 232345, 74069, 12406, 628900, 12401, 71907, 76400, 50930, 546546, 11625, 20317, 232400	698	176	13288	2.37966	0.230189	0.0366831	0.546538					20410	sorbs3	Mus musculus	sorbin and SH3 domain containing 3
			140919		GOTERM_MF_FAT	GO:0022836	gated channel activity	22	1.68453	0.065019	56379, 223604, 16493, 319734, 224796, 239556, 20269, 56461, 16502, 24046, 16526, 20276, 16523, 110876, 16535, 16521, 16536, 171209, 14396, 11438, 12722, 216643	698	281	13288	1.49046	1	0.703339	63.8771					664972	Gm7430	Mus musculus	predicted gene 7430
			14103		GOTERM_MF_FAT	GO:0008047	enzyme activator activity	20	1.53139	0.0650001	20401, 240539, 14913, 67792, 18545, 241275, 544963, 11856, 14270, 69993, 21933, 100043368, 216859, 108995, 73910, 19736, 239027, 58175, 244867, 54137	698	249	13288	1.5291	1	0.712332	63.866					230868	Igsf21	Mus musculus	immunoglobin superfamily, member 21
			14115		GOTERM_MF_FAT	GO:0004867	serine-type endopeptidase inhibitor activity	19	1.45482	2.87133e-05	20731, 66222, 15160, 20706, 20724, 16426, 20717, 20716, 20715, 12836, 232345, 74069, 12406, 628900, 12401, 71907, 76400, 546546, 20317, 232400	698	115	13288	3.14528	0.020546	0.00517656	0.04348					69810	Clec4b1	Mus musculus	C-type lectin domain family 4, member b1
			14121		GOTERM_MF_FAT	GO:0031420	alkali metal ion binding	19	1.45482	0.0234252	56379, 223604, 16493, 20269, 56461, 16502, 24046, 16526, 20276, 16523, 110876, 218103, 16535, 16521, 140919, 16536, 171209, 20497, 94249	698	206	13288	1.75586	1	0.496171	30.1638					20416	SHC1	Mus musculus	predicted gene 5500; src homology 2 domain-containing transforming protein C1
			14133		GOTERM_MF_FAT	GO:0003924	GTPase activity	17	1.30168	0.00106568	22142, 17472, 140743, 236573, 68328, 13628, 22152, 22671, 55932, 100702, 384954, 100039796, 626578, 14469, 64337, 21822, 16145, 53857	698	128	13288	2.52838	0.537402	0.0676821	1.60195					20416	Gm5500	Mus musculus	predicted gene 5500; src homology 2 domain-containing transforming protein C1
			14159		GOTERM_MF_FAT	GO:0005529	sugar binding	17	1.30168	0.0285693	17534, 12489, 20612, 18489, 21922, 69810, 14133, 23845, 16429, 73149, 19074, 56760, 13003, 26888, 56620, 271786, 93675	698	181	13288	1.78803	1	0.526897	35.5324					14663	GLYCAM1	Mus musculus	glycosylation dependent cell adhesion molecule 1
			14166		GOTERM_MF_FAT	GO:0008009	chemokine activity	16	1.22511	2.6995e-10	57266, 20297, 20295, 20299, 20310, 20306, 20305, 20311, 20304, 20303, 56744, 20292, 20308, 17329, 20301, 20315	698	38	13288	8.01568	1.95174e-07	1.95174e-07	4.08863e-07					68764	CDHR3	Mus musculus	RIKEN cDNA 1110049B09 gene
			14173		GOTERM_MF_FAT	GO:0042379	chemokine receptor binding	16	1.22511	4.17606e-10	57266, 20297, 20295, 20299, 20310, 20306, 20305, 20311, 20304, 20303, 56744, 20292, 20308, 17329, 20301, 20315	698	39	13288	7.81015	3.01929e-07	1.50965e-07	6.32501e-07					67955	Sugt1	Mus musculus	SGT1, suppressor of G2 allele of SKP1 (S	cerevisiae)
			14178		GOTERM_MF_FAT	GO:0022832	voltage-gated channel activity	16	1.22511	0.0494138	56379, 223604, 16493, 319734, 20269, 239556, 224796, 56461, 16502, 24046, 16526, 16523, 110876, 16535, 16521, 16536	698	179	13288	1.70165	1	0.648951	53.5846					78748	rassf10	Mus musculus	Ras association (RalGDS/AF-6) domain family (N-terminal) member 10
			14261		GOTERM_MF_FAT	GO:0005244	voltage-gated ion channel activity	16	1.22511	0.0494138	56379, 223604, 16493, 319734, 20269, 239556, 224796, 56461, 16502, 24046, 16526, 16523, 110876, 16535, 16521, 16536	698	179	13288	1.70165	1	0.648951	53.5846					208898	Unc13c	Mus musculus	unc-13 homolog C (C	elegans)
			14263		GOTERM_MF_FAT	GO:0001871	pattern binding	15	1.14855	0.00719285	15160, 64074, 665032, 21930, 14173, 78892, 21946, 19288, 20306, 100043368, 56744, 13003, 18605, 18606, 665029, 257632, 666642, 622707	698	128	13288	2.23093	0.994588	0.27834	10.3571					68566	calY	Mus musculus	calcyon neuron-specific vesicular protein
			14264		GOTERM_MF_FAT	GO:0030247	polysaccharide binding	15	1.14855	0.00719285	15160, 64074, 665032, 21930, 14173, 78892, 21946, 19288, 20306, 100043368, 56744, 13003, 18605, 18606, 665029, 257632, 666642, 622707	698	128	13288	2.23093	0.994588	0.27834	10.3571					74762	MDGA1	Mus musculus	MAM domain containing glycosylphosphatidylinositol anchor 1
			14270		GOTERM_MF_FAT	GO:0008083	growth factor activity	14	1.07198	0.0340142	11839, 14178, 14166, 14173, 21809, 238057, 21802, 16176, 16002, 18591, 12587, 20315, 16000, 71920	698	141	13288	1.89022	1	0.578007	40.7935					57265	FZD2	Mus musculus	frizzled homolog 2 (Drosophila)
			14311		GOTERM_MF_FAT	GO:0004713	protein tyrosine kinase activity	14	1.07198	0.0901457	19882, 74568, 59126, 17179, 16590, 15162, 65964, 71461, 18595, 243659, 216859, 16001, 14159, 22637	698	164	13288	1.62513	1	0.759002	76.0893					433481	Gm5535	Mus musculus	predicted gene 5535
			14346		GOTERM_MF_FAT	GO:0030955	potassium ion binding	13	0.995406	0.0209	56379, 223604, 16493, 20269, 56461, 16502, 16526, 16523, 110876, 16535, 16536, 16521, 94249	698	118	13288	2.09732	1	0.470745	27.378					23876	FBLN5	Mus musculus	fibulin 5
			14396		GOTERM_MF_FAT	GO:0008509	anion transmembrane transporter activity	13	0.995406	0.0402984	20512, 108115, 224796, 20514, 17178, 71345, 14396, 20497, 242607, 12722, 171429, 216643, 18400	698	130	13288	1.90372	1	0.593912	46.3664					100042648	Gm3948	Mus musculus	predicted gene 3948
			14462		GOTERM_MF_FAT	GO:0019955	cytokine binding	12	0.918836	0.00615833	12983, 12767, 16188, 16199, 18414, 16185, 12986, 16165, 16068, 14586, 12768, 12775	698	88	13288	2.59599	0.98851	0.273137	8.93182					14264	FMOD	Mus musculus	fibromodulin
			14469		GOTERM_MF_FAT	GO:0005539	glycosaminoglycan binding	12	0.918836	0.0367832	15160, 64074, 665032, 14173, 21930, 78892, 21946, 20306, 100043368, 56744, 13003, 257632, 665029, 622707, 666642	698	114	13288	2.00392	1	0.582744	43.3126					14263	FMO5	Mus musculus	similar to Flavin containing monooxygenase 5; flavin containing monooxygenase 5
			14472		GOTERM_MF_FAT	GO:0022843	voltage-gated cation channel activity	12	0.918836	0.0729971	16535, 16521, 56379, 16536, 16493, 20269, 239556, 16502, 24046, 16526, 16523, 110876	698	128	13288	1.78474	1	0.720422	68.2741					14263	LOC100046051	Mus musculus	similar to Flavin containing monooxygenase 5; flavin containing monooxygenase 5
			14526		GOTERM_MF_FAT	GO:0005267	potassium channel activity	12	0.918836	0.0762295	16535, 16521, 56379, 16536, 223604, 16493, 20269, 56461, 16502, 16526, 16523, 110876	698	129	13288	1.77091	1	0.720276	69.9089					100042835	Gm4056	Mus musculus	predicted gene 4056
			14586		GOTERM_MF_FAT	GO:0005044	scavenger receptor activity	10	0.765697	0.000146182	93671, 17167, 15451, 18605, 214305, 18606, 12507, 12630, 140765, 67573	698	39	13288	4.88135	0.100303	0.017462	0.221177					14261	FMO1	Mus musculus	flavin containing monooxygenase 1
			14587		GOTERM_MF_FAT	GO:0019838	growth factor binding	10	0.765697	0.012628	12843, 16012, 18595, 12842, 16199, 16185, 16010, 12825, 16001, 116701	698	72	13288	2.64406	0.999898	0.368344	17.509					100039421	Gm2224	Mus musculus	predicted gene 2224
			14620		GOTERM_MF_FAT	GO:0005249	voltage-gated potassium channel activity	10	0.765697	0.0751507	16535, 16521, 56379, 16536, 16493, 20269, 16502, 16526, 16523, 110876	698	99	13288	1.92295	1	0.722997	69.3722					103140	GSTT3	Mus musculus	glutathione S-transferase, theta 3
			14622		GOTERM_MF_FAT	GO:0004896	cytokine receptor activity	8	0.612557	0.0241009	12983, 16188, 16199, 18414, 16185, 12986, 16165, 14586	698	55	13288	2.76905	1	0.492571	30.892					20297	CCL20	Mus musculus	chemokine (C-C motif) ligand 20
			14663		GOTERM_MF_FAT	GO:0005164	tumor necrosis factor receptor binding	6	0.459418	0.00598232	16994, 21949, 50930, 16988, 14103, 21943	698	23	13288	4.96624	0.98694	0.283737	8.68722					20295	Ccl17	Mus musculus	chemokine (C-C motif) ligand 17
			14778		GOTERM_MF_FAT	GO:0032813	tumor necrosis factor receptor superfamily binding	6	0.459418	0.0102725	16994, 21949, 50930, 16988, 14103, 21943	698	26	13288	4.39321	0.999427	0.324914	14.4774					219149	XKR6	Mus musculus	X Kell blood group precursor related family member 6 homolog
			14840		GOTERM_MF_FAT	GO:0016620	oxidoreductase activity, acting on the aldehyde or oxo group of donors, NAD or NADP as acceptor	6	0.459418	0.0162997	11670, 668275, 67689, 100042107, 26358, 56847, 28200	698	29	13288	3.93874	0.999993	0.432095	22.0348					20299	CCL22	Mus musculus	chemokine (C-C motif) ligand 22
			14860		GOTERM_MF_FAT	GO:0005201	extracellular matrix structural constituent	6	0.459418	0.0187386	12843, 12842, 50530, 12825, 13717, 16772	698	30	13288	3.80745	0.999999	0.448235	24.9117					238330	LOC100045132	Mus musculus	similar to polyglutamine-containing protein; RIKEN cDNA 6430527G18 gene
			14913		GOTERM_MF_FAT	GO:0008374	O-acyltransferase activity	6	0.459418	0.0344855	223920, 68262, 234155, 16816, 245532, 78070	698	35	13288	3.26353	1	0.570773	41.2296					238330	6430527G18Rik	Mus musculus	similar to polyglutamine-containing protein; RIKEN cDNA 6430527G18 gene
			14939		GOTERM_MF_FAT	GO:0004715	non-membrane spanning protein tyrosine kinase activity	6	0.459418	0.0565736	243659, 216859, 17179, 14159, 15162, 22637	698	40	13288	2.85559	1	0.679534	58.6066					668877	Gm9413	Mus musculus	predicted gene 9413
			14961		GOTERM_MF_FAT	GO:0030165	PDZ domain binding	5	0.382848	0.0394674	70729, 67703, 234395, 11941, 68339	698	25	13288	3.80745	1	0.597392	45.6587					102278	CPNE7	Mus musculus	copine VII
			15000		GOTERM_MF_FAT	GO:0005272	sodium channel activity	5	0.382848	0.0565261	171209, 20269, 24046, 20276, 110876	698	28	13288	3.39951	1	0.689192	58.5751					545471	Zfp345	Mus musculus	zinc finger protein 345
			15002		GOTERM_MF_FAT	GO:0048407	platelet-derived growth factor binding	4	0.306279	0.00951467	12843, 18595, 12842, 12825	698	9	13288	8.461	0.999004	0.31887	13.4803					20292	Ccl11	Mus musculus	chemokine (C-C motif) ligand 11
			15018		GOTERM_MF_FAT	GO:0015296	anion:cation symporter activity	4	0.306279	0.0651646	20512, 20497, 20514, 242607	698	18	13288	4.2305	1	0.695253	63.9622					245532	AWAT2	Mus musculus	acyl-CoA wax alcohol acyltransferase 2
			15077		GOTERM_MF_FAT	GO:0004864	phosphoprotein phosphatase inhibitor activity	4	0.306279	0.0843467	19051, 19049, 68678, 68458	698	20	13288	3.80745	1	0.74967	73.6741					104252	Cdc42ep2	Mus musculus	CDC42 effector protein (Rho GTPase binding) 2
			15160		GOTERM_MF_FAT	GO:0004030	aldehyde dehydrogenase [NAD(P)+] activity	3	0.229709	0.0247126	11670, 67689, 56847	698	5	13288	11.4223	1	0.488323	31.5452					100042638	Gm3941	Mus musculus	predicted gene 3941
			15162		GOTERM_MF_FAT	GO:0016165	lipoxygenase activity	3	0.229709	0.048395	11684, 11689, 11688	698	7	13288	8.15882	1	0.651752	52.8254					13136	Cd55	Mus musculus	CD55 antigen
			15216		GOTERM_MF_FAT	GO:0004029	aldehyde dehydrogenase (NAD) activity	3	0.229709	0.0623273	11670, 26358, 56847	698	8	13288	7.13897	1	0.706073	62.2695					224318	Speer2	Mus musculus	spermatogenesis associated glutamate (E)-rich protein 2
			15218		GOTERM_MF_FAT	GO:0046703	natural killer cell lectin-like receptor binding	3	0.229709	0.0623273	667281, 379043, 93675	698	8	13288	7.13897	1	0.706073	62.2695					23853	Def6	Mus musculus	differentially expressed in FDCP 6
			15220		GOTERM_MF_FAT	GO:0017153	sodium:dicarboxylate symporter activity	3	0.229709	0.0623273	20512, 20514, 242607	698	8	13288	7.13897	1	0.706073	62.2695					100041534	Gm3393	Mus musculus	hypothetical protein LOC100045781; hypothetical protein LOC100044095; predicted gene 3393; RIKEN cDNA 1810010K12 gene
			15394		GOTERM_MF_FAT	GO:0005310	dicarboxylic acid transmembrane transporter activity	3	0.229709	0.0935036	20512, 20514, 242607	698	10	13288	5.71117	1	0.758168	77.3915					100041534	1810010K12Rik	Mus musculus	hypothetical protein LOC100045781; hypothetical protein LOC100044095; predicted gene 3393; RIKEN cDNA 1810010K12 gene
			15400		GOTERM_MF_FAT	GO:0004712	protein serine/threonine/tyrosine kinase activity	3	0.229709	0.0935036	21802, 27273, 71920	698	10	13288	5.71117	1	0.758168	77.3915					100041534	LOC100044095	Mus musculus	hypothetical protein LOC100045781; hypothetical protein LOC100044095; predicted gene 3393; RIKEN cDNA 1810010K12 gene
			15405		INTERPRO	IPR013783:Immunoglobulin-like fold	54	4.13476	0.000382764	15018, 56868, 276891, 381680, 381484, 110557, 278180, 22329, 71461, 330222, 640543, 636931, 237754, 70080, 12525, 22362, 13003, 16182, 15216, 192198, 16071, 12489, 14961, 225638, 50723, 15002, 117606, 15000, 58217, 384419, 19266, 67703, 26968, 319823, 230868, 15894, 15896, 18595, 15898, 214425, 18034, 12502, 74762, 545851, 246746, 269959, 100043314, 243911, 20612, 16590, 19272, 116701, 246256, 16…	905	644	17763	1.64579	0.373878	0.0457418	0.618463						100041534	LOC100045781	Mus musculus	hypothetical protein LOC100045781; hypothetical protein LOC100044095; predicted gene 3393; RIKEN cDNA 1810010K12 gene
			15422		INTERPRO	IPR007110:Immunoglobulin-like	48	3.67534	0.00253059	15018, 56868, 276891, 381484, 110557, 22329, 278180, 71461, 330222, 237754, 12525, 22362, 70080, 13003, 16182, 15216, 192198, 16071, 12489, 14961, 225638, 15002, 50723, 117606, 15000, 384419, 58217, 19266, 67703, 26968, 319823, 230868, 16068, 15894, 18595, 214425, 15898, 74762, 545851, 269959, 100043314, 20612, 243911, 16590, 19272, 116701, 246256, 16098, 239849, 16016	905	604	17763	1.55981	0.954898	0.158154	4.02284						68339	CCDC88C	Mus musculus	coiled-coil domain containing 88C
			15437		INTERPRO	IPR003599:Immunoglobulin subtype	32	2.45023	0.0003108	67703, 56868, 319823, 276891, 230868, 381484, 22329, 278180, 330222, 15894, 71461, 18595, 15898, 237754, 12525, 70080, 13003, 16182, 74762, 246746, 269959, 100043314, 20612, 12489, 243911, 16590, 225638, 19272, 246256, 239849, 50723, 117606, 58217	905	313	17763	2.00666	0.316253	0.0413612	0.50246						18414	OSMR	Mus musculus	oncostatin M receptor
			15451		INTERPRO	IPR001356:Homeobox	30	2.29709	4.08459e-05	18994, 140477, 100039227, 15394, 13393, 16871, 666777, 16372, 16371, 434759, 15400, 20476, 664608, 194856, 21815, 664609, 14472, 246086, 15422, 16875, 15405, 107751, 208076, 100039293, 231044, 636177, 625574, 57737, 15437, 223843, 664610	905	254	17763	2.31822	0.0487283	0.00829136	0.0661697						625480	Gm6592	Mus musculus	predicted gene 6592
			15464		INTERPRO	IPR012287:Homeodomain-related	29	2.22052	0.000142302	18994, 140477, 15394, 13393, 16871, 666777, 17865, 16372, 16371, 15400, 20476, 664608, 194856, 21815, 664609, 14472, 15422, 246086, 16875, 15405, 107751, 208076, 231044, 636177, 625574, 57737, 15437, 223843, 664610	905	259	17763	2.19769	0.159743	0.021521	0.230349						276891	TIMD4	Mus musculus	T-cell immunoglobulin and mucin domain containing 4
			15894		INTERPRO	IPR013032:EGF-like region, conserved site	24	1.83767	0.0452321	16776, 11839, 20563, 50908, 20562, 270120, 21923, 53321, 20745, 21802, 110751, 171171, 14115, 15464, 54485, 353188, 16420, 13003, 23928, 171508, 208777, 16772, 23876, 71920	905	310	17763	1.51956	1	0.649472	52.7669						670912	Gm9510	Mus musculus	predicted gene 9510
			15896		INTERPRO	IPR017970:Homeobox, conserved site	21	1.60796	0.00966429	107751, 18994, 140477, 208076, 15394, 13393, 231044, 16871, 16372, 16371, 625574, 15437, 223843, 15400, 20476, 21815, 14472, 246086, 15422, 15405, 16875	905	222	17763	1.85667	0.999993	0.390351	14.5612						278180	VSIG4	Mus musculus	V-set and immunoglobulin domain containing 4
			15898		INTERPRO	IPR001611:Leucine-rich repeat	20	1.53139	0.00740176	12475, 14264, 20563, 243312, 20562, 26968, 21897, 78257, 216799, 207393, 386750, 244550, 211187, 246316, 74685, 399558, 257632, 81897, 192198, 218763	905	202	17763	1.94333	0.999887	0.351224	11.3426						22329	Vcam1	Mus musculus	vascular cell adhesion molecule 1
			15901		INTERPRO	IPR003598:Immunoglobulin subtype 2	19	1.45482	0.00713563	19266, 67703, 269959, 56868, 26968, 20612, 243911, 16590, 22329, 116701, 330222, 71461, 18595, 214425, 15898, 12502, 74762, 117606, 192198	905	187	17763	1.99425	0.999843	0.354615	10.9566						239410	A930017M01Rik	Mus musculus	RIKEN cDNA A930017M01 gene
			16000		INTERPRO	IPR008957:Fibronectin, type III-like fold	18	1.37825	0.0149169	19266, 18414, 21923, 19272, 12931, 12836, 330222, 640543, 12983, 16199, 16185, 12986, 16165, 16001, 17318, 208777, 240121, 117606	905	187	17763	1.88929	1	0.45811	21.6158						59006	myoz2	Mus musculus	myozenin 2
			16001		INTERPRO	IPR003961:Fibronectin, type III	18	1.37825	0.0180245	19266, 18414, 21923, 207393, 19272, 12931, 12836, 330222, 12983, 16185, 12986, 16001, 74762, 399558, 17318, 208777, 240121, 117606	905	191	17763	1.84972	1	0.490382	25.5282						751865	Sap25	Mus musculus	sin3A-binding protein, SAP25
			16002		INTERPRO	IPR013151:Immunoglobulin	17	1.30168	0.0196214	19266, 269959, 56868, 20612, 16590, 22329, 330222, 71461, 15894, 18595, 246256, 214425, 15898, 12525, 16182, 74762, 117606	905	178	17763	1.87455	1	0.509736	27.4666						229731	slc25a24	Mus musculus	solute carrier family 25 (mitochondrial carrier, phosphate carrier), member 24
			16010		INTERPRO	IPR000742:EGF-like, type 3	17	1.30168	0.0477002	11839, 20563, 20562, 270120, 21923, 53321, 110751, 21802, 171171, 14115, 54485, 353188, 13003, 171508, 208777, 23876, 71920	905	199	17763	1.67673	1	0.649599	54.7071						319151	HIST2H3B	Mus musculus	histone cluster 2, H3b; histone cluster 1, H3f; histone cluster 1, H3e; histone cluster 2, H3c1; histone cluster 1, H3d; histone cluster 1, H3c; histone cluster 1, H3b; histone cluster 2, H3c2; histone cluster 2, H2aa1; histone cluster 2, H2aa2
			16012		INTERPRO	IPR006210:EGF-like	17	1.30168	0.0552513	11839, 20563, 20562, 270120, 21923, 53321, 110751, 21802, 171171, 14115, 54485, 353188, 13003, 18552, 171508, 208777, 71920	905	203	17763	1.64369	1	0.680028	60.189						319151	Hist2h2aa2	Mus musculus	histone cluster 2, H3b; histone cluster 1, H3f; histone cluster 1, H3e; histone cluster 2, H3c1; histone cluster 1, H3d; histone cluster 1, H3c; histone cluster 1, H3b; histone cluster 2, H3c2; histone cluster 2, H2aa1; histone cluster 2, H2aa2
			16016		INTERPRO	IPR001811:Small chemokine, interleukin-8-like	16	1.22511	1.15953e-10	57266, 20297, 20295, 20299, 20310, 20306, 20305, 20311, 20304, 20303, 56744, 20292, 20308, 17329, 20301, 20315	905	37	17763	8.48762	1.41811e-07	1.41811e-07	1.87901e-07						319151	HIST1H3B	Mus musculus	histone cluster 2, H3b; histone cluster 1, H3f; histone cluster 1, H3e; histone cluster 2, H3c1; histone cluster 1, H3d; histone cluster 1, H3c; histone cluster 1, H3b; histone cluster 2, H3c2; histone cluster 2, H2aa1; histone cluster 2, H2aa2
			16068		INTERPRO	IPR013098:Immunoglobulin I-set	16	1.22511	0.00201345	19266, 67703, 269959, 26968, 243911, 20612, 16590, 19272, 22329, 116701, 71461, 330222, 18595, 15898, 74762, 117606	905	127	17763	2.47277	0.914985	0.142778	3.2133						319151	Hist2h3c1	Mus musculus	histone cluster 2, H3b; histone cluster 1, H3f; histone cluster 1, H3e; histone cluster 2, H3c1; histone cluster 1, H3d; histone cluster 1, H3c; histone cluster 1, H3b; histone cluster 2, H3c2; histone cluster 2, H2aa1; histone cluster 2, H2aa2
			16071		INTERPRO	IPR000215:Protease inhibitor I4, serpin	14	1.07198	3.84108e-05	66222, 15160, 20706, 20724, 20717, 20716, 20715, 74069, 628900, 12406, 77577, 12401, 71907, 546546, 20317	905	69	17763	3.98242	0.045891	0.00935146	0.0622261						319151	Hist2h2aa1	Mus musculus	histone cluster 2, H3b; histone cluster 1, H3f; histone cluster 1, H3e; histone cluster 2, H3c1; histone cluster 1, H3d; histone cluster 1, H3c; histone cluster 1, H3b; histone cluster 2, H3c2; histone cluster 2, H2aa1; histone cluster 2, H2aa2
			16098		INTERPRO	IPR001245:Tyrosine protein kinase	14	1.07198	0.0105034	19882, 74568, 59126, 17179, 16590, 15162, 65964, 71461, 18595, 243659, 216859, 16001, 14159, 22637	905	124	17763	2.21602	0.999998	0.40342	15.7268						319151	HIST1H3C	Mus musculus	histone cluster 2, H3b; histone cluster 1, H3f; histone cluster 1, H3e; histone cluster 2, H3c1; histone cluster 1, H3d; histone cluster 1, H3c; histone cluster 1, H3b; histone cluster 2, H3c2; histone cluster 2, H2aa1; histone cluster 2, H2aa2
			16145		INTERPRO	IPR002126:Cadherin	12	0.918836	0.0146007	13512, 12560, 18530, 93880, 270120, 279653, 93876, 93877, 93878, 13505, 68764, 93886	905	102	17763	2.30913	1	0.462209	21.207						319151	Hist2h3c2	Mus musculus	histone cluster 2, H3b; histone cluster 1, H3f; histone cluster 1, H3e; histone cluster 2, H3c1; histone cluster 1, H3d; histone cluster 1, H3c; histone cluster 1, H3b; histone cluster 2, H3c2; histone cluster 2, H2aa1; histone cluster 2, H2aa2
			16165		INTERPRO	IPR018378:C-type lectin, conserved site	12	0.918836	0.0166938	17534, 19074, 13003, 56760, 21922, 56620, 18489, 26888, 69810, 23845, 93675, 73149	905	104	17763	2.26473	1	0.474499	23.8759						319151	HIST1H3D	Mus musculus	histone cluster 2, H3b; histone cluster 1, H3f; histone cluster 1, H3e; histone cluster 2, H3c1; histone cluster 1, H3d; histone cluster 1, H3c; histone cluster 1, H3b; histone cluster 2, H3c2; histone cluster 2, H2aa1; histone cluster 2, H2aa2
			16175		INTERPRO	IPR001304:C-type lectin	12	0.918836	0.0380611	17534, 19074, 13003, 56760, 21922, 56620, 18489, 26888, 69810, 23845, 93675, 73149	905	118	17763	1.99603	1	0.635686	46.6779						319151	HIST1H3E	Mus musculus	histone cluster 2, H3b; histone cluster 1, H3f; histone cluster 1, H3e; histone cluster 2, H3c1; histone cluster 1, H3d; histone cluster 1, H3c; histone cluster 1, H3b; histone cluster 2, H3c2; histone cluster 2, H2aa1; histone cluster 2, H2aa2
			16176		INTERPRO	IPR016186:C-type lectin-like	12	0.918836	0.0591216	17534, 19074, 13003, 56760, 21922, 56620, 18489, 26888, 69810, 23845, 93675, 73149	905	127	17763	1.85458	1	0.687938	62.7511						319151	HIST1H3F	Mus musculus	histone cluster 2, H3b; histone cluster 1, H3f; histone cluster 1, H3e; histone cluster 2, H3c1; histone cluster 1, H3d; histone cluster 1, H3c; histone cluster 1, H3b; histone cluster 2, H3c2; histone cluster 2, H2aa1; histone cluster 2, H2aa2
			16181		INTERPRO	IPR003591:Leucine-rich repeat, typical subtype	12	0.918836	0.0646731	386750, 14264, 211187, 244550, 20563, 20562, 26968, 246316, 399558, 81897, 192198, 218763	905	129	17763	1.82583	1	0.710303	66.1572						18413	Osm	Mus musculus	oncostatin M
			16182		INTERPRO	IPR000198:RhoGAP	11	0.842266	0.00196698	20401, 240539, 223666, 320634, 73910, 75404, 14270, 11856, 69993, 239027, 244867	905	67	17763	3.22245	0.910003	0.14831	3.14024						627873	Gm6803	Mus musculus	predicted gene 5955; predicted gene 6803; ubiquitin-like 5; predicted gene 2001; similar to beacon
			16185		INTERPRO	IPR000483:Cysteine-rich flanking region, C-terminal	11	0.842266	0.00932166	386750, 211187, 20563, 20562, 243312, 26968, 246316, 21897, 399558, 207393, 192198	905	83	17763	2.60125	0.999989	0.392251	14.081						627873	Gm5955	Mus musculus	predicted gene 5955; predicted gene 6803; ubiquitin-like 5; predicted gene 2001; similar to beacon
			16188		INTERPRO	IPR003006:Immunoglobulin/major histocompatibility complex, conserved site	11	0.842266	0.027327	15018, 11684, 16071, 20612, 14961, 11688, 15216, 15002, 16016, 110557, 15000, 384419	905	98	17763	2.2031	1	0.571366	36.173						627873	Gm16381	Mus musculus	predicted gene 5955; predicted gene 6803; ubiquitin-like 5; predicted gene 2001; similar to beacon
			16199		INTERPRO	IPR008266:Tyrosine protein kinase, active site	11	0.842266	0.0327804	19882, 18595, 243659, 216859, 17179, 16590, 16001, 14159, 15162, 22637, 71461	905	101	17763	2.13766	1	0.612469	41.7312						627873	UBL5	Mus musculus	predicted gene 5955; predicted gene 6803; ubiquitin-like 5; predicted gene 2001; similar to beacon
			16205		INTERPRO	IPR000827:Small chemokine, C-C group, conserved site	10	0.765697	3.71762e-07	20306, 20305, 20304, 20303, 20292, 20308, 20297, 20295, 20301, 20299	905	21	17763	9.34649	0.000454562	0.000227307	0.000602434						627873	Gm2001	Mus musculus	predicted gene 5955; predicted gene 6803; ubiquitin-like 5; predicted gene 2001; similar to beacon
			16365		INTERPRO	IPR013089:Kelch related	10	0.765697	0.0267463	71778, 12014, 239743, 242721, 268807, 99382, 225266, 211255, 442829, 208439	905	84	17763	2.33662	1	0.572652	35.5527						399558	FLRT2	Mus musculus	fibronectin leucine rich transmembrane protein 2
			16371		INTERPRO	IPR001881:EGF-like calcium-binding	10	0.765697	0.0417823	14115, 54485, 50908, 20563, 20562, 13003, 270120, 171508, 208777, 23876	905	91	17763	2.15688	1	0.640661	49.924						224116	MUC20	Mus musculus	mucin 20
			16372		INTERPRO	IPR000372:Leucine-rich repeat, cysteine-rich flanking region, N-terminal	10	0.765697	0.0469506	386750, 14264, 211187, 244550, 20563, 20562, 26968, 399558, 192198, 218763	905	93	17763	2.1105	1	0.650139	54.1259						545893	Gm5887	Mus musculus	predicted gene 5887
			16399		INTERPRO	IPR009072:Histone-fold	9	0.689127	0.0117641	319181, 319180, 15077, 665622, 360198, 319191, 326619, 68024, 69386, 78303, 319151, 319161, 319188, 99382, 319164, 319183, 319166	905	61	17763	2.89588	0.999999	0.414933	17.45						320092	E030003E18Rik	Mus musculus	RIKEN cDNA E030003E18 gene
			16408		INTERPRO	IPR003877:SPla/RYanodine receptor SPRY	9	0.689127	0.0389676	213980, 237754, 319236, 94088, 667823, 432613, 17318, 240121, 211949	905	76	17763	2.32432	1	0.629187	47.4864						628211	LOC676151	Mus musculus	predicted gene 5750; predicted gene 7863; predicted gene 7940; predicted gene 9331; predicted gene 5619; predicted gene 8182; predicted gene 9645; similar to Ribosomal protein L7a; predicted gene 6347; similar to ribosomal protein L7a; similar to 60S ribosomal protein L7a; predicted gene 7847; predicted gene 6129; predicted gene 5044; predicted gene 7783; predicted gene 7418; predicted gene 8964;…
			16420		INTERPRO	IPR001870:B302 (SPRY)-like	9	0.689127	0.0503312	213980, 237754, 319236, 94088, 667823, 432613, 17318, 240121, 211949	905	80	17763	2.20811	1	0.663425	56.6928						628211	Gm5050	Mus musculus	predicted gene 5750; predicted gene 7863; predicted gene 7940; predicted gene 9331; predicted gene 5619; predicted gene 8182; predicted gene 9645; similar to Ribosomal protein L7a; predicted gene 6347; similar to ribosomal protein L7a; similar to 60S ribosomal protein L7a; predicted gene 7847; predicted gene 6129; predicted gene 5044; predicted gene 7783; predicted gene 7418; predicted gene 8964;…
			16426		INTERPRO	IPR008160:Collagen triple helix repeat	9	0.689127	0.0534737	12843, 140709, 12842, 107581, 12840, 17167, 12825, 14133, 12836	905	81	17763	2.18085	1	0.673785	58.9576						628211	Gm6855	Mus musculus	predicted gene 5750; predicted gene 7863; predicted gene 7940; predicted gene 9331; predicted gene 5619; predicted gene 8182; predicted gene 9645; similar to Ribosomal protein L7a; predicted gene 6347; similar to ribosomal protein L7a; similar to 60S ribosomal protein L7a; predicted gene 7847; predicted gene 6129; predicted gene 5044; predicted gene 7783; predicted gene 7418; predicted gene 8964;…
			16429		INTERPRO	IPR002035:von Willebrand factor, type A	9	0.689127	0.0789532	16408, 16420, 319734, 102278, 12722, 319480, 16426, 233813, 12836	905	88	17763	2.00737	1	0.738451	73.6252						628211	Gm5047	Mus musculus	predicted gene 5750; predicted gene 7863; predicted gene 7940; predicted gene 9331; predicted gene 5619; predicted gene 8182; predicted gene 9645; similar to Ribosomal protein L7a; predicted gene 6347; similar to ribosomal protein L7a; similar to 60S ribosomal protein L7a; predicted gene 7847; predicted gene 6129; predicted gene 5044; predicted gene 7783; predicted gene 7418; predicted gene 8964;…
			16470		INTERPRO	IPR017448:Speract/scavenger receptor related	8	0.612557	0.000399079	93671, 17167, 15451, 214305, 12507, 12630, 140765, 67573	905	28	17763	5.60789	0.386252	0.0398645	0.644744						628211	Gm4786	Mus musculus	predicted gene 5750; predicted gene 7863; predicted gene 7940; predicted gene 9331; predicted gene 5619; predicted gene 8182; predicted gene 9645; similar to Ribosomal protein L7a; predicted gene 6347; similar to ribosomal protein L7a; similar to 60S ribosomal protein L7a; predicted gene 7847; predicted gene 6129; predicted gene 5044; predicted gene 7783; predicted gene 7418; predicted gene 8964;…
			16493		INTERPRO	IPR001190:Speract/scavenger receptor	8	0.612557	0.00050317	93671, 17167, 15451, 214305, 12507, 12630, 140765, 67573	905	29	17763	5.41452	0.459646	0.043014	0.812268						628211	Gm5044	Mus musculus	predicted gene 5750; predicted gene 7863; predicted gene 7940; predicted gene 9331; predicted gene 5619; predicted gene 8182; predicted gene 9645; similar to Ribosomal protein L7a; predicted gene 6347; similar to ribosomal protein L7a; similar to 60S ribosomal protein L7a; predicted gene 7847; predicted gene 6129; predicted gene 5044; predicted gene 7783; predicted gene 7418; predicted gene 8964;…
			16502		INTERPRO	IPR007125:Histone core	8	0.612557	0.00489538	319181, 319180, 15077, 665622, 360198, 319191, 326619, 68024, 69386, 78303, 319151, 319161, 319188, 319164, 319183, 319166	905	42	17763	3.7386	0.997526	0.270854	7.6444						628211	Gm8481	Mus musculus	predicted gene 5750; predicted gene 7863; predicted gene 7940; predicted gene 9331; predicted gene 5619; predicted gene 8182; predicted gene 9645; similar to Ribosomal protein L7a; predicted gene 6347; similar to ribosomal protein L7a; similar to 60S ribosomal protein L7a; predicted gene 7847; predicted gene 6129; predicted gene 5044; predicted gene 7783; predicted gene 7418; predicted gene 8964;…
			16521		INTERPRO	IPR015915:Kelch-type beta propeller	8	0.612557	0.0533533	71778, 239743, 242721, 268807, 225266, 211255, 442829, 208439	905	67	17763	2.3436	1	0.679074	58.8728						628211	Gm6138	Mus musculus	predicted gene 5750; predicted gene 7863; predicted gene 7940; predicted gene 9331; predicted gene 5619; predicted gene 8182; predicted gene 9645; similar to Ribosomal protein L7a; predicted gene 6347; similar to ribosomal protein L7a; similar to 60S ribosomal protein L7a; predicted gene 7847; predicted gene 6129; predicted gene 5044; predicted gene 7783; predicted gene 7418; predicted gene 8964;…
			16523		INTERPRO	IPR006652:Kelch repeat type 1	8	0.612557	0.0533533	71778, 239743, 242721, 268807, 225266, 211255, 442829, 208439	905	67	17763	2.3436	1	0.679074	58.8728						628211	Gm8226	Mus musculus	predicted gene 5750; predicted gene 7863; predicted gene 7940; predicted gene 9331; predicted gene 5619; predicted gene 8182; predicted gene 9645; similar to Ribosomal protein L7a; predicted gene 6347; similar to ribosomal protein L7a; similar to 60S ribosomal protein L7a; predicted gene 7847; predicted gene 6129; predicted gene 5044; predicted gene 7783; predicted gene 7418; predicted gene 8964;…
			16526		INTERPRO	IPR016044:Filament	8	0.612557	0.0647046	406219, 53622, 380684, 239673, 16669, 16678, 16679, 74127	905	70	17763	2.24316	1	0.705078	66.1757						628211	Gm4947	Mus musculus	predicted gene 5750; predicted gene 7863; predicted gene 7940; predicted gene 9331; predicted gene 5619; predicted gene 8182; predicted gene 9645; similar to Ribosomal protein L7a; predicted gene 6347; similar to ribosomal protein L7a; similar to 60S ribosomal protein L7a; predicted gene 7847; predicted gene 6129; predicted gene 5044; predicted gene 7783; predicted gene 7418; predicted gene 8964;…
			16535		INTERPRO	IPR018039:Intermediate filament protein, conserved site	8	0.612557	0.0730244	406219, 53622, 380684, 239673, 16669, 16678, 16679, 74127	905	72	17763	2.18085	1	0.729143	70.7352						628211	Gm7940	Mus musculus	predicted gene 5750; predicted gene 7863; predicted gene 7940; predicted gene 9331; predicted gene 5619; predicted gene 8182; predicted gene 9645; similar to Ribosomal protein L7a; predicted gene 6347; similar to ribosomal protein L7a; similar to 60S ribosomal protein L7a; predicted gene 7847; predicted gene 6129; predicted gene 5044; predicted gene 7783; predicted gene 7418; predicted gene 8964;…
			16536		INTERPRO	IPR013320:Concanavalin A-like lectin/glucanase, subgroup	8	0.612557	0.0964531	16776, 236798, 20563, 20562, 270120, 53321, 19288, 16772	905	77	17763	2.03923	1	0.791996	80.672						628211	Gm5040	Mus musculus	predicted gene 5750; predicted gene 7863; predicted gene 7940; predicted gene 9331; predicted gene 5619; predicted gene 8182; predicted gene 9645; similar to Ribosomal protein L7a; predicted gene 6347; similar to ribosomal protein L7a; similar to 60S ribosomal protein L7a; predicted gene 7847; predicted gene 6129; predicted gene 5044; predicted gene 7783; predicted gene 7418; predicted gene 8964;…
			16580		INTERPRO	IPR015894:Guanylate-binding protein, N-terminal	7	0.535988	2.15393e-05	626578, 17472, 14469, 236573, 22671, 55932, 100702	905	13	17763	10.5687	0.0259989	0.00874252	0.0348985						628211	Gm5599	Mus musculus	predicted gene 5750; predicted gene 7863; predicted gene 7940; predicted gene 9331; predicted gene 5619; predicted gene 8182; predicted gene 9645; similar to Ribosomal protein L7a; predicted gene 6347; similar to ribosomal protein L7a; similar to 60S ribosomal protein L7a; predicted gene 7847; predicted gene 6129; predicted gene 5044; predicted gene 7783; predicted gene 7418; predicted gene 8964;…
			16590		INTERPRO	IPR013164:Cadherin, N-terminal	7	0.535988	0.0370802	18530, 93880, 279653, 93876, 93877, 93878, 93886	905	49	17763	2.80395	1	0.64189	45.7899						628211	Gm5516	Mus musculus	predicted gene 5750; predicted gene 7863; predicted gene 7940; predicted gene 9331; predicted gene 5619; predicted gene 8182; predicted gene 9645; similar to Ribosomal protein L7a; predicted gene 6347; similar to ribosomal protein L7a; similar to 60S ribosomal protein L7a; predicted gene 7847; predicted gene 6129; predicted gene 5044; predicted gene 7783; predicted gene 7418; predicted gene 8964;…
			16598		INTERPRO	IPR011705:BTB/Kelch-associated	7	0.535988	0.0403952	71778, 239743, 268807, 225266, 211255, 442829, 208439	905	50	17763	2.74787	1	0.635263	48.7363						628211	Gm8527	Mus musculus	predicted gene 5750; predicted gene 7863; predicted gene 7940; predicted gene 9331; predicted gene 5619; predicted gene 8182; predicted gene 9645; similar to Ribosomal protein L7a; predicted gene 6347; similar to ribosomal protein L7a; similar to 60S ribosomal protein L7a; predicted gene 7847; predicted gene 6129; predicted gene 5044; predicted gene 7783; predicted gene 7418; predicted gene 8964;…
			16669		INTERPRO	IPR003879:Butyrophylin-like	7	0.535988	0.0554886	213980, 237754, 319236, 94088, 667823, 432613, 17318	905	54	17763	2.54432	1	0.675703	60.3506						628211	Gm6167	Mus musculus	predicted gene 5750; predicted gene 7863; predicted gene 7940; predicted gene 9331; predicted gene 5619; predicted gene 8182; predicted gene 9645; similar to Ribosomal protein L7a; predicted gene 6347; similar to ribosomal protein L7a; similar to 60S ribosomal protein L7a; predicted gene 7847; predicted gene 6129; predicted gene 5044; predicted gene 7783; predicted gene 7418; predicted gene 8964;…
			16678		INTERPRO	IPR003191:Guanylate-binding protein, C-terminal	6	0.459418	3.58365e-05	626578, 17472, 14469, 236573, 55932, 100702	905	9	17763	13.0851	0.0428822	0.0108974	0.0580567						628211	Gm16477	Mus musculus	predicted gene 5750; predicted gene 7863; predicted gene 7940; predicted gene 9331; predicted gene 5619; predicted gene 8182; predicted gene 9645; similar to Ribosomal protein L7a; predicted gene 6347; similar to ribosomal protein L7a; similar to 60S ribosomal protein L7a; predicted gene 7847; predicted gene 6129; predicted gene 5044; predicted gene 7783; predicted gene 7418; predicted gene 8964;…
			16679		INTERPRO	IPR002473:Small chemokine, C-X-C/Interleukin 8	6	0.459418	0.000120606	20310, 20311, 56744, 57266, 20315, 20299	905	11	17763	10.706	0.137146	0.0208524	0.195262						628211	Gm7847	Mus musculus	predicted gene 5750; predicted gene 7863; predicted gene 7940; predicted gene 9331; predicted gene 5619; predicted gene 8182; predicted gene 9645; similar to Ribosomal protein L7a; predicted gene 6347; similar to ribosomal protein L7a; similar to 60S ribosomal protein L7a; predicted gene 7847; predicted gene 6129; predicted gene 5044; predicted gene 7783; predicted gene 7418; predicted gene 8964;…
			16772		INTERPRO	IPR018048:Small chemokine, C-X-C, conserved site	6	0.459418	0.000459762	20310, 20311, 56744, 57266, 17329, 20315	905	14	17763	8.41184	0.430171	0.0423405	0.74244						628211	Gm2642	Mus musculus	predicted gene 5750; predicted gene 7863; predicted gene 7940; predicted gene 9331; predicted gene 5619; predicted gene 8182; predicted gene 9645; similar to Ribosomal protein L7a; predicted gene 6347; similar to ribosomal protein L7a; similar to 60S ribosomal protein L7a; predicted gene 7847; predicted gene 6129; predicted gene 5044; predicted gene 7783; predicted gene 7418; predicted gene 8964;…
			16776		INTERPRO	IPR002181:Fibrinogen, alpha/beta/gamma chain, C-terminal globular	6	0.459418	0.0124986	72713, 11600, 21923, 53321, 14133, 16429	905	28	17763	4.20592	1	0.422681	18.4386						628211	Gm6129	Mus musculus	predicted gene 5750; predicted gene 7863; predicted gene 7940; predicted gene 9331; predicted gene 5619; predicted gene 8182; predicted gene 9645; similar to Ribosomal protein L7a; predicted gene 6347; similar to ribosomal protein L7a; similar to 60S ribosomal protein L7a; predicted gene 7847; predicted gene 6129; predicted gene 5044; predicted gene 7783; predicted gene 7418; predicted gene 8964;…
			16803		INTERPRO	IPR003054:Type II keratin	6	0.459418	0.0124986	406219, 53622, 239673, 16678, 16679, 74127	905	28	17763	4.20592	1	0.422681	18.4386						628211	Gm5619	Mus musculus	predicted gene 5750; predicted gene 7863; predicted gene 7940; predicted gene 9331; predicted gene 5619; predicted gene 8182; predicted gene 9645; similar to Ribosomal protein L7a; predicted gene 6347; similar to ribosomal protein L7a; similar to 60S ribosomal protein L7a; predicted gene 7847; predicted gene 6129; predicted gene 5044; predicted gene 7783; predicted gene 7418; predicted gene 8964;…
			16816		INTERPRO	IPR003091:Voltage-dependent potassium channel	6	0.459418	0.038164	16535, 16536, 16493, 20269, 16502, 110876	905	37	17763	3.18286	1	0.628954	46.7703						628211	Gm7418	Mus musculus	predicted gene 5750; predicted gene 7863; predicted gene 7940; predicted gene 9331; predicted gene 5619; predicted gene 8182; predicted gene 9645; similar to Ribosomal protein L7a; predicted gene 6347; similar to ribosomal protein L7a; similar to 60S ribosomal protein L7a; predicted gene 7847; predicted gene 6129; predicted gene 5044; predicted gene 7783; predicted gene 7418; predicted gene 8964;…
			16871		INTERPRO	IPR013162:CD80-like, immunoglobulin C2-set	6	0.459418	0.0421754	67703, 237754, 12489, 243911, 20612, 50723	905	38	17763	3.0991	1	0.637038	50.2558						628211	LOC100047006	Mus musculus	predicted gene 5750; predicted gene 7863; predicted gene 7940; predicted gene 9331; predicted gene 5619; predicted gene 8182; predicted gene 9645; similar to Ribosomal protein L7a; predicted gene 6347; similar to ribosomal protein L7a; similar to 60S ribosomal protein L7a; predicted gene 7847; predicted gene 6129; predicted gene 5044; predicted gene 7783; predicted gene 7418; predicted gene 8964;…
			16875		INTERPRO	IPR017096:Kelch-like protein, gigaxonin	6	0.459418	0.0606758	71778, 239743, 268807, 225266, 211255, 208439	905	42	17763	2.80395	1	0.692026	63.7357						628211	Gm7747	Mus musculus	predicted gene 5750; predicted gene 7863; predicted gene 7940; predicted gene 9331; predicted gene 5619; predicted gene 8182; predicted gene 9645; similar to Ribosomal protein L7a; predicted gene 6347; similar to ribosomal protein L7a; similar to 60S ribosomal protein L7a; predicted gene 7847; predicted gene 6129; predicted gene 5044; predicted gene 7783; predicted gene 7418; predicted gene 8964;…
			16948		INTERPRO	IPR002049:EGF-like, laminin	6	0.459418	0.0659161	16776, 171171, 15464, 171508, 23928, 16772	905	43	17763	2.73874	1	0.706653	66.8787						628211	Gm8964	Mus musculus	predicted gene 5750; predicted gene 7863; predicted gene 7940; predicted gene 9331; predicted gene 5619; predicted gene 8182; predicted gene 9645; similar to Ribosomal protein L7a; predicted gene 6347; similar to ribosomal protein L7a; similar to 60S ribosomal protein L7a; predicted gene 7847; predicted gene 6129; predicted gene 5044; predicted gene 7783; predicted gene 7418; predicted gene 8964;…
			16949		INTERPRO	IPR001791:Laminin G	6	0.459418	0.0771277	16776, 20563, 20562, 270120, 53321, 16772	905	45	17763	2.61702	1	0.739383	72.7652						628211	Gm9331	Mus musculus	predicted gene 5750; predicted gene 7863; predicted gene 7940; predicted gene 9331; predicted gene 5619; predicted gene 8182; predicted gene 9645; similar to Ribosomal protein L7a; predicted gene 6347; similar to ribosomal protein L7a; similar to 60S ribosomal protein L7a; predicted gene 7847; predicted gene 6129; predicted gene 5044; predicted gene 7783; predicted gene 7418; predicted gene 8964;…
			16970		INTERPRO	IPR006703:AIG1	5	0.382848	0.000395603	231932, 243374, 317757, 83408, 16205	905	8	17763	12.2673	0.383636	0.0430389	0.639145						628211	Gm7783	Mus musculus	predicted gene 5750; predicted gene 7863; predicted gene 7940; predicted gene 9331; predicted gene 5619; predicted gene 8182; predicted gene 9645; similar to Ribosomal protein L7a; predicted gene 6347; similar to ribosomal protein L7a; similar to 60S ribosomal protein L7a; predicted gene 7847; predicted gene 6129; predicted gene 5044; predicted gene 7783; predicted gene 7418; predicted gene 8964;…
			16985		INTERPRO	IPR001846:von Willebrand factor, type D	5	0.382848	0.00741974	73230, 74180, 333088, 353328, 232585	905	16	17763	6.13363	0.999889	0.339004	11.3686						628211	Gm8182	Mus musculus	predicted gene 5750; predicted gene 7863; predicted gene 7940; predicted gene 9331; predicted gene 5619; predicted gene 8182; predicted gene 9645; similar to Ribosomal protein L7a; predicted gene 6347; similar to ribosomal protein L7a; similar to 60S ribosomal protein L7a; predicted gene 7847; predicted gene 6129; predicted gene 5044; predicted gene 7783; predicted gene 7418; predicted gene 8964;…
			16988		INTERPRO	IPR006052:Tumor Necrosis Factor	5	0.382848	0.0115059	16994, 21949, 50930, 14103, 21943	905	18	17763	5.45212	0.999999	0.419785	17.0998						628211	Gm5845	Mus musculus	predicted gene 5750; predicted gene 7863; predicted gene 7940; predicted gene 9331; predicted gene 5619; predicted gene 8182; predicted gene 9645; similar to Ribosomal protein L7a; predicted gene 6347; similar to ribosomal protein L7a; similar to 60S ribosomal protein L7a; predicted gene 7847; predicted gene 6129; predicted gene 5044; predicted gene 7783; predicted gene 7418; predicted gene 8964;…
			16994		INTERPRO	IPR015493:Protocadherin beta	5	0.382848	0.0234207	93880, 93876, 93877, 93878, 93886	905	22	17763	4.46082	1	0.543132	31.8899						628211	Gm5459	Mus musculus	predicted gene 5750; predicted gene 7863; predicted gene 7940; predicted gene 9331; predicted gene 5619; predicted gene 8182; predicted gene 9645; similar to Ribosomal protein L7a; predicted gene 6347; similar to ribosomal protein L7a; similar to 60S ribosomal protein L7a; predicted gene 7847; predicted gene 6129; predicted gene 5044; predicted gene 7783; predicted gene 7418; predicted gene 8964;…
			170725		INTERPRO	IPR006207:Cystine knot, C-terminal	5	0.382848	0.0314101	20563, 20562, 66042, 74180, 353328	905	24	17763	4.08909	1	0.605171	40.3789						628211	LOC638361	Mus musculus	predicted gene 5750; predicted gene 7863; predicted gene 7940; predicted gene 9331; predicted gene 5619; predicted gene 8182; predicted gene 9645; similar to Ribosomal protein L7a; predicted gene 6347; similar to ribosomal protein L7a; similar to 60S ribosomal protein L7a; predicted gene 7847; predicted gene 6129; predicted gene 5044; predicted gene 7783; predicted gene 7418; predicted gene 8964;…
			170745		INTERPRO	IPR000863:Sulfotransferase	5	0.382848	0.0705197	54710, 64580, 57429, 56773, 26887	905	31	17763	3.16575	1	0.721317	69.4271						628211	Gm9645	Mus musculus	predicted gene 5750; predicted gene 7863; predicted gene 7940; predicted gene 9331; predicted gene 5619; predicted gene 8182; predicted gene 9645; similar to Ribosomal protein L7a; predicted gene 6347; similar to ribosomal protein L7a; similar to 60S ribosomal protein L7a; predicted gene 7847; predicted gene 6129; predicted gene 5044; predicted gene 7783; predicted gene 7418; predicted gene 8964;…
			170748		INTERPRO	IPR000342:Regulator of G protein signalling	5	0.382848	0.084805	56470, 67792, 19736, 67865, 58175	905	33	17763	2.97388	1	0.759744	76.2133						628211	LOC100046639	Mus musculus	predicted gene 5750; predicted gene 7863; predicted gene 7940; predicted gene 9331; predicted gene 5619; predicted gene 8182; predicted gene 9645; similar to Ribosomal protein L7a; predicted gene 6347; similar to ribosomal protein L7a; similar to 60S ribosomal protein L7a; predicted gene 7847; predicted gene 6129; predicted gene 5044; predicted gene 7783; predicted gene 7418; predicted gene 8964;…
			170749		INTERPRO	IPR003987:Intercellular adhesion molecule/vascular cell adhesion molecule, N-terminal	4	0.306279	0.00233997	15896, 15898, 22329, 15894	905	6	17763	13.0851	0.943025	0.1551	3.72518						628211	Gm5259	Mus musculus	predicted gene 5750; predicted gene 7863; predicted gene 7940; predicted gene 9331; predicted gene 5619; predicted gene 8182; predicted gene 9645; similar to Ribosomal protein L7a; predicted gene 6347; similar to ribosomal protein L7a; similar to 60S ribosomal protein L7a; predicted gene 7847; predicted gene 6129; predicted gene 5044; predicted gene 7783; predicted gene 7418; predicted gene 8964;…
			17095		INTERPRO	IPR004299:Membrane bound O-acyl transferase, MBOAT	4	0.306279	0.0159428	218121, 223920, 234155, 74770	905	11	17763	7.13732	1	0.469553	22.9282						628211	Gm7810	Mus musculus	predicted gene 5750; predicted gene 7863; predicted gene 7940; predicted gene 9331; predicted gene 5619; predicted gene 8182; predicted gene 9645; similar to Ribosomal protein L7a; predicted gene 6347; similar to ribosomal protein L7a; similar to 60S ribosomal protein L7a; predicted gene 7847; predicted gene 6129; predicted gene 5044; predicted gene 7783; predicted gene 7418; predicted gene 8964;…
			171170		INTERPRO	IPR001089:Small chemokine, C-X-C	4	0.306279	0.0159428	20310, 20311, 56744, 17329	905	11	17763	7.13732	1	0.469553	22.9282						628211	Gm16375	Mus musculus	predicted gene 5750; predicted gene 7863; predicted gene 7940; predicted gene 9331; predicted gene 5619; predicted gene 8182; predicted gene 9645; similar to Ribosomal protein L7a; predicted gene 6347; similar to ribosomal protein L7a; similar to 60S ribosomal protein L7a; predicted gene 7847; predicted gene 6129; predicted gene 5044; predicted gene 7783; predicted gene 7418; predicted gene 8964;…
			171171		INTERPRO	IPR000558:Histone H2B	4	0.306279	0.0204655	319181, 319180, 78303, 665622, 319188, 319183, 68024	905	12	17763	6.54254	1	0.514484	28.472						628211	LOC676736	Mus musculus	predicted gene 5750; predicted gene 7863; predicted gene 7940; predicted gene 9331; predicted gene 5619; predicted gene 8182; predicted gene 9645; similar to Ribosomal protein L7a; predicted gene 6347; similar to ribosomal protein L7a; similar to 60S ribosomal protein L7a; predicted gene 7847; predicted gene 6129; predicted gene 5044; predicted gene 7783; predicted gene 7418; predicted gene 8964;…
			171209		INTERPRO	IPR018453:Protease inhibitor I8, cysteine-rich trypsin inhibitor-like subgroup	4	0.306279	0.0204655	73230, 74180, 333088, 353328	905	12	17763	6.54254	1	0.514484	28.472						628211	Gm11362	Mus musculus	predicted gene 5750; predicted gene 7863; predicted gene 7940; predicted gene 9331; predicted gene 5619; predicted gene 8182; predicted gene 9645; similar to Ribosomal protein L7a; predicted gene 6347; similar to ribosomal protein L7a; similar to 60S ribosomal protein L7a; predicted gene 7847; predicted gene 6129; predicted gene 5044; predicted gene 7783; predicted gene 7418; predicted gene 8964;…
			171429		INTERPRO	IPR014853:Conserved-cysteine-rich domain	4	0.306279	0.0256173	73230, 74180, 333088, 353328	905	13	17763	6.03927	1	0.56622	34.3305						628211	Gm5750	Mus musculus	predicted gene 5750; predicted gene 7863; predicted gene 7940; predicted gene 9331; predicted gene 5619; predicted gene 8182; predicted gene 9645; similar to Ribosomal protein L7a; predicted gene 6347; similar to ribosomal protein L7a; similar to 60S ribosomal protein L7a; predicted gene 7847; predicted gene 6129; predicted gene 5044; predicted gene 7783; predicted gene 7418; predicted gene 8964;…
			171508		INTERPRO	IPR007743:Interferon-inducible GTPase	4	0.306279	0.0313968	245240, 21822, 620913, 16145, 667214, 100039796	905	14	17763	5.60789	1	0.613862	40.3657						628211	LOC633832	Mus musculus	predicted gene 5750; predicted gene 7863; predicted gene 7940; predicted gene 9331; predicted gene 5619; predicted gene 8182; predicted gene 9645; similar to Ribosomal protein L7a; predicted gene 6347; similar to ribosomal protein L7a; similar to 60S ribosomal protein L7a; predicted gene 7847; predicted gene 6129; predicted gene 5044; predicted gene 7783; predicted gene 7418; predicted gene 8964;…
			17158		INTERPRO	IPR007593:Interferon-induced transmembrane protein	4	0.306279	0.0313968	68713, 80876, 665536, 66141	905	14	17763	5.60789	1	0.613862	40.3657						628211	Gm6621	Mus musculus	predicted gene 5750; predicted gene 7863; predicted gene 7940; predicted gene 9331; predicted gene 5619; predicted gene 8182; predicted gene 9645; similar to Ribosomal protein L7a; predicted gene 6347; similar to ribosomal protein L7a; similar to 60S ribosomal protein L7a; predicted gene 7847; predicted gene 6129; predicted gene 5044; predicted gene 7783; predicted gene 7418; predicted gene 8964;…
			17167		INTERPRO	IPR008211:Laminin, N-terminal	4	0.306279	0.0377972	16776, 171171, 23928, 16772	905	15	17763	5.23403	1	0.640987	46.4404						628211	Gm8406	Mus musculus	predicted gene 5750; predicted gene 7863; predicted gene 7940; predicted gene 9331; predicted gene 5619; predicted gene 8182; predicted gene 9645; similar to Ribosomal protein L7a; predicted gene 6347; similar to ribosomal protein L7a; similar to 60S ribosomal protein L7a; predicted gene 7847; predicted gene 6129; predicted gene 5044; predicted gene 7783; predicted gene 7418; predicted gene 8964;…
			17172		INTERPRO	IPR000716:Thyroglobulin type-1	4	0.306279	0.0448074	16012, 64074, 16010, 20745	905	16	17763	4.90691	1	0.652792	52.4253						628211	Gm9073	Mus musculus	predicted gene 5750; predicted gene 7863; predicted gene 7940; predicted gene 9331; predicted gene 5619; predicted gene 8182; predicted gene 9645; similar to Ribosomal protein L7a; predicted gene 6347; similar to ribosomal protein L7a; similar to 60S ribosomal protein L7a; predicted gene 7847; predicted gene 6129; predicted gene 5044; predicted gene 7783; predicted gene 7418; predicted gene 8964;…
			17173		INTERPRO	IPR018316:Tubulin/FtsZ, 2-layer sandwich domain	4	0.306279	0.0693302	22142, 22152, 384954, 53857	905	19	17763	4.13213	1	0.720157	68.7869						628211	Gm6347	Mus musculus	predicted gene 5750; predicted gene 7863; predicted gene 7940; predicted gene 9331; predicted gene 5619; predicted gene 8182; predicted gene 9645; similar to Ribosomal protein L7a; predicted gene 6347; similar to ribosomal protein L7a; similar to 60S ribosomal protein L7a; predicted gene 7847; predicted gene 6129; predicted gene 5044; predicted gene 7783; predicted gene 7418; predicted gene 8964;…
			17178		INTERPRO	IPR003124:Actin-binding WH2	4	0.306279	0.0693302	12808, 330319, 320502, 56226	905	19	17763	4.13213	1	0.720157	68.7869						628211	Gm7994	Mus musculus	predicted gene 5750; predicted gene 7863; predicted gene 7940; predicted gene 9331; predicted gene 5619; predicted gene 8182; predicted gene 9645; similar to Ribosomal protein L7a; predicted gene 6347; similar to ribosomal protein L7a; similar to 60S ribosomal protein L7a; predicted gene 7847; predicted gene 6129; predicted gene 5044; predicted gene 7783; predicted gene 7418; predicted gene 8964;…
			17179		INTERPRO	IPR015590:Aldehyde dehydrogenase	4	0.306279	0.0693302	11670, 67689, 26358, 56847	905	19	17763	4.13213	1	0.720157	68.7869						628211	Gm12712	Mus musculus	predicted gene 5750; predicted gene 7863; predicted gene 7940; predicted gene 9331; predicted gene 5619; predicted gene 8182; predicted gene 9645; similar to Ribosomal protein L7a; predicted gene 6347; similar to ribosomal protein L7a; similar to 60S ribosomal protein L7a; predicted gene 7847; predicted gene 6129; predicted gene 5044; predicted gene 7783; predicted gene 7418; predicted gene 8964;…
			17318		INTERPRO	IPR016162:Aldehyde dehydrogenase, N-terminal	4	0.306279	0.0693302	11670, 67689, 26358, 56847	905	19	17763	4.13213	1	0.720157	68.7869						628211	Rpl7a	Mus musculus	predicted gene 5750; predicted gene 7863; predicted gene 7940; predicted gene 9331; predicted gene 5619; predicted gene 8182; predicted gene 9645; similar to Ribosomal protein L7a; predicted gene 6347; similar to ribosomal protein L7a; similar to 60S ribosomal protein L7a; predicted gene 7847; predicted gene 6129; predicted gene 5044; predicted gene 7783; predicted gene 7418; predicted gene 8964;…
			17329		INTERPRO	IPR003008:Tubulin/FtsZ, GTPase domain	4	0.306279	0.0785988	22142, 22152, 384954, 53857	905	20	17763	3.92552	1	0.74151	73.4603						628211	Gm6106	Mus musculus	predicted gene 5750; predicted gene 7863; predicted gene 7940; predicted gene 9331; predicted gene 5619; predicted gene 8182; predicted gene 9645; similar to Ribosomal protein L7a; predicted gene 6347; similar to ribosomal protein L7a; similar to 60S ribosomal protein L7a; predicted gene 7847; predicted gene 6129; predicted gene 5044; predicted gene 7783; predicted gene 7418; predicted gene 8964;…
			17349		INTERPRO	IPR002477:Peptidoglycan binding-like	4	0.306279	0.0785988	17381, 17390, 17392, 17393	905	20	17763	3.92552	1	0.74151	73.4603						628211	Gm6286	Mus musculus	predicted gene 5750; predicted gene 7863; predicted gene 7940; predicted gene 9331; predicted gene 5619; predicted gene 8182; predicted gene 9645; similar to Ribosomal protein L7a; predicted gene 6347; similar to ribosomal protein L7a; similar to 60S ribosomal protein L7a; predicted gene 7847; predicted gene 6129; predicted gene 5044; predicted gene 7783; predicted gene 7418; predicted gene 8964;…
			17381		INTERPRO	IPR000217:Tubulin	4	0.306279	0.0785988	22142, 22152, 384954, 53857	905	20	17763	3.92552	1	0.74151	73.4603						628211	Gm7863	Mus musculus	predicted gene 5750; predicted gene 7863; predicted gene 7940; predicted gene 9331; predicted gene 5619; predicted gene 8182; predicted gene 9645; similar to Ribosomal protein L7a; predicted gene 6347; similar to ribosomal protein L7a; similar to 60S ribosomal protein L7a; predicted gene 7847; predicted gene 6129; predicted gene 5044; predicted gene 7783; predicted gene 7418; predicted gene 8964;…
			17390		INTERPRO	IPR014716:Fibrinogen, alpha/beta/gamma chain, C-terminal globular, subdomain 1	4	0.306279	0.0883744	72713, 11600, 21923, 14133	905	21	17763	3.7386	1	0.769982	77.6729						241084	Gm4958	Mus musculus	predicted gene 4958
			17392		INTERPRO	IPR001763:Rhodanese-like	4	0.306279	0.0986302	13537, 22117, 12531, 83922	905	22	17763	3.56866	1	0.795553	81.413						70031	CMTM8	Mus musculus	CKLF-like MARVEL transmembrane domain containing 8
			17393		INTERPRO	IPR019828:Lysyl oxidase, conserved site	3	0.229709	0.0233438	16949, 16948, 67573	905	5	17763	11.7766	1	0.551767	31.8029						67735	4930528A17Rik	Mus musculus	RIKEN cDNA 4930528A17 gene
			17427		INTERPRO	IPR001695:Lysyl oxidase	3	0.229709	0.0233438	16949, 16948, 67573	905	5	17763	11.7766	1	0.551767	31.8029						241275	NOXA1	Mus musculus	NADPH oxidase activator 1
			17472		INTERPRO	IPR015497:Epidermal growth factor receptor ligand	3	0.229709	0.0338457	21802, 11839, 71920	905	6	17763	9.81381	1	0.615974	42.7625						83762	Otof	Mus musculus	otoferlin
			17534		INTERPRO	IPR006053:Tumor necrosis factor alpha, beta and c	3	0.229709	0.0338457	16994, 50930, 14103	905	6	17763	9.81381	1	0.615974	42.7625						13345	TWIST2	Mus musculus	twist homolog 2 (Drosophila)
			17865		INTERPRO	IPR013768:Intercellular adhesion molecule, N-terminal	3	0.229709	0.0338457	15896, 15898, 15894	905	6	17763	9.81381	1	0.615974	42.7625						101320	Dyrk4	Mus musculus	dual-specificity tyrosine-(Y)-phosphorylation regulated kinase 4
			17904		INTERPRO	IPR000907:Lipoxygenase	3	0.229709	0.0458078	11684, 11689, 11688	905	7	17763	8.41184	1	0.647486	53.2263						74734	Rhoh	Mus musculus	ras homolog gene family, member H
			17972		INTERPRO	IPR018107:Sodium:dicarboxylate symporter, conserved site	3	0.229709	0.0458078	20512, 20514, 242607	905	7	17763	8.41184	1	0.647486	53.2263						74732	STX11	Mus musculus	syntaxin 11
			18034		INTERPRO	IPR001991:Sodium:dicarboxylate symporter	3	0.229709	0.0458078	20512, 20514, 242607	905	7	17763	8.41184	1	0.647486	53.2263						75116	4930520O04Rik	Mus musculus	RIKEN cDNA 4930520O04 gene
			18159		INTERPRO	IPR001885:Lipoxygenase, mammalian	3	0.229709	0.0458078	11684, 11689, 11688	905	7	17763	8.41184	1	0.647486	53.2263						677289	Gm14492	Mus musculus	predicted gene 14492
			18175		INTERPRO	IPR013819:Lipoxygenase, C-terminal	3	0.229709	0.0458078	11684, 11689, 11688	905	7	17763	8.41184	1	0.647486	53.2263						23845	CLEC5A	Mus musculus	C-type lectin domain family 5, member a
			18185		INTERPRO	IPR000353:MHC class II, beta chain, N-terminal	3	0.229709	0.0458078	14961, 15002, 15000	905	7	17763	8.41184	1	0.647486	53.2263						384954	Tuba3a	Mus musculus	predicted gene 5366; tubulin, alpha 3B; tubulin, alpha 3A
			18207		INTERPRO	IPR013594:Dynein heavy chain, N-terminal region 1	3	0.229709	0.0590546	13417, 110082, 13411	905	8	17763	7.36036	1	0.693229	62.7081						384954	Tuba3b	Mus musculus	predicted gene 5366; tubulin, alpha 3B; tubulin, alpha 3A
			18330		INTERPRO	IPR002452:Alpha tubulin	3	0.229709	0.0590546	22142, 384954, 53857	905	8	17763	7.36036	1	0.693229	62.7081						384954	Gm5366	Mus musculus	predicted gene 5366; tubulin, alpha 3B; tubulin, alpha 3A
			18356		INTERPRO	IPR000034:Laminin B type IV	3	0.229709	0.0590546	16776, 23928, 16772	905	8	17763	7.36036	1	0.693229	62.7081						232288	FRMD4B	Mus musculus	FERM domain containing 4B
			18400		INTERPRO	IPR014745:MHC class II, alpha/beta chain, N-terminal	3	0.229709	0.0734248	14961, 15002, 15000	905	9	17763	6.54254	1	0.726201	70.9393						70789	Kynu	Mus musculus	kynureninase (L-kynurenine hydrolase)
			18413		INTERPRO	IPR000975:Interleukin-1	3	0.229709	0.0734248	16176, 16175, 16181	905	9	17763	6.54254	1	0.726201	70.9393						192970	DHRS11	Mus musculus	dehydrogenase/reductase (SDR family) member 11
			18414		INTERPRO	IPR003531:Short hematopoietin receptor, family 1, conserved site	3	0.229709	0.0887699	12983, 16199, 16185	905	10	17763	5.88829	1	0.767197	77.8294						319161	Hist1h4c	Mus musculus	histone cluster 1, H4k; histone cluster 1, H4m; histone cluster 4, H4; similar to germinal histone H4 gene; histone cluster 1, H4h; histone cluster 1, H4j; histone cluster 1, H4i; histone cluster 1, H4d; histone cluster 1, H4c; histone cluster 1, H4f; histone cluster 1, H4b; histone cluster 1, H4a; histone cluster 2, H4; similar to histone H4
			18430		INTERPRO	IPR010526:Sodium ion transport-associated	3	0.229709	0.0887699	20269, 24046, 110876	905	10	17763	5.88829	1	0.767197	77.8294						319161	Hist1h4d	Mus musculus	histone cluster 1, H4k; histone cluster 1, H4m; histone cluster 4, H4; similar to germinal histone H4 gene; histone cluster 1, H4h; histone cluster 1, H4j; histone cluster 1, H4i; histone cluster 1, H4d; histone cluster 1, H4c; histone cluster 1, H4f; histone cluster 1, H4b; histone cluster 1, H4a; histone cluster 2, H4; similar to histone H4
			18489		INTERPRO	IPR001696:Na+ channel	3	0.229709	0.0887699	20269, 24046, 110876	905	10	17763	5.88829	1	0.767197	77.8294						319161	Gm11275	Mus musculus	histone cluster 1, H4k; histone cluster 1, H4m; histone cluster 4, H4; similar to germinal histone H4 gene; histone cluster 1, H4h; histone cluster 1, H4j; histone cluster 1, H4i; histone cluster 1, H4d; histone cluster 1, H4c; histone cluster 1, H4f; histone cluster 1, H4b; histone cluster 1, H4a; histone cluster 2, H4; similar to histone H4
			18530		INTERPRO	IPR009909:Nmi/IFP 35	2	0.153139	0.0991973	70110, 64685	905	2	17763	19.6276	1	0.793479	81.6016						319161	Hist1h4f	Mus musculus	histone cluster 1, H4k; histone cluster 1, H4m; histone cluster 4, H4; similar to germinal histone H4 gene; histone cluster 1, H4h; histone cluster 1, H4j; histone cluster 1, H4i; histone cluster 1, H4d; histone cluster 1, H4c; histone cluster 1, H4f; histone cluster 1, H4b; histone cluster 1, H4a; histone cluster 2, H4; similar to histone H4
			18545		INTERPRO	IPR003294:Interleukin-1, alpha/beta	2	0.153139	0.0991973	16176, 16175	905	2	17763	19.6276	1	0.793479	81.6016						319161	Hist1h4h	Mus musculus	histone cluster 1, H4k; histone cluster 1, H4m; histone cluster 4, H4; similar to germinal histone H4 gene; histone cluster 1, H4h; histone cluster 1, H4j; histone cluster 1, H4i; histone cluster 1, H4d; histone cluster 1, H4c; histone cluster 1, H4f; histone cluster 1, H4b; histone cluster 1, H4a; histone cluster 2, H4; similar to histone H4
			18552		INTERPRO	IPR002872:Proline dehydrogenase	2	0.153139	0.0991973	19125, 56189	905	2	17763	19.6276	1	0.793479	81.6016						319161	Hist1h4i	Mus musculus	histone cluster 1, H4k; histone cluster 1, H4m; histone cluster 4, H4; similar to germinal histone H4 gene; histone cluster 1, H4h; histone cluster 1, H4j; histone cluster 1, H4i; histone cluster 1, H4d; histone cluster 1, H4c; histone cluster 1, H4f; histone cluster 1, H4b; histone cluster 1, H4a; histone cluster 2, H4; similar to histone H4
			18585		INTERPRO	IPR009938:Interferon induced 35 kDa, N-terminal	2	0.153139	0.0991973	70110, 64685	905	2	17763	19.6276	1	0.793479	81.6016						319161	Hist2h4	Mus musculus	histone cluster 1, H4k; histone cluster 1, H4m; histone cluster 4, H4; similar to germinal histone H4 gene; histone cluster 1, H4h; histone cluster 1, H4j; histone cluster 1, H4i; histone cluster 1, H4d; histone cluster 1, H4c; histone cluster 1, H4f; histone cluster 1, H4b; histone cluster 1, H4a; histone cluster 2, H4; similar to histone H4
			18587		INTERPRO	IPR003988:Intercellular adhesion molecule	2	0.153139	0.0991973	15898, 15894	905	2	17763	19.6276	1	0.793479	81.6016						319161	Hist1h4j	Mus musculus	histone cluster 1, H4k; histone cluster 1, H4m; histone cluster 4, H4; similar to germinal histone H4 gene; histone cluster 1, H4h; histone cluster 1, H4j; histone cluster 1, H4i; histone cluster 1, H4d; histone cluster 1, H4c; histone cluster 1, H4f; histone cluster 1, H4b; histone cluster 1, H4a; histone cluster 2, H4; similar to histone H4
			18591		INTERPRO	IPR015789:Twist	2	0.153139	0.0991973	22160, 13345	905	2	17763	19.6276	1	0.793479	81.6016						319161	Hist1h4a	Mus musculus	histone cluster 1, H4k; histone cluster 1, H4m; histone cluster 4, H4; similar to germinal histone H4 gene; histone cluster 1, H4h; histone cluster 1, H4j; histone cluster 1, H4i; histone cluster 1, H4d; histone cluster 1, H4c; histone cluster 1, H4f; histone cluster 1, H4b; histone cluster 1, H4a; histone cluster 2, H4; similar to histone H4
			18595		INTERPRO	IPR015659:Proline oxidase	2	0.153139	0.0991973	19125, 56189	905	2	17763	19.6276	1	0.793479	81.6016						319161	Hist1h4b	Mus musculus	histone cluster 1, H4k; histone cluster 1, H4m; histone cluster 4, H4; similar to germinal histone H4 gene; histone cluster 1, H4h; histone cluster 1, H4j; histone cluster 1, H4i; histone cluster 1, H4d; histone cluster 1, H4c; histone cluster 1, H4f; histone cluster 1, H4b; histone cluster 1, H4a; histone cluster 2, H4; similar to histone H4
			18602		INTERPRO	IPR003502:Interleukin-1 propeptide	2	0.153139	0.0991973	16176, 16175	905	2	17763	19.6276	1	0.793479	81.6016						319161	LOC674678	Mus musculus	histone cluster 1, H4k; histone cluster 1, H4m; histone cluster 4, H4; similar to germinal histone H4 gene; histone cluster 1, H4h; histone cluster 1, H4j; histone cluster 1, H4i; histone cluster 1, H4d; histone cluster 1, H4c; histone cluster 1, H4f; histone cluster 1, H4b; histone cluster 1, H4a; histone cluster 2, H4; similar to histone H4
			18605		KEGG_PATHWAY	mmu04060:Cytokine-cytokine receptor interaction	40	3.06279	3.41953e-10	12767, 57266, 18414, 53603, 21809, 21933, 12768, 16994, 18595, 20306, 20305, 20304, 16188, 20303, 245527, 16185, 20308, 18413, 16182, 18591, 20301, 21949, 16590, 20295, 14103, 21943, 20299, 12775, 20310, 20311, 12983, 56744, 16199, 16176, 20292, 12986, 16175, 50930, 20315, 17329	308	244	5738	3.05408	5.09509e-08	5.09509e-08	4.07875e-07						319161	Hist1h4k	Mus musculus	histone cluster 1, H4k; histone cluster 1, H4m; histone cluster 4, H4; similar to germinal histone H4 gene; histone cluster 1, H4h; histone cluster 1, H4j; histone cluster 1, H4i; histone cluster 1, H4d; histone cluster 1, H4c; histone cluster 1, H4f; histone cluster 1, H4b; histone cluster 1, H4a; histone cluster 2, H4; similar to histone H4
			18606		KEGG_PATHWAY	mmu05200:Pathways in cancer	27	2.06738	0.0227038	22029, 16776, 14178, 14173, 21809, 16399, 20183, 18595, 11796, 18034, 23928, 57265, 18591, 16772, 12575, 14166, 16590, 235320, 14103, 21802, 14013, 12986, 30955, 16001, 17390, 22411, 16000	308	323	5738	1.5573	0.967349	0.216841	23.9614						319161	Hist1h4m	Mus musculus	histone cluster 1, H4k; histone cluster 1, H4m; histone cluster 4, H4; similar to germinal histone H4 gene; histone cluster 1, H4h; histone cluster 1, H4j; histone cluster 1, H4i; histone cluster 1, H4d; histone cluster 1, H4c; histone cluster 1, H4f; histone cluster 1, H4b; histone cluster 1, H4a; histone cluster 2, H4; similar to histone H4
			18627		KEGG_PATHWAY	mmu04062:Chemokine signaling pathway	24	1.83767	9.09833e-05	12767, 57266, 20297, 20295, 20416, 15162, 12768, 20299, 12775, 20306, 20310, 104110, 20311, 20305, 20304, 20303, 64337, 56744, 20292, 20308, 30955, 17329, 20315, 20301	308	182	5738	2.45669	0.0134656	0.00450885	0.10847						319161	Hist4h4	Mus musculus	histone cluster 1, H4k; histone cluster 1, H4m; histone cluster 4, H4; similar to germinal histone H4 gene; histone cluster 1, H4h; histone cluster 1, H4j; histone cluster 1, H4i; histone cluster 1, H4d; histone cluster 1, H4c; histone cluster 1, H4f; histone cluster 1, H4b; histone cluster 1, H4a; histone cluster 2, H4; similar to histone H4
			18715		KEGG_PATHWAY	mmu04010:MAPK signaling pathway	24	1.83767	0.0142661	12475, 19094, 14178, 14166, 13537, 319734, 320139, 14173, 239556, 29857, 21809, 26565, 14103, 65964, 18595, 14013, 13198, 18034, 16176, 16175, 12531, 19419, 20130, 18591	308	265	5738	1.68723	0.882457	0.151842	15.7506						666640	Gm13137	Mus musculus	similar to acidic ribosomal phosphoprotein P1
			18805		KEGG_PATHWAY	mmu04510:Focal adhesion	18	1.37825	0.0353023	16776, 12843, 12842, 21923, 12825, 319480, 20416, 16399, 18595, 11796, 16420, 30955, 12390, 16001, 23928, 18591, 16772, 16000	308	198	5738	1.69362	0.995276	0.257333	34.8639						16678	KRT1	Mus musculus	keratin 1
			18994		KEGG_PATHWAY	mmu04514:Cell adhesion molecules (CAMs)	17	1.30168	0.00784003	12560, 15018, 20612, 14961, 56863, 53321, 20737, 14663, 110557, 22329, 15894, 16408, 15896, 12525, 13003, 15002, 50723, 15000	308	154	5738	2.05654	0.690491	0.122175	8.96109						319164	Hist1h2ab	Mus musculus	histone cluster 1, H2ad; histone cluster 1, H2ae; histone cluster 1, H2ag; histone cluster 1, H2ah; histone cluster 1, H2ai; similar to histone 2a; histone cluster 1, H2an; histone cluster 1, H2ao; histone cluster 1, H2ac; histone cluster 1, H2ab
			19017		KEGG_PATHWAY	mmu04640:Hematopoietic cell lineage	15	1.14855	0.000123577	12475, 12489, 16590, 16399, 54368, 16188, 12525, 16199, 12502, 16176, 16175, 12986, 12507, 16016, 13136	308	84	5738	3.32676	0.0182457	0.00459296	0.147302						319164	Hist1h2ac	Mus musculus	histone cluster 1, H2ad; histone cluster 1, H2ae; histone cluster 1, H2ag; histone cluster 1, H2ah; histone cluster 1, H2ai; similar to histone 2a; histone cluster 1, H2an; histone cluster 1, H2ao; histone cluster 1, H2ac; histone cluster 1, H2ab
			19049		KEGG_PATHWAY	mmu05322:Systemic lupus erythematosus	14	1.07198	0.00313386	319181, 50908, 319180, 14961, 665622, 15077, 360198, 326619, 319191, 68024, 246256, 69386, 78303, 319151, 319161, 319188, 15002, 319164, 16016, 319183, 15000, 319166	308	103	5738	2.53222	0.373545	0.0892945	3.67467						319164	Gm11276	Mus musculus	histone cluster 1, H2ad; histone cluster 1, H2ae; histone cluster 1, H2ag; histone cluster 1, H2ah; histone cluster 1, H2ai; similar to histone 2a; histone cluster 1, H2an; histone cluster 1, H2ao; histone cluster 1, H2ac; histone cluster 1, H2ab
			19051		KEGG_PATHWAY	mmu04670:Leukocyte transendothelial migration	14	1.07198	0.0106285	19094, 12767, 17972, 29857, 74734, 56863, 223864, 22329, 15894, 22350, 16408, 30955, 17390, 20315	308	119	5738	2.19175	0.796507	0.134751	11.9666						319164	Hist1h2ag	Mus musculus	histone cluster 1, H2ad; histone cluster 1, H2ae; histone cluster 1, H2ag; histone cluster 1, H2ah; histone cluster 1, H2ai; similar to histone 2a; histone cluster 1, H2an; histone cluster 1, H2ao; histone cluster 1, H2ac; histone cluster 1, H2ab
			19074		KEGG_PATHWAY	mmu04621:NOD-like receptor signaling pathway	13	0.995406	8.5504e-05	19094, 29857, 216799, 67955, 20310, 20306, 21929, 11796, 20304, 16176, 20292, 257632, 19200	308	62	5738	3.90626	0.0126598	0.00635007	0.10194						319164	Hist1h2ad	Mus musculus	histone cluster 1, H2ad; histone cluster 1, H2ae; histone cluster 1, H2ag; histone cluster 1, H2ah; histone cluster 1, H2ai; similar to histone 2a; histone cluster 1, H2an; histone cluster 1, H2ao; histone cluster 1, H2ac; histone cluster 1, H2ab
			19094		KEGG_PATHWAY	mmu04650:Natural killer cell mediated cytotoxicity	12	0.918836	0.060951	16408, 15896, 246256, 14939, 30955, 379043, 20416, 21933, 22637, 14103, 16016, 15894	308	122	5738	1.83245	0.999915	0.346832	52.7687						319164	Hist1h2ae	Mus musculus	histone cluster 1, H2ad; histone cluster 1, H2ae; histone cluster 1, H2ag; histone cluster 1, H2ah; histone cluster 1, H2ai; similar to histone 2a; histone cluster 1, H2an; histone cluster 1, H2ao; histone cluster 1, H2ac; histone cluster 1, H2ab
			19124		KEGG_PATHWAY	mmu00982:Drug metabolism	11	0.842266	0.0062094	11670, 22238, 56448, 231396, 14263, 67689, 13090, 14860, 14261, 56847, 72094	308	75	5738	2.73238	0.60469	0.143311	7.16028						319164	Hist1h2ai	Mus musculus	histone cluster 1, H2ad; histone cluster 1, H2ae; histone cluster 1, H2ag; histone cluster 1, H2ah; histone cluster 1, H2ai; similar to histone 2a; histone cluster 1, H2an; histone cluster 1, H2ao; histone cluster 1, H2ac; histone cluster 1, H2ab
			19125		KEGG_PATHWAY	mmu04512:ECM-receptor interaction	11	0.842266	0.0125113	12843, 16776, 12842, 16420, 12825, 21923, 23928, 319480, 16772, 54368, 16399	308	83	5738	2.46902	0.846789	0.144722	13.9442						319164	Hist1h2ah	Mus musculus	histone cluster 1, H2ad; histone cluster 1, H2ae; histone cluster 1, H2ag; histone cluster 1, H2ah; histone cluster 1, H2ai; similar to histone 2a; histone cluster 1, H2an; histone cluster 1, H2ao; histone cluster 1, H2ac; histone cluster 1, H2ab
			19200		KEGG_PATHWAY	mmu04620:Toll-like receptor signaling pathway	11	0.842266	0.0379935	12475, 19094, 20304, 20303, 16176, 30955, 29857, 21897, 16803, 81897, 17329	308	99	5738	2.06999	0.996885	0.26196	36.9986						319164	Hist1h2ao	Mus musculus	histone cluster 1, H2ad; histone cluster 1, H2ae; histone cluster 1, H2ag; histone cluster 1, H2ah; histone cluster 1, H2ai; similar to histone 2a; histone cluster 1, H2an; histone cluster 1, H2ao; histone cluster 1, H2ac; histone cluster 1, H2ab
			19215		KEGG_PATHWAY	mmu00830:Retinol metabolism	10	0.765697	0.00969048	22238, 231396, 13090, 26358, 245532, 72094, 19682, 20148, 235033, 28200	308	68	5738	2.73969	0.765646	0.135058	10.9659						319164	Hist1h2an	Mus musculus	histone cluster 1, H2ad; histone cluster 1, H2ae; histone cluster 1, H2ag; histone cluster 1, H2ah; histone cluster 1, H2ai; similar to histone 2a; histone cluster 1, H2an; histone cluster 1, H2ao; histone cluster 1, H2ac; histone cluster 1, H2ab
			192166		KEGG_PATHWAY	mmu05416:Viral myocarditis	10	0.765697	0.063023	16408, 71960, 15018, 14961, 20391, 15002, 16016, 110557, 15000, 15894, 13136	308	94	5738	1.9819	0.999939	0.33245	53.9969						16679	KRT86	Mus musculus	keratin 86
			19217		KEGG_PATHWAY	mmu04672:Intestinal immune network for IgA production	9	0.689127	0.00740163	12767, 14961, 21809, 15002, 50723, 16016, 20315, 20301, 15000	308	54	5738	3.10498	0.669433	0.129222	8.4801						16470	USH1G	Mus musculus	Usher syndrome 1G homolog (human)
			192190		KEGG_PATHWAY	mmu05218:Melanoma	9	0.689127	0.0346942	18595, 14178, 14166, 14173, 30955, 16001, 18591, 12575, 16000	308	71	5738	2.36153	0.994811	0.266175	34.3725						666642	Gm5561	Mus musculus	similar to ribosomal protein; predicted gene 6344; predicted gene 11449; predicted gene 13841; predicted gene 8210; hypothetical protein LOC675793; ribosomal protein L29; predicted gene 12704; predicted gene 7252; predicted gene 8965; predicted gene 13213; predicted gene 8580; predicted gene 15526; predicted gene 7934; predicted gene 5218; predicted gene 5561; predicted gene 8548; predicted gene …
			192198		KEGG_PATHWAY	mmu00590:Arachidonic acid metabolism	9	0.689127	0.0747066	12409, 14778, 11684, 13090, 11689, 11688, 19215, 19223, 26565	308	83	5738	2.02011	0.999991	0.359152	60.3917						666642	Gm13841	Mus musculus	similar to ribosomal protein; predicted gene 6344; predicted gene 11449; predicted gene 13841; predicted gene 8210; hypothetical protein LOC675793; ribosomal protein L29; predicted gene 12704; predicted gene 7252; predicted gene 8965; predicted gene 13213; predicted gene 8580; predicted gene 15526; predicted gene 7934; predicted gene 5218; predicted gene 5561; predicted gene 8548; predicted gene …
			19220		KEGG_PATHWAY	mmu04210:Apoptosis	9	0.689127	0.0924781	11796, 12983, 16188, 16176, 16175, 30955, 21933, 14103, 12369	308	87	5738	1.92723	0.999999	0.403322	68.5713						666642	Gm12704	Mus musculus	similar to ribosomal protein; predicted gene 6344; predicted gene 11449; predicted gene 13841; predicted gene 8210; hypothetical protein LOC675793; ribosomal protein L29; predicted gene 12704; predicted gene 7252; predicted gene 8965; predicted gene 13213; predicted gene 8580; predicted gene 15526; predicted gene 7934; predicted gene 5218; predicted gene 5561; predicted gene 8548; predicted gene …
			19223		KEGG_PATHWAY	mmu05332:Graft-versus-host disease	8	0.612557	0.0338369	15018, 14939, 16176, 14961, 16175, 15002, 14103, 110557, 15000	308	58	5738	2.56964	0.994077	0.274258	33.6739						666642	Gm8210	Mus musculus	similar to ribosomal protein; predicted gene 6344; predicted gene 11449; predicted gene 13841; predicted gene 8210; hypothetical protein LOC675793; ribosomal protein L29; predicted gene 12704; predicted gene 7252; predicted gene 8965; predicted gene 13213; predicted gene 8580; predicted gene 15526; predicted gene 7934; predicted gene 5218; predicted gene 5561; predicted gene 8548; predicted gene …
			19253		KEGG_PATHWAY	mmu04940:Type I diabetes mellitus	8	0.612557	0.0497643	15018, 14939, 16176, 14961, 16175, 15002, 14103, 110557, 15000	308	63	5738	2.3657	0.999502	0.316335	45.6029						666642	Gm8580	Mus musculus	similar to ribosomal protein; predicted gene 6344; predicted gene 11449; predicted gene 13841; predicted gene 8210; hypothetical protein LOC675793; ribosomal protein L29; predicted gene 12704; predicted gene 7252; predicted gene 8965; predicted gene 13213; predicted gene 8580; predicted gene 15526; predicted gene 7934; predicted gene 5218; predicted gene 5561; predicted gene 8548; predicted gene …
			19260		KEGG_PATHWAY	mmu05214:Glioma	8	0.612557	0.0534352	21802, 18595, 30955, 16001, 20416, 18591, 12575, 16000	308	64	5738	2.32873	0.99972	0.3227	48.0572						666642	Gm5218	Mus musculus	similar to ribosomal protein; predicted gene 6344; predicted gene 11449; predicted gene 13841; predicted gene 8210; hypothetical protein LOC675793; ribosomal protein L29; predicted gene 12704; predicted gene 7252; predicted gene 8965; predicted gene 13213; predicted gene 8580; predicted gene 15526; predicted gene 7934; predicted gene 5218; predicted gene 5561; predicted gene 8548; predicted gene …
			19266		KEGG_PATHWAY	mmu00980:Metabolism of xenobiotics by cytochrome P450	8	0.612557	0.0612746	11670, 22238, 231396, 67689, 13090, 14860, 56847, 72094	308	66	5738	2.25817	0.999919	0.336108	52.9625						666642	Gm12447	Mus musculus	similar to ribosomal protein; predicted gene 6344; predicted gene 11449; predicted gene 13841; predicted gene 8210; hypothetical protein LOC675793; ribosomal protein L29; predicted gene 12704; predicted gene 7252; predicted gene 8965; predicted gene 13213; predicted gene 8580; predicted gene 15526; predicted gene 7934; predicted gene 5218; predicted gene 5561; predicted gene 8548; predicted gene …
			19272		KEGG_PATHWAY	mmu05330:Allograft rejection	7	0.535988	0.0879711	15018, 14939, 14961, 15002, 14103, 16016, 110557, 15000	308	58	5738	2.24843	0.999999	0.398401	66.6582						666642	Gm8852	Mus musculus	similar to ribosomal protein; predicted gene 6344; predicted gene 11449; predicted gene 13841; predicted gene 8210; hypothetical protein LOC675793; ribosomal protein L29; predicted gene 12704; predicted gene 7252; predicted gene 8965; predicted gene 13213; predicted gene 8580; predicted gene 15526; predicted gene 7934; predicted gene 5218; predicted gene 5561; predicted gene 8548; predicted gene …
			19288		KEGG_PATHWAY	mmu05310:Asthma	6	0.459418	0.029347	19074, 20292, 14961, 15002, 16016, 15000	308	33	5738	3.38725	0.988182	0.256121	29.9026						666642	LOC100044494	Mus musculus	similar to ribosomal protein; predicted gene 6344; predicted gene 11449; predicted gene 13841; predicted gene 8210; hypothetical protein LOC675793; ribosomal protein L29; predicted gene 12704; predicted gene 7252; predicted gene 8965; predicted gene 13213; predicted gene 8580; predicted gene 15526; predicted gene 7934; predicted gene 5218; predicted gene 5561; predicted gene 8548; predicted gene …
			192970		KEGG_PATHWAY	mmu00053:Ascorbate and aldarate metabolism	5	0.382848	0.0068561	22238, 231396, 56727, 72094, 268756	308	15	5738	6.20996	0.641231	0.136222	7.87834						666642	LOC100046734	Mus musculus	similar to ribosomal protein; predicted gene 6344; predicted gene 11449; predicted gene 13841; predicted gene 8210; hypothetical protein LOC675793; ribosomal protein L29; predicted gene 12704; predicted gene 7252; predicted gene 8965; predicted gene 13213; predicted gene 8580; predicted gene 15526; predicted gene 7934; predicted gene 5218; predicted gene 5561; predicted gene 8548; predicted gene …
			19331		KEGG_PATHWAY	mmu00860:Porphyrin and chlorophyll metabolism	5	0.382848	0.0736292	22238, 231396, 72094, 233016, 12870	308	30	5738	3.10498	0.999989	0.366075	59.838						666642	Gm15526	Mus musculus	similar to ribosomal protein; predicted gene 6344; predicted gene 11449; predicted gene 13841; predicted gene 8210; hypothetical protein LOC675793; ribosomal protein L29; predicted gene 12704; predicted gene 7252; predicted gene 8965; predicted gene 13213; predicted gene 8580; predicted gene 15526; predicted gene 7934; predicted gene 5218; predicted gene 5561; predicted gene 8548; predicted gene …
			19332		PIR_SUPERFAMILY	PIRSF001630:serpin	12	0.918836	7.37353e-05	66222, 15160, 20724, 20717, 20716, 20715, 74069, 12406, 628900, 71907, 12401, 546546, 20317	427	53	8136	4.31408	0.0304238	0.0153294	0.103491						666642	Gm13141	Mus musculus	similar to ribosomal protein; predicted gene 6344; predicted gene 11449; predicted gene 13841; predicted gene 8210; hypothetical protein LOC675793; ribosomal protein L29; predicted gene 12704; predicted gene 7252; predicted gene 8965; predicted gene 13213; predicted gene 8580; predicted gene 15526; predicted gene 7934; predicted gene 5218; predicted gene 5561; predicted gene 8548; predicted gene …
			193385		PIR_SUPERFAMILY	PIRSF001950:small inducible chemokine, C/CC types	9	0.689127	5.88793e-06	20306, 20305, 20304, 20303, 20292, 20308, 20297, 20295, 20299	427	21	8136	8.16594	0.00246401	0.00246401	0.00826765						666642	Gm6010	Mus musculus	similar to ribosomal protein; predicted gene 6344; predicted gene 11449; predicted gene 13841; predicted gene 8210; hypothetical protein LOC675793; ribosomal protein L29; predicted gene 12704; predicted gene 7252; predicted gene 8965; predicted gene 13213; predicted gene 8580; predicted gene 15526; predicted gene 7934; predicted gene 5218; predicted gene 5561; predicted gene 8548; predicted gene …
			19363		PIR_SUPERFAMILY	PIRSF002522:CXC chemokine	6	0.459418	0.000224095	20310, 20311, 56744, 57266, 17329, 20315	427	12	8136	9.52693	0.0896318	0.0308172	0.314219						666642	Gm12508	Mus musculus	similar to ribosomal protein; predicted gene 6344; predicted gene 11449; predicted gene 13841; predicted gene 8210; hypothetical protein LOC675793; ribosomal protein L29; predicted gene 12704; predicted gene 7252; predicted gene 8965; predicted gene 13213; predicted gene 8580; predicted gene 15526; predicted gene 7934; predicted gene 5218; predicted gene 5561; predicted gene 8548; predicted gene …
			19374		PIR_SUPERFAMILY	PIRSF037037:Kelch-like_protein_gigaxonin	6	0.459418	0.0666374	71778, 239743, 268807, 225266, 211255, 208439	427	42	8136	2.72198	1	0.927691	62.03						666642	Gm11449	Mus musculus	similar to ribosomal protein; predicted gene 6344; predicted gene 11449; predicted gene 13841; predicted gene 8210; hypothetical protein LOC675793; ribosomal protein L29; predicted gene 12704; predicted gene 7252; predicted gene 8965; predicted gene 13213; predicted gene 8580; predicted gene 15526; predicted gene 7934; predicted gene 5218; predicted gene 5561; predicted gene 8548; predicted gene …
			19419		PIR_SUPERFAMILY	PIRSF005552:guanine nucleotide-binding protein 1	5	0.382848	0.000438343	626578, 14469, 236573, 55932, 100702	427	8	8136	11.9087	0.16782	0.0448878	0.613775						666642	Gm13545	Mus musculus	similar to ribosomal protein; predicted gene 6344; predicted gene 11449; predicted gene 13841; predicted gene 8210; hypothetical protein LOC675793; ribosomal protein L29; predicted gene 12704; predicted gene 7252; predicted gene 8965; predicted gene 13213; predicted gene 8580; predicted gene 15526; predicted gene 7934; predicted gene 5218; predicted gene 5561; predicted gene 8548; predicted gene …
			194231		PIR_SUPERFAMILY	PIRSF005770:regulator of G protein signaling, RGS4 type	5	0.382848	0.00363025	56470, 67792, 19736, 67865, 58175	427	13	8136	7.32841	0.782127	0.224288	4.97874						666642	Gm13213	Mus musculus	similar to ribosomal protein; predicted gene 6344; predicted gene 11449; predicted gene 13841; predicted gene 8210; hypothetical protein LOC675793; ribosomal protein L29; predicted gene 12704; predicted gene 7252; predicted gene 8965; predicted gene 13213; predicted gene 8580; predicted gene 15526; predicted gene 7934; predicted gene 5218; predicted gene 5561; predicted gene 8548; predicted gene …
			194856		PIR_SUPERFAMILY	PIRSF016581:interferon-induced transmembrane protein	4	0.306279	0.00253174	68713, 80876, 665536, 66141	427	6	8136	12.7026	0.654287	0.191382	3.49703						666642	Gm6344	Mus musculus	similar to ribosomal protein; predicted gene 6344; predicted gene 11449; predicted gene 13841; predicted gene 8210; hypothetical protein LOC675793; ribosomal protein L29; predicted gene 12704; predicted gene 7252; predicted gene 8965; predicted gene 13213; predicted gene 8580; predicted gene 15526; predicted gene 7934; predicted gene 5218; predicted gene 5561; predicted gene 8548; predicted gene …
			195349		PIR_SUPERFAMILY	PIRSF002050:histone H2B	4	0.306279	0.0129806	319181, 319180, 78303, 665622, 319188, 319183, 68024	427	10	8136	7.62155	0.995808	0.495561	16.7623						666642	Gm13921	Mus musculus	similar to ribosomal protein; predicted gene 6344; predicted gene 11449; predicted gene 13841; predicted gene 8210; hypothetical protein LOC675793; ribosomal protein L29; predicted gene 12704; predicted gene 7252; predicted gene 8965; predicted gene 13213; predicted gene 8580; predicted gene 15526; predicted gene 7934; predicted gene 5218; predicted gene 5561; predicted gene 8548; predicted gene …
			19666		PIR_SUPERFAMILY	PIRSF002306:tubulin	4	0.306279	0.0839049	22142, 22152, 384954, 53857	427	20	8136	3.81077	1	0.953109	70.788						666642	Gm7934	Mus musculus	similar to ribosomal protein; predicted gene 6344; predicted gene 11449; predicted gene 13841; predicted gene 8210; hypothetical protein LOC675793; ribosomal protein L29; predicted gene 12704; predicted gene 7252; predicted gene 8965; predicted gene 13213; predicted gene 8580; predicted gene 15526; predicted gene 7934; predicted gene 5218; predicted gene 5561; predicted gene 8548; predicted gene …
			19682		PIR_SUPERFAMILY	PIRSF001937:interleukin-1	3	0.229709	0.00792119	16176, 16175, 16181	427	3	8136	19.0539	0.964285	0.378754	10.5664						666642	Gm9405	Mus musculus	similar to ribosomal protein; predicted gene 6344; predicted gene 11449; predicted gene 13841; predicted gene 8210; hypothetical protein LOC675793; ribosomal protein L29; predicted gene 12704; predicted gene 7252; predicted gene 8965; predicted gene 13213; predicted gene 8580; predicted gene 15526; predicted gene 7934; predicted gene 5218; predicted gene 5561; predicted gene 8548; predicted gene …
			19736		PIR_SUPERFAMILY	PIRSF002255:collagen alpha 1(I) chain	3	0.229709	0.0246125	12843, 12842, 12825	427	5	8136	11.4323	0.999971	0.686571	29.5268						666642	Gm8860	Mus musculus	similar to ribosomal protein; predicted gene 6344; predicted gene 11449; predicted gene 13841; predicted gene 8210; hypothetical protein LOC675793; ribosomal protein L29; predicted gene 12704; predicted gene 7252; predicted gene 8965; predicted gene 13213; predicted gene 8580; predicted gene 15526; predicted gene 7934; predicted gene 5218; predicted gene 5561; predicted gene 8548; predicted gene …
			19782		PIR_SUPERFAMILY	PIRSF000316:arachidonate 5-lipoxygenase	3	0.229709	0.0482103	11684, 11689, 11688	427	7	8136	8.16594	1	0.873856	50.0348						666642	Gm10709	Mus musculus	similar to ribosomal protein; predicted gene 6344; predicted gene 11449; predicted gene 13841; predicted gene 8210; hypothetical protein LOC675793; ribosomal protein L29; predicted gene 12704; predicted gene 7252; predicted gene 8965; predicted gene 13213; predicted gene 8580; predicted gene 15526; predicted gene 7934; predicted gene 5218; predicted gene 5561; predicted gene 8548; predicted gene …
			19799		PIR_SUPERFAMILY	PIRSF001991:class II histocompatibility antigen	3	0.229709	0.0931783	14961, 15002, 15000	427	10	8136	5.71616	1	0.957254	74.6771						666642	Gm7252	Mus musculus	similar to ribosomal protein; predicted gene 6344; predicted gene 11449; predicted gene 13841; predicted gene 8210; hypothetical protein LOC675793; ribosomal protein L29; predicted gene 12704; predicted gene 7252; predicted gene 8965; predicted gene 13213; predicted gene 8580; predicted gene 15526; predicted gene 7934; predicted gene 5218; predicted gene 5561; predicted gene 8548; predicted gene …
			19801		SMART	SM00409:IG	32	2.45023	0.00852467	67703, 56868, 319823, 276891, 230868, 381484, 22329, 278180, 330222, 15894, 71461, 18595, 15898, 237754, 12525, 70080, 13003, 16182, 74762, 246746, 269959, 100043314, 20612, 12489, 243911, 16590, 225638, 19272, 246256, 239849, 50723, 117606, 58217	579	313	9131	1.6123	0.895666	0.363666	10.6109						666642	Gm6862	Mus musculus	similar to ribosomal protein; predicted gene 6344; predicted gene 11449; predicted gene 13841; predicted gene 8210; hypothetical protein LOC675793; ribosomal protein L29; predicted gene 12704; predicted gene 7252; predicted gene 8965; predicted gene 13213; predicted gene 8580; predicted gene 15526; predicted gene 7934; predicted gene 5218; predicted gene 5561; predicted gene 8548; predicted gene …
			19802		SMART	SM00389:HOX	30	2.29709	0.00140398	18994, 140477, 100039227, 15394, 13393, 16871, 666777, 16372, 16371, 434759, 15400, 20476, 664608, 194856, 21815, 664609, 14472, 246086, 15422, 16875, 15405, 107751, 208076, 100039293, 231044, 636177, 625574, 57737, 15437, 223843, 664610	579	254	9131	1.86263	0.309894	0.116299	1.82398						666642	Gm8548	Mus musculus	similar to ribosomal protein; predicted gene 6344; predicted gene 11449; predicted gene 13841; predicted gene 8210; hypothetical protein LOC675793; ribosomal protein L29; predicted gene 12704; predicted gene 7252; predicted gene 8965; predicted gene 13213; predicted gene 8580; predicted gene 15526; predicted gene 7934; predicted gene 5218; predicted gene 5561; predicted gene 8548; predicted gene …
			19882		SMART	SM00408:IGc2	19	1.45482	0.0491885	19266, 67703, 269959, 56868, 26968, 20612, 243911, 16590, 22329, 116701, 330222, 71461, 18595, 214425, 15898, 12502, 74762, 117606, 192198	579	187	9131	1.60233	0.999998	0.670331	48.3599						666642	Gm8965	Mus musculus	similar to ribosomal protein; predicted gene 6344; predicted gene 11449; predicted gene 13841; predicted gene 8210; hypothetical protein LOC675793; ribosomal protein L29; predicted gene 12704; predicted gene 7252; predicted gene 8965; predicted gene 13213; predicted gene 8580; predicted gene 15526; predicted gene 7934; predicted gene 5218; predicted gene 5561; predicted gene 8548; predicted gene …
			19894		SMART	SM00060:FN3	18	1.37825	0.0968256	19266, 18414, 21923, 207393, 19272, 12931, 12836, 330222, 12983, 16185, 12986, 16001, 74762, 399558, 17318, 208777, 240121, 117606	579	191	9131	1.48621	1	0.775448	73.6665						666642	rpl29	Mus musculus	similar to ribosomal protein; predicted gene 6344; predicted gene 11449; predicted gene 13841; predicted gene 8210; hypothetical protein LOC675793; ribosomal protein L29; predicted gene 12704; predicted gene 7252; predicted gene 8965; predicted gene 13213; predicted gene 8580; predicted gene 15526; predicted gene 7934; predicted gene 5218; predicted gene 5561; predicted gene 8548; predicted gene …
			20130		SMART	SM00199:SCY	16	1.22511	2.23413e-09	57266, 20297, 20295, 20299, 20310, 20306, 20305, 20311, 20304, 20303, 56744, 20292, 20308, 17329, 20301, 20315	579	37	9131	6.81959	5.8981e-07	5.8981e-07	2.92722e-06						319166	Hist1h2ab	Mus musculus	histone cluster 1, H2ad; histone cluster 1, H2ae; histone cluster 1, H2ag; histone cluster 1, H2ah; histone cluster 1, H2ai; similar to histone 2a; histone cluster 1, H2an; histone cluster 1, H2ao; histone cluster 1, H2ac; histone cluster 1, H2ab
			20148		SMART	SM00093:SERPIN	14	1.07198	0.000330746	66222, 15160, 20706, 20724, 20717, 20716, 20715, 74069, 628900, 12406, 77577, 12401, 71907, 546546, 20317	579	69	9131	3.19977	0.0836267	0.0427261	0.432486						319166	Hist1h2ac	Mus musculus	histone cluster 1, H2ad; histone cluster 1, H2ae; histone cluster 1, H2ag; histone cluster 1, H2ah; histone cluster 1, H2ai; similar to histone 2a; histone cluster 1, H2an; histone cluster 1, H2ao; histone cluster 1, H2ac; histone cluster 1, H2ab
			20183		SMART	SM00219:TyrKc	14	1.07198	0.0496505	19882, 74568, 59126, 17179, 16590, 15162, 65964, 71461, 18595, 243659, 216859, 16001, 14159, 22637	579	124	9131	1.78052	0.999999	0.644482	48.6877						319166	Gm11276	Mus musculus	histone cluster 1, H2ad; histone cluster 1, H2ae; histone cluster 1, H2ag; histone cluster 1, H2ah; histone cluster 1, H2ai; similar to histone 2a; histone cluster 1, H2an; histone cluster 1, H2ao; histone cluster 1, H2ac; histone cluster 1, H2ab
			20197		SMART	SM00112:CA	12	0.918836	0.0571489	13512, 12560, 18530, 93880, 270120, 279653, 93876, 93877, 93878, 13505, 68764, 93886	579	102	9131	1.85533	1	0.670337	53.7463						319166	Hist1h2ag	Mus musculus	histone cluster 1, H2ad; histone cluster 1, H2ae; histone cluster 1, H2ag; histone cluster 1, H2ah; histone cluster 1, H2ai; similar to histone 2a; histone cluster 1, H2an; histone cluster 1, H2ao; histone cluster 1, H2ac; histone cluster 1, H2ab
			20259		SMART	SM00324:RhoGAP	11	0.842266	0.00900553	20401, 240539, 223666, 320634, 73910, 75404, 14270, 11856, 69993, 239027, 244867	579	67	9131	2.58915	0.908208	0.328364	11.1773						319166	Hist1h2ad	Mus musculus	histone cluster 1, H2ad; histone cluster 1, H2ae; histone cluster 1, H2ag; histone cluster 1, H2ah; histone cluster 1, H2ai; similar to histone 2a; histone cluster 1, H2an; histone cluster 1, H2ao; histone cluster 1, H2ac; histone cluster 1, H2ab
			20269		SMART	SM00082:LRRCT	11	0.842266	0.0360235	386750, 211187, 20563, 20562, 243312, 26968, 246316, 21897, 399558, 207393, 192198	579	83	9131	2.09004	0.999938	0.620376	38.165						319166	Hist1h2ae	Mus musculus	histone cluster 1, H2ad; histone cluster 1, H2ae; histone cluster 1, H2ag; histone cluster 1, H2ah; histone cluster 1, H2ai; similar to histone 2a; histone cluster 1, H2an; histone cluster 1, H2ao; histone cluster 1, H2ac; histone cluster 1, H2ab
			20276		SMART	SM00202:SR	8	0.612557	0.00144365	93671, 17167, 15451, 214305, 12507, 12630, 140765, 67573	579	28	9131	4.5058	0.317095	0.0909453	1.87508						319166	Hist1h2ai	Mus musculus	histone cluster 1, H2ad; histone cluster 1, H2ae; histone cluster 1, H2ag; histone cluster 1, H2ah; histone cluster 1, H2ai; similar to histone 2a; histone cluster 1, H2an; histone cluster 1, H2ao; histone cluster 1, H2ac; histone cluster 1, H2ab
			20292		SMART	SM00186:FBG	6	0.459418	0.0292037	72713, 11600, 21923, 53321, 14133, 16429	579	28	9131	3.37935	0.9996	0.580796	32.1813						319166	Hist1h2ah	Mus musculus	histone cluster 1, H2ad; histone cluster 1, H2ae; histone cluster 1, H2ag; histone cluster 1, H2ah; histone cluster 1, H2ai; similar to histone 2a; histone cluster 1, H2an; histone cluster 1, H2ao; histone cluster 1, H2ac; histone cluster 1, H2ab
			20295		SMART	SM00216:VWD	5	0.382848	0.0156961	73230, 74180, 333088, 353328, 232585	579	16	9131	4.92822	0.98465	0.449354	18.7213						319166	Hist1h2ao	Mus musculus	histone cluster 1, H2ad; histone cluster 1, H2ae; histone cluster 1, H2ag; histone cluster 1, H2ah; histone cluster 1, H2ai; similar to histone 2a; histone cluster 1, H2an; histone cluster 1, H2ao; histone cluster 1, H2ac; histone cluster 1, H2ab
			20297		SMART	SM00207:TNF	5	0.382848	0.023873	16994, 21949, 50930, 14103, 21943	579	18	9131	4.38064	0.998303	0.549486	27.1367						319166	Hist1h2an	Mus musculus	histone cluster 1, H2ad; histone cluster 1, H2ae; histone cluster 1, H2ag; histone cluster 1, H2ah; histone cluster 1, H2ai; similar to histone 2a; histone cluster 1, H2an; histone cluster 1, H2ao; histone cluster 1, H2ac; histone cluster 1, H2ab
			20299		SMART	SM00041:CT	5	0.382848	0.0615643	20563, 20562, 66042, 74180, 353328	579	24	9131	3.28548	1	0.673172	56.5052						67703	KIRREL3	Mus musculus	kin of IRRE like 3 (Drosophila)
			20301		SMART	SM00427:H2B	4	0.306279	0.0361352	319181, 319180, 78303, 665622, 319188, 319183, 68024	579	12	9131	5.25676	0.99994	0.586584	38.2588						666603	Gm15740	Mus musculus	predicted gene 15740
			20303		SMART	SM00136:LamNT	4	0.306279	0.0649604	16776, 171171, 23928, 16772	579	15	9131	4.20541	1	0.669863	58.5231						353504	DIO3OS	Mus musculus	deiodinase, iodothyronine type III, opposite strand
			20304		SMART	SM00211:TY	4	0.306279	0.0763291	16012, 64074, 16010, 20745	579	16	9131	3.94257	1	0.708591	64.6656						76573	1700027D21Rik	Mus musculus	RIKEN cDNA 1700027D21 gene
			20305		SP_PIR_KEYWORDS	membrane	329	25.1914	0.00045405	12475, 108089, 15018, 110454, 384071, 433874, 14586, 14587, 110557, 16408, 110751, 68680, 243659, 379043, 227059, 15216, 223604, 18530, 224796, 12489, 19217, 211484, 108115, 69698, 140765, 353346, 211187, 243270, 83408, 16001, 19215, 171429, 56643, 56746, 216643, 50723, 109332, 17390, 218763, 16205, 58217, 66805, 384619, 20269, 74574, 55925, 218103, 235135, 240754, 171209, 19220, 19223, 22157, 27…	915	5507	17854	1.16572	0.180384	0.014108	0.639761						12683	CIDEA	Mus musculus	cell death-inducing DNA fragmentation factor, alpha subunit-like effector A
			20306		SP_PIR_KEYWORDS	glycoprotein	291	22.2818	7.66439e-18	12475, 15018, 14178, 110454, 16803, 14586, 14587, 110557, 16408, 110751, 234677, 23928, 379043, 227059, 15216, 17381, 223604, 19217, 108115, 12489, 13982, 20379, 140765, 353346, 211187, 232345, 74069, 243270, 56744, 380924, 16001, 19215, 228801, 56643, 333088, 56746, 216643, 109332, 50723, 17390, 50722, 17392, 218763, 58217, 66805, 64074, 66042, 53603, 74574, 21809, 55925, 228942, 218103, 171209,…	915	3600	17854	1.57727	3.357e-15	1.6785e-15	1.08314e-14						241489	PDE11A	Mus musculus	phosphodiesterase 11A
			20308		SP_PIR_KEYWORDS	signal	264	20.2144	1.7262e-21	12475, 15018, 14178, 110454, 16803, 14586, 14587, 110557, 16408, 110751, 234677, 23928, 379043, 227059, 15216, 13717, 17381, 12489, 69698, 20379, 14778, 232345, 211187, 74069, 56744, 380924, 16002, 16001, 19215, 228801, 333088, 56746, 216643, 109332, 50723, 17390, 50722, 16000, 17392, 218763, 15000, 58217, 17393, 64074, 66042, 53603, 18489, 21809, 228942, 232585, 246316, 106393, 51795, 12870, 750…	915	2970	17854	1.73445	7.56076e-19	7.56076e-19	2.4395e-18						326619	Hist1h4c	Mus musculus	histone cluster 1, H4k; histone cluster 1, H4m; histone cluster 4, H4; similar to germinal histone H4 gene; histone cluster 1, H4h; histone cluster 1, H4j; histone cluster 1, H4i; histone cluster 1, H4d; histone cluster 1, H4c; histone cluster 1, H4f; histone cluster 1, H4b; histone cluster 1, H4a; histone cluster 2, H4; similar to histone H4
			20310		SP_PIR_KEYWORDS	disulfide bond	208	15.9265	8.52577e-14	12475, 15018, 110454, 110557, 16408, 110751, 234677, 23928, 379043, 13717, 15216, 17381, 19217, 12489, 225638, 20379, 140765, 232345, 56744, 243270, 380924, 16002, 19215, 16001, 333088, 216643, 109332, 50723, 17390, 16000, 17392, 58217, 64074, 66042, 18489, 21809, 228942, 171209, 19220, 51795, 12870, 20563, 20562, 100043314, 13616, 13615, 116701, 21802, 12983, 54485, 56760, 239849, 12986, 56620, …	915	2469	17854	1.64383	3.73461e-11	9.33653e-12	1.20504e-10						326619	Hist1h4d	Mus musculus	histone cluster 1, H4k; histone cluster 1, H4m; histone cluster 4, H4; similar to germinal histone H4 gene; histone cluster 1, H4h; histone cluster 1, H4j; histone cluster 1, H4i; histone cluster 1, H4d; histone cluster 1, H4c; histone cluster 1, H4f; histone cluster 1, H4b; histone cluster 1, H4a; histone cluster 2, H4; similar to histone H4
			20311		SP_PIR_KEYWORDS	Secreted	145	11.1026	5.72174e-16	14178, 76453, 16803, 19288, 55948, 20306, 20305, 20304, 20303, 234677, 20308, 624219, 18413, 23928, 13717, 17381, 224116, 20301, 327747, 18159, 14103, 26565, 20379, 14778, 73230, 232345, 246779, 74069, 56744, 192970, 380924, 16002, 228801, 19215, 665928, 333088, 50930, 17390, 50722, 17392, 16000, 17393, 67703, 64074, 66042, 53603, 18489, 16068, 21809, 228942, 232585, 214425, 93671, 246316, 12401,…	915	1420	17854	1.99248	2.43139e-13	8.10463e-14	7.88258e-13						326619	Gm11275	Mus musculus	histone cluster 1, H4k; histone cluster 1, H4m; histone cluster 4, H4; similar to germinal histone H4 gene; histone cluster 1, H4h; histone cluster 1, H4j; histone cluster 1, H4i; histone cluster 1, H4d; histone cluster 1, H4c; histone cluster 1, H4f; histone cluster 1, H4b; histone cluster 1, H4a; histone cluster 2, H4; similar to histone H4
			20315		SP_PIR_KEYWORDS	cell membrane	109	8.34609	0.0125315	12475, 23853, 110454, 627480, 56863, 14586, 14587, 22329, 56437, 11941, 19419, 379043, 224116, 18530, 241275, 83762, 19217, 12489, 74734, 14103, 229214, 16535, 353346, 243270, 78134, 14622, 77037, 56746, 14620, 50930, 216643, 16678, 109332, 75766, 67703, 70163, 55925, 233571, 171171, 93671, 240754, 64337, 171209, 19220, 22157, 93675, 236798, 68328, 100043314, 21897, 12778, 11548, 116701, 217258, …	915	1713	17854	1.24161	0.996008	0.191393	16.3239						326619	Hist1h4f	Mus musculus	histone cluster 1, H4k; histone cluster 1, H4m; histone cluster 4, H4; similar to germinal histone H4 gene; histone cluster 1, H4h; histone cluster 1, H4j; histone cluster 1, H4i; histone cluster 1, H4d; histone cluster 1, H4c; histone cluster 1, H4f; histone cluster 1, H4b; histone cluster 1, H4a; histone cluster 2, H4; similar to histone H4
			20317		SP_PIR_KEYWORDS	dna-binding	91	6.96784	0.0151734	100039227, 76915, 17173, 17172, 68024, 20183, 109032, 12014, 114142, 14472, 246086, 15422, 13713, 319151, 13661, 15218, 26972, 75291, 107751, 252973, 13345, 231044, 13982, 15437, 14013, 319161, 319164, 319166, 18994, 230824, 18185, 16871, 666777, 17865, 326619, 53404, 434759, 15400, 664608, 21815, 194856, 664609, 15405, 16875, 58203, 22160, 319181, 319180, 15220, 208076, 225207, 100039293, 636177…	915	1404	17854	1.2647	0.998765	0.219665	19.4326						326619	Hist1h4h	Mus musculus	histone cluster 1, H4k; histone cluster 1, H4m; histone cluster 4, H4; similar to germinal histone H4 gene; histone cluster 1, H4h; histone cluster 1, H4j; histone cluster 1, H4i; histone cluster 1, H4d; histone cluster 1, H4c; histone cluster 1, H4f; histone cluster 1, H4b; histone cluster 1, H4a; histone cluster 2, H4; similar to histone H4
			20324		SP_PIR_KEYWORDS	developmental protein	52	3.98162	0.0784934	17349, 13591, 15394, 14173, 78284, 13393, 17173, 17172, 15901, 442829, 243897, 636931, 20476, 245527, 15422, 330319, 78004, 22115, 15218, 239790, 107751, 104601, 53325, 13345, 20379, 15437, 14013, 23937, 22411, 140477, 53404, 75469, 171171, 57749, 12704, 15400, 15405, 74762, 57265, 239027, 22160, 20563, 20562, 320225, 225207, 270120, 171170, 21943, 21387, 54485, 11600, 260298	915	814	17854	1.2465	1	0.504431	68.5018						326619	Hist1h4i	Mus musculus	histone cluster 1, H4k; histone cluster 1, H4m; histone cluster 4, H4; similar to germinal histone H4 gene; histone cluster 1, H4h; histone cluster 1, H4j; histone cluster 1, H4i; histone cluster 1, H4d; histone cluster 1, H4c; histone cluster 1, H4f; histone cluster 1, H4b; histone cluster 1, H4a; histone cluster 2, H4; similar to histone H4
			20379		SP_PIR_KEYWORDS	calcium	50	3.82848	0.0323814	26946, 227541, 12560, 14913, 16408, 20197, 170725, 11941, 229731, 13003, 19419, 208777, 277089, 17381, 18602, 18530, 211482, 319734, 83762, 26565, 93880, 94249, 17390, 17392, 93886, 17393, 17534, 64074, 665509, 71345, 319480, 13505, 68764, 16399, 14115, 93876, 93877, 93878, 271786, 106393, 23876, 13512, 50908, 270120, 11689, 279653, 56461, 20259, 171508, 271970, 225115	915	731	17854	1.33465	0.999999	0.33001	37.1986						326619	Hist2h4	Mus musculus	histone cluster 1, H4k; histone cluster 1, H4m; histone cluster 4, H4; similar to germinal histone H4 gene; histone cluster 1, H4h; histone cluster 1, H4j; histone cluster 1, H4i; histone cluster 1, H4d; histone cluster 1, H4c; histone cluster 1, H4f; histone cluster 1, H4b; histone cluster 1, H4a; histone cluster 2, H4; similar to histone H4
			20391		SP_PIR_KEYWORDS	cell adhesion	43	3.2925	2.29671e-06	16776, 233744, 12560, 20410, 21930, 319480, 13505, 14663, 68764, 22329, 12836, 16399, 330222, 15894, 71461, 15896, 16408, 15898, 16420, 93876, 23928, 93877, 93878, 226041, 16772, 23876, 19200, 13512, 18530, 270120, 20612, 12489, 279653, 21923, 328783, 53321, 54368, 107581, 93880, 380924, 12986, 117606, 93886	915	380	17854	2.208	0.00100545	0.000125737	0.0032457						326619	Hist1h4j	Mus musculus	histone cluster 1, H4k; histone cluster 1, H4m; histone cluster 4, H4; similar to germinal histone H4 gene; histone cluster 1, H4h; histone cluster 1, H4j; histone cluster 1, H4i; histone cluster 1, H4d; histone cluster 1, H4c; histone cluster 1, H4f; histone cluster 1, H4b; histone cluster 1, H4a; histone cluster 2, H4; similar to histone H4
			20401		SP_PIR_KEYWORDS	Immunoglobulin domain	42	3.21593	0.000186306	19266, 67703, 26968, 319823, 276891, 230868, 16068, 12931, 22329, 330222, 15894, 71461, 15896, 18595, 15898, 237754, 214425, 12525, 22362, 13003, 12502, 74762, 16182, 545851, 246746, 192198, 269959, 16071, 100043314, 20612, 12489, 243911, 16590, 225638, 19272, 116701, 16098, 12986, 239849, 50723, 117606, 16016, 58217	915	443	17854	1.84995	0.0783683	0.00677773	0.262969						326619	Hist1h4a	Mus musculus	histone cluster 1, H4k; histone cluster 1, H4m; histone cluster 4, H4; similar to germinal histone H4 gene; histone cluster 1, H4h; histone cluster 1, H4j; histone cluster 1, H4i; histone cluster 1, H4d; histone cluster 1, H4c; histone cluster 1, H4f; histone cluster 1, H4b; histone cluster 1, H4a; histone cluster 2, H4; similar to histone H4
			20410		SP_PIR_KEYWORDS	oxidoreductase	40	3.06279	0.0420007	67689, 12763, 56847, 12642, 11670, 12409, 320452, 19125, 233016, 20148, 12870, 14263, 11684, 13079, 14261, 26358, 11689, 100042107, 109264, 11688, 16949, 26432, 16948, 74580, 28200, 67573, 668275, 56448, 14778, 13090, 56727, 192970, 192166, 104086, 78925, 243078, 19682, 76668, 268756, 56189, 107585	915	572	17854	1.36452	1	0.374901	45.4682						326619	Hist1h4b	Mus musculus	histone cluster 1, H4k; histone cluster 1, H4m; histone cluster 4, H4; similar to germinal histone H4 gene; histone cluster 1, H4h; histone cluster 1, H4j; histone cluster 1, H4i; histone cluster 1, H4d; histone cluster 1, H4c; histone cluster 1, H4f; histone cluster 1, H4b; histone cluster 1, H4a; histone cluster 2, H4; similar to histone H4
			20416		SP_PIR_KEYWORDS	lipoprotein	39	2.98622	0.0853231	12475, 56470, 16493, 110454, 14913, 20606, 70163, 15162, 67865, 14586, 14587, 22329, 16429, 75761, 171171, 18805, 64337, 74762, 379043, 51795, 114654, 68328, 56461, 74734, 11548, 21802, 14469, 328561, 19332, 19331, 26434, 16175, 18587, 56746, 20130, 19736, 76338, 58175, 13136	915	589	17854	1.292	1	0.50847	71.6451						326619	LOC674678	Mus musculus	histone cluster 1, H4k; histone cluster 1, H4m; histone cluster 4, H4; similar to germinal histone H4 gene; histone cluster 1, H4h; histone cluster 1, H4j; histone cluster 1, H4i; histone cluster 1, H4d; histone cluster 1, H4c; histone cluster 1, H4f; histone cluster 1, H4b; histone cluster 1, H4a; histone cluster 2, H4; similar to histone H4
			20476		SP_PIR_KEYWORDS	differentiation	33	2.5268	0.0494555	17349, 14173, 78284, 17173, 17172, 442829, 243897, 75469, 53404, 171171, 57749, 12704, 245527, 330319, 74762, 19419, 22115, 239027, 239790, 104601, 22160, 20563, 20562, 320225, 225207, 13345, 20379, 21943, 14013, 54485, 11600, 78925, 260298	915	460	17854	1.39981	1	0.403478	51.1682						326619	Hist1h4k	Mus musculus	histone cluster 1, H4k; histone cluster 1, H4m; histone cluster 4, H4; similar to germinal histone H4 gene; histone cluster 1, H4h; histone cluster 1, H4j; histone cluster 1, H4i; histone cluster 1, H4d; histone cluster 1, H4c; histone cluster 1, H4f; histone cluster 1, H4b; histone cluster 1, H4a; histone cluster 2, H4; similar to histone H4
			20497		SP_PIR_KEYWORDS	cytokine	31	2.37366	6.65405e-09	11839, 57266, 53603, 238057, 20306, 16994, 20305, 20304, 20303, 20308, 18413, 20301, 70031, 20297, 21949, 20295, 21946, 14103, 21943, 20299, 20310, 20311, 246779, 56744, 16176, 75458, 20292, 16175, 50930, 20315, 17329	915	177	17854	3.41746	2.91447e-06	5.82894e-07	9.40361e-06						326619	Hist1h4m	Mus musculus	histone cluster 1, H4k; histone cluster 1, H4m; histone cluster 4, H4; similar to germinal histone H4 gene; histone cluster 1, H4h; histone cluster 1, H4j; histone cluster 1, H4i; histone cluster 1, H4d; histone cluster 1, H4c; histone cluster 1, H4f; histone cluster 1, H4b; histone cluster 1, H4a; histone cluster 2, H4; similar to histone H4
			20512		SP_PIR_KEYWORDS	transmembrane protein	31	2.37366	0.00885587	19882, 19266, 17158, 11839, 15018, 12560, 20514, 20606, 55925, 110557, 22329, 18595, 12525, 16188, 16185, 12520, 12502, 19220, 18605, 12507, 22238, 13079, 17167, 14961, 20737, 19272, 12983, 16199, 12986, 14622, 14620, 16016	915	370	17854	1.63484	0.97968	0.169337	11.813						326619	Hist4h4	Mus musculus	histone cluster 1, H4k; histone cluster 1, H4m; histone cluster 4, H4; similar to germinal histone H4 gene; histone cluster 1, H4h; histone cluster 1, H4j; histone cluster 1, H4i; histone cluster 1, H4d; histone cluster 1, H4c; histone cluster 1, H4f; histone cluster 1, H4b; histone cluster 1, H4a; histone cluster 2, H4; similar to histone H4
			20514		SP_PIR_KEYWORDS	Homeobox	30	2.29709	8.54725e-05	18994, 140477, 100039227, 15394, 13393, 16871, 666777, 16372, 16371, 434759, 15400, 20476, 664608, 194856, 21815, 664609, 14472, 246086, 15422, 16875, 15405, 107751, 208076, 100039293, 231044, 636177, 625574, 57737, 15437, 223843, 664610	915	263	17854	2.22577	0.0367464	0.00339772	0.120723						223864	Rapgef3	Mus musculus	Rap guanine nucleotide exchange factor (GEF) 3
			20557		SP_PIR_KEYWORDS	Signal-anchor	30	2.29709	0.0439859	54710, 17158, 78284, 56773, 74574, 55925, 16994, 64580, 240754, 72077, 18605, 69189, 271786, 93675, 17167, 229277, 83762, 21949, 13483, 14103, 23845, 140765, 21943, 15451, 56760, 26888, 56620, 50930, 26887, 107585	915	405	17854	1.44538	1	0.374438	47.0436						233571	P2ry6	Mus musculus	pyrimidinergic receptor P2Y, G-protein coupled, 6
			20562		SP_PIR_KEYWORDS	extracellular matrix	27	2.06738	3.58377e-05	16776, 233744, 64074, 12836, 20745, 14115, 214425, 244550, 13003, 23928, 13717, 17381, 16772, 12843, 140709, 14264, 12842, 12840, 50530, 12825, 21923, 21857, 107581, 17390, 17392, 22411, 17393	915	213	17854	2.47342	0.0155746	0.00156849	0.0506345						18595	pdgfra	Mus musculus	platelet derived growth factor receptor, alpha polypeptide
			20563		SP_PIR_KEYWORDS	cleavage on pair of basic residues	26	1.99081	0.000534476	19882, 12560, 109648, 22226, 14526, 238057, 21809, 16426, 13505, 110751, 214425, 18552, 18606, 18591, 239790, 13512, 16949, 18159, 13616, 13615, 26565, 12630, 353188, 212108, 16002, 16001	915	238	17854	2.13163	0.208767	0.0154897	0.752686						63872	Zfp296	Mus musculus	zinc finger protein 296
			20606		SP_PIR_KEYWORDS	immune response	25	1.91424	2.38903e-05	12475, 15018, 110557, 72512, 109032, 12525, 240754, 15216, 246746, 50908, 17167, 14961, 21897, 21946, 12630, 16988, 23845, 20715, 246779, 19074, 71586, 26888, 56620, 50723, 81897, 13136	915	184	17854	2.65116	0.0104095	0.001162	0.0337568						12409	CBR2	Mus musculus	carbonyl reductase 2
			20612		SP_PIR_KEYWORDS	ionic channel	24	1.83767	0.0364177	26946, 56379, 223604, 16493, 319734, 224796, 20269, 17178, 56461, 71345, 16502, 24046, 16526, 20276, 16523, 110876, 16535, 16521, 16536, 68279, 171209, 14396, 11438, 216643	915	301	17854	1.55582	1	0.355418	40.8011						320452	P4ha3	Mus musculus	procollagen-proline, 2-oxoglutarate 4-dioxygenase (proline 4-hydroxylase), alpha polypeptide III
			20680		SP_PIR_KEYWORDS	Apoptosis	24	1.83767	0.0984747	18715, 22029, 59126, 14939, 12683, 56461, 77771, 216799, 71712, 21946, 21933, 14103, 20715, 12369, 72512, 21929, 14013, 109032, 11796, 74041, 74137, 14311, 217169, 27280	915	337	17854	1.38962	1	0.530821	76.8932						93671	CD163	Mus musculus	CD163 antigen
			20706		SP_PIR_KEYWORDS	methylation	23	1.7611	0.0022356	665032, 13628, 665622, 74100, 360198, 326619, 319191, 68024, 57749, 319151, 665029, 622707, 51795, 68328, 319181, 319180, 14263, 625989, 100042107, 15077, 74734, 12960, 668275, 14469, 69386, 627455, 19331, 78303, 319161, 319188, 20130, 319164, 16678, 319183, 666642, 319166	915	221	17854	2.03072	0.624797	0.0560329	3.11342						223666	D15Wsu169e	Mus musculus	DNA segment, Chr 15, Wayne State University 169, expressed
			20715		SP_PIR_KEYWORDS	leucine-rich repeat	23	1.7611	0.0258262	12475, 14264, 20563, 243312, 20562, 26968, 21897, 78257, 216799, 207393, 54368, 386750, 211228, 244550, 211187, 23968, 246316, 74685, 399558, 257632, 81897, 192198, 218763	915	275	17854	1.63196	0.999989	0.293398	30.9111						12406	SERPINH1	Mus musculus	serine (or cysteine) peptidase inhibitor, clade H, member 1
			20716		SP_PIR_KEYWORDS	DNA binding	21	1.60796	0.0428981	18994, 15394, 18185, 665622, 360198, 326619, 319191, 17865, 17172, 15400, 14472, 15422, 15405, 319151, 17095, 319180, 15077, 13653, 231044, 15437, 20849, 21387, 69386, 319161, 319164, 319183, 319166, 20680	915	258	17854	1.58823	1	0.373995	46.1857						213956	Fam83f	Mus musculus	family with sequence similarity 83, member F
			20717		SP_PIR_KEYWORDS	inflammatory response	18	1.37825	3.22029e-07	12475, 21897, 20297, 18489, 20299, 20310, 20306, 20311, 93671, 20304, 246779, 20303, 20292, 16176, 16175, 17329, 81897, 26887	915	78	17854	4.5029	0.000141039	2.35078e-05	0.000455096						12401	SERPINA6	Mus musculus	serine (or cysteine) peptidase inhibitor, clade A, member 6
			207215		SP_PIR_KEYWORDS	polymorphism	18	1.37825	0.0237435	110454, 11688, 56461, 276891, 231287, 14103, 11670, 11941, 14860, 23968, 11438, 16182, 18605, 58208, 257632, 22637, 58175, 117606	915	196	17854	1.79197	0.999973	0.280292	28.7941						60361	Ms4a4b	Mus musculus	membrane-spanning 4-domains, subfamily A, member 4B
			20724		SP_PIR_KEYWORDS	Lectin	17	1.30168	0.0118562	17534, 12489, 20612, 18489, 21922, 69810, 14133, 23845, 16429, 73149, 19074, 56760, 13003, 26888, 56620, 271786, 93675	915	167	17854	1.98631	0.994615	0.188574	15.5115						67507	1700019N19Rik	Mus musculus	RIKEN cDNA 1700019N19 gene
			20728		SP_PIR_KEYWORDS	chemotaxis	16	1.22511	3.75918e-07	20563, 70031, 20297, 20299, 20310, 20306, 20311, 20305, 20304, 20303, 56744, 20292, 75458, 20308, 18606, 20315	915	62	17854	5.0355	0.000164638	2.35214e-05	0.000531252						19125	PRODH	Mus musculus	proline dehydrogenase
			20731		SP_PIR_KEYWORDS	voltage-gated channel	15	1.14855	0.00934006	56379, 223604, 16493, 319734, 20269, 224796, 56461, 16502, 24046, 16526, 16523, 110876, 16535, 16521, 16536	915	135	17854	2.16806	0.983595	0.170412	12.4198						16669	KRT19	Mus musculus	keratin 19
			20737		SP_PIR_KEYWORDS	gpi-anchor	14	1.07198	0.010997	114654, 12475, 110454, 70163, 14586, 14587, 22329, 16429, 171171, 26434, 74762, 56746, 379043, 13136	915	124	17854	2.20303	0.99212	0.182747	14.4674						271786	GALNT13	Mus musculus	UDP-N-acetyl-alpha-D-galactosamine:polypeptide N-acetylgalactosaminyltransferase 13
			207393		SP_PIR_KEYWORDS	Serine protease inhibitor	13	0.995406	0.000913667	20731, 66222, 15160, 16426, 20717, 20716, 12836, 20715, 232345, 74069, 71907, 76400, 232400	915	82	17854	3.09346	0.329927	0.0247126	1.28349						239027	ARHGAP22	Mus musculus	Rho GTPase activating protein 22
			20745		SP_PIR_KEYWORDS	potassium transport	13	0.995406	0.00855686	56379, 223604, 16493, 20269, 56461, 16502, 16526, 16523, 110876, 16535, 16536, 16521, 94249	915	107	17854	2.37069	0.97681	0.171552	11.4362						18591	LOC100044675	Mus musculus	similar to platelet-derived growth factor B chain; platelet derived growth factor, B polypeptide
			207818		SP_PIR_KEYWORDS	protease inhibitor	13	0.995406	0.00986351	20731, 66222, 15160, 16426, 20717, 20716, 12836, 20715, 232345, 74069, 71907, 76400, 232400	915	109	17854	2.32719	0.986985	0.172021	13.0716						18591	Pdgfb	Mus musculus	similar to platelet-derived growth factor B chain; platelet derived growth factor, B polypeptide
			208076		SP_PIR_KEYWORDS	potassium	13	0.995406	0.0177479	56379, 223604, 16493, 20269, 56461, 16502, 16526, 16523, 110876, 16535, 16536, 16521, 94249	915	118	17854	2.14969	0.999608	0.236973	22.3585						19124	Procr	Mus musculus	protein C receptor, endothelial
			208439		=	growth factor	13	0.995406	0.0296219	11839, 14178, 14166, 14173, 21809, 238057, 21802, 16002, 18591, 12587, 20315, 16000, 71920	915	127	17854	1.99735	0.999998	0.313603	34.6196						93675	Clec2i	Mus musculus	C-type lectin domain family 2, member i
			20849		SP_PIR_KEYWORDS	protein phosphatase	11	0.842266	0.0878778	19266, 19253, 13537, 232941, 320139, 170749, 12531, 71887, 435391, 19272, 19260	915	120	17854	1.78865	1	0.506782	72.744						12808	cobL	Mus musculus	cordon-bleu
			208777		SP_PIR_KEYWORDS	mitogen	9	0.689127	0.000312947	21802, 14178, 16176, 14173, 16175, 16002, 21809, 18591, 21857	915	35	17854	5.01752	0.12811	0.0104902	0.441355						333639	MAMLD1	Mus musculus	mastermind-like domain containing 1
			208898		SP_PIR_KEYWORDS	hydroxylation	9	0.689127	0.0159955	12843, 140709, 12842, 107581, 50908, 12840, 12825, 13717, 12836	915	64	17854	2.74395	0.999144	0.222941	20.3779						68328	RAB13	Mus musculus	RAB13, member RAS oncogene family
			209091		SP_PIR_KEYWORDS	potassium channel	9	0.689127	0.0261598	16535, 16536, 223604, 16493, 20269, 56461, 16502, 16526, 110876	915	70	17854	2.50876	0.999991	0.289287	31.2447						319181	Hist1h2bc	Mus musculus	histone cluster 1, H2bg; histone cluster 1, H2be; histone cluster 2, H2bb; histone cluster 1, H2bc
			209837		SP_PIR_KEYWORDS	innate immunity	9	0.689127	0.0375136	72512, 109032, 50908, 246779, 17167, 71586, 21897, 12630, 13136	915	75	17854	2.34151	1	0.356422	41.7455						319181	HIST1H2BE	Mus musculus	histone cluster 1, H2bg; histone cluster 1, H2be; histone cluster 2, H2bb; histone cluster 1, H2bc
			211187		SP_PIR_KEYWORDS	collagen	9	0.689127	0.0654069	12843, 140709, 12842, 107581, 12840, 17167, 12825, 14133, 12836	915	84	17854	2.09063	1	0.453737	61.5556						319181	HIST1H2BG	Mus musculus	histone cluster 1, H2bg; histone cluster 1, H2be; histone cluster 2, H2bb; histone cluster 1, H2bc
			211228		SP_PIR_KEYWORDS	nucleosome core	8	0.612557	0.0065732	319181, 319180, 15077, 665622, 360198, 319191, 326619, 68024, 69386, 78303, 319151, 319161, 319188, 319164, 319183, 319166	915	44	17854	3.54774	0.944344	0.148262	8.89889						319181	Hist2h2bb	Mus musculus	histone cluster 1, H2bg; histone cluster 1, H2be; histone cluster 2, H2bb; histone cluster 1, H2bc
			211253		SP_PIR_KEYWORDS	kelch repeat	8	0.612557	0.0584632	71778, 239743, 242721, 268807, 225266, 211255, 442829, 208439	915	68	17854	2.2956	1	0.436511	57.3161						319180	Gm13646	Mus musculus	similar to Hist1h2bj protein; histone cluster 1, H2bl; predicted gene, OTTMUSG00000013203; histone cluster 1, H2bj; histone cluster 1, H2bf; H2b histone family member; histone cluster 1, H2bn
			211255		SP_PIR_KEYWORDS	carbohydrate metabolism	8	0.612557	0.0793209	74091, 27273, 14526, 16002, 56773, 226041, 14121, 26887	915	73	17854	2.13836	1	0.501482	68.8992						319180	HIST1H2BN	Mus musculus	similar to Hist1h2bj protein; histone cluster 1, H2bl; predicted gene, OTTMUSG00000013203; histone cluster 1, H2bj; histone cluster 1, H2bf; H2b histone family member; histone cluster 1, H2bn
			211482		SP_PIR_KEYWORDS	Intermediate filament	8	0.612557	0.0839496	406219, 53622, 380684, 239673, 16669, 16678, 16679, 74127	915	74	17854	2.10947	1	0.508952	71.0374						319180	Gm11277	Mus musculus	similar to Hist1h2bj protein; histone cluster 1, H2bl; predicted gene, OTTMUSG00000013203; histone cluster 1, H2bj; histone cluster 1, H2bf; H2b histone family member; histone cluster 1, H2bn
			211484		SP_PIR_KEYWORDS	meiosis	7	0.535988	0.0413849	667950, 57749, 209091, 17427, 76915, 56739, 26972	915	50	17854	2.73176	1	0.377913	44.9707						319180	LOC100046213	Mus musculus	similar to Hist1h2bj protein; histone cluster 1, H2bl; predicted gene, OTTMUSG00000013203; histone cluster 1, H2bj; histone cluster 1, H2bf; H2b histone family member; histone cluster 1, H2bn
			211550		SP_PIR_KEYWORDS	Pyrrolidone carboxylic acid	6	0.459418	0.0619252	12843, 20306, 14264, 12842, 19215, 16772	915	42	17854	2.78751	1	0.441958	59.4813						319180	HIST1H2BF	Mus musculus	similar to Hist1h2bj protein; histone cluster 1, H2bl; predicted gene, OTTMUSG00000013203; histone cluster 1, H2bj; histone cluster 1, H2bf; H2b histone family member; histone cluster 1, H2bn
			211702		SP_PIR_KEYWORDS	citrullination	5	0.382848	0.00757478	69386, 15077, 319151, 319161, 360198, 319191, 319164, 326619, 16678, 319166	915	16	17854	6.09768	0.964221	0.160781	10.1884						319180	HIST1H2BJ	Mus musculus	similar to Hist1h2bj protein; histone cluster 1, H2bl; predicted gene, OTTMUSG00000013203; histone cluster 1, H2bj; histone cluster 1, H2bf; H2b histone family member; histone cluster 1, H2bn
			211949		SP_PIR_KEYWORDS	cytokine receptor	5	0.382848	0.0203383	12983, 16188, 16185, 21949, 16181	915	21	17854	4.64585	0.999877	0.259182	25.2026						319180	Hist1h2bl	Mus musculus	similar to Hist1h2bj protein; histone cluster 1, H2bl; predicted gene, OTTMUSG00000013203; histone cluster 1, H2bj; histone cluster 1, H2bf; H2b histone family member; histone cluster 1, H2bn
			212108		SP_PIR_KEYWORDS	sodium channel	5	0.382848	0.0525728	171209, 20269, 24046, 20276, 110876	915	28	17854	3.48439	1	0.41585	53.3832						111975	IGF2AS	Mus musculus	insulin-like growth factor 2, antisense
			212753		SP_PIR_KEYWORDS	Signal transduction inhibitor	5	0.382848	0.0862381	56470, 67792, 19736, 67865, 58175	915	33	17854	2.95645	1	0.506078	72.0433						384106	Gm12692	Mus musculus	similar to ras homolog gene family, member G
			212998		SP_PIR_KEYWORDS	basement membrane	5	0.382848	0.0939773	16776, 64074, 23928, 16772, 12836	915	34	17854	2.8695	1	0.519369	75.2097						666619	Gm8193	Mus musculus	predicted gene 8193
			213043		SP_PIR_KEYWORDS	inflammation	4	0.306279	0.05318	20304, 16176, 16175, 22329	915	17	17854	4.59119	1	0.412507	53.8037						73667	2410004P03Rik	Mus musculus	RIKEN cDNA 2410004P03 gene
			213402		SP_PIR_KEYWORDS	tyrosine-specific phosphatase	4	0.306279	0.0796989	19266, 12531, 19272, 19260	915	20	17854	3.90251	1	0.496602	69.0791						21387	TBX4	Mus musculus	T-box 4
			213436		SP_PIR_KEYWORDS	ltq	3	0.229709	0.0236061	16949, 16948, 67573	915	5	17854	11.7075	0.999971	0.28647	28.6524						68713	Ifitm1	Mus musculus	interferon induced transmembrane protein 1
			213696		SP_PIR_KEYWORDS	TPQ	3	0.229709	0.0596825	16949, 16948, 67573	915	8	17854	7.31721	1	0.436438	58.0906						242721	Klhdc7a	Mus musculus	kelch domain containing 7A
			21387		SP_PIR_KEYWORDS	sulfoprotein	3	0.229709	0.0596825	15160, 12825, 22117	915	8	17854	7.31721	1	0.436438	58.0906						228071	Sestd1	Mus musculus	SEC14 and spectrin domains 1; predicted gene 9165
			213956		SP_PIR_KEYWORDS	triple helix	3	0.229709	0.0741908	12843, 12842, 12825	915	9	17854	6.50419	1	0.490988	66.3585						228071	Gm9165	Mus musculus	SEC14 and spectrin domains 1; predicted gene 9165
			213980		SP_PIR_KEYWORDS	vasoactive	3	0.229709	0.0896786	18159, 13616, 13615	915	10	17854	5.85377	1	0.50813	73.4947						78303	Hist3h2ba	Mus musculus	histone cluster 3, H2ba; histone cluster 3, H2bb
			214305		SP_PIR_KEYWORDS	pyrogen	2	0.153139	0.099768	16176, 16175	915	2	17854	19.5126	1	0.529835	77.3573						78303	HIST3H2BB	Mus musculus	histone cluster 3, H2ba; histone cluster 3, H2bb
			214425		UP_SEQ_FEATURE	glycosylation site:N-linked (GlcNAc...)	277	21.2098	1.16528e-13	12475, 15018, 14178, 16803, 14586, 14587, 110557, 16408, 110751, 234677, 23928, 379043, 227059, 15216, 17381, 223604, 19217, 108115, 12489, 20379, 140765, 353346, 211187, 232345, 74069, 243270, 380924, 16001, 19215, 228801, 56643, 333088, 56746, 216643, 109332, 50723, 17390, 50722, 17392, 218763, 58217, 66805, 64074, 66042, 53603, 74574, 21809, 228942, 218103, 171209, 246316, 19220, 106393, 12870…	864	3444	16021	1.49139	2.5856e-10	1.2928e-10	2.02849e-10						667103	Gm13570	Mus musculus	predicted gene 4984; predicted gene 13570
			214951		UP_SEQ_FEATURE	signal peptide	264	20.2144	6.99498e-19	12475, 15018, 14178, 110454, 16803, 14586, 14587, 110557, 16408, 110751, 234677, 23928, 379043, 227059, 15216, 13717, 17381, 12489, 69698, 20379, 14778, 232345, 211187, 74069, 56744, 380924, 16002, 16001, 19215, 228801, 333088, 56746, 216643, 109332, 50723, 17390, 50722, 16000, 17392, 218763, 15000, 58217, 17393, 64074, 66042, 53603, 18489, 21809, 228942, 232585, 246316, 106393, 51795, 12870, 750…	864	2963	16021	1.65214	1.55149e-15	1.55149e-15	1.21719e-15						667103	Gm4984	Mus musculus	predicted gene 4984; predicted gene 13570
			215493		UP_SEQ_FEATURE	transmembrane region	249	19.0658	0.0198413	108089, 15018, 384071, 433874, 110557, 16408, 110751, 68680, 243659, 227059, 15216, 223604, 19217, 108115, 12489, 224796, 69698, 140765, 353346, 211187, 243270, 83408, 16001, 56643, 216643, 109332, 50723, 218763, 58217, 66805, 16205, 384619, 74574, 55925, 218103, 235135, 240754, 171209, 19220, 19223, 78070, 56379, 327957, 217356, 100043314, 217258, 116701, 104110, 21802, 12983, 54485, 68279, 5676…	864	4113	16021	1.12258	1	0.819068	29.4414						319188	Hist1h2bp	Mus musculus	histone cluster 1, H2bp
			215714		UP_SEQ_FEATURE	disulfide bond	203	15.5436	5.22021e-12	12475, 15018, 110454, 110557, 16408, 110751, 234677, 23928, 379043, 13717, 15216, 17381, 19217, 12489, 225638, 20379, 140765, 232345, 56744, 243270, 380924, 16002, 19215, 16001, 333088, 216643, 109332, 50723, 17390, 16000, 17392, 58217, 64074, 66042, 18489, 21809, 228942, 171209, 19220, 51795, 12870, 20563, 20562, 100043314, 13616, 13615, 116701, 21802, 12983, 54485, 56760, 239849, 12986, 56620, …	864	2379	16021	1.58226	1.15783e-08	3.85944e-09	9.08353e-09						18400	Slc22a18	Mus musculus	solute carrier family 22 (organic cation transporter), member 18
			216441		UP_SEQ_FEATURE	topological domain:Cytoplasmic	186	14.242	0.000856104	54710, 77220, 18414, 17178, 627480, 276891, 56295, 56863, 22329, 110751, 16408, 68680, 11941, 12525, 12520, 213696, 72094, 15216, 545893, 71920, 223604, 17167, 83762, 12489, 19217, 14103, 229214, 140765, 23845, 270893, 353346, 211187, 78134, 243270, 242607, 83408, 14622, 77037, 16001, 56643, 14620, 50930, 216643, 109332, 50723, 16205, 58217, 17158, 380701, 75766, 17534, 67703, 74574, 55925, 23357…	864	2780	16021	1.24063	0.850379	0.211369	1.47928						319183	Gm13646	Mus musculus	similar to Hist1h2bj protein; histone cluster 1, H2bl; predicted gene, OTTMUSG00000013203; histone cluster 1, H2bj; histone cluster 1, H2bf; H2b histone family member; histone cluster 1, H2bn
			216613		UP_SEQ_FEATURE	topological domain:Extracellular	166	12.7106	1.7697e-06	15018, 77220, 18414, 17178, 627480, 276891, 56295, 56863, 110557, 22329, 110751, 16408, 68680, 11941, 12525, 12520, 213696, 72094, 15216, 545893, 71920, 223604, 17167, 83762, 12489, 19217, 14103, 229214, 140765, 23845, 270893, 353346, 211187, 78134, 243270, 242607, 83408, 14622, 77037, 16001, 56643, 14620, 50930, 216643, 50723, 109332, 16205, 58217, 380701, 17534, 67703, 55925, 233571, 15894, 158…	864	2174	16021	1.41587	0.0039175	0.000980817	0.00307938						319183	HIST1H2BN	Mus musculus	similar to Hist1h2bj protein; histone cluster 1, H2bl; predicted gene, OTTMUSG00000013203; histone cluster 1, H2bj; histone cluster 1, H2bf; H2b histone family member; histone cluster 1, H2bn
			216643		UP_SEQ_FEATURE	propeptide:Removed in mature form	22	1.68453	0.00794459	12475, 114654, 68328, 110454, 100038882, 70163, 74734, 14586, 14587, 21802, 171171, 14469, 64337, 26434, 18587, 74762, 379043, 56746, 20130, 18591, 13136, 51795	864	220	16021	1.85428	1	0.669026	12.9593						319183	Gm11277	Mus musculus	similar to Hist1h2bj protein; histone cluster 1, H2bl; predicted gene, OTTMUSG00000013203; histone cluster 1, H2bj; histone cluster 1, H2bf; H2b histone family member; histone cluster 1, H2bn
			216799		UP_SEQ_FEATURE	repeat:LRR 2	21	1.60796	0.0827573	12475, 14264, 20563, 243312, 20562, 26968, 21897, 78257, 216799, 207393, 386750, 211228, 244550, 211187, 23968, 246316, 74685, 257632, 81897, 192198, 218763	864	266	16021	1.46391	1	0.961126	77.757						319183	LOC100046213	Mus musculus	similar to Hist1h2bj protein; histone cluster 1, H2bl; predicted gene, OTTMUSG00000013203; histone cluster 1, H2bj; histone cluster 1, H2bf; H2b histone family member; histone cluster 1, H2bn
			216859		UP_SEQ_FEATURE	repeat:LRR 1	21	1.60796	0.0827573	12475, 14264, 20563, 243312, 20562, 26968, 21897, 78257, 216799, 207393, 386750, 211228, 244550, 211187, 23968, 246316, 74685, 257632, 81897, 192198, 218763	864	266	16021	1.46391	1	0.961126	77.757						319183	HIST1H2BF	Mus musculus	similar to Hist1h2bj protein; histone cluster 1, H2bl; predicted gene, OTTMUSG00000013203; histone cluster 1, H2bj; histone cluster 1, H2bf; H2b histone family member; histone cluster 1, H2bn
			216976		UP_SEQ_FEATURE	repeat:LRR 3	20	1.53139	0.0707559	12475, 14264, 20563, 243312, 20562, 26968, 21897, 78257, 216799, 207393, 386750, 244550, 211187, 23968, 246316, 74685, 257632, 81897, 192198, 218763	864	245	16021	1.5137	1	0.953627	72.1111						319183	HIST1H2BJ	Mus musculus	similar to Hist1h2bj protein; histone cluster 1, H2bl; predicted gene, OTTMUSG00000013203; histone cluster 1, H2bj; histone cluster 1, H2bf; H2b histone family member; histone cluster 1, H2bn
			217154		UP_SEQ_FEATURE	repeat:LRR 4	19	1.45482	0.0530015	12475, 14264, 20563, 243312, 20562, 26968, 21897, 78257, 216799, 207393, 386750, 244550, 211187, 23968, 246316, 74685, 257632, 81897, 192198	864	221	16021	1.59418	1	0.943634	61.2335						319183	Hist1h2bl	Mus musculus	similar to Hist1h2bj protein; histone cluster 1, H2bl; predicted gene, OTTMUSG00000013203; histone cluster 1, H2bj; histone cluster 1, H2bf; H2b histone family member; histone cluster 1, H2bn
			217169		UP_SEQ_FEATURE	repeat:LRR 5	18	1.37825	0.0475562	12475, 14264, 20563, 243312, 20562, 26968, 21897, 78257, 216799, 207393, 386750, 244550, 211187, 23968, 74685, 257632, 81897, 192198	864	203	16021	1.64419	1	0.941805	57.1663						58175	RGS20	Mus musculus	regulator of G-protein signaling 20
			217258		UP_SEQ_FEATURE	DNA-binding region:Homeobox	16	1.22511	0.0620882	107751, 18994, 140477, 208076, 15394, 13393, 231044, 16871, 15437, 15400, 20476, 14472, 246086, 15422, 15405, 16875	864	180	16021	1.64825	1	0.951439	67.2211						56189	PRODH2	Mus musculus	proline dehydrogenase (oxidase) 2
			217262		UP_SEQ_FEATURE	repeat:LRR 6	16	1.22511	0.0747737	12475, 14264, 20563, 20562, 26968, 21897, 78257, 216799, 386750, 244550, 211187, 23968, 74685, 257632, 81897, 192198	864	185	16021	1.6037	1	0.958917	74.1367						70729	nos1ap	Mus musculus	nitric oxide synthase 1 (neuronal) adaptor protein
			217356		UP_SEQ_FEATURE	domain:Ig-like C2-type 1	15	1.14855	0.0103075	19266, 67703, 243911, 20612, 16590, 22329, 116701, 71461, 15894, 330222, 15896, 18595, 15898, 16182, 117606	864	130	16021	2.13956	1	0.721044	16.4972						213980	Trim16	Mus musculus	F-box and WD-40 domain protein 10; tripartite motif-containing 16
			217430		UP_SEQ_FEATURE	domain:Ig-like C2-type 2	15	1.14855	0.0109883	19266, 67703, 243911, 20612, 16590, 22329, 116701, 71461, 15894, 330222, 15896, 18595, 15898, 16182, 117606	864	131	16021	2.12322	1	0.706345	17.4911						213980	Fbxw10	Mus musculus	F-box and WD-40 domain protein 10; tripartite motif-containing 16
			217682		UP_SEQ_FEATURE	short sequence motif:Cell attachment site	14	1.07198	0.000191054	16776, 12842, 243911, 20612, 50530, 21809, 12836, 15894, 14115, 107581, 18552, 18606, 16772, 23876	864	76	16021	3.41578	0.345444	0.081267	0.331931						13591	EBF1	Mus musculus	early B-cell factor 1
			217830		UP_SEQ_FEATURE	domain:Ig-like C2-type 3	14	1.07198	0.000741853	19266, 67703, 243911, 20612, 16590, 22329, 116701, 71461, 15894, 330222, 18595, 15898, 16182, 117606	864	87	16021	2.9839	0.807188	0.209547	1.28307						232065	Igk-V8-19	Mus musculus	immunoglobulin kappa chain variable 8 (V8)-19
			217946		UP_SEQ_FEATURE	repeat:LRR 7	14	1.07198	0.0815119	12475, 14264, 20563, 20562, 21897, 78257, 216799, 386750, 244550, 23968, 74685, 257632, 81897, 192198	864	157	16021	1.6535	1	0.961285	77.2256						667566	Gm8707	Mus musculus	predicted gene 8707
			21802		UP_SEQ_FEATURE	domain:Fibronectin type-III 2	13	0.995406	0.028262	19266, 18414, 21923, 19272, 12836, 12931, 330222, 12983, 12986, 16165, 16001, 208777, 117606	864	120	16021	2.00881	1	0.888384	39.2782						235302	D630033O11Rik	Mus musculus	RIKEN cDNA D630033O11 gene
			21809		UP_SEQ_FEATURE	domain:Fibronectin type-III 1	13	0.995406	0.0298998	19266, 18414, 21923, 19272, 12836, 12931, 330222, 12983, 12986, 16165, 16001, 208777, 117606	864	121	16021	1.9922	1	0.886041	41.0346						214305	HHIPL1	Mus musculus	hedgehog interacting protein-like 1
			218103		UP_SEQ_FEATURE	repeat:LRR 8	13	0.995406	0.0551524	12475, 14264, 20563, 20562, 21897, 78257, 386750, 244550, 23968, 74685, 257632, 192198, 81897	864	133	16021	1.81246	1	0.942719	62.7374						319191	Hist1h2ab	Mus musculus	histone cluster 1, H2ad; histone cluster 1, H2ae; histone cluster 1, H2ag; histone cluster 1, H2ah; histone cluster 1, H2ai; similar to histone 2a; histone cluster 1, H2an; histone cluster 1, H2ao; histone cluster 1, H2ac; histone cluster 1, H2ab
			218121		UP_SEQ_FEATURE	repeat:LRR 9	12	0.918836	0.0647056	386750, 12475, 14264, 244550, 20563, 23968, 20562, 21897, 78257, 257632, 81897, 192198	864	122	16021	1.82388	1	0.951586	68.7769						319191	Hist1h2ac	Mus musculus	histone cluster 1, H2ad; histone cluster 1, H2ae; histone cluster 1, H2ag; histone cluster 1, H2ah; histone cluster 1, H2ai; similar to histone 2a; histone cluster 1, H2an; histone cluster 1, H2ao; histone cluster 1, H2ac; histone cluster 1, H2ab
			21815		UP_SEQ_FEATURE	domain:Ig-like C2-type 4	11	0.842266	0.000726105	18595, 67703, 15898, 243911, 20612, 16590, 117606, 22329, 15894, 71461, 330222	864	56	16021	3.64234	0.800329	0.235485	1.25599						319191	Gm11276	Mus musculus	histone cluster 1, H2ad; histone cluster 1, H2ae; histone cluster 1, H2ag; histone cluster 1, H2ah; histone cluster 1, H2ai; similar to histone 2a; histone cluster 1, H2an; histone cluster 1, H2ao; histone cluster 1, H2ac; histone cluster 1, H2ab
			21822		UP_SEQ_FEATURE	domain:Fibronectin type-III 3	11	0.842266	0.00613517	19266, 18414, 12986, 21923, 16001, 16165, 208777, 19272, 117606, 12836, 330222	864	74	16021	2.75637	0.999999	0.6228	10.1552						319191	Hist1h2ag	Mus musculus	histone cluster 1, H2ad; histone cluster 1, H2ae; histone cluster 1, H2ag; histone cluster 1, H2ah; histone cluster 1, H2ai; similar to histone 2a; histone cluster 1, H2an; histone cluster 1, H2ao; histone cluster 1, H2ac; histone cluster 1, H2ab
			218444		UP_SEQ_FEATURE	domain:Ig-like C2-type 5	10	0.765697	0.000921009	18595, 67703, 15898, 243911, 20612, 16590, 22329, 15894, 71461, 330222	864	48	16021	3.86309	0.870457	0.203145	1.59059						319191	Hist1h2ad	Mus musculus	histone cluster 1, H2ad; histone cluster 1, H2ae; histone cluster 1, H2ag; histone cluster 1, H2ah; histone cluster 1, H2ai; similar to histone 2a; histone cluster 1, H2an; histone cluster 1, H2ao; histone cluster 1, H2ac; histone cluster 1, H2ab
			21857		UP_SEQ_FEATURE	domain:Rho-GAP	9	0.689127	0.0108951	20401, 240539, 223666, 73910, 14270, 11856, 69993, 239027, 244867	864	57	16021	2.92781	1	0.721638	17.3557						319191	Hist1h2ae	Mus musculus	histone cluster 1, H2ad; histone cluster 1, H2ae; histone cluster 1, H2ag; histone cluster 1, H2ah; histone cluster 1, H2ai; similar to histone 2a; histone cluster 1, H2an; histone cluster 1, H2ao; histone cluster 1, H2ac; histone cluster 1, H2ab
			218630		UP_SEQ_FEATURE	short sequence motif:WSXWS motif	8	0.612557	0.00108242	12983, 16188, 16199, 18414, 16185, 12986, 16165, 12931	864	31	16021	4.78524	0.909473	0.213538	1.86688						319191	Hist1h2ai	Mus musculus	histone cluster 1, H2ad; histone cluster 1, H2ae; histone cluster 1, H2ag; histone cluster 1, H2ah; histone cluster 1, H2ai; similar to histone 2a; histone cluster 1, H2an; histone cluster 1, H2ao; histone cluster 1, H2ac; histone cluster 1, H2ab
			218763		UP_SEQ_FEATURE	site:Cleavage	8	0.612557	0.0122815	19266, 20563, 71586, 50930, 14103, 140765, 239790, 21943	864	47	16021	3.15623	1	0.712309	19.3485						319191	Hist1h2ah	Mus musculus	histone cluster 1, H2ad; histone cluster 1, H2ae; histone cluster 1, H2ag; histone cluster 1, H2ah; histone cluster 1, H2ai; similar to histone 2a; histone cluster 1, H2an; histone cluster 1, H2ao; histone cluster 1, H2ac; histone cluster 1, H2ab
			21888		UP_SEQ_FEATURE	site:Reactive bond	8	0.612557	0.0207482	20731, 66222, 15160, 74069, 20717, 20716, 20715, 12836	864	52	16021	2.85274	1	0.821356	30.5689						319191	Hist1h2ao	Mus musculus	histone cluster 1, H2ad; histone cluster 1, H2ae; histone cluster 1, H2ag; histone cluster 1, H2ah; histone cluster 1, H2ai; similar to histone 2a; histone cluster 1, H2an; histone cluster 1, H2ao; histone cluster 1, H2ac; histone cluster 1, H2ab
			21897		UP_SEQ_FEATURE	domain:Fibronectin type-III	7	0.535988	0.0551015	243312, 16199, 16185, 74762, 17318, 207393, 240121	864	51	16021	2.54509	1	0.946256	62.7025						319191	Hist1h2an	Mus musculus	histone cluster 1, H2ad; histone cluster 1, H2ae; histone cluster 1, H2ag; histone cluster 1, H2ah; histone cluster 1, H2ai; similar to histone 2a; histone cluster 1, H2an; histone cluster 1, H2ao; histone cluster 1, H2ac; histone cluster 1, H2ab
			219103		UP_SEQ_FEATURE	short sequence motif:Selectivity filter	7	0.535988	0.0642738	16535, 16521, 56379, 16536, 16493, 16502, 16523	864	53	16021	2.44905	1	0.953566	68.5252						100702	Mpa2l	Mus musculus	macrophage activation 2 like
			219149		UP_SEQ_FEATURE	domain:Fibronectin type-III 4	7	0.535988	0.0796103	19266, 18414, 12986, 21923, 19272, 12836, 330222	864	56	16021	2.31785	1	0.964756	76.391						634452	Gm7136	Mus musculus	predicted gene 7136
			21922		UP_SEQ_FEATURE	region of interest:Linker 12	7	0.535988	0.0968167	406219, 53622, 380684, 16669, 16678, 16679, 74127	864	59	16021	2.2	1	0.970667	82.9995						74091	NPL	Mus musculus	N-acetylneuraminate pyruvate lyase
			21923		UP_SEQ_FEATURE	repeat:LRR 19	6	0.459418	0.00548135	386750, 244550, 20563, 20562, 78257, 81897	864	22	16021	5.05713	0.999995	0.608502	9.12113						22360	NRSN1	Mus musculus	neurensin 1
			21929		UP_SEQ_FEATURE	short sequence motif:Box 1 motif	6	0.459418	0.00967688	12983, 16188, 16199, 18414, 16185, 12986	864	25	16021	4.45028	1	0.718802	15.5665						70080	2210010C17Rik	Mus musculus	RIKEN cDNA 2210010C17 gene
			21930		UP_SEQ_FEATURE	repeat:LRR 18	6	0.459418	0.0114611	386750, 244550, 20563, 20562, 78257, 81897	864	26	16021	4.27911	1	0.704031	18.1748						22362	Vpreb1	Mus musculus	pre-B lymphocyte gene 1
			21933		UP_SEQ_FEATURE	domain:Fibrinogen C-terminal	6	0.459418	0.0134566	72713, 11600, 21923, 53321, 14133, 16429	864	27	16021	4.12063	1	0.729233	21.0019						20476	SIX6	Mus musculus	sine oculis-related homeobox 6 homolog (Drosophila)
			21943		UP_SEQ_FEATURE	repeat:LRR 17	6	0.459418	0.0380722	386750, 244550, 20563, 20562, 78257, 81897	864	35	16021	3.17877	1	0.91455	49.1063						277089	Gm7665	Mus musculus	predicted gene 7665; S100 calcium binding protein A11 (calgizzarin); predicted gene 5068
			21946		UP_SEQ_FEATURE	repeat:LRR 16	6	0.459418	0.0677397	386750, 244550, 20563, 20562, 78257, 81897	864	41	16021	2.71358	1	0.952667	70.4933						277089	S100A11	Mus musculus	predicted gene 7665; S100 calcium binding protein A11 (calgizzarin); predicted gene 5068
			21949		UP_SEQ_FEATURE	glycosylation site:O-linked (GalNAc...)	6	0.459418	0.0798299	114654, 192190, 56744, 20292, 627480, 16016, 207818	864	43	16021	2.58737	1	0.962939	76.4889						277089	Gm5068	Mus musculus	predicted gene 7665; S100 calcium binding protein A11 (calgizzarin); predicted gene 5068
			21953		UP_SEQ_FEATURE	domain:Cadherin 4	6	0.459418	0.0862786	13512, 12560, 270120, 279653, 13505, 68764	864	44	16021	2.52857	1	0.962402	79.197						19799	Rn4	5s	Mus musculus	4	5S RNA
			22029		UP_SEQ_FEATURE	domain:Cadherin 3	6	0.459418	0.0929912	13512, 12560, 270120, 279653, 13505, 68764	864	45	16021	2.47238	1	0.967815	81.702						68701	DYSFIP1	Mus musculus	dysferlin interacting protein 1
			22115		UP_SEQ_FEATURE	domain:SRCR	5	0.382848	0.00542057	17167, 15451, 214305, 12630, 140765	864	14	16021	6.62244	0.999994	0.633819	9.02443						667171	Gm8493	Mus musculus	predicted gene 8493
			22117		UP_SEQ_FEATURE	repeat:LRR 21	5	0.382848	0.00708057	386750, 20563, 20562, 78257, 81897	864	15	16021	6.18094	1	0.650309	11.6308						107221	GPR120	Mus musculus	G protein-coupled receptor 120
			22142		UP_SEQ_FEATURE	repeat:LRR 20	5	0.382848	0.0169438	386750, 20563, 20562, 78257, 81897	864	19	16021	4.87969	1	0.780442	25.7227						319734	Cacna2d4	Mus musculus	calcium channel, voltage-dependent, alpha 2/delta subunit 4
			22152		UP_SEQ_FEATURE	lipid moiety-binding region:GPI-anchor amidated glycine	5	0.382848	0.037586	171171, 110454, 26434, 56746, 13136	864	24	16021	3.86309	1	0.923841	48.6568						53325	BANP	Mus musculus	BTG3 associated nuclear protein
			22157		UP_SEQ_FEATURE	domain:EGF-like 7	5	0.382848	0.042902	54485, 20563, 20562, 21923, 208777	864	25	16021	3.70856	1	0.932903	53.3744						72828	UBASH3B	Mus musculus	ubiquitin associated and SH3 domain containing, B
			22160		UP_SEQ_FEATURE	metal ion-binding site:Divalent metal cation 2	5	0.382848	0.042902	18587, 18605, 18606, 241489, 18585	864	25	16021	3.70856	1	0.932903	53.3744						320825	SAMD5	Mus musculus	sterile alpha motif domain containing 5
			22226		UP_SEQ_FEATURE	metal ion-binding site:Divalent metal cation 1	5	0.382848	0.042902	18587, 18605, 18606, 241489, 18585	864	25	16021	3.70856	1	0.932903	53.3744						240066	Zfp870	Mus musculus	zinc finger protein 870
			22238		UP_SEQ_FEATURE	domain:EGF-like 8	5	0.382848	0.0486185	54485, 20563, 20562, 21923, 208777	864	26	16021	3.56593	1	0.941252	57.99						12825	COL3A1	Mus musculus	collagen, type III, alpha 1
			22329		UP_SEQ_FEATURE	region of interest:Connecting peptide	5	0.382848	0.0612437	15018, 12958, 14961, 15216, 12960, 110557	864	28	16021	3.31122	1	0.952513	66.7037						53321	CNTNAP1	Mus musculus	contactin associated protein-like 1
			22350		UP_SEQ_FEATURE	domain:RGS	5	0.382848	0.0681433	56470, 67792, 19736, 67865, 58175	864	29	16021	3.19704	1	0.950725	70.7148						110876	Scn2a1	Mus musculus	sodium channel, voltage-gated, type II, alpha 1
			22360		UP_SEQ_FEATURE	domain:Ig-like C2-type 6	5	0.382848	0.0830825	15898, 20612, 22329, 71461, 330222	864	31	16021	2.99078	1	0.959498	77.8938						22350	EZR	Mus musculus	ezrin; hypothetical protein LOC100044177
			223604		UP_SEQ_FEATURE	metal ion-binding site:Calcium 4; via carbonyl oxygen	4	0.306279	0.00462919	17381, 17390, 17392, 18602	864	7	16021	10.5959	0.999966	0.607642	7.75656						22350	LOC100044177	Mus musculus	ezrin; hypothetical protein LOC100044177
			22362		UP_SEQ_FEATURE	repeat:LRR 22	4	0.306279	0.0140551	20563, 20562, 78257, 81897	864	10	16021	7.41713	1	0.729679	21.8318						58198	sall1	Mus musculus	sal-like 1 (Drosophila)
			223666		UP_SEQ_FEATURE	metal ion-binding site:Zinc 2; in inhibited form	4	0.306279	0.0140551	17381, 17390, 17392, 17393	864	10	16021	7.41713	1	0.729679	21.8318						80982	9930013L23Rik	Mus musculus	RIKEN cDNA 9930013L23 gene
			22380		UP_SEQ_FEATURE	region of interest:RCL	4	0.306279	0.029697	74069, 20717, 20716, 20715	864	13	16021	5.70548	1	0.892349	40.8197						244958	MRAP2	Mus musculus	melanocortin 2 receptor accessory protein 2
			223843		UP_SEQ_FEATURE	metal ion-binding site:Zinc 2; catalytic	4	0.306279	0.0363178	17381, 17390, 17392, 17393	864	14	16021	5.29795	1	0.923014	47.4667						13198	DDIT3	Mus musculus	DNA-damage inducible transcript 3
			223864		UP_SEQ_FEATURE	domain:Laminin N-terminal	4	0.306279	0.0436272	16776, 171171, 23928, 16772	864	15	16021	4.94475	1	0.931027	53.9853						93880	PCDHB9	Mus musculus	protocadherin beta 9
			223920		UP_SEQ_FEATURE	domain:Ig-like C2-type 7	4	0.306279	0.0516078	15898, 20612, 22329, 71461	864	16	16021	4.63571	1	0.943101	60.2287						19782	RMRP	Mus musculus	RNA component of mitochondrial RNAase P
			22411		UP_SEQ_FEATURE	DNA-binding region:Homeobox; TALE-type	4	0.306279	0.0602385	21815, 16372, 16371, 625574	864	17	16021	4.36302	1	0.953219	66.0779						18587	Pde6b	Mus musculus	phosphodiesterase 6B, cGMP, rod receptor, beta polypeptide
			224116		UP_SEQ_FEATURE	domain:LIM zinc-binding	4	0.306279	0.0602385	54132, 18175, 12925, 22673	864	17	16021	4.36302	1	0.953219	66.0779						54132	LOC634496	Mus musculus	PDZ and LIM domain 1 (elfin); predicted gene 5864; similar to PDZ and LIM domain protein 1 (LIM domain protein CLP-36) (C-terminal LIM domain protein 1) (Elfin)
			22431		UP_SEQ_FEATURE	domain:Laminin EGF-like 3	4	0.306279	0.0897682	16776, 171171, 23928, 16772	864	20	16021	3.70856	1	0.96543	80.537						54132	PDLIM1	Mus musculus	PDZ and LIM domain 1 (elfin); predicted gene 5864; similar to PDZ and LIM domain protein 1 (LIM domain protein CLP-36) (C-terminal LIM domain protein 1) (Elfin)
			224318		UP_SEQ_FEATURE	domain:VWFD	3	0.229709	0.0259924	73230, 333088, 232585	864	5	16021	11.1257	1	0.875842	36.7625						54132	Gm5864	Mus musculus	PDZ and LIM domain 1 (elfin); predicted gene 5864; similar to PDZ and LIM domain protein 1 (LIM domain protein CLP-36) (C-terminal LIM domain protein 1) (Elfin)
			224796		UP_SEQ_FEATURE	cross-link:Lysine tyrosylquinone (Lys-Tyr)	3	0.229709	0.0259924	16949, 16948, 67573	864	5	16021	11.1257	1	0.875842	36.7625						100042890	Gm8808	Mus musculus	predicted gene 4091; predicted gene 9703; predicted gene 12191; predicted gene 7429; similar to ribosomal protein L30; predicted gene 4483; ribosomal protein L30; predicted gene 2648; predicted gene 8808; predicted gene 6570; predicted gene 6109; ribosomal protein L30, pseudogene 2
			225115		UP_SEQ_FEATURE	region of interest:Lysyl-oxidase like	3	0.229709	0.0259924	16949, 16948, 67573	864	5	16021	11.1257	1	0.875842	36.7625						100042890	Gm2648	Mus musculus	predicted gene 4091; predicted gene 9703; predicted gene 12191; predicted gene 7429; similar to ribosomal protein L30; predicted gene 4483; ribosomal protein L30; predicted gene 2648; predicted gene 8808; predicted gene 6570; predicted gene 6109; ribosomal protein L30, pseudogene 2
			225187		UP_SEQ_FEATURE	propeptide:N-terminal propeptide	3	0.229709	0.037611	12843, 12842, 12825	864	6	16021	9.27141	1	0.917988	48.68						100042890	Gm6109	Mus musculus	predicted gene 4091; predicted gene 9703; predicted gene 12191; predicted gene 7429; similar to ribosomal protein L30; predicted gene 4483; ribosomal protein L30; predicted gene 2648; predicted gene 8808; predicted gene 6570; predicted gene 6109; ribosomal protein L30, pseudogene 2
			225207		UP_SEQ_FEATURE	metal ion-binding site:Iron; via carboxylate; catalytic	3	0.229709	0.0508037	11684, 11689, 11688	864	7	16021	7.94692	1	0.944487	59.6378						100042890	Gm4091	Mus musculus	predicted gene 4091; predicted gene 9703; predicted gene 12191; predicted gene 7429; similar to ribosomal protein L30; predicted gene 4483; ribosomal protein L30; predicted gene 2648; predicted gene 8808; predicted gene 6570; predicted gene 6109; ribosomal protein L30, pseudogene 2
			225266		UP_SEQ_FEATURE	repeat:LRR 23	3	0.229709	0.0508037	20562, 78257, 81897	864	7	16021	7.94692	1	0.944487	59.6378						100042890	Gm6570	Mus musculus	predicted gene 4091; predicted gene 9703; predicted gene 12191; predicted gene 7429; similar to ribosomal protein L30; predicted gene 4483; ribosomal protein L30; predicted gene 2648; predicted gene 8808; predicted gene 6570; predicted gene 6109; ribosomal protein L30, pseudogene 2
			225638		UP_SEQ_FEATURE	domain:Lipoxygenase	3	0.229709	0.0508037	11684, 11689, 11688	864	7	16021	7.94692	1	0.944487	59.6378						100042890	LOC100046810	Mus musculus	predicted gene 4091; predicted gene 9703; predicted gene 12191; predicted gene 7429; similar to ribosomal protein L30; predicted gene 4483; ribosomal protein L30; predicted gene 2648; predicted gene 8808; predicted gene 6570; predicted gene 6109; ribosomal protein L30, pseudogene 2
			225724		UP_SEQ_FEATURE	domain:Laminin G-like	3	0.229709	0.0508037	20563, 20562, 270120	864	7	16021	7.94692	1	0.944487	59.6378						100042890	Gm9703	Mus musculus	predicted gene 4091; predicted gene 9703; predicted gene 12191; predicted gene 7429; similar to ribosomal protein L30; predicted gene 4483; ribosomal protein L30; predicted gene 2648; predicted gene 8808; predicted gene 6570; predicted gene 6109; ribosomal protein L30, pseudogene 2
			226041		UP_SEQ_FEATURE	propeptide:C-terminal propeptide	3	0.229709	0.0508037	12843, 12842, 12825	864	7	16021	7.94692	1	0.944487	59.6378						100042890	Gm4483	Mus musculus	predicted gene 4091; predicted gene 9703; predicted gene 12191; predicted gene 7429; similar to ribosomal protein L30; predicted gene 4483; ribosomal protein L30; predicted gene 2648; predicted gene 8808; predicted gene 6570; predicted gene 6109; ribosomal protein L30, pseudogene 2
			22626		UP_SEQ_FEATURE	region of interest:Domain II and I	3	0.229709	0.0653677	16776, 23928, 16772	864	8	16021	6.95356	1	0.950155	69.1593						100042890	Gm7429	Mus musculus	predicted gene 4091; predicted gene 9703; predicted gene 12191; predicted gene 7429; similar to ribosomal protein L30; predicted gene 4483; ribosomal protein L30; predicted gene 2648; predicted gene 8808; predicted gene 6570; predicted gene 6109; ribosomal protein L30, pseudogene 2
			22637		UP_SEQ_FEATURE	domain:Laminin EGF-like 8	3	0.229709	0.0811173	16776, 23928, 16772	864	9	16021	6.18094	1	0.962815	77.0547						100042890	RpL30	Mus musculus	predicted gene 4091; predicted gene 9703; predicted gene 12191; predicted gene 7429; similar to ribosomal protein L30; predicted gene 4483; ribosomal protein L30; predicted gene 2648; predicted gene 8808; predicted gene 6570; predicted gene 6109; ribosomal protein L30, pseudogene 2
			226654		UP_SEQ_FEATURE	domain:Laminin EGF-like 9	3	0.229709	0.0811173	16776, 23928, 16772	864	9	16021	6.18094	1	0.962815	77.0547						100042890	Rpl30-ps2	Mus musculus	predicted gene 4091; predicted gene 9703; predicted gene 12191; predicted gene 7429; similar to ribosomal protein L30; predicted gene 4483; ribosomal protein L30; predicted gene 2648; predicted gene 8808; predicted gene 6570; predicted gene 6109; ribosomal protein L30, pseudogene 2
			226691		UP_SEQ_FEATURE	domain:Fibrillar collagen NC1	3	0.229709	0.0978828	12843, 12842, 12825	864	10	16021	5.56285	1	0.970254	83.3453						100042890	Gm12191	Mus musculus	predicted gene 4091; predicted gene 9703; predicted gene 12191; predicted gene 7429; similar to ribosomal protein L30; predicted gene 4483; ribosomal protein L30; predicted gene 2648; predicted gene 8808; predicted gene 6570; predicted gene 6109; ribosomal protein L30, pseudogene 2
			22671		=	domain:Laminin EGF-like 10	3	0.229709	0.0978828	16776, 23928, 16772	864	10	16021	5.56285	1	0.970254	83.3453						54137	ACRBP	Mus musculus	proacrosin binding protein
			22673																				93886	PCDHB15	Mus musculus	protocadherin beta 15
			226777																				18585	PDE9A	Mus musculus	phosphodiesterase 9A
			227059																				387132	Ssxb12	Mus musculus	predicted gene 14459; similar to Ssxb3 protein; synovial sarcoma, X member B, breakpoint 1; synovial sarcoma, X member B, breakpoint 2; synovial sarcoma, X member B, breakpoint 3; synovial sarcoma, X member B, breakpoint 11; predicted gene 6797; synovial sarcoma, X member B, breakpoint 12; synovial sarcoma, X member B, breakpoint 6; similar to synovial sarcoma, X member B, breakpoint 10; synovial…
			227231																				387132	Ssxb11	Mus musculus	predicted gene 14459; similar to Ssxb3 protein; synovial sarcoma, X member B, breakpoint 1; synovial sarcoma, X member B, breakpoint 2; synovial sarcoma, X member B, breakpoint 3; synovial sarcoma, X member B, breakpoint 11; predicted gene 6797; synovial sarcoma, X member B, breakpoint 12; synovial sarcoma, X member B, breakpoint 6; similar to synovial sarcoma, X member B, breakpoint 10; synovial…
			227541																				387132	Ssxb1	Mus musculus	predicted gene 14459; similar to Ssxb3 protein; synovial sarcoma, X member B, breakpoint 1; synovial sarcoma, X member B, breakpoint 2; synovial sarcoma, X member B, breakpoint 3; synovial sarcoma, X member B, breakpoint 11; predicted gene 6797; synovial sarcoma, X member B, breakpoint 12; synovial sarcoma, X member B, breakpoint 6; similar to synovial sarcoma, X member B, breakpoint 10; synovial…
			22762																				387132	LOC632959	Mus musculus	predicted gene 14459; similar to Ssxb3 protein; synovial sarcoma, X member B, breakpoint 1; synovial sarcoma, X member B, breakpoint 2; synovial sarcoma, X member B, breakpoint 3; synovial sarcoma, X member B, breakpoint 11; predicted gene 6797; synovial sarcoma, X member B, breakpoint 12; synovial sarcoma, X member B, breakpoint 6; similar to synovial sarcoma, X member B, breakpoint 10; synovial…
			228071																				387132	LOC100044599	Mus musculus	predicted gene 14459; similar to Ssxb3 protein; synovial sarcoma, X member B, breakpoint 1; synovial sarcoma, X member B, breakpoint 2; synovial sarcoma, X member B, breakpoint 3; synovial sarcoma, X member B, breakpoint 11; predicted gene 6797; synovial sarcoma, X member B, breakpoint 12; synovial sarcoma, X member B, breakpoint 6; similar to synovial sarcoma, X member B, breakpoint 10; synovial…
			228801																				387132	Ssxb6	Mus musculus	predicted gene 14459; similar to Ssxb3 protein; synovial sarcoma, X member B, breakpoint 1; synovial sarcoma, X member B, breakpoint 2; synovial sarcoma, X member B, breakpoint 3; synovial sarcoma, X member B, breakpoint 11; predicted gene 6797; synovial sarcoma, X member B, breakpoint 12; synovial sarcoma, X member B, breakpoint 6; similar to synovial sarcoma, X member B, breakpoint 10; synovial…
			228942																				387132	Ssxb7	Mus musculus	predicted gene 14459; similar to Ssxb3 protein; synovial sarcoma, X member B, breakpoint 1; synovial sarcoma, X member B, breakpoint 2; synovial sarcoma, X member B, breakpoint 3; synovial sarcoma, X member B, breakpoint 11; predicted gene 6797; synovial sarcoma, X member B, breakpoint 12; synovial sarcoma, X member B, breakpoint 6; similar to synovial sarcoma, X member B, breakpoint 10; synovial…
			229214																				387132	Gm6797	Mus musculus	predicted gene 14459; similar to Ssxb3 protein; synovial sarcoma, X member B, breakpoint 1; synovial sarcoma, X member B, breakpoint 2; synovial sarcoma, X member B, breakpoint 3; synovial sarcoma, X member B, breakpoint 11; predicted gene 6797; synovial sarcoma, X member B, breakpoint 12; synovial sarcoma, X member B, breakpoint 6; similar to synovial sarcoma, X member B, breakpoint 10; synovial…
			229277																				387132	Ssxb9	Mus musculus	predicted gene 14459; similar to Ssxb3 protein; synovial sarcoma, X member B, breakpoint 1; synovial sarcoma, X member B, breakpoint 2; synovial sarcoma, X member B, breakpoint 3; synovial sarcoma, X member B, breakpoint 11; predicted gene 6797; synovial sarcoma, X member B, breakpoint 12; synovial sarcoma, X member B, breakpoint 6; similar to synovial sarcoma, X member B, breakpoint 10; synovial…
			229459																				387132	Ssxb2	Mus musculus	predicted gene 14459; similar to Ssxb3 protein; synovial sarcoma, X member B, breakpoint 1; synovial sarcoma, X member B, breakpoint 2; synovial sarcoma, X member B, breakpoint 3; synovial sarcoma, X member B, breakpoint 11; predicted gene 6797; synovial sarcoma, X member B, breakpoint 12; synovial sarcoma, X member B, breakpoint 6; similar to synovial sarcoma, X member B, breakpoint 10; synovial…
			229534																				387132	Ssxb3	Mus musculus	predicted gene 14459; similar to Ssxb3 protein; synovial sarcoma, X member B, breakpoint 1; synovial sarcoma, X member B, breakpoint 2; synovial sarcoma, X member B, breakpoint 3; synovial sarcoma, X member B, breakpoint 11; predicted gene 6797; synovial sarcoma, X member B, breakpoint 12; synovial sarcoma, X member B, breakpoint 6; similar to synovial sarcoma, X member B, breakpoint 10; synovial…
			229658																				387132	Gm14459	Mus musculus	predicted gene 14459; similar to Ssxb3 protein; synovial sarcoma, X member B, breakpoint 1; synovial sarcoma, X member B, breakpoint 2; synovial sarcoma, X member B, breakpoint 3; synovial sarcoma, X member B, breakpoint 11; predicted gene 6797; synovial sarcoma, X member B, breakpoint 12; synovial sarcoma, X member B, breakpoint 6; similar to synovial sarcoma, X member B, breakpoint 10; synovial…
			229672																				387131	Ssxb12	Mus musculus	predicted gene 14459; similar to Ssxb3 protein; synovial sarcoma, X member B, breakpoint 1; synovial sarcoma, X member B, breakpoint 2; synovial sarcoma, X member B, breakpoint 3; synovial sarcoma, X member B, breakpoint 11; predicted gene 6797; synovial sarcoma, X member B, breakpoint 12; synovial sarcoma, X member B, breakpoint 6; similar to synovial sarcoma, X member B, breakpoint 10; synovial…
			229731																				387131	Ssxb11	Mus musculus	predicted gene 14459; similar to Ssxb3 protein; synovial sarcoma, X member B, breakpoint 1; synovial sarcoma, X member B, breakpoint 2; synovial sarcoma, X member B, breakpoint 3; synovial sarcoma, X member B, breakpoint 11; predicted gene 6797; synovial sarcoma, X member B, breakpoint 12; synovial sarcoma, X member B, breakpoint 6; similar to synovial sarcoma, X member B, breakpoint 10; synovial…
			230587																				387131	Ssxb1	Mus musculus	predicted gene 14459; similar to Ssxb3 protein; synovial sarcoma, X member B, breakpoint 1; synovial sarcoma, X member B, breakpoint 2; synovial sarcoma, X member B, breakpoint 3; synovial sarcoma, X member B, breakpoint 11; predicted gene 6797; synovial sarcoma, X member B, breakpoint 12; synovial sarcoma, X member B, breakpoint 6; similar to synovial sarcoma, X member B, breakpoint 10; synovial…
			230787																				387131	LOC632959	Mus musculus	predicted gene 14459; similar to Ssxb3 protein; synovial sarcoma, X member B, breakpoint 1; synovial sarcoma, X member B, breakpoint 2; synovial sarcoma, X member B, breakpoint 3; synovial sarcoma, X member B, breakpoint 11; predicted gene 6797; synovial sarcoma, X member B, breakpoint 12; synovial sarcoma, X member B, breakpoint 6; similar to synovial sarcoma, X member B, breakpoint 10; synovial…
			230806																				387131	LOC100044599	Mus musculus	predicted gene 14459; similar to Ssxb3 protein; synovial sarcoma, X member B, breakpoint 1; synovial sarcoma, X member B, breakpoint 2; synovial sarcoma, X member B, breakpoint 3; synovial sarcoma, X member B, breakpoint 11; predicted gene 6797; synovial sarcoma, X member B, breakpoint 12; synovial sarcoma, X member B, breakpoint 6; similar to synovial sarcoma, X member B, breakpoint 10; synovial…
			230824																				387131	Ssxb6	Mus musculus	predicted gene 14459; similar to Ssxb3 protein; synovial sarcoma, X member B, breakpoint 1; synovial sarcoma, X member B, breakpoint 2; synovial sarcoma, X member B, breakpoint 3; synovial sarcoma, X member B, breakpoint 11; predicted gene 6797; synovial sarcoma, X member B, breakpoint 12; synovial sarcoma, X member B, breakpoint 6; similar to synovial sarcoma, X member B, breakpoint 10; synovial…
			230868																				387131	Ssxb7	Mus musculus	predicted gene 14459; similar to Ssxb3 protein; synovial sarcoma, X member B, breakpoint 1; synovial sarcoma, X member B, breakpoint 2; synovial sarcoma, X member B, breakpoint 3; synovial sarcoma, X member B, breakpoint 11; predicted gene 6797; synovial sarcoma, X member B, breakpoint 12; synovial sarcoma, X member B, breakpoint 6; similar to synovial sarcoma, X member B, breakpoint 10; synovial…
			231044																				387131	Gm6797	Mus musculus	predicted gene 14459; similar to Ssxb3 protein; synovial sarcoma, X member B, breakpoint 1; synovial sarcoma, X member B, breakpoint 2; synovial sarcoma, X member B, breakpoint 3; synovial sarcoma, X member B, breakpoint 11; predicted gene 6797; synovial sarcoma, X member B, breakpoint 12; synovial sarcoma, X member B, breakpoint 6; similar to synovial sarcoma, X member B, breakpoint 10; synovial…
			231045																				387131	Ssxb9	Mus musculus	predicted gene 14459; similar to Ssxb3 protein; synovial sarcoma, X member B, breakpoint 1; synovial sarcoma, X member B, breakpoint 2; synovial sarcoma, X member B, breakpoint 3; synovial sarcoma, X member B, breakpoint 11; predicted gene 6797; synovial sarcoma, X member B, breakpoint 12; synovial sarcoma, X member B, breakpoint 6; similar to synovial sarcoma, X member B, breakpoint 10; synovial…
			231287																				387131	Ssxb2	Mus musculus	predicted gene 14459; similar to Ssxb3 protein; synovial sarcoma, X member B, breakpoint 1; synovial sarcoma, X member B, breakpoint 2; synovial sarcoma, X member B, breakpoint 3; synovial sarcoma, X member B, breakpoint 11; predicted gene 6797; synovial sarcoma, X member B, breakpoint 12; synovial sarcoma, X member B, breakpoint 6; similar to synovial sarcoma, X member B, breakpoint 10; synovial…
			231396																				387131	Ssxb3	Mus musculus	predicted gene 14459; similar to Ssxb3 protein; synovial sarcoma, X member B, breakpoint 1; synovial sarcoma, X member B, breakpoint 2; synovial sarcoma, X member B, breakpoint 3; synovial sarcoma, X member B, breakpoint 11; predicted gene 6797; synovial sarcoma, X member B, breakpoint 12; synovial sarcoma, X member B, breakpoint 6; similar to synovial sarcoma, X member B, breakpoint 10; synovial…
			231830																				387131	Gm14459	Mus musculus	predicted gene 14459; similar to Ssxb3 protein; synovial sarcoma, X member B, breakpoint 1; synovial sarcoma, X member B, breakpoint 2; synovial sarcoma, X member B, breakpoint 3; synovial sarcoma, X member B, breakpoint 11; predicted gene 6797; synovial sarcoma, X member B, breakpoint 12; synovial sarcoma, X member B, breakpoint 6; similar to synovial sarcoma, X member B, breakpoint 10; synovial…
			231932																				622056	Gm6281	Mus musculus	predicted gene 6281
			232065																				333669	Gm5134	Mus musculus	predicted gene 5134
			232143																				232941	PPM1N	Mus musculus	expressed sequence C79127
			232237																				67742	SAMSN1	Mus musculus	SAM domain, SH3 domain and nuclear localization signals, 1
			232288																				671692	Gm11718	Mus musculus	similar to actin
			232345																				16426	ITIH3	Mus musculus	inter-alpha trypsin inhibitor, heavy chain 3
			232400																				12836	COL7A1	Mus musculus	collagen, type VII, alpha 1
			232431																				19363	RAD51L1	Mus musculus	RAD51-like 1 (S	cerevisiae)
			232585																				16429	Itln1	Mus musculus	similar to Intelectin-1a precursor (Intestinal lactoferrin receptor) (Galactofuranose-binding lectin); similar to Intelectin-1a precursor (Intestinal lactoferrin receptor) (Galactofuranose binding lectin); intelectin b; intelectin 1 (galactofuranose binding)
			232801																				16429	Itlnb	Mus musculus	similar to Intelectin-1a precursor (Intestinal lactoferrin receptor) (Galactofuranose-binding lectin); similar to Intelectin-1a precursor (Intestinal lactoferrin receptor) (Galactofuranose binding lectin); intelectin b; intelectin 1 (galactofuranose binding)
			232941																				16429	LOC640605	Mus musculus	similar to Intelectin-1a precursor (Intestinal lactoferrin receptor) (Galactofuranose-binding lectin); similar to Intelectin-1a precursor (Intestinal lactoferrin receptor) (Galactofuranose binding lectin); intelectin b; intelectin 1 (galactofuranose binding)
			232974																				16429	LOC640577	Mus musculus	similar to Intelectin-1a precursor (Intestinal lactoferrin receptor) (Galactofuranose-binding lectin); similar to Intelectin-1a precursor (Intestinal lactoferrin receptor) (Galactofuranose binding lectin); intelectin b; intelectin 1 (galactofuranose binding)
			233016																				16429	LOC677253	Mus musculus	similar to Intelectin-1a precursor (Intestinal lactoferrin receptor) (Galactofuranose-binding lectin); similar to Intelectin-1a precursor (Intestinal lactoferrin receptor) (Galactofuranose binding lectin); intelectin b; intelectin 1 (galactofuranose binding)
			233057																				16429	LOC640587	Mus musculus	similar to Intelectin-1a precursor (Intestinal lactoferrin receptor) (Galactofuranose-binding lectin); similar to Intelectin-1a precursor (Intestinal lactoferrin receptor) (Galactofuranose binding lectin); intelectin b; intelectin 1 (galactofuranose binding)
			233571																				12642	CH25H	Mus musculus	cholesterol 25-hydroxylase
			233744																				24110	usp18	Mus musculus	ubiquitin specific peptidase 18; similar to ubiquitin specific protease UBP43
			233813																				24110	LOC100048346	Mus musculus	ubiquitin specific peptidase 18; similar to ubiquitin specific protease UBP43
			234155																				16420	ITGB6	Mus musculus	integrin beta 6
			234395																				320634	OCRL	Mus musculus	oculocerebrorenal syndrome of Lowe
			234677																				110082	Dnahc5	Mus musculus	dynein, axonemal, heavy chain 5
			234964																				20497	SLC12A3	Mus musculus	solute carrier family 12, member 3
			235033																				18552	PCSK5	Mus musculus	proprotein convertase subtilisin/kexin type 5
			235135																				93876	PCDHB5	Mus musculus	protocadherin beta 5
			235302																				93877	PCDHB6	Mus musculus	similar to protocadherin beta 6; protocadherin beta 6
			235320																				93877	LOC100046009	Mus musculus	similar to protocadherin beta 6; protocadherin beta 6
			236366																				239673	4732456N10Rik	Mus musculus	RIKEN cDNA 4732456N10 gene
			236537																				93878	PCDHB7	Mus musculus	protocadherin beta 7
			236573																				69189	1810033B17Rik	Mus musculus	RIKEN cDNA 1810033B17 gene
			236604																				329274	Fam163a	Mus musculus	family with sequence similarity 163, member A
			236798																				54120	GIPC2	Mus musculus	GIPC PDZ domain containing family, member 2
			236914																				75328	4930563D23Rik	Mus musculus	RIKEN cDNA 4930563D23 gene
			237256																				207215	Fbxo40	Mus musculus	F-box protein 40
			237353																				12843	COL1A2	Mus musculus	collagen, type I, alpha 2
			237754																				319711	E230029C05Rik	Mus musculus	RIKEN cDNA E230029C05 gene
			237758																				66222	Serpinb1a	Mus musculus	serine (or cysteine) peptidase inhibitor, clade B, member 1a
			238057																				12842	COL1A1	Mus musculus	collagen, type I, alpha 1
			238330																				67753	4930579C15Rik	Mus musculus	RIKEN cDNA 4930579C15 gene
			23845																				320225	Catsperg1	Mus musculus	RIKEN cDNA A230107C01 gene
			238455																				12840	COL9A2	Mus musculus	collagen, type IX, alpha 2
			23853																				70717	6330406I15Rik	Mus musculus	RIKEN cDNA 6330406I15 gene
			23876																				665574	Gm7694	Mus musculus	predicted gene 7694
			239027																				14462	GATA3	Mus musculus	GATA binding protein 3
			239083																				19374	Rag2	Mus musculus	recombination activating gene 2
			23928																				19801	Rn4	5s-ps2	Mus musculus	4	5s RNA, pseudogene 2
			23937																				12630	Cfi	Mus musculus	complement component factor i
			239410																				19802	Rn4	5s-ps3	Mus musculus	4	5s RNA, pseudogene 3
			239556																				69191	PDIA2	Mus musculus	protein disulfide isomerase associated 2
			239618																				14469	GBP2	Mus musculus	guanylate binding protein 2
			23962																				666859	Gm8330	Mus musculus	predicted gene 8330
			239673																				320429	TRANK1	Mus musculus	lupus brain antigen 1
			23968																				100040584	Gm2853	Mus musculus	predicted gene 2853
			239743																				100043609	Gm14207	Mus musculus	hypothetical protein LOC100043609
			239759																				385246	Gm5377	Mus musculus	predicted gene 5377
			239790																				227541	Camk1d	Mus musculus	calcium/calmodulin-dependent protein kinase ID
			239796																				108089	Rnf144a	Mus musculus	ring finger protein 144A
			239849																				100043070	Gm4208	Mus musculus	predicted gene 4208
			240066																				280621	BC089491	Mus musculus	cDNA sequence BC089491
			240110																				100043072	Gm4210	Mus musculus	predicted gene 4210
			240121																				110454	Ly6a	Mus musculus	lymphocyte antigen 6 complex, locus A
			24046																				18545	pcp2	Mus musculus	Purkinje cell protein 2 (L7)
			240539																				76915	Gm3833	Mus musculus	meiotic nuclear divisions 1 homolog (S	cerevisiae); predicted gene 3833; similar to Meiotic nuclear divisions 1 homolog (S	cerevisiae)
			240754																				76915	MND1	Mus musculus	meiotic nuclear divisions 1 homolog (S	cerevisiae); predicted gene 3833; similar to Meiotic nuclear divisions 1 homolog (S	cerevisiae)
			240755																				76915	LOC100044491	Mus musculus	meiotic nuclear divisions 1 homolog (S	cerevisiae); predicted gene 3833; similar to Meiotic nuclear divisions 1 homolog (S	cerevisiae)
			241084																				12338	CAPN6	Mus musculus	calpain 6
			24110																				68024	Hist1h2bc	Mus musculus	histone cluster 1, H2bg; histone cluster 1, H2be; histone cluster 2, H2bb; histone cluster 1, H2bc
			241128																				68024	HIST1H2BE	Mus musculus	histone cluster 1, H2bg; histone cluster 1, H2be; histone cluster 2, H2bb; histone cluster 1, H2bc
			241275																				68024	HIST1H2BG	Mus musculus	histone cluster 1, H2bg; histone cluster 1, H2be; histone cluster 2, H2bb; histone cluster 1, H2bc
			241489																				68024	Hist2h2bb	Mus musculus	histone cluster 1, H2bg; histone cluster 1, H2be; histone cluster 2, H2bb; histone cluster 1, H2bc
			241732																				666799	Gm8296	Mus musculus	predicted gene 8296
			242248																				234677	CES8	Mus musculus	carboxylesterase 8 (putative)
			242253																				330319	WIPF3	Mus musculus	WAS/WASL interacting protein family, member 3
			242553																				667849	Gm8843	Mus musculus	predicted gene 8843
			242607																				100043077	Gm4213	Mus musculus	predicted gene 4213
			242721																				379043	Raet1b	Mus musculus	retinoic acid early transcript 1E; retinoic acid early transcript beta; retinoic acid early transcript 1, alpha; retinoic acid early transcript delta; retinoic acid early transcript gamma
			243078																				379043	Raet1a	Mus musculus	retinoic acid early transcript 1E; retinoic acid early transcript beta; retinoic acid early transcript 1, alpha; retinoic acid early transcript delta; retinoic acid early transcript gamma
			243270																				379043	Raet1e	Mus musculus	retinoic acid early transcript 1E; retinoic acid early transcript beta; retinoic acid early transcript 1, alpha; retinoic acid early transcript delta; retinoic acid early transcript gamma
			243303																				379043	Raet1c	Mus musculus	retinoic acid early transcript 1E; retinoic acid early transcript beta; retinoic acid early transcript 1, alpha; retinoic acid early transcript delta; retinoic acid early transcript gamma
			243312																				379043	Raet1d	Mus musculus	retinoic acid early transcript 1E; retinoic acid early transcript beta; retinoic acid early transcript 1, alpha; retinoic acid early transcript delta; retinoic acid early transcript gamma
			243374																				239083	CCNB1IP1	Mus musculus	cyclin B1 interacting protein 1
			243538																				627280	Vmn1r90	Mus musculus	RIKEN cDNA B430211C08 gene
			243659																				223604	KCNK9	Mus musculus	potassium channel, subfamily K, member 9
			243753																				100041854	Gm3546	Mus musculus	predicted gene 3546
			243897																				18530	PCDH8	Mus musculus	protocadherin 8
			243911																				211482	EFHB	Mus musculus	EF hand domain family, member B
			244332																				211484	Tsga10	Mus musculus	testis specific 10
			244417																				627695	Gm6780	Mus musculus	predicted gene 6780
			244495																				252973	GRHL2	Mus musculus	grainyhead-like 2 (Drosophila)
			244550																				669171	Gm9443	Mus musculus	predicted gene 9443
			244562																				75300	4930548F15Rik	Mus musculus	RIKEN cDNA 4930548F15 gene
			244867																				233813	VWA3A	Mus musculus	von Willebrand factor A domain containing 3A
			244958																				625810	Gm6626	Mus musculus	predicted gene 6626
			245240																				353346	GPR141	Mus musculus	G protein-coupled receptor 141
			245522																				243270	GPR81	Mus musculus	G protein-coupled receptor 81
			245527																				624824	Gm6529	Mus musculus	predicted gene 6529
			245532																				236914	Gm371	Mus musculus	predicted gene 371
			246086																				56643	Slc15a1	Mus musculus	solute carrier family 15 (oligopeptide transporter), member 1
			246256																				676200	Gm9667	Mus musculus	predicted gene 9667
			246316																				216643	GABRP	Mus musculus	gamma-aminobutyric acid (GABA) A receptor, pi
			246746																				666304	Gm8885	Mus musculus	similar to ribosomal protein L15; predicted gene 8420; predicted gene 6937; predicted gene 4581; predicted gene 5613; predicted gene 7287; predicted gene, 674243; predicted gene 4607; predicted gene 10224; predicted gene 8037; predicted gene 4294; predicted gene 5491; predicted gene, EG622994; hypothetical protein LOC100046288; predicted gene 8885; predicted gene 10020; predicted gene 3464; predi…
			246747																				666304	Gm14094	Mus musculus	similar to ribosomal protein L15; predicted gene 8420; predicted gene 6937; predicted gene 4581; predicted gene 5613; predicted gene 7287; predicted gene, 674243; predicted gene 4607; predicted gene 10224; predicted gene 8037; predicted gene 4294; predicted gene 5491; predicted gene, EG622994; hypothetical protein LOC100046288; predicted gene 8885; predicted gene 10020; predicted gene 3464; predi…
			246779																				666304	RPL15	Mus musculus	similar to ribosomal protein L15; predicted gene 8420; predicted gene 6937; predicted gene 4581; predicted gene 5613; predicted gene 7287; predicted gene, 674243; predicted gene 4607; predicted gene 10224; predicted gene 8037; predicted gene 4294; predicted gene 5491; predicted gene, EG622994; hypothetical protein LOC100046288; predicted gene 8885; predicted gene 10020; predicted gene 3464; predi…
			252973																				666304	Gm8420	Mus musculus	similar to ribosomal protein L15; predicted gene 8420; predicted gene 6937; predicted gene 4581; predicted gene 5613; predicted gene 7287; predicted gene, 674243; predicted gene 4607; predicted gene 10224; predicted gene 8037; predicted gene 4294; predicted gene 5491; predicted gene, EG622994; hypothetical protein LOC100046288; predicted gene 8885; predicted gene 10020; predicted gene 3464; predi…
			257632																				666304	Gm10020	Mus musculus	similar to ribosomal protein L15; predicted gene 8420; predicted gene 6937; predicted gene 4581; predicted gene 5613; predicted gene 7287; predicted gene, 674243; predicted gene 4607; predicted gene 10224; predicted gene 8037; predicted gene 4294; predicted gene 5491; predicted gene, EG622994; hypothetical protein LOC100046288; predicted gene 8885; predicted gene 10020; predicted gene 3464; predi…
			257978																				666304	Gm4294	Mus musculus	similar to ribosomal protein L15; predicted gene 8420; predicted gene 6937; predicted gene 4581; predicted gene 5613; predicted gene 7287; predicted gene, 674243; predicted gene 4607; predicted gene 10224; predicted gene 8037; predicted gene 4294; predicted gene 5491; predicted gene, EG622994; hypothetical protein LOC100046288; predicted gene 8885; predicted gene 10020; predicted gene 3464; predi…
			258572																				666304	Gm6937	Mus musculus	similar to ribosomal protein L15; predicted gene 8420; predicted gene 6937; predicted gene 4581; predicted gene 5613; predicted gene 7287; predicted gene, 674243; predicted gene 4607; predicted gene 10224; predicted gene 8037; predicted gene 4294; predicted gene 5491; predicted gene, EG622994; hypothetical protein LOC100046288; predicted gene 8885; predicted gene 10020; predicted gene 3464; predi…
			258783																				666304	Gm5491	Mus musculus	similar to ribosomal protein L15; predicted gene 8420; predicted gene 6937; predicted gene 4581; predicted gene 5613; predicted gene 7287; predicted gene, 674243; predicted gene 4607; predicted gene 10224; predicted gene 8037; predicted gene 4294; predicted gene 5491; predicted gene, EG622994; hypothetical protein LOC100046288; predicted gene 8885; predicted gene 10020; predicted gene 3464; predi…
			259097																				666304	Gm7287	Mus musculus	similar to ribosomal protein L15; predicted gene 8420; predicted gene 6937; predicted gene 4581; predicted gene 5613; predicted gene 7287; predicted gene, 674243; predicted gene 4607; predicted gene 10224; predicted gene 8037; predicted gene 4294; predicted gene 5491; predicted gene, EG622994; hypothetical protein LOC100046288; predicted gene 8885; predicted gene 10020; predicted gene 3464; predi…
			260298																				666304	Gm10224	Mus musculus	similar to ribosomal protein L15; predicted gene 8420; predicted gene 6937; predicted gene 4581; predicted gene 5613; predicted gene 7287; predicted gene, 674243; predicted gene 4607; predicted gene 10224; predicted gene 8037; predicted gene 4294; predicted gene 5491; predicted gene, EG622994; hypothetical protein LOC100046288; predicted gene 8885; predicted gene 10020; predicted gene 3464; predi…
			26358																				666304	LOC634785	Mus musculus	similar to ribosomal protein L15; predicted gene 8420; predicted gene 6937; predicted gene 4581; predicted gene 5613; predicted gene 7287; predicted gene, 674243; predicted gene 4607; predicted gene 10224; predicted gene 8037; predicted gene 4294; predicted gene 5491; predicted gene, EG622994; hypothetical protein LOC100046288; predicted gene 8885; predicted gene 10020; predicted gene 3464; predi…
			26377																				666304	Gm8037	Mus musculus	similar to ribosomal protein L15; predicted gene 8420; predicted gene 6937; predicted gene 4581; predicted gene 5613; predicted gene 7287; predicted gene, 674243; predicted gene 4607; predicted gene 10224; predicted gene 8037; predicted gene 4294; predicted gene 5491; predicted gene, EG622994; hypothetical protein LOC100046288; predicted gene 8885; predicted gene 10020; predicted gene 3464; predi…
			26388																				666304	EG622994	Mus musculus	similar to ribosomal protein L15; predicted gene 8420; predicted gene 6937; predicted gene 4581; predicted gene 5613; predicted gene 7287; predicted gene, 674243; predicted gene 4607; predicted gene 10224; predicted gene 8037; predicted gene 4294; predicted gene 5491; predicted gene, EG622994; hypothetical protein LOC100046288; predicted gene 8885; predicted gene 10020; predicted gene 3464; predi…
			26432																				666304	Gm3464	Mus musculus	similar to ribosomal protein L15; predicted gene 8420; predicted gene 6937; predicted gene 4581; predicted gene 5613; predicted gene 7287; predicted gene, 674243; predicted gene 4607; predicted gene 10224; predicted gene 8037; predicted gene 4294; predicted gene 5491; predicted gene, EG622994; hypothetical protein LOC100046288; predicted gene 8885; predicted gene 10020; predicted gene 3464; predi…
			26434																				666304	LOC100046288	Mus musculus	similar to ribosomal protein L15; predicted gene 8420; predicted gene 6937; predicted gene 4581; predicted gene 5613; predicted gene 7287; predicted gene, 674243; predicted gene 4607; predicted gene 10224; predicted gene 8037; predicted gene 4294; predicted gene 5491; predicted gene, EG622994; hypothetical protein LOC100046288; predicted gene 8885; predicted gene 10020; predicted gene 3464; predi…
			26565																				666304	674243	Mus musculus	similar to ribosomal protein L15; predicted gene 8420; predicted gene 6937; predicted gene 4581; predicted gene 5613; predicted gene 7287; predicted gene, 674243; predicted gene 4607; predicted gene 10224; predicted gene 8037; predicted gene 4294; predicted gene 5491; predicted gene, EG622994; hypothetical protein LOC100046288; predicted gene 8885; predicted gene 10020; predicted gene 3464; predi…
			26568																				666304	Gm4581	Mus musculus	similar to ribosomal protein L15; predicted gene 8420; predicted gene 6937; predicted gene 4581; predicted gene 5613; predicted gene 7287; predicted gene, 674243; predicted gene 4607; predicted gene 10224; predicted gene 8037; predicted gene 4294; predicted gene 5491; predicted gene, EG622994; hypothetical protein LOC100046288; predicted gene 8885; predicted gene 10020; predicted gene 3464; predi…
			266459																				666304	Gm4607	Mus musculus	similar to ribosomal protein L15; predicted gene 8420; predicted gene 6937; predicted gene 4581; predicted gene 5613; predicted gene 7287; predicted gene, 674243; predicted gene 4607; predicted gene 10224; predicted gene 8037; predicted gene 4294; predicted gene 5491; predicted gene, EG622994; hypothetical protein LOC100046288; predicted gene 8885; predicted gene 10020; predicted gene 3464; predi…
			268756																				666304	Gm5613	Mus musculus	similar to ribosomal protein L15; predicted gene 8420; predicted gene 6937; predicted gene 4581; predicted gene 5613; predicted gene 7287; predicted gene, 674243; predicted gene 4607; predicted gene 10224; predicted gene 8037; predicted gene 4294; predicted gene 5491; predicted gene, EG622994; hypothetical protein LOC100046288; predicted gene 8885; predicted gene 10020; predicted gene 3464; predi…
			268759																				100043895	Gm4715	Mus musculus	predicted gene 4715
			268807																				56642	ANKRD2	Mus musculus	ankyrin repeat domain 2 (stretch responsive muscle)
			268812																				100039960	Gm2519	Mus musculus	predicted gene 2519
			26887																				66805	TSPAN1	Mus musculus	tetraspanin 1
			26888																				19094	Mapk11	Mus musculus	mitogen-activated protein kinase 11
			26946																				239743	KLHL6	Mus musculus	kelch-like 6 (Drosophila)
			269569																				384619	Ccdc155	Mus musculus	coiled-coil domain containing 155
			269633																				100043095	Vmn1r177	Mus musculus	similar to vomeronasal receptor V1RD12; predicted gene 4227; predicted gene 10659; vomeronasal 1 receptor, D12
			269643																				100043095	Vmn1r168	Mus musculus	similar to vomeronasal receptor V1RD12; predicted gene 4227; predicted gene 10659; vomeronasal 1 receptor, D12
			26968																				100043095	LOC100048773	Mus musculus	similar to vomeronasal receptor V1RD12; predicted gene 4227; predicted gene 10659; vomeronasal 1 receptor, D12
			269701																				100043095	Vmn1r-ps84	Mus musculus	similar to vomeronasal receptor V1RD12; predicted gene 4227; predicted gene 10659; vomeronasal 1 receptor, D12
			26972																				266459	Gm5039	Mus musculus	predicted gene 5039
			269959																				666300	LOC100048142	Mus musculus	predicted gene 3787; predicted gene 9844; predicted gene 8034; similar to thymosin, beta 10; thymosin, beta 10
			270120																				666300	Gm3787	Mus musculus	predicted gene 3787; predicted gene 9844; predicted gene 8034; similar to thymosin, beta 10; thymosin, beta 10
			270185																				666300	Gm9844	Mus musculus	predicted gene 3787; predicted gene 9844; predicted gene 8034; similar to thymosin, beta 10; thymosin, beta 10
			270893																				666300	TMSB10	Mus musculus	predicted gene 3787; predicted gene 9844; predicted gene 8034; similar to thymosin, beta 10; thymosin, beta 10
			271786																				666300	Gm8034	Mus musculus	predicted gene 3787; predicted gene 9844; predicted gene 8034; similar to thymosin, beta 10; thymosin, beta 10
			271970																				11856	ARHGAP6	Mus musculus	Rho GTPase activating protein 6
			27273																				100039182	Gm16505	Mus musculus	predicted gene 16505
			27280																				18489	Reg3b	Mus musculus	regenerating islet-derived 3 beta
			27412																				66141	ifitm3	Mus musculus	interferon induced transmembrane protein 3
			276891																				666581	Gm13051	Mus musculus	predicted gene 13051; predicted gene 8935; predicted gene 13151
			277089																				666581	Gm13151	Mus musculus	predicted gene 13051; predicted gene 8935; predicted gene 13151
			278180																				666581	Gm8935	Mus musculus	predicted gene 13051; predicted gene 8935; predicted gene 13151
			279653																				666777	Egam-1c	Mus musculus	Egam-1C; Crx opposite strand transcript 1; predicted gene 8743; predicted gene 8282
			280621																				666777	Gm8743	Mus musculus	Egam-1C; Crx opposite strand transcript 1; predicted gene 8743; predicted gene 8282
			28200																				666777	Gm8282	Mus musculus	Egam-1C; Crx opposite strand transcript 1; predicted gene 8743; predicted gene 8282
			29856																				666777	Crxos1	Mus musculus	Egam-1C; Crx opposite strand transcript 1; predicted gene 8743; predicted gene 8282
			29857																				228942	CBLN4	Mus musculus	cerebellin 4 precursor protein
			30955																				56226	Espn	Mus musculus	espin
			317757																				17865	MYBL2	Mus musculus	myeloblastosis oncogene-like 2
			319151																				18207	nthl1	Mus musculus	nth (endonuclease III)-like 1 (E	coli)
			319161																				232585	VWDE	Mus musculus	von Willebrand factor D and EGF domains
			319164																				57749	PIWIL1	Mus musculus	piwi-like homolog 1 (Drosophila)
			319166																				194856	Rhox4e	Mus musculus	reproductive homeobox 4E
			319180																				269643	PPP2R2C	Mus musculus	protein phosphatase 2 (formerly 2A), regulatory subunit B (PR 52), gamma isoform
			319181																				12350	CAR3	Mus musculus	carbonic anhydrase 3
			319183																				71481	ALPK1	Mus musculus	alpha-kinase 1
			319188																				73910	arhgap18	Mus musculus	Rho GTPase activating protein 18
			319191																				246316	lgi2	Mus musculus	leucine-rich repeat LGI family, member 2
			319213																				667823	TRIM5	Mus musculus	predicted gene 4992; predicted gene 8833
			319236																				667823	Gm4992	Mus musculus	predicted gene 4992; predicted gene 8833
			319251																				100039993	Gm2540	Mus musculus	predicted gene 2540
			319477																				226041	PGM5	Mus musculus	phosphoglucomutase 5
			319480																				667827	Gm8835	Mus musculus	predicted gene 8835
			319711																				667826	Gm12230	Mus musculus	predicted gene 12230
			319734																				18715	Pim2	Mus musculus	proviral integration site 2
			319803																				216613	CCDC85A	Mus musculus	coiled-coil domain containing 85A
			319823																				442818	9430025E04Rik	Mus musculus	RIKEN cDNA 9430025E04 gene
			320092																				13616	Edn3	Mus musculus	endothelin 3
			320139																				13615	Edn2	Mus musculus	endothelin 2
			320169																				217258	Abca8a	Mus musculus	ATP-binding cassette, sub-family A (ABC1), member 8a
			320225																				12369	casp7	Mus musculus	caspase 7
			320291																				229534	Pbxip1	Mus musculus	similar to Pre-B-cell leukemia transcription factor interacting protein 1; pre-B-cell leukemia transcription factor interacting protein 1
			320343																				229534	LOC100046056	Mus musculus	similar to Pre-B-cell leukemia transcription factor interacting protein 1; pre-B-cell leukemia transcription factor interacting protein 1
			320429																				13417	LOC100046510	Mus musculus	similar to axonemal dynein heavy chain 8 long form; similar to dynein, axonemal, heavy chain 8; dynein, axonemal, heavy chain 8
			320452																				13417	LOC547338	Mus musculus	similar to axonemal dynein heavy chain 8 long form; similar to dynein, axonemal, heavy chain 8; dynein, axonemal, heavy chain 8
			320502																				13417	Dnahc8	Mus musculus	similar to axonemal dynein heavy chain 8 long form; similar to dynein, axonemal, heavy chain 8; dynein, axonemal, heavy chain 8
			320593																				68279	Mcoln2	Mus musculus	mucolipin 2
			320634																				54485	DLL4	Mus musculus	delta-like 4 (Drosophila)
			320825																				269633	WDR86	Mus musculus	WD repeat domain 86
			320916																				13411	DNAHC11	Mus musculus	dynein, axonemal, heavy chain 11
			326619																				56620	Clec4n	Mus musculus	C-type lectin domain family 4, member n
			327747																				353328	MUC6	Mus musculus	mucin 6, gastric
			327957																				19736	RGS4	Mus musculus	regulator of G-protein signaling 4
			327992																				57755	DNAJB7	Mus musculus	DnaJ (Hsp40) homolog, subfamily B, member 7
			328277																				57754	CEND1	Mus musculus	cell cycle exit and neuronal differentiation 1
			328561																				627821	Gm6792	Mus musculus	predicted gene 6792
			328734																				433091	PNPLA1	Mus musculus	patatin-like phospholipase domain containing 1
			328783																				11839	AREG	Mus musculus	amphiregulin
			329274																				68262	AGPAT4	Mus musculus	1-acylglycerol-3-phosphate O-acyltransferase 4 (lysophosphatidic acid acyltransferase, delta)
			329360																				666563	Gm8166	Mus musculus	predicted gene 8166
			329727																				71263	mro	Mus musculus	maestro
			330004																				21930	TNFAIP6	Mus musculus	similar to TNF-stimulated gene 6 protein; tumor necrosis factor alpha induced protein 6
			330031																				21930	LOC100044927	Mus musculus	similar to TNF-stimulated gene 6 protein; tumor necrosis factor alpha induced protein 6
			330222																				13628	EEF1A2	Mus musculus	eukaryotic translation elongation factor 1 alpha 2
			330230																				665622	Gm13646	Mus musculus	similar to Hist1h2bj protein; histone cluster 1, H2bl; predicted gene, OTTMUSG00000013203; histone cluster 1, H2bj; histone cluster 1, H2bf; H2b histone family member; histone cluster 1, H2bn
			330319																				665622	HIST1H2BN	Mus musculus	similar to Hist1h2bj protein; histone cluster 1, H2bl; predicted gene, OTTMUSG00000013203; histone cluster 1, H2bj; histone cluster 1, H2bf; H2b histone family member; histone cluster 1, H2bn
			330539																				665622	Gm11277	Mus musculus	similar to Hist1h2bj protein; histone cluster 1, H2bl; predicted gene, OTTMUSG00000013203; histone cluster 1, H2bj; histone cluster 1, H2bf; H2b histone family member; histone cluster 1, H2bn
			333088																				665622	LOC100046213	Mus musculus	similar to Hist1h2bj protein; histone cluster 1, H2bl; predicted gene, OTTMUSG00000013203; histone cluster 1, H2bj; histone cluster 1, H2bf; H2b histone family member; histone cluster 1, H2bn
			333639																				665622	HIST1H2BF	Mus musculus	similar to Hist1h2bj protein; histone cluster 1, H2bl; predicted gene, OTTMUSG00000013203; histone cluster 1, H2bj; histone cluster 1, H2bf; H2b histone family member; histone cluster 1, H2bn
			333669																				665622	HIST1H2BJ	Mus musculus	similar to Hist1h2bj protein; histone cluster 1, H2bl; predicted gene, OTTMUSG00000013203; histone cluster 1, H2bj; histone cluster 1, H2bf; H2b histone family member; histone cluster 1, H2bn
			338368																				665622	Hist1h2bl	Mus musculus	similar to Hist1h2bj protein; histone cluster 1, H2bl; predicted gene, OTTMUSG00000013203; histone cluster 1, H2bj; histone cluster 1, H2bf; H2b histone family member; histone cluster 1, H2bn
			353188																				100039121	Gm2053	Mus musculus	predicted gene 2053
			353328																				665815	Gm7802	Mus musculus	predicted gene 7802
			353346																				217262	Abca9	Mus musculus	ATP-binding cassette, sub-family A (ABC1), member 9
			353504																				21933	tnfrsf10b	Mus musculus	tumor necrosis factor receptor superfamily, member 10b
			360198																				100039124	Vmn1r-ps2	Mus musculus	similar to vomeronasal receptor V1RG10
			378431																				442829	CCIN	Mus musculus	calicin
			379043																				72512	Tmem173	Mus musculus	transmembrane protein 173
			380660																				21929	TNFAIP3	Mus musculus	tumor necrosis factor, alpha-induced protein 3
			380684																				211253	MTRF1	Mus musculus	mitochondrial translational release factor 1
			380701																				56009	Refbp2	Mus musculus	RNA and export factor binding protein 2
			380924																				66124	josd2	Mus musculus	Josephin domain containing 2
			381284																				108670	EPSTI1	Mus musculus	epithelial stromal interaction 1 (breast)
			381287																				12575	CDKN1A	Mus musculus	cyclin-dependent kinase inhibitor 1A (P21)
			381484																				665424	Gm7631	Mus musculus	predicted gene 7631
			381680																				100039928	Gm2498	Mus musculus	predicted gene 2498
			381777																				50530	MFAP5	Mus musculus	microfibrillar associated protein 5
			381785																				100041167	LOC100045034	Mus musculus	similar to cytochrome c oxidase subunit IV; predicted gene 14382
			382077																				100041167	Gm14382	Mus musculus	similar to cytochrome c oxidase subunit IV; predicted gene 14382
			382231																				70691	3830403N18Rik	Mus musculus	RIKEN cDNA 3830403N18 gene
			382468																				106407	ostA	Mus musculus	organic solute transporter alpha
			383420																				432613	4933422H20Rik	Mus musculus	RIKEN cDNA 4933422H20 gene
			383435																				21923	TNC	Mus musculus	tenascin C
			383436																				72518	2610307P16Rik	Mus musculus	RIKEN cDNA 2610307P16 gene
			383546																				21922	clec3b	Mus musculus	C-type lectin domain family 3, member b
			383901																				223843	DBX2	Mus musculus	developing brain homeobox 2
			384071																				66844	Gm5553	Mus musculus	ORM1-like 2 (S	cerevisiae); predicted gene 5553
			384077																				66844	ORMDL2	Mus musculus	ORM1-like 2 (S	cerevisiae); predicted gene 5553
			384106																				11438	Chrna4	Mus musculus	cholinergic receptor, nicotinic, alpha polypeptide 4
			384398																				627455	Gm5550	Mus musculus	predicted gene 7498; hypothetical protein LOC635773; predicted gene 9242; predicted gene 6793; predicted gene 14730; predicted gene 7551; predicted gene 14398; predicted gene 6528; predicted gene 6641; hypothetical protein LOC630507; predicted gene 5550; predicted gene 11847; predicted gene 6506; predicted gene 6153; predicted gene 5469; predicted gene 8991; similar to heterogeneous nuclear ribon…
			384419																				627455	Gm14398	Mus musculus	predicted gene 7498; hypothetical protein LOC635773; predicted gene 9242; predicted gene 6793; predicted gene 14730; predicted gene 7551; predicted gene 14398; predicted gene 6528; predicted gene 6641; hypothetical protein LOC630507; predicted gene 5550; predicted gene 11847; predicted gene 6506; predicted gene 6153; predicted gene 5469; predicted gene 8991; similar to heterogeneous nuclear ribon…
			384466																				627455	Gm14730	Mus musculus	predicted gene 7498; hypothetical protein LOC635773; predicted gene 9242; predicted gene 6793; predicted gene 14730; predicted gene 7551; predicted gene 14398; predicted gene 6528; predicted gene 6641; hypothetical protein LOC630507; predicted gene 5550; predicted gene 11847; predicted gene 6506; predicted gene 6153; predicted gene 5469; predicted gene 8991; similar to heterogeneous nuclear ribon…
			384482																				627455	Gm8991	Mus musculus	predicted gene 7498; hypothetical protein LOC635773; predicted gene 9242; predicted gene 6793; predicted gene 14730; predicted gene 7551; predicted gene 14398; predicted gene 6528; predicted gene 6641; hypothetical protein LOC630507; predicted gene 5550; predicted gene 11847; predicted gene 6506; predicted gene 6153; predicted gene 5469; predicted gene 8991; similar to heterogeneous nuclear ribon…
			384572																				627455	Gm5896	Mus musculus	predicted gene 7498; hypothetical protein LOC635773; predicted gene 9242; predicted gene 6793; predicted gene 14730; predicted gene 7551; predicted gene 14398; predicted gene 6528; predicted gene 6641; hypothetical protein LOC630507; predicted gene 5550; predicted gene 11847; predicted gene 6506; predicted gene 6153; predicted gene 5469; predicted gene 8991; similar to heterogeneous nuclear ribon…
			384619																				627455	LOC630507	Mus musculus	predicted gene 7498; hypothetical protein LOC635773; predicted gene 9242; predicted gene 6793; predicted gene 14730; predicted gene 7551; predicted gene 14398; predicted gene 6528; predicted gene 6641; hypothetical protein LOC630507; predicted gene 5550; predicted gene 11847; predicted gene 6506; predicted gene 6153; predicted gene 5469; predicted gene 8991; similar to heterogeneous nuclear ribon…
			384954																				627455	Gm9242	Mus musculus	predicted gene 7498; hypothetical protein LOC635773; predicted gene 9242; predicted gene 6793; predicted gene 14730; predicted gene 7551; predicted gene 14398; predicted gene 6528; predicted gene 6641; hypothetical protein LOC630507; predicted gene 5550; predicted gene 11847; predicted gene 6506; predicted gene 6153; predicted gene 5469; predicted gene 8991; similar to heterogeneous nuclear ribon…
			385246																				627455	Gm11847	Mus musculus	predicted gene 7498; hypothetical protein LOC635773; predicted gene 9242; predicted gene 6793; predicted gene 14730; predicted gene 7551; predicted gene 14398; predicted gene 6528; predicted gene 6641; hypothetical protein LOC630507; predicted gene 5550; predicted gene 11847; predicted gene 6506; predicted gene 6153; predicted gene 5469; predicted gene 8991; similar to heterogeneous nuclear ribon…
			385500																				627455	LOC545974	Mus musculus	predicted gene 7498; hypothetical protein LOC635773; predicted gene 9242; predicted gene 6793; predicted gene 14730; predicted gene 7551; predicted gene 14398; predicted gene 6528; predicted gene 6641; hypothetical protein LOC630507; predicted gene 5550; predicted gene 11847; predicted gene 6506; predicted gene 6153; predicted gene 5469; predicted gene 8991; similar to heterogeneous nuclear ribon…
			386611																				627455	Gm6641	Mus musculus	predicted gene 7498; hypothetical protein LOC635773; predicted gene 9242; predicted gene 6793; predicted gene 14730; predicted gene 7551; predicted gene 14398; predicted gene 6528; predicted gene 6641; hypothetical protein LOC630507; predicted gene 5550; predicted gene 11847; predicted gene 6506; predicted gene 6153; predicted gene 5469; predicted gene 8991; similar to heterogeneous nuclear ribon…
			386750																				627455	Gm6153	Mus musculus	predicted gene 7498; hypothetical protein LOC635773; predicted gene 9242; predicted gene 6793; predicted gene 14730; predicted gene 7551; predicted gene 14398; predicted gene 6528; predicted gene 6641; hypothetical protein LOC630507; predicted gene 5550; predicted gene 11847; predicted gene 6506; predicted gene 6153; predicted gene 5469; predicted gene 8991; similar to heterogeneous nuclear ribon…
			387131																				627455	Gm6758	Mus musculus	predicted gene 7498; hypothetical protein LOC635773; predicted gene 9242; predicted gene 6793; predicted gene 14730; predicted gene 7551; predicted gene 14398; predicted gene 6528; predicted gene 6641; hypothetical protein LOC630507; predicted gene 5550; predicted gene 11847; predicted gene 6506; predicted gene 6153; predicted gene 5469; predicted gene 8991; similar to heterogeneous nuclear ribon…
			387132																				627455	Hnrnpa3	Mus musculus	predicted gene 7498; hypothetical protein LOC635773; predicted gene 9242; predicted gene 6793; predicted gene 14730; predicted gene 7551; predicted gene 14398; predicted gene 6528; predicted gene 6641; hypothetical protein LOC630507; predicted gene 5550; predicted gene 11847; predicted gene 6506; predicted gene 6153; predicted gene 5469; predicted gene 8991; similar to heterogeneous nuclear ribon…
			399558																				627455	Gm6793	Mus musculus	predicted gene 7498; hypothetical protein LOC635773; predicted gene 9242; predicted gene 6793; predicted gene 14730; predicted gene 7551; predicted gene 14398; predicted gene 6528; predicted gene 6641; hypothetical protein LOC630507; predicted gene 5550; predicted gene 11847; predicted gene 6506; predicted gene 6153; predicted gene 5469; predicted gene 8991; similar to heterogeneous nuclear ribon…
			404396																				627455	LOC630401	Mus musculus	predicted gene 7498; hypothetical protein LOC635773; predicted gene 9242; predicted gene 6793; predicted gene 14730; predicted gene 7551; predicted gene 14398; predicted gene 6528; predicted gene 6641; hypothetical protein LOC630507; predicted gene 5550; predicted gene 11847; predicted gene 6506; predicted gene 6153; predicted gene 5469; predicted gene 8991; similar to heterogeneous nuclear ribon…
			406219																				627455	LOC635773	Mus musculus	predicted gene 7498; hypothetical protein LOC635773; predicted gene 9242; predicted gene 6793; predicted gene 14730; predicted gene 7551; predicted gene 14398; predicted gene 6528; predicted gene 6641; hypothetical protein LOC630507; predicted gene 5550; predicted gene 11847; predicted gene 6506; predicted gene 6153; predicted gene 5469; predicted gene 8991; similar to heterogeneous nuclear ribon…
			408064																				627455	Gm6254	Mus musculus	predicted gene 7498; hypothetical protein LOC635773; predicted gene 9242; predicted gene 6793; predicted gene 14730; predicted gene 7551; predicted gene 14398; predicted gene 6528; predicted gene 6641; hypothetical protein LOC630507; predicted gene 5550; predicted gene 11847; predicted gene 6506; predicted gene 6153; predicted gene 5469; predicted gene 8991; similar to heterogeneous nuclear ribon…
			414080																				627455	LOC674654	Mus musculus	predicted gene 7498; hypothetical protein LOC635773; predicted gene 9242; predicted gene 6793; predicted gene 14730; predicted gene 7551; predicted gene 14398; predicted gene 6528; predicted gene 6641; hypothetical protein LOC630507; predicted gene 5550; predicted gene 11847; predicted gene 6506; predicted gene 6153; predicted gene 5469; predicted gene 8991; similar to heterogeneous nuclear ribon…
			414084																				627455	Gm6528	Mus musculus	predicted gene 7498; hypothetical protein LOC635773; predicted gene 9242; predicted gene 6793; predicted gene 14730; predicted gene 7551; predicted gene 14398; predicted gene 6528; predicted gene 6641; hypothetical protein LOC630507; predicted gene 5550; predicted gene 11847; predicted gene 6506; predicted gene 6153; predicted gene 5469; predicted gene 8991; similar to heterogeneous nuclear ribon…
			432576																				627455	Gm7551	Mus musculus	predicted gene 7498; hypothetical protein LOC635773; predicted gene 9242; predicted gene 6793; predicted gene 14730; predicted gene 7551; predicted gene 14398; predicted gene 6528; predicted gene 6641; hypothetical protein LOC630507; predicted gene 5550; predicted gene 11847; predicted gene 6506; predicted gene 6153; predicted gene 5469; predicted gene 8991; similar to heterogeneous nuclear ribon…
			432613																				627455	Gm7498	Mus musculus	predicted gene 7498; hypothetical protein LOC635773; predicted gene 9242; predicted gene 6793; predicted gene 14730; predicted gene 7551; predicted gene 14398; predicted gene 6528; predicted gene 6641; hypothetical protein LOC630507; predicted gene 5550; predicted gene 11847; predicted gene 6506; predicted gene 6153; predicted gene 5469; predicted gene 8991; similar to heterogeneous nuclear ribon…
			432677																				627455	Gm5469	Mus musculus	predicted gene 7498; hypothetical protein LOC635773; predicted gene 9242; predicted gene 6793; predicted gene 14730; predicted gene 7551; predicted gene 14398; predicted gene 6528; predicted gene 6641; hypothetical protein LOC630507; predicted gene 5550; predicted gene 11847; predicted gene 6506; predicted gene 6153; predicted gene 5469; predicted gene 8991; similar to heterogeneous nuclear ribon…
			432834																				627455	Gm6506	Mus musculus	predicted gene 7498; hypothetical protein LOC635773; predicted gene 9242; predicted gene 6793; predicted gene 14730; predicted gene 7551; predicted gene 14398; predicted gene 6528; predicted gene 6641; hypothetical protein LOC630507; predicted gene 5550; predicted gene 11847; predicted gene 6506; predicted gene 6153; predicted gene 5469; predicted gene 8991; similar to heterogeneous nuclear ribon…
			432867																				627455	Gm12986	Mus musculus	predicted gene 7498; hypothetical protein LOC635773; predicted gene 9242; predicted gene 6793; predicted gene 14730; predicted gene 7551; predicted gene 14398; predicted gene 6528; predicted gene 6641; hypothetical protein LOC630507; predicted gene 5550; predicted gene 11847; predicted gene 6506; predicted gene 6153; predicted gene 5469; predicted gene 8991; similar to heterogeneous nuclear ribon…
			433091																				68255	Tmem86b	Mus musculus	transmembrane protein 86B
			433102																				76338	Rab2b	Mus musculus	RAB2B, member RAS oncogene family
			433470																				12587	Mia1	Mus musculus	melanoma inhibitory activity 1
			433481																				11625	AHSG	Mus musculus	alpha-2-HS-glycoprotein
			433520																				19882	MST1R	Mus musculus	macrophage stimulating 1 receptor (c-met-related tyrosine kinase)
			433874																				11814	APOC3	Mus musculus	apolipoprotein C-III
			434024																				16493	KCNA5	Mus musculus	potassium voltage-gated channel, shaker-related subfamily, member 5
			434028																				619289	Rfx8	Mus musculus	RIKEN cDNA 4933400N17 gene
			434040																				68240	Gm6195	Mus musculus	predicted gene 6195; replication protein A3
			434065																				68240	Rpa3	Mus musculus	predicted gene 6195; replication protein A3
			434130																				100039144	Gm2065	Mus musculus	predicted gene 2065
			434436																				66808	Gm9295	Mus musculus	RIKEN cDNA 9030624G23 gene; RIKEN cDNA 6030426L16 gene; similar to Hippocalcin-like protein 1 (Visinin-like protein 3) (VILIP-3) (Neural visinin-like protein 3) (NVL-3) (NVP-3); similar to development and differentiation enhancing factor 2; predicted gene 5784; predicted gene 9295
			434759																				66808	LOC385063	Mus musculus	RIKEN cDNA 9030624G23 gene; RIKEN cDNA 6030426L16 gene; similar to Hippocalcin-like protein 1 (Visinin-like protein 3) (VILIP-3) (Neural visinin-like protein 3) (NVL-3) (NVP-3); similar to development and differentiation enhancing factor 2; predicted gene 5784; predicted gene 9295
			435376																				66808	Gm5784	Mus musculus	RIKEN cDNA 9030624G23 gene; RIKEN cDNA 6030426L16 gene; similar to Hippocalcin-like protein 1 (Visinin-like protein 3) (VILIP-3) (Neural visinin-like protein 3) (NVL-3) (NVP-3); similar to development and differentiation enhancing factor 2; predicted gene 5784; predicted gene 9295
			435391																				66808	6030426L16Rik	Mus musculus	RIKEN cDNA 9030624G23 gene; RIKEN cDNA 6030426L16 gene; similar to Hippocalcin-like protein 1 (Visinin-like protein 3) (VILIP-3) (Neural visinin-like protein 3) (NVL-3) (NVP-3); similar to development and differentiation enhancing factor 2; predicted gene 5784; predicted gene 9295
			435525																				66808	LOC100043371	Mus musculus	RIKEN cDNA 9030624G23 gene; RIKEN cDNA 6030426L16 gene; similar to Hippocalcin-like protein 1 (Visinin-like protein 3) (VILIP-3) (Neural visinin-like protein 3) (NVL-3) (NVP-3); similar to development and differentiation enhancing factor 2; predicted gene 5784; predicted gene 9295
			435619																				66808	9030624G23Rik	Mus musculus	RIKEN cDNA 9030624G23 gene; RIKEN cDNA 6030426L16 gene; similar to Hippocalcin-like protein 1 (Visinin-like protein 3) (VILIP-3) (Neural visinin-like protein 3) (NVL-3) (NVP-3); similar to development and differentiation enhancing factor 2; predicted gene 5784; predicted gene 9295
			435634																				21953	TNNI2	Mus musculus	troponin I, skeletal, fast 2
			435879																				100041627	Gm3440	Mus musculus	predicted gene 3440
			436208																				76365	tbx18	Mus musculus	T-box18
			442818																				18034	NFKB2	Mus musculus	nuclear factor of kappa light polypeptide gene enhancer in B-cells 2, p49/p100
			442829																				236366	Gm9590	Mus musculus	RIKEN cDNA 5730507C01 gene; predicted gene 9590
			494504																				236366	5730507C01Rik	Mus musculus	RIKEN cDNA 5730507C01 gene; predicted gene 9590
			50530																				12390	CAV2	Mus musculus	caveolin 2
			50722																				19894	RPH3A	Mus musculus	rabphilin 3A
			50723																				108071	Grm5	Mus musculus	glutamate receptor, metabotropic 5
			50795																				270120	FAT3	Mus musculus	FAT tumor suppressor homolog 3 (Drosophila)
			50908																				18430	Oxtr	Mus musculus	oxytocin receptor
			50930																				13653	Egr1	Mus musculus	early growth response 1
			51795																				21949	Tnfsf8	Mus musculus	tumor necrosis factor (ligand) superfamily, member 8
			53321																				66175	mustn1	Mus musculus	musculoskeletal, embryonic nuclear protein 1
			53325																				21946	LOC100047396	Mus musculus	peptidoglycan recognition protein 1; similar to peptidoglycan recognition protein
			53404																				21946	Pglyrp1	Mus musculus	peptidoglycan recognition protein 1; similar to peptidoglycan recognition protein
			53603																				211255	KBTBD7	Mus musculus	kelch repeat and BTB (POZ) domain containing 7
			53622																				13655	EGR3	Mus musculus	early growth response 3
			53857																				21943	Tnfsf11	Mus musculus	tumor necrosis factor (ligand) superfamily, member 11
			54120																				73149	Clec4a3	Mus musculus	C-type lectin domain family 4, member a3
			54132																				16098	Igkv1-117	Mus musculus	immunoglobulin kappa chain variable 1-117
			54137																				11600	ANGPT1	Mus musculus	angiopoietin 1
			54204																				71907	SERPINA9	Mus musculus	serine (or cysteine) peptidase inhibitor, clade A (alpha-1 antiproteinase, antitrypsin), member 9
			54368																				54634	MAGIX	Mus musculus	MAGI family member, X-linked
			54485																				171508	CRELD1	Mus musculus	cysteine-rich with EGF-like domains 1
			544883																				622178	Gm6293	Mus musculus	RIKEN cDNA 1110020P15 gene; predicted gene 6293
			544917																				622178	Uqcr10	Mus musculus	RIKEN cDNA 1110020P15 gene; predicted gene 6293
			544963																				435525	Gm5682	Mus musculus	predicted gene 5682
			545428																				236573	Gbp9	Mus musculus	cDNA sequence BC057170
			545471																				627214	FAM196A	Mus musculus	RIKEN cDNA B830028B13 gene
			545824																				14913	GUCA1A	Mus musculus	guanylate cyclase activator 1a (retina)
			545851																				77220	TMEM200A	Mus musculus	RIKEN cDNA C030003D03 gene
			545861																				17179	matK	Mus musculus	megakaryocyte-associated tyrosine kinase
			545893																				17178	fxyd3	Mus musculus	FXYD domain-containing ion transport regulator 3
			54634																				627480	Gm6762	Mus musculus	cDNA sequence BC004728; predicted gene 6762
			546546																				627480	smagp	Mus musculus	cDNA sequence BC004728; predicted gene 6762
			546611																				17173	ASCL2	Mus musculus	achaete-scute complex homolog 2 (Drosophila)
			546623																				67927	1700096J18Rik	Mus musculus	RIKEN cDNA 1700096J18 gene
			546643																				17172	Ascl1	Mus musculus	achaete-scute complex homolog 1 (Drosophila)
			546967																				14025	BCL11A	Mus musculus	B-cell CLL/lymphoma 11A (zinc finger protein)
			547034																				14027	evpl	Mus musculus	envoplakin
			54710																				56437	RRAD	Mus musculus	Ras-related associated with diabetes
			54722																				20197	S100a3	Mus musculus	S100 calcium binding protein A3
			55925																				11670	ALDH3A1	Mus musculus	aldehyde dehydrogenase family 3, subfamily A1
			55932																				246086	Onecut3	Mus musculus	one cut domain, family member 3
			55948																				78004	PRR15	Mus musculus	proline rich 15
			55987																				100040000	Gm2545	Mus musculus	predicted gene 2545
			56009																				13661	Ehf	Mus musculus	ets homologous factor
			56016																				226654	TSTD1	Mus musculus	predicted gene 4848
			56189																				26972	Spo11	Mus musculus	sporulation protein, meiosis-specific, SPO11 homolog (S	cerevisiae)
			56226																				71920	EPGN	Mus musculus	epithelial mitogen
			56295																				16071	Igk-C	Mus musculus	immunoglobulin kappa chain, constant region
			56379																				17167	MARCO	Mus musculus	macrophage receptor with collagenous structure
			56437																				217430	PQLC3	Mus musculus	PQ loop repeat containing
			56448																				26358	Aldh1a7	Mus musculus	aldehyde dehydrogenase family 1, subfamily A7
			56461																				231045	4931409K22Rik	Mus musculus	RIKEN cDNA 4931409K22 gene
			56470																				231044	GBX1	Mus musculus	gastrulation brain homeobox 1
			56524																				76377	Gm9734	Mus musculus	predicted gene 9734
			56620																				26565	PLA2G10	Mus musculus	phospholipase A2, group X
			56642																				26568	Slc27a3	Mus musculus	solute carrier family 27 (fatty acid transporter), member 3
			56643																				14013	MECOM	Mus musculus	ecotropic viral integration site 1
			56710																				56448	Cyp2d22	Mus musculus	cytochrome P450, family 2, subfamily d, polypeptide 22
			56727																				246779	Il27	Mus musculus	interleukin 27
			56739																				77037	MRAP	Mus musculus	melanocortin 2 receptor accessory protein
			56742																				50930	Tnfsf14	Mus musculus	tumor necrosis factor (ligand) superfamily, member 14
			56744																				544883	Gm8332	Mus musculus	predicted gene 2056; predicted gene 5442; predicted gene 8300; predicted gene 5788; predicted gene, 100039042; similar to X-linked eukaryotic translation initiation factor 1A; predicted gene 8332; predicted gene 2035; predicted gene 16368
			56746																				544883	LOC641136	Mus musculus	predicted gene 2056; predicted gene 5442; predicted gene 8300; predicted gene 5788; predicted gene, 100039042; similar to X-linked eukaryotic translation initiation factor 1A; predicted gene 8332; predicted gene 2035; predicted gene 16368
			56760																				544883	Gm5788	Mus musculus	predicted gene 2056; predicted gene 5442; predicted gene 8300; predicted gene 5788; predicted gene, 100039042; similar to X-linked eukaryotic translation initiation factor 1A; predicted gene 8332; predicted gene 2035; predicted gene 16368
			56773																				544883	Gm2035	Mus musculus	predicted gene 2056; predicted gene 5442; predicted gene 8300; predicted gene 5788; predicted gene, 100039042; similar to X-linked eukaryotic translation initiation factor 1A; predicted gene 8332; predicted gene 2035; predicted gene 16368
			56791																				544883	Gm2016	Mus musculus	predicted gene 2056; predicted gene 5442; predicted gene 8300; predicted gene 5788; predicted gene, 100039042; similar to X-linked eukaryotic translation initiation factor 1A; predicted gene 8332; predicted gene 2035; predicted gene 16368
			56847																				544883	LOC640794	Mus musculus	predicted gene 2056; predicted gene 5442; predicted gene 8300; predicted gene 5788; predicted gene, 100039042; similar to X-linked eukaryotic translation initiation factor 1A; predicted gene 8332; predicted gene 2035; predicted gene 16368
			56863																				544883	Gm16368	Mus musculus	predicted gene 2056; predicted gene 5442; predicted gene 8300; predicted gene 5788; predicted gene, 100039042; similar to X-linked eukaryotic translation initiation factor 1A; predicted gene 8332; predicted gene 2035; predicted gene 16368
			56868																				544883	Gm2056	Mus musculus	predicted gene 2056; predicted gene 5442; predicted gene 8300; predicted gene 5788; predicted gene, 100039042; similar to X-linked eukaryotic translation initiation factor 1A; predicted gene 8332; predicted gene 2035; predicted gene 16368
			57265																				544883	Gm5442	Mus musculus	predicted gene 2056; predicted gene 5442; predicted gene 8300; predicted gene 5788; predicted gene, 100039042; similar to X-linked eukaryotic translation initiation factor 1A; predicted gene 8332; predicted gene 2035; predicted gene 16368
			57266																				544883	LOC630607	Mus musculus	predicted gene 2056; predicted gene 5442; predicted gene 8300; predicted gene 5788; predicted gene, 100039042; similar to X-linked eukaryotic translation initiation factor 1A; predicted gene 8332; predicted gene 2035; predicted gene 16368
			57429																				544883	LOC546233	Mus musculus	predicted gene 2056; predicted gene 5442; predicted gene 8300; predicted gene 5788; predicted gene, 100039042; similar to X-linked eukaryotic translation initiation factor 1A; predicted gene 8332; predicted gene 2035; predicted gene 16368
			574416																				544883	Gm8300	Mus musculus	predicted gene 2056; predicted gene 5442; predicted gene 8300; predicted gene 5788; predicted gene, 100039042; similar to X-linked eukaryotic translation initiation factor 1A; predicted gene 8332; predicted gene 2035; predicted gene 16368
			57737																				546623	Gm5958	Mus musculus	predicted gene 5958
			57749																				18994	POU3F4	Mus musculus	POU domain, class 3, transcription factor 4
			57754																				17158	MAN2A1	Mus musculus	mannosidase 2, alpha 1
			57755																				75766	TM7SF4	Mus musculus	transmembrane 7 superfamily member 4
			58175																				14939	GZMB	Mus musculus	granzyme B
			58198																				546643	I830127L07Rik	Mus musculus	RIKEN cDNA I830127L07 gene
			58203																				114607	Smt3h2-ps4	Mus musculus	SMT3 suppressor of mif two 3 homolog 2, pseudogene 4 (S	cerevisiae)
			58208																				114606	TLE6	Mus musculus	transducin-like enhancer of split 6, homolog of Drosophila E(spl)
			58217																				16068	IL18BP	Mus musculus	interleukin 18 binding protein
			59006																				100043291	Gm4339	Mus musculus	predicted gene 4339
			59126																				16871	lhx3	Mus musculus	LIM homeobox protein 3
			595139																				114602	zmynd10	Mus musculus	zinc finger, MYND domain containing 10
			60345																				100039105	Gm2047	Mus musculus	predicted gene 2047
			60361																				100039106	Gm2048	Mus musculus	predicted gene 2048
			619289																				75761	Apol7a	Mus musculus	apolipoprotein L 7a
			619883																				386750	Slitrk3	Mus musculus	SLIT and NTRK-like family, member 3
			620562																				100040027	Gm2559	Mus musculus	predicted gene 2559
			620913																				211228	LRRC25	Mus musculus	leucine rich repeat containing 25
			621818																				64337	GNG13	Mus musculus	guanine nucleotide binding protein (G protein), gamma 13
			622056																				219103	CENPJ	Mus musculus	centromere protein J
			622178																				16875	LHX8	Mus musculus	LIM homeobox protein 8
			622707																				414080	4933439G19Rik	Mus musculus	RIKEN cDNA 4933439G19 gene
			623325																				414084	TNIP3	Mus musculus	TNFAIP3 interacting protein 3
			624219																				77049	Gm7757	Mus musculus	predicted gene 7757; RIKEN cDNA 4921528I07 gene
			624824																				77049	4921528I07Rik	Mus musculus	predicted gene 7757; RIKEN cDNA 4921528I07 gene
			625193																				236798	Gpr112	Mus musculus	G protein-coupled receptor 112
			625310																				50908	LOC100048401	Mus musculus	similar to Complement component 1, s subcomponent; complement component 1, s subcomponent
			625480																				50908	C1s	Mus musculus	similar to Complement component 1, s subcomponent; complement component 1, s subcomponent
			625574																				434436	BY080835	Mus musculus	cDNA sequence BY080835
			625810																				378431	Txlnb	Mus musculus	taxilin beta
			625989																				217946	CDCA7L	Mus musculus	cell division cycle associated 7 like
			626573																				11642	AKAP3	Mus musculus	A kinase (PRKA) anchor protein 3
			626578																				636177	Rhox4f	Mus musculus	reproductive homeobox 4F
			627214																				666374	Gm8067	Mus musculus	predicted gene 8067
			627280																				78906	9130017N09Rik	Mus musculus	RIKEN cDNA 9130017N09 gene
			627455																				209091	Ccnb3	Mus musculus	cyclin B3
			627480																				76982	3110035E14Rik	Mus musculus	RIKEN cDNA 3110035E14 gene
			627573																				100039908	Gm2489	Mus musculus	predicted gene 2489
			627695																				54204	2012-09-01	Mus musculus	septin 1
			627777																				100042274	Gm3762	Mus musculus	predicted gene 3762
			627821																				242553	Kank4	Mus musculus	KN motif and ankyrin repeat domains 4
			627873																				56470	rgs19	Mus musculus	regulator of G-protein signaling 19; similar to Regulator of G-protein signaling 19
			627987																				56470	LOC100047944	Mus musculus	regulator of G-protein signaling 19; similar to Regulator of G-protein signaling 19
			628211																				100038882	ISG15	Mus musculus	ISG15 ubiquitin-like modifier; predicted gene 9706
			628441																				100038882	Gm9706	Mus musculus	ISG15 ubiquitin-like modifier; predicted gene 9706
			628900																				665032	Gm5561	Mus musculus	similar to ribosomal protein; predicted gene 6344; predicted gene 11449; predicted gene 13841; predicted gene 8210; hypothetical protein LOC675793; ribosomal protein L29; predicted gene 12704; predicted gene 7252; predicted gene 8965; predicted gene 13213; predicted gene 8580; predicted gene 15526; predicted gene 7934; predicted gene 5218; predicted gene 5561; predicted gene 8548; predicted gene …
			628916																				665032	Gm13841	Mus musculus	similar to ribosomal protein; predicted gene 6344; predicted gene 11449; predicted gene 13841; predicted gene 8210; hypothetical protein LOC675793; ribosomal protein L29; predicted gene 12704; predicted gene 7252; predicted gene 8965; predicted gene 13213; predicted gene 8580; predicted gene 15526; predicted gene 7934; predicted gene 5218; predicted gene 5561; predicted gene 8548; predicted gene …
			629734																				665032	Gm12704	Mus musculus	similar to ribosomal protein; predicted gene 6344; predicted gene 11449; predicted gene 13841; predicted gene 8210; hypothetical protein LOC675793; ribosomal protein L29; predicted gene 12704; predicted gene 7252; predicted gene 8965; predicted gene 13213; predicted gene 8580; predicted gene 15526; predicted gene 7934; predicted gene 5218; predicted gene 5561; predicted gene 8548; predicted gene …
			629936																				665032	Gm8210	Mus musculus	similar to ribosomal protein; predicted gene 6344; predicted gene 11449; predicted gene 13841; predicted gene 8210; hypothetical protein LOC675793; ribosomal protein L29; predicted gene 12704; predicted gene 7252; predicted gene 8965; predicted gene 13213; predicted gene 8580; predicted gene 15526; predicted gene 7934; predicted gene 5218; predicted gene 5561; predicted gene 8548; predicted gene …
			633042																				665032	Gm8580	Mus musculus	similar to ribosomal protein; predicted gene 6344; predicted gene 11449; predicted gene 13841; predicted gene 8210; hypothetical protein LOC675793; ribosomal protein L29; predicted gene 12704; predicted gene 7252; predicted gene 8965; predicted gene 13213; predicted gene 8580; predicted gene 15526; predicted gene 7934; predicted gene 5218; predicted gene 5561; predicted gene 8548; predicted gene …
			633285																				665032	Gm5218	Mus musculus	similar to ribosomal protein; predicted gene 6344; predicted gene 11449; predicted gene 13841; predicted gene 8210; hypothetical protein LOC675793; ribosomal protein L29; predicted gene 12704; predicted gene 7252; predicted gene 8965; predicted gene 13213; predicted gene 8580; predicted gene 15526; predicted gene 7934; predicted gene 5218; predicted gene 5561; predicted gene 8548; predicted gene …
			634452																				665032	Gm12447	Mus musculus	similar to ribosomal protein; predicted gene 6344; predicted gene 11449; predicted gene 13841; predicted gene 8210; hypothetical protein LOC675793; ribosomal protein L29; predicted gene 12704; predicted gene 7252; predicted gene 8965; predicted gene 13213; predicted gene 8580; predicted gene 15526; predicted gene 7934; predicted gene 5218; predicted gene 5561; predicted gene 8548; predicted gene …
			636177																				665032	Gm8852	Mus musculus	similar to ribosomal protein; predicted gene 6344; predicted gene 11449; predicted gene 13841; predicted gene 8210; hypothetical protein LOC675793; ribosomal protein L29; predicted gene 12704; predicted gene 7252; predicted gene 8965; predicted gene 13213; predicted gene 8580; predicted gene 15526; predicted gene 7934; predicted gene 5218; predicted gene 5561; predicted gene 8548; predicted gene …
			636931																				665032	LOC100044494	Mus musculus	similar to ribosomal protein; predicted gene 6344; predicted gene 11449; predicted gene 13841; predicted gene 8210; hypothetical protein LOC675793; ribosomal protein L29; predicted gene 12704; predicted gene 7252; predicted gene 8965; predicted gene 13213; predicted gene 8580; predicted gene 15526; predicted gene 7934; predicted gene 5218; predicted gene 5561; predicted gene 8548; predicted gene …
			63872																				665032	LOC100046734	Mus musculus	similar to ribosomal protein; predicted gene 6344; predicted gene 11449; predicted gene 13841; predicted gene 8210; hypothetical protein LOC675793; ribosomal protein L29; predicted gene 12704; predicted gene 7252; predicted gene 8965; predicted gene 13213; predicted gene 8580; predicted gene 15526; predicted gene 7934; predicted gene 5218; predicted gene 5561; predicted gene 8548; predicted gene …
			639491																				665032	Gm15526	Mus musculus	similar to ribosomal protein; predicted gene 6344; predicted gene 11449; predicted gene 13841; predicted gene 8210; hypothetical protein LOC675793; ribosomal protein L29; predicted gene 12704; predicted gene 7252; predicted gene 8965; predicted gene 13213; predicted gene 8580; predicted gene 15526; predicted gene 7934; predicted gene 5218; predicted gene 5561; predicted gene 8548; predicted gene …
			640543																				665032	Gm13141	Mus musculus	similar to ribosomal protein; predicted gene 6344; predicted gene 11449; predicted gene 13841; predicted gene 8210; hypothetical protein LOC675793; ribosomal protein L29; predicted gene 12704; predicted gene 7252; predicted gene 8965; predicted gene 13213; predicted gene 8580; predicted gene 15526; predicted gene 7934; predicted gene 5218; predicted gene 5561; predicted gene 8548; predicted gene …
			64074																				665032	Gm6010	Mus musculus	similar to ribosomal protein; predicted gene 6344; predicted gene 11449; predicted gene 13841; predicted gene 8210; hypothetical protein LOC675793; ribosomal protein L29; predicted gene 12704; predicted gene 7252; predicted gene 8965; predicted gene 13213; predicted gene 8580; predicted gene 15526; predicted gene 7934; predicted gene 5218; predicted gene 5561; predicted gene 8548; predicted gene …
			640963																				665032	Gm12508	Mus musculus	similar to ribosomal protein; predicted gene 6344; predicted gene 11449; predicted gene 13841; predicted gene 8210; hypothetical protein LOC675793; ribosomal protein L29; predicted gene 12704; predicted gene 7252; predicted gene 8965; predicted gene 13213; predicted gene 8580; predicted gene 15526; predicted gene 7934; predicted gene 5218; predicted gene 5561; predicted gene 8548; predicted gene …
			64337																				665032	Gm11449	Mus musculus	similar to ribosomal protein; predicted gene 6344; predicted gene 11449; predicted gene 13841; predicted gene 8210; hypothetical protein LOC675793; ribosomal protein L29; predicted gene 12704; predicted gene 7252; predicted gene 8965; predicted gene 13213; predicted gene 8580; predicted gene 15526; predicted gene 7934; predicted gene 5218; predicted gene 5561; predicted gene 8548; predicted gene …
			64580																				665032	Gm13545	Mus musculus	similar to ribosomal protein; predicted gene 6344; predicted gene 11449; predicted gene 13841; predicted gene 8210; hypothetical protein LOC675793; ribosomal protein L29; predicted gene 12704; predicted gene 7252; predicted gene 8965; predicted gene 13213; predicted gene 8580; predicted gene 15526; predicted gene 7934; predicted gene 5218; predicted gene 5561; predicted gene 8548; predicted gene …
			64685																				665032	Gm13213	Mus musculus	similar to ribosomal protein; predicted gene 6344; predicted gene 11449; predicted gene 13841; predicted gene 8210; hypothetical protein LOC675793; ribosomal protein L29; predicted gene 12704; predicted gene 7252; predicted gene 8965; predicted gene 13213; predicted gene 8580; predicted gene 15526; predicted gene 7934; predicted gene 5218; predicted gene 5561; predicted gene 8548; predicted gene …
			654309																				665032	Gm6344	Mus musculus	similar to ribosomal protein; predicted gene 6344; predicted gene 11449; predicted gene 13841; predicted gene 8210; hypothetical protein LOC675793; ribosomal protein L29; predicted gene 12704; predicted gene 7252; predicted gene 8965; predicted gene 13213; predicted gene 8580; predicted gene 15526; predicted gene 7934; predicted gene 5218; predicted gene 5561; predicted gene 8548; predicted gene …
			65964																				665032	Gm13921	Mus musculus	similar to ribosomal protein; predicted gene 6344; predicted gene 11449; predicted gene 13841; predicted gene 8210; hypothetical protein LOC675793; ribosomal protein L29; predicted gene 12704; predicted gene 7252; predicted gene 8965; predicted gene 13213; predicted gene 8580; predicted gene 15526; predicted gene 7934; predicted gene 5218; predicted gene 5561; predicted gene 8548; predicted gene …
			66042																				665032	Gm7934	Mus musculus	similar to ribosomal protein; predicted gene 6344; predicted gene 11449; predicted gene 13841; predicted gene 8210; hypothetical protein LOC675793; ribosomal protein L29; predicted gene 12704; predicted gene 7252; predicted gene 8965; predicted gene 13213; predicted gene 8580; predicted gene 15526; predicted gene 7934; predicted gene 5218; predicted gene 5561; predicted gene 8548; predicted gene …
			66124																				665032	Gm9405	Mus musculus	similar to ribosomal protein; predicted gene 6344; predicted gene 11449; predicted gene 13841; predicted gene 8210; hypothetical protein LOC675793; ribosomal protein L29; predicted gene 12704; predicted gene 7252; predicted gene 8965; predicted gene 13213; predicted gene 8580; predicted gene 15526; predicted gene 7934; predicted gene 5218; predicted gene 5561; predicted gene 8548; predicted gene …
			66141																				665032	Gm8860	Mus musculus	similar to ribosomal protein; predicted gene 6344; predicted gene 11449; predicted gene 13841; predicted gene 8210; hypothetical protein LOC675793; ribosomal protein L29; predicted gene 12704; predicted gene 7252; predicted gene 8965; predicted gene 13213; predicted gene 8580; predicted gene 15526; predicted gene 7934; predicted gene 5218; predicted gene 5561; predicted gene 8548; predicted gene …
			66175																				665032	Gm10709	Mus musculus	similar to ribosomal protein; predicted gene 6344; predicted gene 11449; predicted gene 13841; predicted gene 8210; hypothetical protein LOC675793; ribosomal protein L29; predicted gene 12704; predicted gene 7252; predicted gene 8965; predicted gene 13213; predicted gene 8580; predicted gene 15526; predicted gene 7934; predicted gene 5218; predicted gene 5561; predicted gene 8548; predicted gene …
			66222																				665032	Gm7252	Mus musculus	similar to ribosomal protein; predicted gene 6344; predicted gene 11449; predicted gene 13841; predicted gene 8210; hypothetical protein LOC675793; ribosomal protein L29; predicted gene 12704; predicted gene 7252; predicted gene 8965; predicted gene 13213; predicted gene 8580; predicted gene 15526; predicted gene 7934; predicted gene 5218; predicted gene 5561; predicted gene 8548; predicted gene …
			66293																				665032	Gm6862	Mus musculus	similar to ribosomal protein; predicted gene 6344; predicted gene 11449; predicted gene 13841; predicted gene 8210; hypothetical protein LOC675793; ribosomal protein L29; predicted gene 12704; predicted gene 7252; predicted gene 8965; predicted gene 13213; predicted gene 8580; predicted gene 15526; predicted gene 7934; predicted gene 5218; predicted gene 5561; predicted gene 8548; predicted gene …
			66338																				665032	Gm8548	Mus musculus	similar to ribosomal protein; predicted gene 6344; predicted gene 11449; predicted gene 13841; predicted gene 8210; hypothetical protein LOC675793; ribosomal protein L29; predicted gene 12704; predicted gene 7252; predicted gene 8965; predicted gene 13213; predicted gene 8580; predicted gene 15526; predicted gene 7934; predicted gene 5218; predicted gene 5561; predicted gene 8548; predicted gene …
			66377																				665032	Gm8965	Mus musculus	similar to ribosomal protein; predicted gene 6344; predicted gene 11449; predicted gene 13841; predicted gene 8210; hypothetical protein LOC675793; ribosomal protein L29; predicted gene 12704; predicted gene 7252; predicted gene 8965; predicted gene 13213; predicted gene 8580; predicted gene 15526; predicted gene 7934; predicted gene 5218; predicted gene 5561; predicted gene 8548; predicted gene …
			66443																				665032	rpl29	Mus musculus	similar to ribosomal protein; predicted gene 6344; predicted gene 11449; predicted gene 13841; predicted gene 8210; hypothetical protein LOC675793; ribosomal protein L29; predicted gene 12704; predicted gene 7252; predicted gene 8965; predicted gene 13213; predicted gene 8580; predicted gene 15526; predicted gene 7934; predicted gene 5218; predicted gene 5561; predicted gene 8548; predicted gene …
			664608																				78284	CREB3L4	Mus musculus	cAMP responsive element binding protein 3-like 4
			664609																				20606	Sstr2	Mus musculus	somatostatin receptor 2
			664610																				100043650	Gm4569	Mus musculus	predicted gene 4569
			664946																				667892	Gm12266	Mus musculus	predicted gene 12266
			664972																				71461	PTK7	Mus musculus	PTK7 protein tyrosine kinase 7
			665029																				71960	MYH14	Mus musculus	myosin, heavy polypeptide 14
			665032																				69395	1700018P22Rik	Mus musculus	RIKEN cDNA 1700018P22 gene
			665280																				100043450	AA387883	Mus musculus	expressed sequence AA387883
			665424																				244550	PODNL1	Mus musculus	podocan-like 1
			665509																				16816	LCAT	Mus musculus	lecithin cholesterol acyltransferase
			665536																				69392	1700024P12Rik	Mus musculus	RIKEN cDNA 1700024P12 gene
			665574																				268807	Klhl38	Mus musculus	kelch-like 38 (Drosophila)
			665622																				383546	Gm5260	Mus musculus	predicted gene 5260
			665679																				665029	Gm5561	Mus musculus	similar to ribosomal protein; predicted gene 6344; predicted gene 11449; predicted gene 13841; predicted gene 8210; hypothetical protein LOC675793; ribosomal protein L29; predicted gene 12704; predicted gene 7252; predicted gene 8965; predicted gene 13213; predicted gene 8580; predicted gene 15526; predicted gene 7934; predicted gene 5218; predicted gene 5561; predicted gene 8548; predicted gene …
			665752																				665029	Gm13841	Mus musculus	similar to ribosomal protein; predicted gene 6344; predicted gene 11449; predicted gene 13841; predicted gene 8210; hypothetical protein LOC675793; ribosomal protein L29; predicted gene 12704; predicted gene 7252; predicted gene 8965; predicted gene 13213; predicted gene 8580; predicted gene 15526; predicted gene 7934; predicted gene 5218; predicted gene 5561; predicted gene 8548; predicted gene …
			665815																				665029	Gm12704	Mus musculus	similar to ribosomal protein; predicted gene 6344; predicted gene 11449; predicted gene 13841; predicted gene 8210; hypothetical protein LOC675793; ribosomal protein L29; predicted gene 12704; predicted gene 7252; predicted gene 8965; predicted gene 13213; predicted gene 8580; predicted gene 15526; predicted gene 7934; predicted gene 5218; predicted gene 5561; predicted gene 8548; predicted gene …
			665928																				665029	Gm8210	Mus musculus	similar to ribosomal protein; predicted gene 6344; predicted gene 11449; predicted gene 13841; predicted gene 8210; hypothetical protein LOC675793; ribosomal protein L29; predicted gene 12704; predicted gene 7252; predicted gene 8965; predicted gene 13213; predicted gene 8580; predicted gene 15526; predicted gene 7934; predicted gene 5218; predicted gene 5561; predicted gene 8548; predicted gene …
			665975																				665029	Gm8580	Mus musculus	similar to ribosomal protein; predicted gene 6344; predicted gene 11449; predicted gene 13841; predicted gene 8210; hypothetical protein LOC675793; ribosomal protein L29; predicted gene 12704; predicted gene 7252; predicted gene 8965; predicted gene 13213; predicted gene 8580; predicted gene 15526; predicted gene 7934; predicted gene 5218; predicted gene 5561; predicted gene 8548; predicted gene …
			666028																				665029	Gm5218	Mus musculus	similar to ribosomal protein; predicted gene 6344; predicted gene 11449; predicted gene 13841; predicted gene 8210; hypothetical protein LOC675793; ribosomal protein L29; predicted gene 12704; predicted gene 7252; predicted gene 8965; predicted gene 13213; predicted gene 8580; predicted gene 15526; predicted gene 7934; predicted gene 5218; predicted gene 5561; predicted gene 8548; predicted gene …
			666060																				665029	Gm12447	Mus musculus	similar to ribosomal protein; predicted gene 6344; predicted gene 11449; predicted gene 13841; predicted gene 8210; hypothetical protein LOC675793; ribosomal protein L29; predicted gene 12704; predicted gene 7252; predicted gene 8965; predicted gene 13213; predicted gene 8580; predicted gene 15526; predicted gene 7934; predicted gene 5218; predicted gene 5561; predicted gene 8548; predicted gene …
			666098																				665029	Gm8852	Mus musculus	similar to ribosomal protein; predicted gene 6344; predicted gene 11449; predicted gene 13841; predicted gene 8210; hypothetical protein LOC675793; ribosomal protein L29; predicted gene 12704; predicted gene 7252; predicted gene 8965; predicted gene 13213; predicted gene 8580; predicted gene 15526; predicted gene 7934; predicted gene 5218; predicted gene 5561; predicted gene 8548; predicted gene …
			666134																				665029	LOC100044494	Mus musculus	similar to ribosomal protein; predicted gene 6344; predicted gene 11449; predicted gene 13841; predicted gene 8210; hypothetical protein LOC675793; ribosomal protein L29; predicted gene 12704; predicted gene 7252; predicted gene 8965; predicted gene 13213; predicted gene 8580; predicted gene 15526; predicted gene 7934; predicted gene 5218; predicted gene 5561; predicted gene 8548; predicted gene …
			666137																				665029	LOC100046734	Mus musculus	similar to ribosomal protein; predicted gene 6344; predicted gene 11449; predicted gene 13841; predicted gene 8210; hypothetical protein LOC675793; ribosomal protein L29; predicted gene 12704; predicted gene 7252; predicted gene 8965; predicted gene 13213; predicted gene 8580; predicted gene 15526; predicted gene 7934; predicted gene 5218; predicted gene 5561; predicted gene 8548; predicted gene …
			666220																				665029	Gm15526	Mus musculus	similar to ribosomal protein; predicted gene 6344; predicted gene 11449; predicted gene 13841; predicted gene 8210; hypothetical protein LOC675793; ribosomal protein L29; predicted gene 12704; predicted gene 7252; predicted gene 8965; predicted gene 13213; predicted gene 8580; predicted gene 15526; predicted gene 7934; predicted gene 5218; predicted gene 5561; predicted gene 8548; predicted gene …
			666272																				665029	Gm13141	Mus musculus	similar to ribosomal protein; predicted gene 6344; predicted gene 11449; predicted gene 13841; predicted gene 8210; hypothetical protein LOC675793; ribosomal protein L29; predicted gene 12704; predicted gene 7252; predicted gene 8965; predicted gene 13213; predicted gene 8580; predicted gene 15526; predicted gene 7934; predicted gene 5218; predicted gene 5561; predicted gene 8548; predicted gene …
			666283																				665029	Gm6010	Mus musculus	similar to ribosomal protein; predicted gene 6344; predicted gene 11449; predicted gene 13841; predicted gene 8210; hypothetical protein LOC675793; ribosomal protein L29; predicted gene 12704; predicted gene 7252; predicted gene 8965; predicted gene 13213; predicted gene 8580; predicted gene 15526; predicted gene 7934; predicted gene 5218; predicted gene 5561; predicted gene 8548; predicted gene …
			666300																				665029	Gm12508	Mus musculus	similar to ribosomal protein; predicted gene 6344; predicted gene 11449; predicted gene 13841; predicted gene 8210; hypothetical protein LOC675793; ribosomal protein L29; predicted gene 12704; predicted gene 7252; predicted gene 8965; predicted gene 13213; predicted gene 8580; predicted gene 15526; predicted gene 7934; predicted gene 5218; predicted gene 5561; predicted gene 8548; predicted gene …
			666304																				665029	Gm11449	Mus musculus	similar to ribosomal protein; predicted gene 6344; predicted gene 11449; predicted gene 13841; predicted gene 8210; hypothetical protein LOC675793; ribosomal protein L29; predicted gene 12704; predicted gene 7252; predicted gene 8965; predicted gene 13213; predicted gene 8580; predicted gene 15526; predicted gene 7934; predicted gene 5218; predicted gene 5561; predicted gene 8548; predicted gene …
			666374																				665029	Gm13545	Mus musculus	similar to ribosomal protein; predicted gene 6344; predicted gene 11449; predicted gene 13841; predicted gene 8210; hypothetical protein LOC675793; ribosomal protein L29; predicted gene 12704; predicted gene 7252; predicted gene 8965; predicted gene 13213; predicted gene 8580; predicted gene 15526; predicted gene 7934; predicted gene 5218; predicted gene 5561; predicted gene 8548; predicted gene …
			666563																				665029	Gm13213	Mus musculus	similar to ribosomal protein; predicted gene 6344; predicted gene 11449; predicted gene 13841; predicted gene 8210; hypothetical protein LOC675793; ribosomal protein L29; predicted gene 12704; predicted gene 7252; predicted gene 8965; predicted gene 13213; predicted gene 8580; predicted gene 15526; predicted gene 7934; predicted gene 5218; predicted gene 5561; predicted gene 8548; predicted gene …
			666581																				665029	Gm6344	Mus musculus	similar to ribosomal protein; predicted gene 6344; predicted gene 11449; predicted gene 13841; predicted gene 8210; hypothetical protein LOC675793; ribosomal protein L29; predicted gene 12704; predicted gene 7252; predicted gene 8965; predicted gene 13213; predicted gene 8580; predicted gene 15526; predicted gene 7934; predicted gene 5218; predicted gene 5561; predicted gene 8548; predicted gene …
			666603																				665029	Gm13921	Mus musculus	similar to ribosomal protein; predicted gene 6344; predicted gene 11449; predicted gene 13841; predicted gene 8210; hypothetical protein LOC675793; ribosomal protein L29; predicted gene 12704; predicted gene 7252; predicted gene 8965; predicted gene 13213; predicted gene 8580; predicted gene 15526; predicted gene 7934; predicted gene 5218; predicted gene 5561; predicted gene 8548; predicted gene …
			666619																				665029	Gm7934	Mus musculus	similar to ribosomal protein; predicted gene 6344; predicted gene 11449; predicted gene 13841; predicted gene 8210; hypothetical protein LOC675793; ribosomal protein L29; predicted gene 12704; predicted gene 7252; predicted gene 8965; predicted gene 13213; predicted gene 8580; predicted gene 15526; predicted gene 7934; predicted gene 5218; predicted gene 5561; predicted gene 8548; predicted gene …
			666640																				665029	Gm9405	Mus musculus	similar to ribosomal protein; predicted gene 6344; predicted gene 11449; predicted gene 13841; predicted gene 8210; hypothetical protein LOC675793; ribosomal protein L29; predicted gene 12704; predicted gene 7252; predicted gene 8965; predicted gene 13213; predicted gene 8580; predicted gene 15526; predicted gene 7934; predicted gene 5218; predicted gene 5561; predicted gene 8548; predicted gene …
			666642																				665029	Gm8860	Mus musculus	similar to ribosomal protein; predicted gene 6344; predicted gene 11449; predicted gene 13841; predicted gene 8210; hypothetical protein LOC675793; ribosomal protein L29; predicted gene 12704; predicted gene 7252; predicted gene 8965; predicted gene 13213; predicted gene 8580; predicted gene 15526; predicted gene 7934; predicted gene 5218; predicted gene 5561; predicted gene 8548; predicted gene …
			666694																				665029	Gm10709	Mus musculus	similar to ribosomal protein; predicted gene 6344; predicted gene 11449; predicted gene 13841; predicted gene 8210; hypothetical protein LOC675793; ribosomal protein L29; predicted gene 12704; predicted gene 7252; predicted gene 8965; predicted gene 13213; predicted gene 8580; predicted gene 15526; predicted gene 7934; predicted gene 5218; predicted gene 5561; predicted gene 8548; predicted gene …
			666751																				665029	Gm7252	Mus musculus	similar to ribosomal protein; predicted gene 6344; predicted gene 11449; predicted gene 13841; predicted gene 8210; hypothetical protein LOC675793; ribosomal protein L29; predicted gene 12704; predicted gene 7252; predicted gene 8965; predicted gene 13213; predicted gene 8580; predicted gene 15526; predicted gene 7934; predicted gene 5218; predicted gene 5561; predicted gene 8548; predicted gene …
			666760																				665029	Gm6862	Mus musculus	similar to ribosomal protein; predicted gene 6344; predicted gene 11449; predicted gene 13841; predicted gene 8210; hypothetical protein LOC675793; ribosomal protein L29; predicted gene 12704; predicted gene 7252; predicted gene 8965; predicted gene 13213; predicted gene 8580; predicted gene 15526; predicted gene 7934; predicted gene 5218; predicted gene 5561; predicted gene 8548; predicted gene …
			666777																				665029	Gm8548	Mus musculus	similar to ribosomal protein; predicted gene 6344; predicted gene 11449; predicted gene 13841; predicted gene 8210; hypothetical protein LOC675793; ribosomal protein L29; predicted gene 12704; predicted gene 7252; predicted gene 8965; predicted gene 13213; predicted gene 8580; predicted gene 15526; predicted gene 7934; predicted gene 5218; predicted gene 5561; predicted gene 8548; predicted gene …
			666799																				665029	Gm8965	Mus musculus	similar to ribosomal protein; predicted gene 6344; predicted gene 11449; predicted gene 13841; predicted gene 8210; hypothetical protein LOC675793; ribosomal protein L29; predicted gene 12704; predicted gene 7252; predicted gene 8965; predicted gene 13213; predicted gene 8580; predicted gene 15526; predicted gene 7934; predicted gene 5218; predicted gene 5561; predicted gene 8548; predicted gene …
			666859																				665029	rpl29	Mus musculus	similar to ribosomal protein; predicted gene 6344; predicted gene 11449; predicted gene 13841; predicted gene 8210; hypothetical protein LOC675793; ribosomal protein L29; predicted gene 12704; predicted gene 7252; predicted gene 8965; predicted gene 13213; predicted gene 8580; predicted gene 15526; predicted gene 7934; predicted gene 5218; predicted gene 5561; predicted gene 8548; predicted gene …
			666955																				100043236	Gm13977	Mus musculus	predicted gene 13977
			666974																				114673	4930433N12Rik	Mus musculus	RIKEN cDNA 4930433N12 gene
			666984																				100038888	Gm1977	Mus musculus	predicted gene 1977; cDNA sequence BC016201
			667103																				100038888	BC016201	Mus musculus	predicted gene 1977; cDNA sequence BC016201
			66715																				114672	AF366264	Mus musculus	cDNA sequence AF366264; predicted gene 5554; predicted gene 7275; RIKEN cDNA 1700007E05 gene; predicted gene 6611
			667171																				114672	Gm7275	Mus musculus	cDNA sequence AF366264; predicted gene 5554; predicted gene 7275; RIKEN cDNA 1700007E05 gene; predicted gene 6611
			667214																				114672	Gm5554	Mus musculus	cDNA sequence AF366264; predicted gene 5554; predicted gene 7275; RIKEN cDNA 1700007E05 gene; predicted gene 6611
			667281																				114672	Gm6611	Mus musculus	cDNA sequence AF366264; predicted gene 5554; predicted gene 7275; RIKEN cDNA 1700007E05 gene; predicted gene 6611
			667309																				114672	1700007E05Rik	Mus musculus	cDNA sequence AF366264; predicted gene 5554; predicted gene 7275; RIKEN cDNA 1700007E05 gene; predicted gene 6611
			667329																				380660	ACSS3	Mus musculus	acyl-CoA synthetase short-chain family member 3
			667470																				114654	LY6G6D	Mus musculus	lymphocyte antigen 6 complex, locus G6D
			66755																				14961	Rmcs2	Mus musculus	histocompatibility 2, class II antigen A, beta 1; response to metastatic cancers 2; similar to H-2 class II histocompatibility antigen, A-D beta chain precursor
			667566																				14961	H2-Ab1	Mus musculus	histocompatibility 2, class II antigen A, beta 1; response to metastatic cancers 2; similar to H-2 class II histocompatibility antigen, A-D beta chain precursor
			667598																				14961	LOC641240	Mus musculus	histocompatibility 2, class II antigen A, beta 1; response to metastatic cancers 2; similar to H-2 class II histocompatibility antigen, A-D beta chain precursor
			667612																				231287	ATP10D	Mus musculus	ATPase, class V, type 10D
			66765																				57737	Rhox4b	Mus musculus	reproductive homeobox 4B
			667720																				69384	Tmem89	Mus musculus	transmembrane protein 89
			667823																				236537	Zfp352	Mus musculus	zinc finger protein 352
			667826																				244562	LOC100045772	Mus musculus	ATP-binding cassette, sub-family C (CFTR/MRP), member 12; similar to ATP-binding cassette protein C12
			667827																				244562	ABCC12	Mus musculus	ATP-binding cassette, sub-family C (CFTR/MRP), member 12; similar to ATP-binding cassette protein C12
			667849																				675363	Gm9640	Mus musculus	predicted gene 9640
			667892																				69386	Hist1h4c	Mus musculus	histone cluster 1, H4k; histone cluster 1, H4m; histone cluster 4, H4; similar to germinal histone H4 gene; histone cluster 1, H4h; histone cluster 1, H4j; histone cluster 1, H4i; histone cluster 1, H4d; histone cluster 1, H4c; histone cluster 1, H4f; histone cluster 1, H4b; histone cluster 1, H4a; histone cluster 2, H4; similar to histone H4
			667949																				69386	Hist1h4d	Mus musculus	histone cluster 1, H4k; histone cluster 1, H4m; histone cluster 4, H4; similar to germinal histone H4 gene; histone cluster 1, H4h; histone cluster 1, H4j; histone cluster 1, H4i; histone cluster 1, H4d; histone cluster 1, H4c; histone cluster 1, H4f; histone cluster 1, H4b; histone cluster 1, H4a; histone cluster 2, H4; similar to histone H4
			667950																				69386	Gm11275	Mus musculus	histone cluster 1, H4k; histone cluster 1, H4m; histone cluster 4, H4; similar to germinal histone H4 gene; histone cluster 1, H4h; histone cluster 1, H4j; histone cluster 1, H4i; histone cluster 1, H4d; histone cluster 1, H4c; histone cluster 1, H4f; histone cluster 1, H4b; histone cluster 1, H4a; histone cluster 2, H4; similar to histone H4
			668011																				69386	Hist1h4f	Mus musculus	histone cluster 1, H4k; histone cluster 1, H4m; histone cluster 4, H4; similar to germinal histone H4 gene; histone cluster 1, H4h; histone cluster 1, H4j; histone cluster 1, H4i; histone cluster 1, H4d; histone cluster 1, H4c; histone cluster 1, H4f; histone cluster 1, H4b; histone cluster 1, H4a; histone cluster 2, H4; similar to histone H4
			668036																				69386	Hist1h4h	Mus musculus	histone cluster 1, H4k; histone cluster 1, H4m; histone cluster 4, H4; similar to germinal histone H4 gene; histone cluster 1, H4h; histone cluster 1, H4j; histone cluster 1, H4i; histone cluster 1, H4d; histone cluster 1, H4c; histone cluster 1, H4f; histone cluster 1, H4b; histone cluster 1, H4a; histone cluster 2, H4; similar to histone H4
			66805																				69386	Hist1h4i	Mus musculus	histone cluster 1, H4k; histone cluster 1, H4m; histone cluster 4, H4; similar to germinal histone H4 gene; histone cluster 1, H4h; histone cluster 1, H4j; histone cluster 1, H4i; histone cluster 1, H4d; histone cluster 1, H4c; histone cluster 1, H4f; histone cluster 1, H4b; histone cluster 1, H4a; histone cluster 2, H4; similar to histone H4
			66808																				69386	Hist2h4	Mus musculus	histone cluster 1, H4k; histone cluster 1, H4m; histone cluster 4, H4; similar to germinal histone H4 gene; histone cluster 1, H4h; histone cluster 1, H4j; histone cluster 1, H4i; histone cluster 1, H4d; histone cluster 1, H4c; histone cluster 1, H4f; histone cluster 1, H4b; histone cluster 1, H4a; histone cluster 2, H4; similar to histone H4
			668148																				69386	Hist1h4j	Mus musculus	histone cluster 1, H4k; histone cluster 1, H4m; histone cluster 4, H4; similar to germinal histone H4 gene; histone cluster 1, H4h; histone cluster 1, H4j; histone cluster 1, H4i; histone cluster 1, H4d; histone cluster 1, H4c; histone cluster 1, H4f; histone cluster 1, H4b; histone cluster 1, H4a; histone cluster 2, H4; similar to histone H4
			668162																				69386	Hist1h4a	Mus musculus	histone cluster 1, H4k; histone cluster 1, H4m; histone cluster 4, H4; similar to germinal histone H4 gene; histone cluster 1, H4h; histone cluster 1, H4j; histone cluster 1, H4i; histone cluster 1, H4d; histone cluster 1, H4c; histone cluster 1, H4f; histone cluster 1, H4b; histone cluster 1, H4a; histone cluster 2, H4; similar to histone H4
			668275																				69386	Hist1h4b	Mus musculus	histone cluster 1, H4k; histone cluster 1, H4m; histone cluster 4, H4; similar to germinal histone H4 gene; histone cluster 1, H4h; histone cluster 1, H4j; histone cluster 1, H4i; histone cluster 1, H4d; histone cluster 1, H4c; histone cluster 1, H4f; histone cluster 1, H4b; histone cluster 1, H4a; histone cluster 2, H4; similar to histone H4
			668283																				69386	LOC674678	Mus musculus	histone cluster 1, H4k; histone cluster 1, H4m; histone cluster 4, H4; similar to germinal histone H4 gene; histone cluster 1, H4h; histone cluster 1, H4j; histone cluster 1, H4i; histone cluster 1, H4d; histone cluster 1, H4c; histone cluster 1, H4f; histone cluster 1, H4b; histone cluster 1, H4a; histone cluster 2, H4; similar to histone H4
			668313																				69386	Hist1h4k	Mus musculus	histone cluster 1, H4k; histone cluster 1, H4m; histone cluster 4, H4; similar to germinal histone H4 gene; histone cluster 1, H4h; histone cluster 1, H4j; histone cluster 1, H4i; histone cluster 1, H4d; histone cluster 1, H4c; histone cluster 1, H4f; histone cluster 1, H4b; histone cluster 1, H4a; histone cluster 2, H4; similar to histone H4
			668375																				69386	Hist1h4m	Mus musculus	histone cluster 1, H4k; histone cluster 1, H4m; histone cluster 4, H4; similar to germinal histone H4 gene; histone cluster 1, H4h; histone cluster 1, H4j; histone cluster 1, H4i; histone cluster 1, H4d; histone cluster 1, H4c; histone cluster 1, H4f; histone cluster 1, H4b; histone cluster 1, H4a; histone cluster 2, H4; similar to histone H4
			668397																				69386	Hist4h4	Mus musculus	histone cluster 1, H4k; histone cluster 1, H4m; histone cluster 4, H4; similar to germinal histone H4 gene; histone cluster 1, H4h; histone cluster 1, H4j; histone cluster 1, H4i; histone cluster 1, H4d; histone cluster 1, H4c; histone cluster 1, H4f; histone cluster 1, H4b; histone cluster 1, H4a; histone cluster 2, H4; similar to histone H4
			66844																				55987	CPXM2	Mus musculus	carboxypeptidase X 2 (M14 family)
			668539																				104582	RPRML	Mus musculus	reprimo-like
			668560																				353188	ADAM32	Mus musculus	a disintegrin and metallopeptidase domain 32
			668693																				268812	Gm5046	Mus musculus	predicted gene 5046
			668793																				209837	slc38a5	Mus musculus	solute carrier family 38, member 5
			668843																				328277	Gm5085	Mus musculus	predicted gene 5085
			668877																				78925	srd5a1	Mus musculus	steroid 5 alpha-reductase 1
			669171																				100040038	Gm14606	Mus musculus	similar to heat shock protein 90Bc
			669910																				22029	Traf1	Mus musculus	TNF receptor-associated factor 1
			670802																				15160	serpind1	Mus musculus	serine (or cysteine) peptidase inhibitor, clade D, member 1
			67082																				114643	Oas1c	Mus musculus	2'-5' oligoadenylate synthetase 1C
			67086																				494504	Apcdd1	Mus musculus	adenomatosis polyposis coli down-regulated 1
			670912																				15162	HCK	Mus musculus	hemopoietic cell kinase
			67102																				100043820	9030622O22Rik	Mus musculus	hypothetical protein LOC100043820
			671215																				671401	Gm9533	Mus musculus	predicted gene 9533
			671401																				216859	ACAP1	Mus musculus	centaurin, beta 1
			671692																				26388	Ifi202b	Mus musculus	interferon activated gene 202B
			672718																				76937	2810429I04Rik	Mus musculus	RIKEN cDNA 2810429I04 gene
			67317																				668011	Gm8924	Mus musculus	predicted gene 8924
			67341																				81913	Bambi-ps1	Mus musculus	BMP and activin membrane-bound inhibitor, pseudogene (Xenopus laevis)
			67507																				246746	CD300LF	Mus musculus	CD300 antigen like family member F
			675363																				94180	Acsbg1	Mus musculus	acyl-CoA synthetase bubblegum family member 1
			67548																				246747	BC054059	Mus musculus	cDNA sequence BC054059
			675578																				16012	IGFBP6	Mus musculus	insulin-like growth factor binding protein 6
			67573																				330539	Gm1865	Mus musculus	predicted gene 1865
			675921																				11684	ALOX12	Mus musculus	arachidonate 12-lipoxygenase
			67606																				666137	Gm7944	Mus musculus	predicted gene 7944
			676200																				20612	SIGLEC1	Mus musculus	sialic acid binding Ig-like lectin 1, sialoadhesin
			67640																				11689	ALOX5	Mus musculus	arachidonate 5-lipoxygenase
			67689																				16010	igfbp4	Mus musculus	insulin-like growth factor binding protein 4
			676954																				17427	MNS1	Mus musculus	meiosis-specific nuclear structural protein 1
			67703																				666134	Gm7943	Mus musculus	predicted gene 7943
			677289																				56461	kcnip3	Mus musculus	Kv channel interacting protein 3, calsenilin
			67735																				11688	Alox8	Mus musculus	arachidonate 8-lipoxygenase
			67742																				380684	LOC100045304	Mus musculus	similar to neurofilament protein; neurofilament, heavy polypeptide
			67753																				380684	NEFH	Mus musculus	similar to neurofilament protein; neurofilament, heavy polypeptide
			67792																				71712	DRAM1	Mus musculus	RIKEN cDNA 1200002N14 gene
			67865																				100038618	Gm10847	Mus musculus	predicted gene 10847
			67927																				433520	Gm14403	Mus musculus	predicted gene 14403
			67955																				28200	Dhrs4	Mus musculus	dehydrogenase/reductase (SDR family) member 4
			67983																				436208	Gm5757	Mus musculus	predicted gene 5757
			67985																				68888	Gkn3	Mus musculus	RIKEN cDNA 1190003M12 gene
			68024																				26377	dapp1	Mus musculus	dual adaptor for phosphotyrosine and 3-phosphoinositides 1
			68176																				103712	6330403K07Rik	Mus musculus	RIKEN cDNA 6330403K07 gene
			68222																				140795	P2RY14	Mus musculus	purinergic receptor P2Y, G-protein coupled, 14
			68240																				432677	7420416P09Rik	Mus musculus	RIKEN cDNA 7420416P09 gene
			68255																				16016	Igh-3	Mus musculus	immunoglobulin heavy chain 3 (serum IgG2b); Immunoglobulin heavy chain (gamma polypeptide)
			68262																				16016	Ighg	Mus musculus	immunoglobulin heavy chain 3 (serum IgG2b); Immunoglobulin heavy chain (gamma polypeptide)
			68279																				22762	Zfpm2	Mus musculus	zinc finger protein, multitype 2
			68328																				213402	ARMC2	Mus musculus	armadillo repeat containing 2
			68339																				406219	LOC100044179	Mus musculus	keratin 83; hypothetical protein LOC100044179
			68458																				406219	KRT83	Mus musculus	keratin 83; hypothetical protein LOC100044179
			68566																				100043327	Gm4363	Mus musculus	predicted gene 4363
			68655																				15018	LOC676708	Mus musculus	histocompatibility 2, Q region locus 1; histocompatibility 2, Q region locus 9; similar to H-2 class I histocompatibility antigen, L-D alpha chain precursor; histocompatibility 2, Q region locus 8; histocompatibility 2, Q region locus 2; similar to MHC class Ib antigen; histocompatibility 2, Q region locus 7; histocompatibility 2, Q region locus 6; hypothetical protein LOC100044307; similar to H-…
			68678																				15018	LOC100044021	Mus musculus	histocompatibility 2, Q region locus 1; histocompatibility 2, Q region locus 9; similar to H-2 class I histocompatibility antigen, L-D alpha chain precursor; histocompatibility 2, Q region locus 8; histocompatibility 2, Q region locus 2; similar to MHC class Ib antigen; histocompatibility 2, Q region locus 7; histocompatibility 2, Q region locus 6; hypothetical protein LOC100044307; similar to H-…
			68680																				15018	H2-Q2	Mus musculus	histocompatibility 2, Q region locus 1; histocompatibility 2, Q region locus 9; similar to H-2 class I histocompatibility antigen, L-D alpha chain precursor; histocompatibility 2, Q region locus 8; histocompatibility 2, Q region locus 2; similar to MHC class Ib antigen; histocompatibility 2, Q region locus 7; histocompatibility 2, Q region locus 6; hypothetical protein LOC100044307; similar to H-…
			68701																				15018	LOC100044307	Mus musculus	histocompatibility 2, Q region locus 1; histocompatibility 2, Q region locus 9; similar to H-2 class I histocompatibility antigen, L-D alpha chain precursor; histocompatibility 2, Q region locus 8; histocompatibility 2, Q region locus 2; similar to MHC class Ib antigen; histocompatibility 2, Q region locus 7; histocompatibility 2, Q region locus 6; hypothetical protein LOC100044307; similar to H-…
			68713																				15018	H2-Q1	Mus musculus	histocompatibility 2, Q region locus 1; histocompatibility 2, Q region locus 9; similar to H-2 class I histocompatibility antigen, L-D alpha chain precursor; histocompatibility 2, Q region locus 8; histocompatibility 2, Q region locus 2; similar to MHC class Ib antigen; histocompatibility 2, Q region locus 7; histocompatibility 2, Q region locus 6; hypothetical protein LOC100044307; similar to H-…
			68764																				15018	LOC68395	Mus musculus	histocompatibility 2, Q region locus 1; histocompatibility 2, Q region locus 9; similar to H-2 class I histocompatibility antigen, L-D alpha chain precursor; histocompatibility 2, Q region locus 8; histocompatibility 2, Q region locus 2; similar to MHC class Ib antigen; histocompatibility 2, Q region locus 7; histocompatibility 2, Q region locus 6; hypothetical protein LOC100044307; similar to H-…
			68888																				15018	H2-Q6	Mus musculus	histocompatibility 2, Q region locus 1; histocompatibility 2, Q region locus 9; similar to H-2 class I histocompatibility antigen, L-D alpha chain precursor; histocompatibility 2, Q region locus 8; histocompatibility 2, Q region locus 2; similar to MHC class Ib antigen; histocompatibility 2, Q region locus 7; histocompatibility 2, Q region locus 6; hypothetical protein LOC100044307; similar to H-…
			68918																				15018	H2-Q7	Mus musculus	histocompatibility 2, Q region locus 1; histocompatibility 2, Q region locus 9; similar to H-2 class I histocompatibility antigen, L-D alpha chain precursor; histocompatibility 2, Q region locus 8; histocompatibility 2, Q region locus 2; similar to MHC class Ib antigen; histocompatibility 2, Q region locus 7; histocompatibility 2, Q region locus 6; hypothetical protein LOC100044307; similar to H-…
			69146																				15018	LOC100044020	Mus musculus	histocompatibility 2, Q region locus 1; histocompatibility 2, Q region locus 9; similar to H-2 class I histocompatibility antigen, L-D alpha chain precursor; histocompatibility 2, Q region locus 8; histocompatibility 2, Q region locus 2; similar to MHC class Ib antigen; histocompatibility 2, Q region locus 7; histocompatibility 2, Q region locus 6; hypothetical protein LOC100044307; similar to H-…
			69189																				15018	H2-Q8	Mus musculus	histocompatibility 2, Q region locus 1; histocompatibility 2, Q region locus 9; similar to H-2 class I histocompatibility antigen, L-D alpha chain precursor; histocompatibility 2, Q region locus 8; histocompatibility 2, Q region locus 2; similar to MHC class Ib antigen; histocompatibility 2, Q region locus 7; histocompatibility 2, Q region locus 6; hypothetical protein LOC100044307; similar to H-…
			69191																				15018	LOC100044019	Mus musculus	histocompatibility 2, Q region locus 1; histocompatibility 2, Q region locus 9; similar to H-2 class I histocompatibility antigen, L-D alpha chain precursor; histocompatibility 2, Q region locus 8; histocompatibility 2, Q region locus 2; similar to MHC class Ib antigen; histocompatibility 2, Q region locus 7; histocompatibility 2, Q region locus 6; hypothetical protein LOC100044307; similar to H-…
			69384																				15018	H2-Q9	Mus musculus	histocompatibility 2, Q region locus 1; histocompatibility 2, Q region locus 9; similar to H-2 class I histocompatibility antigen, L-D alpha chain precursor; histocompatibility 2, Q region locus 8; histocompatibility 2, Q region locus 2; similar to MHC class Ib antigen; histocompatibility 2, Q region locus 7; histocompatibility 2, Q region locus 6; hypothetical protein LOC100044307; similar to H-…
			69386																				14178	Fgf7	Mus musculus	fibroblast growth factor 7
			69392																				100039354	Gm3612	Mus musculus	predicted gene 3612; predicted gene 2179
			69395																				100039354	Gm2179	Mus musculus	predicted gene 3612; predicted gene 2179
			69469																				14173	FGF2	Mus musculus	fibroblast growth factor 2
			69496																				107765	ANKRD1	Mus musculus	ankyrin repeat domain 1 (cardiac muscle)
			69513																				100042769	Gm4021	Mus musculus	predicted gene 4021
			69698																				665280	Gm7566	Mus musculus	predicted gene 7566
			69784																				78257	LRRC9	Mus musculus	leucine rich repeat containing 9
			69810																				243753	2010107G12Rik	Mus musculus	RIKEN cDNA 2010107G12 gene
			69953																				14586	GFRA2	Mus musculus	glial cell line derived neurotrophic factor family receptor alpha 2
			69987																				16803	lbp	Mus musculus	lipopolysaccharide binding protein
			69993																				14587	GFRA3	Mus musculus	glial cell line derived neurotrophic factor family receptor alpha 3
			70031																				384466	Gm5314	Mus musculus	predicted gene 5314
			70080																				20183	RXRG	Mus musculus	retinoid X receptor gamma
			70110																				68680	FITM1	Mus musculus	fat storage-inducing transmembrane protein 1
			70113																				320916	WSCD2	Mus musculus	WSC domain containing 2
			70129																				244417	Gm501	Mus musculus	predicted gene 501
			70163																				64685	nmi	Mus musculus	N-myc (and STAT) interactor
			70556																				74685	4930451C15Rik	Mus musculus	RIKEN cDNA 4930451C15 gene
			70691																				12722	CLCA1	Mus musculus	chloride channel calcium activated 1
			70717																				15216	HFE	Mus musculus	hemochromatosis
			70729																				100038992	Gm6803	Mus musculus	predicted gene 5955; predicted gene 6803; ubiquitin-like 5; predicted gene 2001; similar to beacon
			70789																				100038992	Gm5955	Mus musculus	predicted gene 5955; predicted gene 6803; ubiquitin-like 5; predicted gene 2001; similar to beacon
			70835																				100038992	Gm16381	Mus musculus	predicted gene 5955; predicted gene 6803; ubiquitin-like 5; predicted gene 2001; similar to beacon
			71141																				100038992	UBL5	Mus musculus	predicted gene 5955; predicted gene 6803; ubiquitin-like 5; predicted gene 2001; similar to beacon
			71263																				100038992	Gm2001	Mus musculus	predicted gene 5955; predicted gene 6803; ubiquitin-like 5; predicted gene 2001; similar to beacon
			71338																				17381	Mmp12	Mus musculus	matrix metallopeptidase 12
			71345																				15218	FOXN1	Mus musculus	forkhead box N1
			71398																				107350	AW112010	Mus musculus	expressed sequence AW112010
			71461																				19200	PSTPIP1	Mus musculus	proline-serine-threonine phosphatase-interacting protein 1
			71481																				107751	Prrxl1	Mus musculus	paired related homeobox protein-like 1
			71562																				75291	ZBTB3	Mus musculus	zinc finger and BTB domain containing 3
			71586																				100043593	Gm4539	Mus musculus	predicted gene 4539
			71712																				382231	8030474K03Rik	Mus musculus	RIKEN cDNA 8030474K03 gene
			71761																				100043592	Gm4538	Mus musculus	predicted gene 4538
			71776																				108115	SLCO4A1	Mus musculus	solute carrier organic anion transporter family, member 4a1
			71778																				19217	Ptger2	Mus musculus	prostaglandin E receptor 2 (subtype EP2)
			71780																				225187	ankrd29	Mus musculus	ankyrin repeat domain 29
			71831																				68678	SMTNL1	Mus musculus	smoothelin-like 1
			71874																				20379	SFRP4	Mus musculus	secreted frizzled-related protein 4
			71887																				665679	Gm7746	Mus musculus	similar to Mapk3 protein
			71889																				140765	TMPRSS3	Mus musculus	transmembrane protease, serine 3
			71907																				71780	isyna1	Mus musculus	myo-inositol 1-phosphate synthase A1
			71920																				435376	Atp6ap1l	Mus musculus	ATPase, H+ transporting, lysosomal accessory protein 1-like
			71960																				212753	Gm4779	Mus musculus	predicted gene 4779
			72077																				547034	Gm2371	Mus musculus	predicted gene 2045; predicted gene 4080; predicted gene 2025; predicted gene 2793; predicted gene 2222; predicted gene 6016; predicted gene 2796; similar to pol protein; predicted gene 3061; predicted gene 2110; predicted gene 2031; predicted gene, EG667188; predicted gene 2113; predicted gene 2563; predicted gene 2562; predicted gene 2630; predicted gene 13105; predicted gene 2257; predicted ge…
			72094																				547034	Gm2169	Mus musculus	predicted gene 2045; predicted gene 4080; predicted gene 2025; predicted gene 2793; predicted gene 2222; predicted gene 6016; predicted gene 2796; similar to pol protein; predicted gene 3061; predicted gene 2110; predicted gene 2031; predicted gene, EG667188; predicted gene 2113; predicted gene 2563; predicted gene 2562; predicted gene 2630; predicted gene 13105; predicted gene 2257; predicted ge…
			72512																				547034	Gm2025	Mus musculus	predicted gene 2045; predicted gene 4080; predicted gene 2025; predicted gene 2793; predicted gene 2222; predicted gene 6016; predicted gene 2796; similar to pol protein; predicted gene 3061; predicted gene 2110; predicted gene 2031; predicted gene, EG667188; predicted gene 2113; predicted gene 2563; predicted gene 2562; predicted gene 2630; predicted gene 13105; predicted gene 2257; predicted ge…
[truncated: 103 more rows]

## Sheet: 368 Up in KO & Dwn in Wt 18mM
							368 up in ko dwn in wt
							100038888
[truncated: 946 more rows]

## Sheet: 613 Down in 6&18mM KOs
	100009600		Category	Term		Count	%	PValue	Genes	List Total	Pop Hits	Pop Total	Fold Enrichment	Bonferroni	Benjamini	FDR								From	To	Species	Gene Name
[truncated: 1,616 more rows]

[truncated: 1 more sheets: 141 Down in KO & Up in Wt 18mM]
