# Supplementary material for: The IRE1α/XBP1s Pathway Is Essential for the Glucose Response and Protection of β Cells
Source: PLoS Biol. 2015 Oct 15;13(10):e1002277. doi: 10.1371/journal.pbio.1002277 (PMC4607427; doi:10.1371/journal.pbio.1002277)
Supplement: S4 Data — (XLSX) [file pbio.1002277.s004.xlsx]

## Sheet: 4way Wt-dwn,KO-up 1.2,RIDD,ChIP
XBP1-CHIP-SEQ	up in 18mM-KO>1.2	Down in 18mM-WT	Combined RIDD								RIDD/XBP1s	IRE1a/RIDD represses	IRE1a/Xbp1s represses	IRE1a/RIDD represses	IRE1a/Xbp1s represses	Islet-specific RIDD			RIDD-all studies combined promoter not bound by XBP1 in ChIP-Seq study
0610009O20Rik	Igkv1-117	NA	LAMB1				a (619)	b (1910)	c (7293)	d (3846)	e (83)	f (54)	g (202)	h (30)	i (99)	j (1346)	k (3)	l (2)	m (10)	n (25)	o (4)	o (4)
0610010B08Rik	Prodh2	Kif3b	LAMC1																			Gm7936
0610011F06Rik	Cox7a1	Parg	HSD17B12																			Ifi204
0610012G03Rik	Igh-2	Pcdhgb5	ACSL3																			Slc43a3
0610037L13Rik	LOC665306	Lrrc49	gnptg								2810417H13Rik		0610012G03Rik									Tpcn1
100043387	Ifi202b	Vps13c	PCDH7								BRP44		100043387			41883			E130112L23Rik	2010001M09Rik
1110003E01Rik	Igk-J1	Smpd2	Bat5								CALR		1200011I18Rik		1110005A03Rik	1190003M12Rik			Epdr1	2010002M12Rik
1110005A03Rik	Tph1	Ube3b	CMTM6								CD164		1700012B15Rik		1500011K16Rik	1190005I06Rik			Gm16494	2610528J11Rik
1110032A03Rik	Snora62	Polrmt	CTSB								CHCHD6		1700021C14Rik		1810008A18Rik	1200009O22Rik			H2-Q6	4930563E22Rik
1200011I18Rik	Igkv1-110	Sigmar1	LAMA4								CTSD		1700022C21Rik		2210415F13Rik	1300014I06Rik			H2-Q7	9230105E10Rik
1200011M11Rik	Ighv7-1	Tle2	Eif2ak1								DGAT1		1700025E21Rik		2310022B05Rik	1600021P15Rik			Lamb1-1	C130073F10Rik
1500011K16Rik	Defb48	Rps6kb1	TMCO3								EFEMP1		1700030K09Rik		2310033E01Rik	1700001C02Rik			Mrc2	Col5a2
1700012B15Rik	Ighv14-3	Fgfr3-ps	TMTC1								ENPP2		2010305A19Rik		2410002I01Rik	1700008O03Rik			Slit2	Dcakd
1700012L04Rik	Gm2069	Cerkl	npc1								FEN1		2210009G21Rik		2610305D13Rik	1700008P20Rik			Tcp11	Fgf7
1700021C14Rik	Hist1h2bf	Psenen	Ndufs8								GANAB		2210012G02Rik		4632434I11Rik	1700019E19Rik			Tff3	Gm13911
1700022C21Rik	Gm2472	A330021E22Rik	FRAS1								GNS		2310079F23Rik		4930427A07Rik	1700019N19Rik				Gm15434
1700025E21Rik	3110043A19Rik	2300009A05Rik	NEO1								Gm10080		2410089E03Rik		4930594M22Rik	1700020L24Rik				Gm6378
1700029I01Rik	Glod5	Pigyl	ADPGK								Gm3982		2410129H14Rik		AA467197	1700020N18Rik				Gm8649
1700030K09Rik	Defb14	Gm8802	Adam15								Gm4024		2700094K13Rik		AV249152	1700024P12Rik				H2-Ab1
1700037C18Rik	Rn4.5s-ps3	Fmr1	Tgfbr3								Gm5145		2810002N01Rik		Armc6	1700027D21Rik				Hist1h2ae
1700045I11Rik	Rn4.5s-ps2	1500010J02Rik	cd151								Gm5915		2810004N23Rik		Cct3	1700037H04Rik				Hist1h4a
1700055D18Rik	Igk-J5	Gm12943	ifi30								Gm6304		2810021B07Rik		Cd3g	1700065D16Rik				Hist1h4f
1700086O06Rik	1190002A17Rik	Htatsf1	TXNDC5								Gm8587		2810422O20Rik		Clstn3	1700067C01Rik				Hist1h4h
1700088E04Rik	Gm5907	Gm9001	MUTED								Gm8894		4632415L05Rik		Dbil5	1700112E06Rik				Hist1h4k
1810006K21Rik	Itln1	Gm5437	PLXNA1								Gm9171		4732471D19Rik		Derl3	1810011H11Rik				Lpin3
1810008A18Rik	Igkv12-44	Mlxip	stom								KCNIP1		4833427G06Rik		Ehf	2010109A12Rik				Rab2b
1810024B03Rik	1700047A11Rik	6530401N04Rik	Lrp11								LOC100044087		4930470P17Rik		Ero1lb	2210023G05Rik				Speer2
1810026J23Rik	Wee2	Dedd2	nomo3								LOC100046137		4930519G04Rik		F630043A04Rik	2210404O07Rik				Stx4a
1810029B16Rik	Gm14010	Tymp	Nomo1								LOC100046214		4930534B04Rik		Fbxl2	2310067B10Rik				Tnni1
1810035L17Rik	Gm1992	Tomm40	NOMO2								LOC100048603		4933430I17Rik		Gm10073	2510027J23Rik				Zfp512
1810046J19Rik	Gm3225	Calhm2	GTF3C1								LOC640248		4933439F18Rik		Gm10213	3110006E14Rik
1810062G17Rik	Gm2304	Ap1g2	sqlE								LSM3		5730577I03Rik		Gm10361	3110007F17Rik
1810063B07Rik	1700054O13Rik	Zzz3	Cdipt								Lman1		5830433M19Rik		Gm12950	3300005D01Rik
1810074P20Rik	Vaultrc-ps1	Tesk2	slc39a1								Lman2		6330549D23Rik		Gm13777	3632451O06Rik
2010001M09Rik	Chst5	Gm5243	TMEM64								MARCKS		9430015G10Rik		Gm14045	3830403N18Rik
2010002M12Rik	Pde6g	Smg6	ociad1								MRPL27		A330008L17Rik		Gm14127	3830431G21Rik
2010003O02Rik	Gm4102	0610030E20Rik	TPP1								MRPL49		A930001N09Rik		Gm3173	4632428N05Rik
2010106G01Rik	Ighv14-4	Vps39	CBARA1								NDUFA9		AI317395		Gm3507	4833403I15Rik
2010107E04Rik	Efna3	Gm7059	Yipf3								NUCB1		AI462493		Gm3636	4833413D08Rik
2010109I03Rik	Emx1	Trim8	XK								PCDHA1		Adora2b		Gm3703	4833422F24Rik
2010305A19Rik	Pilra	Parp4	Tex264								PCDHA10		Akr1c18		Gm3715	4921520G13Rik
2210009G21Rik	Il17c	Gm6978	Tufm								PCDHA11		Akr1c21		Gm3835	4930417G10Rik
2210012G02Rik	Tmem89	1300014I06Rik	ZDHHC16								PCDHA12		Akt3		Gm5044	4930478M13Rik
2210404J11Rik	Gm2690	Mbtps2	ENPP2								PCDHA2		Apex1		Gm5459	4930486L24Rik
2210408I21Rik	S100g	Zfp566	tmem38b								PCDHA5		BC005624		Gm5473	4930512J16Rik
2210415F13Rik	Tm7sf4	Ace2	ephX1								PCDHA6		BC028528		Gm5500	4930555I21Rik
2310003F16Rik	2810055G20Rik	Tmem173	tmem129								PCDHA7		BC055324		Gm5509	4930588N13Rik
2310021H06Rik	Gm7580	BC026782	slc25a1								PCDHA9		BC065397		Gm5963	4931409K22Rik
2310022B05Rik	Gm3826	Eif3e	CALR								PCDHAC1		Bok		Gm6855	4931414P19Rik
2310033E01Rik	Gm5751	Gm6637	icmt								PCDHAC2		Brip1		Gm7004	4933433C11Rik
2310036O22Rik	Gm2694	Scnm1	CD99L2								PNKD		C230081A13Rik		Gm7353	5430405G05Rik
2310044G17Rik	Gm10386	Foxj2	Pttg1ip								PPP2R1A		Casp3		Gm7928	5430413K10Rik
2310068J16Rik	Apoc3	Trmt112	ergic2								Pcdha@		Ccdc117		Gm8029	5730403I07Rik
2310079F23Rik	Gm3541	Gm10035	mxra7								RNF13		Cdkl3		Gm8095	6030405A18Rik
2410002I01Rik	Igkv1-122	Cpt2	noc2l								Rpn2		Cep57		Gm8390	6330403K07Rik
2410089E03Rik	Rn4.5s	Pawr	DONSON								SEC63		Coq4		Gm8423	6330406I15Rik
2410129H14Rik	Gm5103	Vps18	GGH								SLC35B1		Cyp8b1		Gm8797	6330408A02Rik
2500003M10Rik	Igh-3	Chn1	Tmed5								SRPR		D6Wsu116e		Gm8899	6430527G18Rik
2610042L04Rik	Ctf2	Zufsp	Tmem50a								TIMP3		Dhx38		Gm9645	6530418L21Rik
2610305D13Rik	1700018L24Rik	Rbm12b	LGR4								TOP1		Dnm3os		Gm9723	664858
2700094K13Rik	Igkv8-30	Tnpo2	Colec12								TSC2		Eftud1		Gm9835	7030419G21Rik
2700097O09Rik	Igk-V8-19	A330049M08Rik	SEC63								TXNDC12		Fau		Hist1h2ac	7420416P09Rik
2810002N01Rik	Marco	Fbxo11	Zdhhc9								Tmem43		Frat2		Hist1h2ai	9030425E11Rik
2810004N23Rik	Gm5176	Mbtps1	PRAF2								Vps26a		Gadd45b		Hist1h2ak	9130017N09Rik
2810021B07Rik	Gm6961	Maoa	Ckap4								XRCC1		Gm10029		Hist1h2bc	9130409J20Rik
2810417H13Rik	Hist1h2ai	Mfsd3	CD9								Yipf3		Gm10063		Hist1h2bl	9230110C19Rik
2810422J05Rik	Snora74a	Ubxn1	CNNM3								ZDHHC16		Gm10079		Hist1h2bp	9430025E04Rik
2810422O20Rik	Gm4363	Rhob	CASC4								atp6v0d1		Gm10159		Hist1h3i	9430038I01Rik
3110040N11Rik	Gm6855	Taf5l	npc2								bloc1s1		Gm10214		Hist1h4c	9430091E24Rik
3110082I17Rik	Rims4	Fermt2	TSPAN33								clpP		Gm10247		Hist1h4d	9530053H05Rik
3230401D17Rik	Gm6537	Gm6119	TUSC3								emp1		Gm10263		Hist1h4i	9530082P21Rik
4632404H12Rik	Gm9835	Arhgap26	JAGN1								lmna		Gm10443		Hist1h4m	9930012K11Rik
4632415L05Rik	Gm7412	Gm15566	ANTXR1								maf1		Gm11263		Hist2h3c1	A230107C01Rik
4632419I22Rik	Gm4129	Spin4	asph								myl6		Gm11425		Hist2h3c2	A430110N23Rik
4632434I11Rik	1700122H20Rik	Pcdha2	HMGCR								npc2		Gm11517		Hist2h4	A930017M01Rik
4732471D19Rik	Gm13349	Mllt10	COMT								p4hb		Gm12270		Hist3h2a	AA387883
4833420G17Rik	Gm3171	Vti1a	LDLRAD3								ppiB		Gm12334		Hist3h2ba	AI607873
4833427G06Rik	Kcng4	Bace1	M6PR								prkcsh		Gm12943		Hmg1l1	AI661453
4921522P10Rik	9130221D24Rik	Fip1l1	ASAH1								rrm2		Gm13192		Hs3st3b1	AU021092
4921536K21Rik	Gm13446	Stau1	Hexb								snrpa		Gm13215		Hsp90b1	AW112010
4922505G16Rik	4930520O04Rik	Gm8725	PPAPDC2								sqlE		Gm13654		Kynu	Abca8a
4930427A07Rik	Gm3513	Stx17	CMTM4								tmed10		Gm14138		Lrrtm2	Abcc12
4930442H23Rik	Gm2388	Lin7b	NXPH4								tmem129		Gm14308		Mdh1	Abcg8
4930451E10Rik	Gm3330	Gm5776	KDELR2								tmem38b		Gm14326		Mmp9	Abtb2
4930470P17Rik	Fitm1	Ust	rpap1								tmem59		Gm14407		Mup16	Accn1
4930519G04Rik	Gm2518	Ncapd3	ITPR1								wars		Gm14430		Pdlim7	Accn3
4930534B04Rik	1700096J18Rik	Camk1d	REEP3								znrf2		Gm14434		Piga	Acot8
4930555G01Rik	Gm2050	Hspb11	TSPAN3										Gm14439		Pin1l	Acpt
4930555K19Rik	Gm3743	Pwwp2b	DNAJC3										Gm15387		Psme2b-ps	Acta1
4930563E22Rik	4933424M12Rik	Rnf166	DGAT1										Gm15427		Reg3d	Acvrl1
4930579K19Rik	Gm4616	Efnb3	PRKD1										Gm15887		Serpinb6b	Acy3
4930591A17Rik	A730037C10Rik	Zfp472	KAL1										Gm2002		Sh3bgr	Ada
4930594M22Rik	BC089491	Timm10	tmed9										Gm2541		Sh3kbp1	Adam33
4932411E22Rik	Gm15761	AW112010	ATP2B1										Gm2607		Syt8	Adam5
4933403F05Rik	1700012O15Rik	Gm2484	gstk1										Gm3167		Tnfrsf23	Adamts10
4933421E11Rik	2310033E01Rik	Pcm1	B4GALT1										Gm3192		Tspyl3	Adamts12
4933427G23Rik	Crct1	Cdca4	TXNDC12										Gm3435		Tssc1	Adamts18
4933430I17Rik	Gm3640	Zeb1	FAM8A1										Gm3511		Tubb2c-ps1	Adamts2
4933439F18Rik	Pth2	Cbr4	ATP9A										Gm3649		Tubb2c-ps2	Adamts3
544988	Gm4136	2310030N02Rik	Nipa2										Gm3739		Ugt2b37	Adamts4
5730419I09Rik	Gm2519	D730040F13Rik	prkcsh										Gm4028		Vcp	Adamtsl2
5730494N06Rik	Gm4715	Rhbdd1	LRRC8C										Gm4724		Wbscr22	Adcy4
5730577I03Rik	Cd300e	Gprasp1	NQO2										Gm4786		Wdr3	Adcy7
5830433M19Rik	Wdr72	9430025M13Rik	RCN1										Gm4796		Wdr61	Adprhl1
5930403N24Rik	Prrxl1	Setdb1	RCN2										Gm4802		Zfp189	Agpat4
6030452D12Rik	Clec12b	4930539E08Rik	PVRL2										Gm4923			Aim1l
6230400D17Rik	2210417K05Rik	4933411K20Rik	SLC39A10										Gm4938			Ak1
6330416L07Rik	Kcnip2	Aqr	SCAMP2										Gm5462			Aldh1b1
6330444E15Rik	Hils1	Ngef	PTPRK										Gm5562			Alox12b
6330549D23Rik	1700028K03Rik	Dis3l2	Tmem48										Gm5616			Alpk1
6330578E17Rik	AL117821	Accn1	atp2b4										Gm5618			Alpl
6720463M24Rik	1700019N12Rik	Actb	PTPRG										Gm5738			Amdhd1
8430410A17Rik	Gm4275	Pyroxd1	c6orf192										Gm5842			Amelx
9030025P20Rik	Vpreb1	Sdr39u1	ptprf										Gm5853			Amh
9130011J15Rik	Il1f10	9830163H01Rik	Cbs										Gm5937			Ammecr1
9430015G10Rik	Gm3078	OTTMUSG00000012483	CHPT1										Gm5962			Angpt4
9530068E07Rik	Gm8209	B3gnt2	SLC35B1										Gm6014			Angptl1
9530080O11Rik	Ccl17	Cldn9	ATP2A2										Gm6111			Ankmy1
9930104L06Rik	Gm4460	Akt2-ps	TMEM132A										Gm6115			Ankrd2
A330008L17Rik	Ostb	Arpp19	Rnf167										Gm6285			Ankrd29
A430089I19Rik	Gm3884	1810058I24Rik	Glb1										Gm6336			Ankrd45
A830005F24Rik	Gm11370	Nipsnap3a	GUSB										Gm6337			Ankrd53
A830073O21Rik	Gm13749	Wbscr16	APOA1BP										Gm6573			Ano9
A930001N09Rik	Vsig4	Igfbp3	sh3gl2										Gm6637			Aoah
AA415398	Cd2	Gm8741	SULF2										Gm6654			Aoc2
AA467197	2210415F13Rik	Gm10499	PTPLA										Gm6834			Aox3l1
AAAS	E230029C05Rik	Agap3	Prdx4										Gm6941			Ap1g2
AAMP	Gm11975	Uros	AGPAT2										Gm7042			Apobec1
AARS	Gm4261	Slc6a6	igfbp2										Gm7043			Apol10b
AASDHPPT	Aym1	Sap25	Adam9										Gm7117			Arap3
ABCE1	Gm2732	Gm5738	Tmed2										Gm7504			Areg
ABHD1	Gm7214	Tsen34	Lman2										Gm7602			Arhgap22
ABP1	9030224M15Rik	Chmp1a	SERINC3										Gm7747			Arhgap30
ABTB1	Lgals2	S100a4	Lman1										Gm7808			Arhgef15
ACAD11	Gm4387	Chmp1b	Nptx2										Gm7810			Arhgef2
ACAT1	Gm9785	Sipa1l3	Tsg101										Gm7863			Arl13a
ACOT11	Gm4822	Gm9403	Twsg1										Gm7900			Armc2
ACP2	Gm10213	1190005F20Rik	GALNT1										Gm8172			Arpp21
ADAMTS18	Gm3211	Apoa5	GALNT13										Gm8317			Ascl1
ADAMTS4	Gm4211	Pcdha3	tap1										Gm8430			Ascl4
AI314976	Ighv14-1	Esyt3	SLC36A4										Gm8696			Aspg
AI317395	Gm9543	1700020O03Rik	Cstf2t										Gm8731			Atcay
AI462493	Ighv14-2	Med30	Aplp1										Gm8779			Atoh7
AI597479	Bmp8a	Tmem55a	Amfr										Gm8925			Atp2c2
AKAP6	Cbr2	Ppt1	abcc4										Gm8967			Avpr1b
ALG2	Gm5150	Hmg20a	Fads3										Gm9073			B130024G19Rik
ALG3	Gm5468	Vasn	Slc6a15										Gm9153			B230217C12Rik
ALKBH1	Gm8152	Cap1	CPE										Gm9174			B3gnt5
ALS2	1700019A02Rik	Ncdn	FAM3A										Gm9202			B3gnt6
ANG2	Gm3647	Stk32b	DSC2										Gm9396			B430211C08Rik
ANGPTL2	Acpp	Nek3	CMTM8										Gm9480			B830028B13Rik
ANGPTL4	Gpr18	Ube2e2	Slit2										Gm9843			BC004728
ANKS4B	Olfr407-ps1	Megf10	lamp1										Gpr143			BC013712
ANXA5	Hoxa6	Vamp1	PPP2R1A										H2-Ke2			BC016579
ANXA6	Gm7565	4931428F04Rik	ppiB										Hist1h2bb			BC017612
AP1B1	4930580E04Rik	4930444A02Rik	gpc4										Hist1h4b			BC020535
AP3M1	Gm4874	Mrps9	cpd										Hist1h4j			BC030046
APBB3	Gm2013	Gatad2b	TOMM20										Hk2			BC030499
ARF4	9130024F11Rik	Tgfa	LOC100129272										Hmg20a			BC049762
ARFIP2	Gm4248	Crcp	LOC100131463										Hmgb1-ps1			BC055004
ARHGAP12	Gm4648	Rpl7	ppiC										Hrsp12			BC106179
ARID4B	Gm6323	Map3k4	ZDHHC24										Hs2st1			BE691133
ARL13B	Gm3903	Gm5884	Itgb1										Ifi203			Bak1
ARL5B	Gm4699	2410129H14Rik	BACE2										Il4ra			Bat4
ARL6IP5	Gm3738	Arid5b	RQCD1										Iqcg			Bax
ARMC9	Gm2750	Epc2	Sort1										Irf1			Baz1a
ARNT	Gm13391	Cdc42se1	RYK										Kng2			Bcar3
ART4	Gm7169	Gm5617	Tapbp										Mapk1ip1			Bcl11a
ASB15	Serpina6	Kctd2	Rpn2										Mapk8ip2			Bcl11b
ASB3	Gbx1	Mapk1ip1	Ldoc1										Mbip			Bcl2l1
ASCC1	Lrrc10	Fbf1	c9orf5										Mmp28			Bcl2l15
ASTE1	Ly6g6e	Prmt1	reep2										Msh4			Bcl3
ASXL2	6720432D03Rik	Ssh3	DDR1										Mt1			Bgn
ATF4	NA	Fam173a	slc39a14										Ncdn			Bhlha9
ATIC	E030003E18Rik	Rnpepl1	CTSC										Nr1d1			Bhlhe22
ATOH8	Spata4	Hibadh	lepre1										Oip5			Bik
ATP5G1	Rhox4d	Leng8	SGCE										Oxa1l			Bloc1s1
ATP5L2	Gm5144	Suv420h1	ATP1A1										Pcsk4			Blvrb
ATP6V1D	LOC100039265	Dhx38	Cds2										Pdcl3			Bmp6
ATP7A	Gm3626	Rbm45	B2M										Peo1			Bmper
AU040320	Il27	RP23-357I14.1	ITM2C										Polrmt			Bmx
AU040829	NA	Foxa2	htatip2										Psmd9			Bnc2
AURKA	Hist1h2bp	2410127L17Rik	RNF130										Rce1			Btk
AV249152	Hist1h2bn	Ppp1r13b	PDE3B										Rhbdf1			Btn1a1
AVPI1	Hist1h2bl	Tmem41a	dnajc1										Rpl7a			Btnl5
AW549877	Hist1h2bj	Fam83h	Tm9sf2										Rxrb			C130050O18Rik
AXIN1	Gm15748	Arhgdia	SEMA6A										Sfrs5			C130074G19Rik
Abcg2	Gm8211	Gm7602	Furin										Sfxn5			C1qtnf6
Acbd4	8430439B09Rik	Sephs2	gpaa1										Sh2d1b1			C1r
Actr1b	Gm7223	Smchd1	DSG2										Slc17a1			C1rb
Adora2b	Gm2646	Nsun3	Pld3										Smcr8			C1s
Adrm1	Igkv1-99	Gm7808	Cst3										Spnb4			C2
Akr1b3	2810429I04Rik	Zfp109	sumf2										Sult1d1			C230021P08Rik
Akr1c18	NA	Ephb2	SPPL2A										Syt12			C330016O10Rik
Akr1c21	LOC100042464	Ptpn1	MGAT4B										Tbc1d17			C530028O21Rik
Akt3	Gm9177	NA	SLC38A6										Thtpa			C730027P07Rik
Alg12	Gm4039	Sulf1	SIAE										Trip10			Cacna2d3
Alkbh5	Gm6926	Slc24a2	Scpep1										Txnl4b			Cacna2d4
Anapc4	Fam65c	Gm14337	Ktn1										Wrb			Cacnb1
Ankfy1	Gm10847	Rcan1	Kdelc1										Xpnpep3			Cacng2
Ap1g1	Gm13570	Polg2	APP										Zfp146			Cald1
Ap2a2	Gsta2	Myo9b	prss23										Zfp182			Calhm2
Apba3	Gm4111	2310061I04Rik	SLC25A23										Zfp202			Camk1d
Apex1	Gm4106	Pck2	SIGMAR1										Zfp273			Capg
Arcn1	Ccl20	Phldb1	IMPAD1										Zfp511			Capn6
Arl3	Tmem207	Rnf114	CHCHD6										Zfp609			Casp1
Armc6	Gm6064	Mlh3	Ogfr													Cass4
Armcx1	Gm3865	Fam128b	Syp													Cav1
Asna1	Gm8751	Mkl1	ST7													Cav2
Atp11b	Gm2797	Gal3st4	LOC100047400													Cbln4
Atp5j	LOC100039303	Smarce1	Zdhhc9													Ccdc155
Aup1	Nr1h2-ps	Cds1	SYNGR2													Ccdc23
B020018G12Rik	Gm4213	Csk	TMEM130													Ccdc28b
B230317F23Rik	Gm4538	Dnmt3a	Dpp6													Ccdc33
B3GAT1	Gm9163	Xk	RHBDL3													Ccdc48
BAG5	Gm7473	Clps	tbcel													Ccdc78
BAX	Prm3	Commd7	aldh3a2													Ccdc85a
BC005624	Gm6638	Gas8	CLPTM1													Ccdc94
BC011426	Gm3538	D4Bwg0951e	SLC3A2													Cchcr1
BC017647	Hist1h2ak	Ighmbp2	Mpst													Ccl27a
BC019943	Chrdl1	Mta3	psmd3													Ccl4
BC026439	Spata21	LOC670326	Gm6159													Ccl5
BC028528	Gm4981	Baalc	HNRNPR													Ccl6
BC031181	Pabpc4l	Gm8682	ATP1A1													Ccl7
BC031353	Cd79b	Wdr60	SORL1													Ccl9
BC031361	Rnf133	Magi1	LOC100047936													Ccnjl
BC031441	Prr19	Ubxn7	bat3													Ccr10
BC031781	Dio3os	Pla2g2c	TSPAN3													Cd200r4
BC048403	Dydc1	Ascc2	DPAGT1													Cd22
BC055324	Sult6b1	Dalrd3	Gm12892													Cd300ld
BC061212	Clec2i	Rdh13	CKB													Cd300lf
BC065397	Gm5111	Clcn7	PVRL2													Cd302
BC080696	Gm12266	BC026590	abcd3													Cd33
BCAS1	Kncn	Gm5616	RAD21													Cd59b
BCAS2	Gm1019	Rnf180	CTSD													Cd81
BCAT2	Olfr433	Gm7331	GANAB													Cdc42ep1
BCKDHA	Gm8386	Ccdc117	RTN1													Cdh3
BCL2L13	Olfr1032	Mtf1	extl3													Cdh5
BET1L	Tcf15	Acss2	GAA													Cdkn2b
BID	V1rd12	Gm5628	Rpn2													Cdr2l
BLVRB	Crxos1	Cav1	BACE1													Cdx2
BLZF1	NA	Gm13803	Tpcn1													Cdyl
BMX	Vmn2r-ps91	Fam71e1	D19Wsu162e													Cfhr1
BNIP3	Ssxb1	Decr1	ATP6AP1													Cfi
BNIP3L	Gm10639	Prkcb	Odz3													Chi3l1
BPIL1	Otud6a	Tada3l	ABCG1													Chia
BRCA1	Gm4208	Gal3st1	UBQLN2													Chn2
BRP44	NA	Haus7	LOC675851													Chst1
BRPF1	4930520P13Rik	Grin1	LOC635087													Chst7
BTBD9	S100a9	Ppp2r4	NDUFC2													Cideb
BTC	Gm7813	Ift80	PIP5K1C													Cilp
BTF3L4	Gm2588	Gm14325	Lamb1-1													Cit
BUB1B	Gm3073	Naca	ACCN2													Cklf
Bet1	Rln3	Rreb1	ATP2A3													Cldn9
Bmyc	NA	Pttg1ip	p4hb													Clec12a
Bok	Gm8193	Vdac3	Pex14													Clec1b
Brip1	Gm7414	Smug1	Epdr1													Clec2d
C030016D13Rik	Oxt	Ptpn21	snrpa													Clec4n
C130022K22Rik	Gm4630	Gm9096	Gm5161													Clec5a
C130073F10Rik	Gm6770	Lpin3	Gm8587													Cmtm7
C230004F18Rik	Gm12871	Abcb1b	Gm8655													Cnga4
C230081A13Rik	Gm4098	H2-Bl	Gm5145													Cntfr
C230096C10Rik	NA	Slc3a2	TNR													Col15a1
C730034F03Rik	Gm3465	Snx30	ATP6V0C													Col1a1
CACYBP	Gm8095	Ppp4r1	Atp6v0c-ps2													Col1a2
CALCOCO1	4932413F04Rik	Rrs1	SHISA5													Col25a1
CALR	Gm10331	Efhc1	Fam116a													Col3a1
CALR3	Ccl22	Gm14449	Clstn2													Col5a1
CALU	Trim58	Leng1	LOC100039108													Col9a2
CAMK2D	Mip	Calm3	Gm10231													Coq3
CAMP	Lrrc43	Zfp668	LOC100047549													Cotl1
CAPZA3	EG547347	Fbxo18	Gm5911													Cpne6
CASC1	Rnase10	Prpsap1	ATP5G2													Cpxm2
CASC5	Gm6422	Gm9173	LOC100046598													Crim1
CASKIN1	Siah3	Arhgap29	Gm10175													Crip2
CASP2	Gm1965	Axin1	Amfr													Crlf1
CATSPER2	Gm11346	Yy1	Gabrd													Crmp1
CATSPER3	NA	Xrcc3	THOP1													Crp
CCBL1	Olfr332	Gm16378	sec11c													Csf1
CCDC111	Gm4881	Egflam	nisch													Csf2rb
CCDC115	Gm11352	Itpkb	Aplp1													Csf2rb2
CCDC3	Gm5486	Scnn1g	Scamp3													Csf3r
CCDC71	Gm8915	Mthfsd	PCBP2													Csgalnact1
CCDC86	Gm13604	Fgf9	Tapbp													Csrp2
CCL24	Fxyd4	2510002D24Rik	RNF13													Ctsw
CCL7	Gm3835	Cnot3	vapa													Ctsz
CCNT1	Gm4435	Minpp1	PSAP													Cxcl14
CCPG1	Gm2374	Gm6041	ST14													Cxcl16
CD164	Gm11686	Gimap8	Furin													Cxcl17
CD34	Gm7934	Col25a1	2310044H10Rik													Cxcl2
CD3D	Gm7831	AI854703	cpd													Cxcl5
CD68	BC048679	Gm12420	LOC100046781													Cxcr4
CD72	Sfta2	Irs3	NDUFV3													Cxcr7
CD82	Gm12323	Cyp4f14	ndufs2													Cybrd1
CD84	Gm6592	Klk1b4	ATP2A2													Cyp26b1
CDC25C	Gm14387	Gm4017	Atp1b1													Cyp27a1
CDC26	Gm8128	Unc84a	Hapln4													Cyp2d22
CDCA5	Ripply2	Gm8467	psmc4													Cyp3a13
CDCA8	Gm9148	Skiv2l-ps1	Prdx4													Cyp4f15
CDH17	Gm4279	NA	LOC100047076													Cyp4f40
CDH8	Gm5485	Pcdhga8	kcnh2													Cyp4f41-ps
CDK2AP2	Cldnd2	Csnk1g2	NDUFA9													Cyp4x1
CDK5R2	Gm5967	Zfp623	PSMB5													Cyr61
CDK5RAP3	Gm3908	Ncbp2	Gm3375													D17H6S56E-3
CDK7	Gm8277	Mapk3	SMPD1													D330022A01Rik
CDRT4	Bglap-rs1	Clic4	IPO11													D630029K05Rik
CENPC1	Gm11215	Rbm19	mgst1													D630033O11Rik
CENPO	Gm2590	LOC100039359	vstm2l													D830025C05Rik
CEP170	Clca2	AA474408	LOC100045403													D830031N03Rik
CEP55	Gm4573	Commd10	Ndufv1													D8Ertd82e
CEP76	Serpina9	Fbxl17	FADS2													Dazl
CETN3	5730416O20Rik	Ccl27a	SLC25A3													Dbc1
CHCHD6	Gm3528	Hn1	LOC100046151													Dbh
CHCHD7	Gm454	2310022A10Rik	tmed10													Dbn1
CHEK2	Mogat1	Cmc1	Gm4024													Dbndd2
CHERP	Tal2	4632411B12Rik	Man2b1													Dbx2
CHKB	Gm14171	Neurog3	Susd4													Dchs1
CHORDC1	BC054059	Sos2	ifi30													Dclre1c
CITED4	Gm3422	Ehmt1	LOC100047518													Dcn
CLDN5	Gm2675	NA	LOC100047522													Ddit3
CLNS1A	Glycam1	Slc22a5	TAX1BP3													Ddit4l
CLSTN1	A630095E13Rik	Ndufa5	Gm13597													Ddx60
CLTC	Gm7909	Prkag2	tmem59													Dhrs3
CNTD1	Gm8475	Serping1	Syt5													Dhx58
COG8	Cstl1	Syt17	PLP2													Dio3
COPB1	Gm8423	Nf2	Gm13669													Dleu2
COPS4	Saa1	Sorbs1	GNS													Dll4
COQ10B	Gm3775	Zfp512	podxl2													Dnajb7
COQ5	Rbp7	Gm6783	LOC676708													Dnmt3l-ps1
COQ6	Gm5	Gm2979	LOC100044021													Doc2g
COX15	1110020C03Rik	Tnfaip8l3	H2-Q2													Dock8
COX8A	Gm9047	Alms1	LOC100044307													Dok1
CRCP	Gpha2	Gm3219	H2-Q1													Dok2
CREB3L2	Gm4546	Kif3c	LOC68395													Dpep2
CRELD2	Gm5495	Hif1an	H2-Q6													Dpysl3
CRYZL1	Gm14720	Irf3	H2-Q7													Dqx1
CSDE1	Gm8067	Msra	LOC100044020													Drp2
CSTF1	Gm13407	Gm9840	H2-Q8													Dupd1
CTBP2	Gm15621	Muc1	LOC100044019													Dusp2
CTNS	Rnf207	Exoc7	H2-Q9													Duxbl
CTSD	Hoxc13	Gtf2e1	CPLX2													E030010A14Rik
CXCL10	Cyp2e1	Prox1	atp9b													E030024N20Rik
CYP26B1	Krt14	Ccdc72	ABCA3													E130120F12Rik
Cacna1f	Ms4a4b	Tjap1	por													E130201H02Rik
Caml	Gm4958	Gm3062	IDH3B													E530001F21Rik
Camta2	100040293	BC005624	Vps26a													EG668108
Canx	Gm12011	Bap1	Med8													ENSMUSG00000066202
Casp3	Gm9104	Brp44l	ERP44													Eaf2
Ccdc117	Gm10884	Gm4924	adipor1													Ebf1
Ccdc22	Myo3b	Zfand1	ILVBL													Ebpl
Ccdc45	Slc6a20a	Gm7042	BAI2													Eda2r
Ccdc56	1700007E05Rik	Ash2l	ncln													Edn2
Ccdc58	Zpld1	Ppil2	ARL8A													Eef1a2
Cct3	Plcz1	1700037H04Rik	MEGF9													Efcab10
Cd320	Opn4	Rpl26	MTCH1													Efhd2
Cd3g	Asb15	Rpgr	SLC8A1													Efnb1
Cdca3	Tulp2	St8sia6	TMEM132A													Efnb3
Cdk4	Serpina3k	Taf11	ATP5E													Egfl7
Cdkl3	Chrna9	Plod1	retsat													Egflam
Cdt1	Gm6802	Rpl10	Add1													Egr2
Cep57	Ccr7	Scmh1	entpd4													Egr3
Chchd1	BC051019	Rps17	NDUFS4													Elavl3
Chchd4	Pdcd1	Celsr3	MGAT4B													Elk3
Chmp5	Rdh8	Taz	scg2													Eln
Chtf18	Gm8505	Nucks1	Cst3													Emid2
Clcn3	Gm2820	Fiz1	bsg													Emp2
Clstn3	Slc10a1	Zfp661	tspan5													Enkur
Cog3	Gja3	Gm9725	IGF2													Epb4.1l2
Col5a2	Lass3	Rprd2	Atp13a2													Epb4.9
CopG	Adh4	Cir1	TSC2													Epha2
Coq4	Clec4a3	Cmtm7	NRM													Epha3
Csnk1g3	Gm3093	Dazap1	CDH4													Epha4
Cyct	Zar1l	Gm11793	Gm3982													Ephb2
Cyp8b1	Gm4809	Pskh1	LOC100044087													Ephb3
Cypt2	Cdrt4	Gm5242	BRP44													Ephb4
D030016E14Rik	1110006G14Rik	Gm8878	ITFG3													Erg
D17Wsu104e	Tmco2	Nfatc3	SLC15A3													Erp27
D19Bwg1357e	Gm4792	Plac9	ITM2C													Esam
D1Bwg0212e	Gm553	Parp12	sez6l2													Esr1
D2Ertd391e	Gm3566	Wnk1	MRPL27													Esrp2
D6Wsu116e	Spata19	Agk	Gm6304													Evc2
DAD1	Tnnc2	Ppm1h	Mrpl34													Evpl
DAP	Gm12704	Atg10	PLS3													F2r
DBT	1700029J11Rik	Tsku	ephX1													F2rl2
DCLRE1A	Clec4b2	Abcg4	Abcb9													F2rl3
DCLRE1C	Gm3654	Cast	maf1													F630003A18Rik
DCN	Gm4339	Mzf1	TMEM86A													Faim3
DCPS	Cryba1	Rab22a	PCDHA6													Fam129a
DCTN6	Gm4698	Gm14497	PCDHA7													Fam163a
DDX1	Gm5316	Cryzl1	LOC100046214													Fam176a
DDX17	Pglyrp1	Fndc4	PCDHA9													Fam43a
DDX25	Gm8727	Dscam	PCDHA2													Fam72a
DDX41	Gm2921	Ccdc114	PCDHA5													Fam83f
DDX42	4930549C01Rik	Gm6190	PCDHA1													Fat3
DDX5	Gm8426	2310004N24Rik	Pcdha4													Fbln1
DDX50	Tnni2	Tmsb15b2	PCDHAC2													Fbln2
DEF8	1700039I01Rik	Zfp871	PCDHAC1													Fbn1
DET1	Gm5535	Gm15519	Pcdha@													Fbxl19
DGAT1	9230104L09Rik	Dennd3	PCDHA10													Fbxl7
DHDDS	4933423P22Rik	Usp19	PCDHA11													Fbxo40
DHRS7B	Gm8548	Lrp6	PCDHA12													Fbxo46
DIDO1	Ucn	C85492	LOC100046137													Fbxw10
DKK1	4930465A12Rik	Metrnl	DHCR24													Fcgr4
DNAJA3	A930013B10Rik	Rbm9	CELF2													Fcgrt
DNAJB12	Gm4424	Idh3b	GHR													Fcrl1
DNAJB5	Gm4633	Atxn7	ECE1													Fermt1
DNAJB6	Gm2723	Pcgf6	POMGNT1													Fermt3
DNAJC10	Gm7897	E430018J23Rik	camk1													Fes
DNHD1	Clec4b1	Ccdc93	FSTL4													Fev
DNPEP	Vwa2	Snx32	Atp6v0b													Fgd5
DPEP3	Fam186b	Adcy9	CDH1													Fgfbp3
DPH5	Grm4	Pvrl3	TMEM205													Fhl2
DPP3	Otop3	Pcdh24	FETUB													Fhl3
DUSP11	Padi4	4930506M07Rik	sdc3													Figf
DUSP13	Tsks	Ctnnb1	PCBP4													Fkbp10
DYM	Lmod3	Gm9826	TRAM1													Fkbp6
Dbil5	Aldh3a1	Ing1	Dpysl2													Fkbp7
Dcakd	Slc19a3	Zfp598	ctsf													Flad1
Ddx28	Gm11427	Tubb2b	pam													Flnc
Defb15	Nox1	Tmsb15b1-Tmsb15b2	PHB2													Flrt2
Derl1	Krt25	Nde1	PCSK1													Flt1
Derl3	Gm3659	2900026A02Rik	LMF1													Flt3l
Dguok	C79127	Fat1	1110031I02Rik													Flt4
Dhx38	Tspan10	Zfp518	IFT57													Fmo5
Dnajb4	Noxa1	Dnase1l1	Nnat													Fmod
Dnm3os	Cxcr3	Ampd3	CLIC4													Fn1
Dom3z	Hgd	Adamts12	grina													Fndc1
Dusp7	Gtf2a1l	Med13l	CTSA													Folh1
E230015B07Rik	Ascl2	Deaf1	SCMH1													Foxq1
E4F1	Gm6982	3110056K07Rik	PDZK1IP1													Foxr2
EAF1	NA	Skil	VAV2													Frem1
EAF2	Slc26a10	Wrn	PSMD6													Freq
ECD	BC064033	Rpl29	Ppap2c													Fscn1
ECE2	Cyp2j8	Gm13573	Uqcrc1													Fstl1
EDEM1	Syt8	Shprh	CD81													Fut1
EFEMP1	Krt74	ENSMUSG00000074747	Gm8894													Fut2
EFHD1	Cyp21a1	Dnahc7b	myl6													Fyn
EFNB2	Rhox4c	Lgr5	Gm10080													Fzd2
EGLN2	Rhox4a	Mybpc2	Gm5915													Fzd9
EHD1	Gm5044	Pld5	COMMD1													Gabra3
EIF2B4	Rhox4b	Lrfn2	mib2													Gabra5
EIF2S1	Gm3776	Gpr183	atp6v0d1													Gabre
EME1	Ssxb9	ORF63	Trap1													Gadd45a
ENPP2	Gm5459	Zar1	FAIM2													Gata2
ENSMUSG00000068790	Gm6217	Spic	Cacna2d1													Gata3
ENTPD7	4930448F12Rik	Asgr1	LOC100046120													Gata4
ENY2	9030619P08Rik	Gm8307	clu													Gatsl3
EPHA2	Gm7998	Bhlha9	CNBP													Gbx2
EPM2AIP1	Gm3133	Gm11805	CPE													Gckr
ERAL1	Gm7325	Gm7948	LOC100046434													Gcnt3
ERCC8	Klk1b8	Tnni3	LOC677374													Gda
ERH	Nps	Gm9631	Pdia4													Gdf7
ERO1L	Prg2	Sdhaf1	RHBDD2													Gdf9
ERP29	Gm4196	Bat2	ANAPC5													Gdpd5
EXOC3L	Gsta1	Chn2	LOC100046211													Gfpt2
EXOSC1	Gm11378	Ak1	XRN2													Gfra2
EXOSC5	Gm8976	Romo1	Ninj1													Gimap1
EXOSC7	A930018P22Rik	4930524J08Rik	sult4a1													Gimap3
Eftud1	Dppa3	Dlg2	ppp3ca													Gimap4
Ehd4	Ptgds	Snai2	PCDHGA12													Gimap5
Ehf	4930513O06Rik	Cdc14a	PCDHGA11													Gimap6
Eif2a	Gm8124	Pcdha1	PCDHGA9													Gimap8
Eif2s2	Gm2557	Fkbp7	PCDHGA8													Gja1
Eif5b	1700009C05Rik	Nfasc	PCDHGC5													Glce
Elp4	9930022D16Rik	6820431F20Rik	PCDHGC4													Gli2
Ero1lb	Gm2647	Imp4	PCDHGC3													Gm10144
Ets2	NA	Pcdhga5	PCDHGA3													Gm10168
Exosc3	A330070K13Rik	Jun	Pcdhg@													Gm1027
Extl2	Gm8390	1600021P15Rik	PCDHGA2													Gm10517
F13B	Gm2043	NA	PCDHGB4													Gm10818
F630043A04Rik	Gm3615	Gm9215	Ptprs													Gm11400
FBXL6	I830127L07Rik	S100a16	Pcdhgb2													Gm11452
FBXO38	1700023I07Rik	Ddx10	EIF3L													Gm11805
FBXO9	LOC665268	Gm6974	0610007C21Rik													Gm11895
FDFT1	1700095B22Rik	H2-gs10	Ncam1													Gm12180
FGF14	Gm6044	Fam134a	Pld3													Gm12230
FGF5	Gm5473	Chchd5	wdr1													Gm12691
FGL2	Gm3637	Bak1	MBTPS1													Gm12728
FHL2	Ovol3	Ankrd6	lmf2													Gm13019
FKBP7	Gm13496	Bcl2l12	KRT18													Gm13111
FMO2	Gm9462	BC024479	LOC640248													Gm13306
FOXA3	Col17a1	Ttll1	wars													Gm13493
FOXRED1	Cd163	Ccdc71	ITFG1													Gm13628
FPGS	Gm3614	Tubgcp3	npc2													Gm13841
FTO	Gm9623	Wdr13	GDE1													Gm14004
FXC1	A630005I04Rik	Ube2i	Acsl4													Gm14046
Fabp6	Serpinb1-ps1	0610007P14Rik	SCG5													Gm14160
Fau	Ptpn20	Spry2	ERAP1													Gm14337
Fbxl2	Trem1	Gemin5	Tnip1													Gm14489
Fntb	Fam124b	2810428I15Rik	lrp1													Gm14492
Foxj3	Hoxb9	Pih1d2	CD63													Gm14522
Frat2	Slc25a34	D030074E01Rik	Gm9803													Gm15506
Ftsj3	Krt6a	Polr2c	Magmas													Gm1604A
Fyco1	Gm3462	Mecp2	Gm7964													Gm1604b
GABARAP	Gm7356	Gtrgeo22	Hnrnpk													Gm16060
GABARAPL1	Il20ra	Gm3604	LOC100046871													Gm16505
GABRG1	Nhedc1	Rhof	Pigt													Gm1977
GANAB	Cd5	Gm8626	Prkca													Gm1994
GART	8030474K03Rik	Bloc1s3	LOC100047318													Gm2048
GATAD2A	Aldh1a7	Rere	TMEM131													Gm2065
GBA	1700012A16Rik	Cib2	POFUT2													Gm2073
GBP2	Gm4889	Phlda1	TCF25													Gm2115
GDAP2	Slc1a6	Psat1	MTDH													Gm2176
GEMIN4	Ces3	Zfp112	Pcsk2													Gm2197
GEMIN5	Pah	Tsen15	PNKD													Gm221
GFPT1	Glrp1	Zfp157	Gatsl2													Gm2236
GGA3	9230109A22Rik	Foxo1	cisd2													Gm2238
GGCX	Gm7238	BE691133	R3HDM2													Gm2282
GGNBP2	Ugt2b37	Osbpl10	SLC6A17													Gm2312
GGPS1	1700001L19Rik	Gm11400	MFSD6													Gm2367
GLRB	Gm6634	Adam15	aes													Gm2395
GMEB1	Rbm46	Nedd9	XRCC1													Gm2420
GMPR2	4933406M09Rik	Rai2	SLC35C2													Gm2430
GNB2L1	Cplx4	Gm13453	GLG1													Gm2459
GNPAT	Cyp26a1	Kctd10	CYFIP2													Gm2461
GNS	Gm6387	Pcdha9	APOA1BP													Gm2484
GOLGA3	Gm9564	Abhd12	BRE													Gm2506
GOT1	Sec1	Gm5595	NPTN													Gm2534
GPC1	6030440G07Rik	Snx10	LRP10													Gm2545
GPC3	Gm10361	Stard3nl	SRPR													Gm2549
GPHA2	Gm11953	Dync2h1	GALNT2													Gm2554
GPR108	Gm7472	Ubr7	iars													Gm2559
GPR172B	H60b	Gm7061	lass2													Gm2602
GRPEL1	Tex101	Cox10	CD47													Gm2665
GSK3B	Gm2139	Pclo	Spint2													Gm2776
GSTCD	Calhm3	Mtap2	CTNND2													Gm2833
GSTM4	Gm9081	Gm7434	SPG7													Gm2839
GTF2E1	Nppc	Gm7177	cadm4													Gm2884
GTF2F1	Cfc1	D930020B18Rik	Atp2b3													Gm2899
GTF2H5	Taar3	Cbx1	ATF5													Gm2922
GYS1	Gm355	Cntn3	CLPTM1L													Gm2954
Gadd45b	5430427M07Rik	Gnb1	Cops6													Gm2989
Gla	Gm14382	Cacng7	Tff3													Gm3080
Gm10029	Pla2g10	Rnf32	FAM134A													Gm3108
Gm10039	NA	Lysmd1	FAM19A5													Gm3117
Gm10063	Gm3331	Nub1	MAPK8IP1													Gm3268
Gm10070	4933401F05Rik	Pm20d2	CD164													Gm3305
Gm10073	Taar5	Galnt10	CREB3L1													Gm3474
Gm10075	Gm9034	Gm2461	lpcat1													Gm3523
Gm10079	Gm12864	Chd4	serp1													Gm3529
Gm10080	Olfr544	Gm7569	TMEM27													Gm3709
Gm10131	Tex12	Fam164a	CCK													Gm3749
Gm10159	Tas2r137	Kctd5	spns1													Gm3762
Gm10206	Gm7150	Ssrp1	TOP1													Gm3789
Gm10213	Gm6283	Dhps	AIFM1													Gm3856
Gm10214	Gm2515	Tmem106c	NTN1													Gm3859
Gm10221	Mup16	1110020G09Rik	LOC672215													Gm3881
Gm10237	Gm8707	Acadm	Nsg2													Gm3939
Gm10247	Rhox4g	2900092E17Rik	Nsf													Gm3948
Gm10257	Rhox4e	Dos	KCNIP1													Gm3990
Gm10263	Gm5306	Smurf1	MARCKS													Gm4021
Gm10296	Gm5070	Stk4	LOC100047632													Gm4086
Gm10320	Tas2r135	Zfp513	LOC100047636													Gm4091
Gm10333	Gm6792	Pcdhgb1	gnptg													Gm410
Gm10338	1700027A23Rik	Gm9663	gnl1													Gm4120
Gm10340	Olfr559	Gapdhs	CASK													Gm4182
Gm10349	Olfr1418	Zfp560	XPNPEP1													Gm4189
Gm10361	Gm4474	Safb2	vldlr													Gm4242
Gm10406	Olfr70	Mcrs1	ATP9A													Gm4294
Gm10412	Prg3	Ier5	GPR137													Gm4341
Gm10413	Olfr1417	Sdsl	prkcsh													Gm4386
Gm10443	Gm9013	Eef1d	IGSF8													Gm4400
Gm11263	GA_x5J8B7W3939-136239-135295	Serinc2	itm2b													Gm4413
Gm11276	Olfr986	Fem1c	LGALS3BP													Gm4428
Gm11277	Olfr1322	Kctd21	MAN2B2													Gm4493
Gm11362	Gm12052	Arsb	NENF													Gm4516
Gm11425	1700113H08Rik	Zdhhc17	Camk2b													Gm4533
Gm11477	Rhox4f	Polr1b	mmp24													Gm4543
Gm11517	Morn3	Nqo2	NUCB1													Gm4604
Gm11759	Ssxb2	H3f3a	mogs													Gm4611
Gm11808	Olfr1132	Rbm6-ps2	FLOT2													Gm4626
Gm11810	Olfr1350	Gm9180	1700071K01Rik													Gm4662
Gm11893	Ssxb6	Dtd1	Gm4773													Gm4707
Gm11942	Gm4227	Gm15776	Phb													Gm4753
Gm12141	Gm5195	Dear1	MRPL23													Gm4789
Gm12183	Gm9645	Gm6941	Gm13671													Gm4793
Gm12260	Hist1h1t	Oasl2	fam125a													Gm4878
Gm12270	Apoa1	Fnip1	LOC100045360													Gm4905
Gm12271	Cd3g	Meis1	Ctbp1													Gm4945
Gm12331	1700057K13Rik	4921513D23Rik	clpP													Gm501
Gm12334	V1rc21	Las1l	GRID1													Gm5039
Gm12337	Fut4-ps1	Gm3435	Gm7936													Gm5119
Gm12568	1700016G14Rik	Oas1b	bloc1s1													Gm5180
Gm12587	Gm4324	Dip2c	SCARB1													Gm5214
Gm12617	Gm8250	Tarbp2	eno2													Gm5218
Gm12657	Spp2	2610008E11Rik	Ldlr													Gm5226
Gm12693	Dkkl1	Tnrc6c	znrf2													Gm5279
Gm12712	Tas2r141-ps4	Nsun5	Atp5d													Gm5345
Gm12778	Stoml3	Gm8130	GNAO1													Gm5614
Gm12943	Muc5b	Stard10	Agpat6													Gm5637
Gm12950	Pkhd1l1	Gm12430	IFT122													Gm5679
Gm12966	Gm7594	Psmd5	fxyd6													Gm5701
Gm13121	Prtg	Unc93b1	gpi1													Gm5735
Gm13139	Gm1337	Zfp646	LOC100044500													Gm577
Gm13192	Irf4	G3bp1	DSG2													Gm5775
Gm13215	Adamts19	Klhdc9	Ergic3													Gm5805
Gm13251	Gm9658	Tnfrsf4	ITPR1													Gm5826
Gm13305	Rxfp3	Icam1	fliI													Gm5887
Gm13311	Cd28	Gm5331	LOC100044937													Gm6009
Gm13529	Tdrd5	Tnip2	Skp2													Gm6063
Gm13642	A430090L17Rik	Pnkd	HAT1													Gm6109
Gm13646	Mc1r	1700020D05Rik	GTSE1													Gm6152
Gm13654	Musk	Hist1h2be	EMB													Gm6202
Gm13743	Gpr141	Cd59b	LSM3													Gm6276
Gm13777	LOC627159	Upb1	Lmnb2													Gm6306
Gm13815	Gpr149	Dlg3	LOC100044565													Gm6372
Gm13911	Tbx18	NA	Ttyh2													Gm6534
Gm13932	Bank1	Stat1	clspn													Gm6575
Gm13981	Dsc1	2810046L04Rik	D17H6S56E-5													Gm6576
Gm14044	Klhdc7b	Pofut2	CLIC1													Gm6588
Gm14045	2210409E12Rik	Vars2	FEN1													Gm659
Gm14059	Cd8a	Gm7889	pmf1													Gm6698
Gm14088	Kcnj1	Neurl1a	TWIST2													Gm6723
Gm14127	Gm15698	Ano10	LMNB1													Gm6753
Gm14138	Slfn14	Nol9	suv39h2													Gm6762
Gm14270	Gm2891	Grb10	TSPAN3													Gm6924
Gm14308	Gpr114	Trim25	CD44													Gm6930
Gm14326	Tmprss3	Phlpp2	Ppih													Gm6977
Gm14383	Sstr5	Mrps17	Gm11585													Gm7046
Gm14407	Gm8985	Tmem55b	LOC433064													Gm7061
Gm14410	Ppp1r1c	Robo2	Gm9088													Gm7101
Gm14430	Cxcl9	Tkt	Gm7879													Gm711
Gm14434	Gm8860	0910001L09Rik	LOC629952													Gm7417
Gm14439	Tpte	Gm3749	Gm8719													Gm7506
Gm14501	Panx3	Gm14071	Aebp1													Gm7576
Gm14506	Gm2327	Gbp6	PDSS1													Gm7582
Gm14958	Mill1	Usp25	UHRF1													Gm7588
Gm15059	Ces8	Ddx54	LOC100047319													Gm7650
Gm15387	Mag	Rab7-ps1	Gm5648													Gm7889
Gm15427	Clec4a2	NA	MYO1E													Gm7985
Gm15428	Gm7484	Zfyve1	Tmem43													Gm8076
Gm15434	Gm3054	Ebpl	Gm10182													Gm8145
Gm15483	Otop2	Rpl9	HMGN2													Gm8166
Gm15785	Gm3770	Tssk6	Gm6750													Gm8235
Gm15801	Gm9666	Kiss1	HMGN2L6													Gm8259
Gm15887	Gm2224	Rdh11	Gm6651													Gm8272
Gm16373	Tsnaxip1	Gm5530	Gm5899													Gm8296
Gm16375	4933416C03Rik	Wipf2	LOC100044482													Gm8319
Gm16389	Fam19a4	Hmgn2	Gm4248													Gm8350
Gm16409	Pasd1	Met	HMGN4													Gm8405
Gm16417	Slc22a2	Gga2	LOC100047827													Gm8504
Gm16422	Tgm7	Gm2002	Gm7125													Gm8629
Gm16424	Antxrl	Imp3	Gm6724													Gm8669
Gm16434	Tcfap2e	Ltbr	LOC638323													Gm8682
Gm16439	D6Mm5e	Taf8	Gm10282													Gm8833
Gm16440	Ccno	Fam105b	LOC100045975													Gm9037
Gm16477	Gm4092	Rcc1	Gm14008													Gm9100
Gm16519	Tnfsf14	Gm11263	Gm6594													Gm9123
Gm16522	Zfp853	Gm11383	Gm9525													Gm9165
Gm1661	Art5	Arf3	Gm16494													Gm9229
Gm1973	Muc3	Mospd1	Gm7931													Gm9255
Gm1986	Gm2853	Sp3	Gm3338													Gm9304
Gm2002	Ldlrad2	Gm6334	CD9													Gm9307
Gm2007	Opn5	2310021P13Rik	Gm15428													Gm9395
Gm2099	Spns3	Inadl	2810417H13Rik													Gm9398
Gm2198	Qrfpr	Zfp1	Gm9171													Gm9407
Gm2225	Wdr86	Angel2	NFKB1													Gm9416
Gm2237	Smtnl1	Plekhm2	RCN2													Gm9443
Gm2500	4933407L21Rik	6230409E13Rik	ATAD2													Gm9522
Gm2541	Gm12580	Zfp64	Gm4455													Gm9530
Gm2607	BB014433	BC003940	Zfp422-rs1													Gm9533
Gm2642	Oc90	Snx27	TCF19													Gm9536
Gm2710	Gm5209	2410001C21Rik	ANXA1													Gm960
Gm2880	Ccdc105	Rit1	Rasa3													Gm9631
Gm2888	Txndc2	E030042O20Rik	CCNA2													Gm9674
Gm2897	U46068	1500002O20Rik	lrp1													Gm9691
Gm2903	2410004P03Rik	Snrnp70	Gm7839													Gm9808
Gm2949	Epgn	Gm2920	LOC635039													Gng13
Gm2956	Cidec	Fbxo3	Gm7848													Gng2-ps1
Gm2963	Gm7118	Lhfpl4	Gm4903													Golt1a
Gm2977	Gm4988	Wdr82	TPM3													Gpa33
Gm3005	Bpil3	Gm8696	Gm4157													Gpc2
Gm3012	Gm2109	Rora	TIPIN													Gpihbp1
Gm3020	Tbx4	Syngr1	VCAN													Gpr111
Gm3029	Npffr2	Gm5453	PML													Gpr124
Gm3047	Chst13	Gm7884	pmp22													Gpr150
Gm3050	Crhbp	Slfn8	FOSL1													Gpr153
Gm3095	Gm5430	Eftud1	GSTM5													Gpr183
Gm3099	6430628N08Rik	Eif1b	tpm2													Gprin2
Gm3115	BC030500	Terf2ip	SESN3													Gpx7
Gm3127	1700029F12Rik	C920016K16Rik	COL8A1													Grap
Gm3138	C86187	Eif3k	Dek													Grb10
Gm3147	Fam178b	Cdr2l	Mgst3													Grhl3
Gm3149	Gm5078	Etfa	wee1													Grrp1
Gm3159	Gm2502	Ankmy2	Gins1													Grwd1
Gm3160	Gm4278	Mtss1l	NASP													Gsdmd
Gm3167	4931440L10Rik	Ncln	LOC100043974													Gsta4
Gm3173	1700124P09Rik	Clip3	LOC100047211													Gtpbp2
Gm3176	Osta	Gpm6a	TMSB4X													Gucy1b2
Gm3182	Il13ra2	BC017643	Gm7379													Gulo
Gm3187	Krt27	Scrn3	Gm7123													H19
Gm3192	Car3	Gpatch4	Gm13020													H2-Aa
Gm3239	Gif	Exosc2	LOC674727													H2-DMb2
Gm3264	Gm3152	Bcl2	Gm10259													H2-Eb1
Gm3269	Gm371	Stap2	RPL38													H2-gs10
Gm3298	Krt42	Limd1	Gm4991													Hck
Gm3307	Agxt	Rogdi	KPNA2													Hdac7
Gm3317	Prok2	BC031748	Gm5832													Hdc
Gm3344	4930465K10Rik	5830433M19Rik	Gm8129													Herc5
Gm3366	Duoxa1	Acaca	Gm9028													Hes1
Gm3408	Gm9064	Brd8	Gm10184													Hfe
Gm3417	Psg18	Pptc7	CORO1C													Hhipl1
Gm3424	Gsg1	Tbc1d2	Gm5790													Hn1
Gm3435	Ttc23l	Ksr2	ltbp3													Hnrnph3
Gm3448	Gm8873	Lrrc8b	Acat2													Hoxa5
Gm3453	Ahsg	Tmem80	Gm7996													Hoxa7
Gm3460	Gm3060	Aph1a	HMGA2													Hpcal1
Gm3476	Ms4a4c	D2Bwg1423e	pcnA													Hpn
Gm3483	Gm6506	Mett5d1	LOC100046823													Hps4
Gm3485	Lect1	Mcart1	CHAF1A													Hrct1
Gm3488	Gm3899	Rcn1	ech1													Hs3st3a1
Gm3494	Gm3502	Nubp2	FKBP5													Hspb11
Gm3507	Gzmb	Zfp783	Ank													Hspb3
Gm3511	Gm8984	Gm8069	tspan4													Hspg2
Gm3518	Serpini2	Ldb3	NAB1													Htra3
Gm3526	Tmem114	Gm8081	NCAPG2													Hyi
Gm3542	Tekt1	Gm10818	Cyth3													Icam1
Gm3565	Agmat	Ep300	dtl													Icam4
Gm3591	Actl7b	NA	Ptgs1													Icam5
Gm3594	Crisp3	Olfr78	NUF2													Ier5l
Gm3597	Pgc	Gm2785	LOC100048203													Ifi35
Gm3636	Gm3393	Casz1	Col4a1													Ifi47
Gm3642	Pitx3	Gart	COL3A1													Ifit1
Gm3649	Ubl4b	Fam19a5	sgol1													Ifitm3
Gm3667	LOC100043682	Pgap2	Mrc2													Ifitm5
Gm3685	Gm5366	Uxt	Rrm1													Igf1
Gm3696	Hs3st4	Rnf219	rrm2													Igf2
Gm3703	Tmprss12	Zgpat	cav1													Igf2as
Gm3715	Gm46	Gprin1	Gm7809													Igfbp2
Gm3727	Ldoc1	Slc48a1	TPM4													Igfbp3
Gm3739	Gm4779	Lime1	phlda1													Igfbp4
Gm3752	Gm13292	Gm11741	OSBPL3													Igfbp6
Gm3760	Daf2	Fadd	Ly6e													Igfn1
Gm3835	Zp3	Eif4ebp3	LHFP													Igk-C
Gm3851	4930548F15Rik	Gpc4	lmna													Il16
Gm3982	Gm4484	Mtmr3	PKMYT1													Il18r1
Gm4024	Il10	Gm3807	Col16a1													Il18rap
Gm4028	Hmg1l1	Pax6	CAV2													Il1b
Gm4045	Gm3671	Acot8	PMVK													Il1rl2
Gm4383	LOC100039762	Ssh1	emp1													Il1rn
Gm4479	2010-03-10	Zcchc11	BIRC5													Il27ra
Gm4587	Gimap7	Acin1	asap1													Il33
Gm4602	Ostn	Ndufa8	LOC100045359													Il6st
Gm4631	1700023A16Rik	Hs2st1	TOPBP1													Inhbb
Gm4682	Bmp10	Odf2	LOC100048603													Inpp4b
Gm4689	Serpinb6e	Slain1	MRPL49													Iqsec1
Gm4724	Tmem202	Lrrc47	INCENP													Irak4
Gm4786	Gm6897	Tmem186	KIF15													Irf3
Gm4796	Pax2	Mical3	Slc43a3													Irg1
Gm4802	Gm4580	Enoph1	pola2													Irx3
Gm4852	Gm12827	Fam117b	Mcm10													Irx5
Gm4899	Rxfp4	Pccb	Hells													Isg15
Gm4923	Gm3823	Dcaf17	Col4a6													Islr
Gm4938	Gm6006	Gm11993	CBX5													Islr2
Gm4947	Ucp1	Gm8649	Etv4													Isyna1
Gm4963	Gm6316	Gm6548	ACTB													Itga11
Gm5040	4930433N12Rik	Syt6	CCNE1													Itga3
Gm5044	Dfnb59	Smyd2	Cdk2													Itga5
Gm5047	Gm6641	Gm13458	gmnn													Itgal
Gm5050	Gm5134	Disp2	Anln													Itgb6
Gm5064	Ankrd7	Mvp	CCND1													Itih3
Gm5145	Gm6344	D19Ertd386e	actn4													Itih4
Gm5161	Atp6ap1l	Arfrp1	Exo1													Itpripl1
Gm5217	Gsc	Gm5471	E130112L23Rik													Ivl
Gm5239	Gm3546	Grina	SPRY2													Izumo1
Gm5251	G6b	Gm14457	TIMELESS													Jak3
Gm5259	Gm3581	Gm15066	SGK1													Jdp2
Gm5434	Spag4l	Cuta	msh6													Kank4
Gm5458	Siglec15	Nkapl	ILK													Kbtbd7
Gm5459	1700011H14Rik	Pla2g4b	Gm6263													Kcnc4
Gm5462	1810033B17Rik	NA	dhrs1													Kcnh7
Gm5473	A930003A15Rik	Gm4189	Ifi204													Kcnh8
Gm5500	Tslp	Gramd1a	cyb5r3													Kcnip3
Gm5504	6720418B01Rik	Hnrnpul1	Tcp11													Kcnj13
Gm5509	Pdcl2	Fbxw11	4930526A20Rik													Kcnj5
Gm5516	Plscr5	Foxa3	LOC100048029													Kcnj8
Gm5521	Gm7986	2510049I19Rik	TSEN34													Kcnk2
Gm5527	H1foo	Mcee	PRIM1													Kcnk6
Gm5562	Myoz2	Lgr4	Tmem176a													Kcnk9
Gm5599	Gm7498	Nudc	Cst3													Kcnq1
Gm5616	1700086D15Rik	Letmd1	MMD													Kcnq4
Gm5618	A530098C11Rik	Trim41	LOC100047565													Kcp
Gm5619	Tprg	Gm8585	Nfkbil2													Kctd17
Gm5630	Clec3b	NA	Impa2													Kif26b
Gm5642	Gm2287	Cnpy3	NRM													Kiss1
Gm5738	Odf4	Gnpda1	Gm8990													Klc4
Gm5747	Gm3045	5830417I10Rik	NET1													Klf1
Gm5750	NA	Col4a3bp	ARHGAP22													Klf2
Gm5795	Gm8938	Bola2	rgmb													Klf7
Gm5797	Esr1	Slc25a30	Tsc22d1													Klhdc7a
Gm5835	Gm4260	Fkbp4	capG													Klhl26
Gm5842	Gm9534	Gm5066	Hist1h1b													Klhl34
Gm5845	Gm3673	4930529C04Rik	Il1r1													Klhl36
Gm5853	Gm8398	Gm6403	DPY19L1													Klhl38
Gm5866	LOC673817	Klhl6	chaf1b													Klhl6
Gm5870	Gm4143	Elk3	LOC637711													Klrb1a
Gm5871	Gm5260	Tbcb	mvk													Kng1
Gm5898	4932431P20Rik	Gm2029	LHFPL2													Krt1
Gm5904	Slc6a5	Chd2	SLC5A3													Krt76
Gm5908	Gm5241	Tmem132a	Slbp													Krt79
Gm5915	Thsd7b	Atp1a2	Gm8396													Krt83
Gm5917	Adarb2	Gm6750	CTSB													LOC100039235
Gm5928	Gm9248	Fam129a	ECT2													LOC100039359
Gm5937	Lin28b	Gm3847	tspO													LOC100040322
Gm5943	Rfx4	Zfp747	FOXM1													LOC100043541
Gm5951	Gm8434	Ryk	4933413G19Rik													LOC100043609
Gm5962	Gm6881	Mri1	ELK3													LOC554292
Gm5963	A2m	Fryl	TIMP3													Lama1
Gm6014	Atp8b3	Ing4	Gm7936													Lama2
Gm6029	Slc34a2	Lgi2	bloc1s1													Lama4
Gm6090	Dsg3	Abcb10	ldhb													Lama5
Gm6106	Ntsr1	Gm1976	Gm5514													Lamb2
Gm6111	Nlrp4f	Ddb2	SCARB1													Lamb3
Gm6115	Xkr5	Tcfap2a	Dusp10													Lamc3
Gm6128	Cmah	Nat8b	FBLN2													Laptm5
Gm6129	Prdm8	Gm11868	Fbxo5													Lba1
Gm6132	Mylk3	Prom2	Ccl2													Lcat
Gm6138	1110032F04Rik	Ccdc78	SLC19A2													Lcp2
Gm6167	Il9r	Galk1	MCM3													Lef1
Gm6186	Slc45a2	Prkab2	b3gnt1													Lenep
Gm6206	Dmgdh	Il17d	MCM6													Leng1
Gm6285	1110049B09Rik	Gm6108	YWHAH													Lgi2
Gm6286	Zcchc5	Ccndbp1	MCM7													Lhx3
Gm6304	Foxg1	Fgl2	MCM4													Liph
Gm6336	Cntn4	Mrps24	Mad2l1													Lix1
Gm6337	8430431K14Rik	Fam78b	LOC100045924													Lmo2
Gm6347	P2ry10	Gm4249	Gpd2													Lmx1a
Gm6365	Alox5	LOC100041694	Cdc45													Lox
Gm6374	Igf2bp1	Rpl32-ps	EFEMP1													Loxl1
Gm6378	Gm9657	Trappc10	CSE1L													Loxl3
Gm6421	Cnga1	2700078K21Rik	SDPR													Loxl4
Gm6438	Gm9688	Dst	CPSF4													Lpar4
Gm6476	Adam3	Atp9b	CDC7													Lphn2
Gm6485	4921528I07Rik	Gpa33	Pole													Lrfn2
Gm6532	Cyp2b19	Gm13374	ASF1B													Lrmp
Gm6573	Gm5933	Kif21a	POLE2													Lrrc16b
Gm6589	Agxt2l1	Gm2541	lig1													Lrrc25
Gm6621	4930563D23Rik	Dnajc11	LOC100047147													Lrrc38
Gm6637	H2-Ob	Nup133	LOC640793													Lrrc4
Gm6646	Gm4841	H6pd	Slfn9													Lrrc55
Gm6654	Gm8378	Il6st	CD109													Lrriq1
Gm6676	Gm9992	Gm9517	oxct1													Lsp1
Gm6705	Cdcp2	Hsdl2														Ltb
Gm6710	Gm9187	Rab11fip3														Lum
Gm6737	Serpinb5	Mrps5														Ly6a
Gm6749	Klrb1c	Alox5ap														Ly6g5b
Gm6766	Gpr55	Prep														Lyl1
Gm6776	Ugt2b1	Gpr137														Lyrm1
Gm6781	Ubash3a	Slc25a19														Macc1
Gm6817	Glb1l3	AI837181														Mafb
Gm6834	Gm5531	Eefsec														Mageb3
Gm6855	Hes2	2310011J03Rik														Mak
Gm6941	Gm3282	Acat2														Mamld1
Gm6988	Csrnp3	AW555464														Mamstr
Gm7004	Gm6859	Slc25a15														Mapk11
Gm7042	Fam48b1	1700030J22Rik														Mapk12
Gm7043	Acss3	D6Ertd527e														Mboat1
Gm7083	NA	Pdgfd														Mdfi
Gm7100	Slco6b1	Plscr3														Mecom
Gm7102	Kel	Gm6972														Megf11
Gm7117	Ttc29	Gm12936														Mettl8
Gm7179	Gm8385	Enox2														Mfap2
Gm7194	Siglec5	Itm2b														Mfap5
Gm7227	Gm12292	Znhit6														Mgll
Gm7353	Rtp2	Kcnh3														Mgmt
Gm7368	Zbbx	Dohh														Mia1
Gm7392	Pth2r	Tfpt														Micall2
Gm7418	Vmn2r59	Gm6292														Mid1
Gm7422	Ccr3	Gm5805														Mid1ip1
Gm7459	Gm11557	Baz2a														Mmp12
Gm7468	Apol7a	Nras														Mmp2
Gm7504	1700007B14Rik	9130213B05Rik														Mmp25
Gm7509	Slc47a2	Taf3														Mmp7
Gm7536	Tecrl	Gm11787														Mnd1
Gm7553	Slc5a11	Gm9726														Mobkl2b
Gm7567	Dmrt2	Baiap2l2														Morc2b
Gm7586	Gm5307	Itga6														Mrap2
Gm7601	Satl1	Rcan3														Mrgprf
Gm7602	Sectm1b	Fbrs														Mrpl14
Gm7643	Asb10	U2af1														Ms4a14
Gm7671	Cldn8	Gm2420														Ms4a4d
Gm7698	Pramel5	Sphk2														Mslnl
Gm7711	F420015M19Rik	Lxn														Mst1
Gm7747	St6gal2	Rest														Mtap1s
Gm7756	4833423E24Rik	Spop														Mthfd2l
Gm7774	Hoxa9	Gss														Muc19
Gm7782	Adam6b	Glt8d3														Muc20
Gm7783	Gm2889	Nr2c2														Muc6
Gm7808	Otc	Gm4231														Mvp
Gm7810	Fcer2a	Usp53														Mycbpap
Gm7847	AU021034	Mrps33														Mycs
Gm7863	Krt6b	Thtpa														Myct1
Gm7868	Tnfsf11	1700012B15Rik														Myh9
Gm7876	Trpd52l3	Cpne8														Myo5c
Gm7888	Gsdmc4	5730559C18Rik														NA
Gm7900	Cbln2	Ilf2														Naprt1
Gm7926	Gm4569	Dbpht2														Nccrp1
Gm7928	Psg23	Acot11														Ncf2
Gm7936	Timd4	Pex10														Ncf4
Gm7940	Krt71	Hnrnpa1														Nedd9
Gm7978	Olig1	Tmem216														Nek3
Gm7994	Lctl	Dpy19l1														Nek8
Gm8029	Agtr1b	Snx9														Ngf
Gm8031	Chst4	Setd4														Nhej1
Gm8052	Mupcdh	Mios														Nhsl1
Gm8095	Dyrk4	Yod1														Nid2
Gm8108	Six2	1700030K09Rik														Nkapl
Gm8159	Gm8502	2310046O06Rik														Nlrp3
Gm8172	Psg17	Tapbp														Nlrp6
Gm8182	Lipk	Arhgef11														Nnmt
Gm8213	Gm8510	Myst3														Nos1ap
Gm8226	Gm8372	Nudt16l1														Nos3
Gm8228	Gm8506	Zyx														Notch2
Gm8246	Afp	Socs4														Notch4
Gm8265	Psg26	Myo1b														Nov
Gm8279	Gm2620	Ano8														Npl
Gm8281	BC053393	Rpl24														Nradd
Gm8283	Ccin	Mfap1b														Nrarp
Gm8288	Gm757	Usp31														Nrg1
Gm8297	Es22	Glg1														Nrg4
Gm8317	Tulp1	Fam69a														Nrn1l
Gm8348	4921504E06Rik	Gm3379														Nt5c
Gm8356	Vmn2r-ps26	1200011I18Rik														Ntm
Gm8362	Gm4976	Muted														Ntn4
Gm8374	Lhx8	B230118H07Rik														Ntng2
Gm8390	B020004J07Rik	Arntl2														Nudt1
Gm8406	Gm5137	Tnfsf13														Nudt11
Gm8423	4933402E13Rik	Vdac1														Oas1b
Gm8430	4930524B15Rik	Pcmtd2														Oas2
Gm8445	Adad1	Gm4802														Oasl1
Gm8451	Psg21	Gm7289														Oasl2
Gm8481	Pou1f1	Skap1														Oat
Gm8527	Fasl	Src														Oaz3
Gm8545	Gm7430	St5														Odf3b
Gm8554	4933422H20Rik	Sart3														Odz4
Gm8563	Olfr56	NA														Oit3
Gm8587	A830012C17Rik	Aktip														Olfml2b
Gm8594	Gm8404	B4galt1														Olfml3
Gm8649	Cyp4a32	Jmjd1c														Olfr31
Gm8655	Gm3440	Kdm5a														Olfr325
Gm8667	Cyp2j11	Trp53rk														Olfr327-ps1
Gm8696	4930509K18Rik	Epn2														Olfr328
Gm8731	7420700N18Rik	Plaur														Olfr329
Gm8750	Gm3612	Gm6566														Olfr331
Gm8752	Gm7929	Poldip3														Olfr558
Gm8774	Dpep3	Ctbs														Olfr920
Gm8779	Olfr499-ps1	Rsbn1														Olr1
Gm8783	Gm9279	Ylpm1														Omp
Gm8797	Gm9287	Ncoa7														Onecut3
Gm8807	Gm9735	Doc2a														Oprm1
Gm8894	Gm101	Chd1l														Osgep
Gm8899	Gm9505	Rtn2														Osm
Gm8925	Gm2924	Osgep														Osmr
Gm8948	Gm2229	Gm14248														Osr2
Gm8956	Gm8367	Tbc1d17														Ostf1
Gm8964	Gm2400	Gm6319														Otof
Gm8967	Gm7737	Abhd8														P2ry4
Gm9012	Gm8022	Zfp639														Palld
Gm9014	Gm8248	Tmem35														Panx1
Gm9073	Gm9692	Gm15032														Panx2
Gm9122	Gm13384	Tmem48														Paqr5
Gm9153	LOC667299	Tctex1d2														Pax8
Gm9171	Gm7156	Gm9819														Pbp2
Gm9174	mCG_1034327	Exosc9														Pbxip1
Gm9202	Gm6171	Gm3785														Pcdh10
Gm9331	Gm2407	H2-Ke2														Pcdh12
Gm9386	Gm2829	Fbxo2														Pcdh19
Gm9391	Gm9082	Ahi1														Pcdhb12
Gm9396	Gm9685	Sf3b4														Pcdhb3
Gm9430	Gm2704	Cnot6														Pcna-ps1
Gm9480	Gm9542	Nckipsd														Pcp2
Gm9481	Gm6303	NA														Pcsk5
Gm9511	Gm2131	Gm7446														Pde11a
Gm9602	Gm2293	D17Wsu92e														Pde2a
Gm9603	100041678	Gm8121														Pde6b
Gm9645	Gm3636	1190007F08Rik														Pdgfb
Gm9712	100039441	Thumpd1														Pdgfd
Gm9723	Gm2175	Rims2														Pdgfra
Gm9761	Gm3173	Camkk1														Pdlim5
Gm9769	Gm15854	Gm7632														Pear1
Gm9774	Gm7307	Gm8105														Pecam1
Gm9791	Gm11387	Hipk1														Peg12
Gm9835	Gm9551	Zfp74														Pfpl
Gm9843	Gm8343	2310008H04Rik														Pgm5
Gm9969	Speer9-ps1	Klf9														Phactr2
Golga1	Gm2539	Lrig1														Phlda3
Golph3l	Dnahc5	Ctdsp1														Phldb3
Gpr119	Lrp2	Rbbp6														Pi16
Gpr143	Gm4539	Gm9521														Pik3cg
Gstz1	Lrp1b	Gm5760														Pik3ip1
Gtpbp8	Gm7883	Gm2171														Pisd
H13	Gm3496	Gm9229														Pisd-ps1
H2-Ke2	Gm9667	Gm5287														Pisd-ps2
H2-M3	Gm8289	Gm5977														Pitx2
H2-Q10	Gm8569	Sorcs3														Pknox2
H2afx	Gm6539	Gm3751														Pla1a
H3f3b	Gm3220	Gm9210														Pla2g16
HAX1	Gm2803	Gje1														Pla2g3
HBP1	Gm3974	Fut2														Pla2g4b
HDGFRP3	Csmd3	Gm8332														Plaur
HDHD3	Gm7346	E030019B06Rik														Plcb2
HDLBP	Gm4228	Snx31														Plekhb1
HEPH	Gm2203	4932438H23Rik														Plekhf1
HGS	Gm8260	Cxcr5														Plekho2
HINT3	Gm3732	Fbxo40														Plg
HIST1H2AA	Gm4954	BC052688														Plk5
HIST1H2BA	Gpr112	100039042														Plscr1
HIST1H2BE	Gm6962	Baat														Pmp2
HIST1H2BF	Gm4566	2410012M07Rik														Podnl1
HIST1H2BG	Gm9669	Il22ra1														Podxl
HIST1H2BJ	Gm6806	Vmn2r-ps88														Pot1b
HIST1H2BK	Tg	Gm6433														Pou3f1
HIST1H2BM	Gm4509	Gm4861														Pou6f2
HIST1H2BN	Gm4431	Gm6236														Ppic
HIST1H3A	Gm3530	Gzmn														Ppl
HIST1H3B	Gm9005	Rdh18														Ppnr
HIST1H3C	Gm9678	Tcap														Ppp1r16b
HIST1H3D	Grm5	Olfr1383														Ppp1r1b
HIST1H3E	Gm15180	Gm7650														Pqlc3
HIST1H3F	Frem3	1700019N19Rik														Pram1
HIST1H3H	Gm5159	Ascl4														Prelp
HIST2H2AB	Gm7704	Gm8235														Prex1
HIST2H2BE	Gm2047	Timm8a2														Prickle3
HIST2H3B	Scn10a	Gm5080														Prkab2
HIST3H2BB	Gm3778	Gm8855														Prkcdbp
HMGA1	Myh3	Gm11241														Prkch
HMGB1	Gm6967	Gm4914														Prkd2
HNRPDL	Gm12152	NA														Prmt2
HOOK1	Gm4744	Gm4065														Prokr2
HOOK2	2010204N08Rik	Gm10527														Proz
HRC	Gm6820	Gm10525														Prrt1
HSPA5	Lhx9	Gm6172														Prrx2
HSPD1	Myh13	Gm10526														Prss12
HSPE1	Gm8424	Gm2858														Prss22
HTRA2	Gm2247	1700011A15Rik														Prss33
Hist1h2ab	Gm6933	Gm4626														Prtn3
Hist1h2ac	Alpk2	4930513L16Rik														Psmb10
Hist1h2ad	Trhde	1700007G11Rik														Psme1
Hist1h2ae	Gm9259	Uts2d														Psors1c2
Hist1h2af	Gm9282	Hus1b														Pstpip1
Hist1h2ag	Dgkk	Nudt18														Ptgfr
Hist1h2ah	Gm5691	Lpcat4														Ptgfrn
Hist1h2ai	Gm9078	Rab5c														Ptgis
Hist1h2ak	Gm15131	Asl														Ptgr1
Hist1h2an	Gm5657	Ctcf														Ptk7
Hist1h2ao	Gm3103	Gm5982														Ptplad2
Hist1h2bb	Gm11597	Gm12912														Ptpn14
Hist1h2bc	Olfr1059-ps1	Cecr2														Ptpn18
Hist1h2bh	Gm8924	Sncaip														Ptpn7
Hist1h2bl	Gm2752	Fam55b														Ptpre
Hist1h2bp	Gm8891	Slc12a3														Ptprg
Hist1h3i	Spink5	Slc23a1														Ptpru
Hist2h2aa1	Cps1	Gm9312														Pttg1
Hist2h2aa2	Gm5878	Gm2839														Ptx3
Hist2h2ac	Erbb4	Gm6149														Pvt1
Hist2h2bb	Ccnb3	Pcna-ps1														Pycard
Hist2h3c1	Treml2	Gm12755														Pygo2
Hist2h3c2	Pnpla1	Sgpp2														R74862
Hist3h2a	Gm3590	Scn1a														RP23-303F24.3
Hist3h2ba	Xcr1	1700066B19Rik														RP23-357I14.1
Hk2	Mobp	Klhl38														RP23-38E20.1
Hmbox1	Gm7566	Duoxa2														Rab17
Hmg1l1	Slc4a1	Gprin2														Rab19
Hmg20a	Dmbx1	Aspm														Rab20
Hmga1-rs1	5730588L14Rik	Muc20														Rab3c
Hmgb1-ps1	Gm7790	Rnf183														Rab3il1
Hmgb1-ps5	Gm8321	D17H6S56E-3														Rab7l1
Hrsp12	2610034M16Rik	Gm5404														Ranbp3l
Hs2st1	Cyp7a1	Dmrta2														Rasd2
Hs3st3b1	Gm5361	Gm13655														Rasl12
Hsp90b1	Gm2179	Susd5														Rassf5
Hspe1-rs1	Fam19a2	Capn6														Rassf9
I830134H01Rik	Slc17a6	Thpo														Raver2
IER5	Atp1b4	Gm14057														Rbm11
IFIT1	Atp12a	C530028O21Rik														Rbp1
IFT172	Tbr1	Tnfsf13b														Rcn1
IFT20	Six6	Zfhx4														Rcn3
IGFBP1	Piwil1	Gm4865														Rdh18
IGSF5	Gm10742	4732471D19Rik														Relb
IL12B	Gm14324	Gm6723														Rest
IL23A	Slc9a10	Snapc2														Rftn1
IMMP1L	5430427O19Rik	Rnf141														Rfx1
IMP3	Gm2020	Gm4167														Rgs1
IMP4	Pou4f1	Arf6														Rgs20
IMPDH1	Gm9473	Resp18														Rhbdf2
INSL5	Gm6529	Tanc1														Rhod
INTS12	4930579C12Rik	Bsn														Rhoh
INTS3	Skint3	Sema4c														Rimklb
IQCD	Vmn2r42	Gm6251														Rnd1
ISG20	Vwce	Gm9354														Rnf144a
ITFG2	Slc5a12	Mamld1														Rnu3b-ps2
ITGB3BP	Chrna2	Wdr45														Robo4
ITGBL1	Kcna7	Ssh2														Rph3a
ITSN1	Gm3469	Med22														Rpl3l
Idh3g	Nlrp2	Gm6863														Rpph1
Ifi203	4930590J08Rik	Gnpda2														Rpusd1
Ifi204	Rag2	Gkap1														Rrad
Ifrd2	Npy2r	Tbc1d12														Rras
Ik	Cntn5	Fkbp3														Rspo1
Il11ra2	Ccdc129	Gm5470														Rtkn
Il17f	Mpped1	Heca														Runx1
Il4ra	Tmprss13	Pja1														Rxfp2
Invs	Gm6016	Mus81														Rxrg
Iqcg	Gm2673	LOC632454														S100a13
Irf1	Tmc2	Gpsm1														S100a3
JUB	Pou4f2	Sh3glb2														S100a6
KBTBD3	Iqca	Trmt61a														S100a8
KCNC4	Gm6233	Dock10														S1pr1
KCNIP1	3110035E14Rik	Helb														Samd14
KCNK5	Gm14428	Pfn2														Samd5
KCNN4	Trav17	Gm6192														Sap25
KCTD3	Gm14606	Cugbp2														Sardh
KCTD7	Gm6777	Bola1														Sbno2
KIF5C	Gm9269	Bcas2														Scin
KLF10	E430029J22Rik	NA														Scn11a
KLRC2	Chrnd	Peg3														Scn1a
KRR1	Gm8016	Mmp15														Sct
KRT84	Gm14694	Otud7a														Sdr42e1
Kif4	Usp-ps	Gm4737														Sdr9c7
Kif5b	Gm4457	Cwf19l1														Sdsl
Klhl8	Gm8605	Arhgef3														Sema3f
Klrc3	Aldob	Gm8739														Sema4g
Klri2	Ccnb1ip1	Tpcn2														Serinc2
Kng2	Gm3700	Dock8														Serpina12
Krtap8-2	Igk-C	Ccni														Serpina3a
Kti12	Fbp1	2810004N23Rik														Serpina3g
Kynu	Igj	Zfp799														Serpinb1a
LACTB2	Zfp488	Sdha														Serpinf1
LAPTM4A	Pp11r	Gm7801														Serping1
LARP6	Slc5a10	NA														Serpinh1
LARS	Gm5860	Gm12058														Setd4
LIMS1	1190003M12Rik	C330027C09Rik														Sfi1
LMCD1	Slpi	Asphd1														Sfn
LNX2	Gm4055	Gtf3c1														Sh2d3c
LOC100041151	NA	Tm6sf1														Sh2d4a
LOC100042019	Igh-6	Stmn3														Sh2d6
LOC100042312	Krt17	Cbl														Sh3bp1
LOC100043965	Txnip	2810021J22Rik														Sh3bp4
LOC100044008	Fbp2	Mospd2														Sh3rf3
LOC100044039	Derl3	Gm5638														Sh3tc1
LOC100044040	Gm12857	Pik3c2g														Shc1
LOC100044041	Tmem45b	Fam83b														Sigirr
LOC100044042	Cxcl1	4933406I18Rik														Siglec1
LOC100044087	Gcnt3	Tnfsf12-tnfsf13														Siglece
LOC100044094	Rgs16	Acat1														Sipa1
LOC100044130	Tacr3	Zfp97														Slamf6
LOC100044161	AB041803	Gm15583														Slamf7
LOC100044170	Ccdc69	Gm12101														Slc12a3
LOC100044210	Igfbp2	Plin3														Slc13a4
LOC100044211	Akap3	Brd3														Slc15a3
LOC100044229	Pdyn	Ctnna1														Slc17a2
LOC100044249	Kcnj5	Bend7														Slc19a2
LOC100044250	Pspn	Zfp558														Slc1a3
LOC100044279	Zp2	Slc7a1														Slc1a7
LOC100044280	Gm14522	Utp18														Slc22a1
LOC100044314	F13a1	Mtbp														Slc24a3
LOC100044319	Areg	Rprd1a														Slc25a30
LOC100044346	Nptx2	Zfp599														Slc25a43
LOC100044398	Rprml	Gm12263														Slc29a4
LOC100044461	Ttc25	Gm11517														Slc2a12
LOC100044508	Serpina3c	Gm6430														Slc30a3
LOC100044514	Reg3a	Gm6977														Slc38a5
LOC100044516	Sez6	Sfxn5														Slc39a4
LOC100044525	Pabpnl1	Glis2														Slc39a8
LOC100044557	Gm3227	Pds5a														Slc44a4
LOC100044566	Osr1	Cdk9														Slc7a15
LOC100044574	Atp6v1c2	Gm5391														Slc7a3
LOC100044591	Wnt10b	Hdac2														Slc7a7
LOC100044633	LOC664998	Pogz														Slfn3
LOC100044642	Klhl33	Zbtb44														Slit3
LOC100044740	Serpina3n	Gm13192														Smad3
LOC100044742	Pramef12	Mdm4														Smoc2
LOC100044766	Pnoc	Heatr2														Smpdl3b
LOC100044969	Fgg	Vwa5b2														Smt3h2-ps4
LOC100044992	Cdh17	Grb14														Snai1
LOC100045000	Gjb5	Rasl12														Sncaip
LOC100045037	Gm2239	Neu2														Sned1
LOC100045042	Rdh12	Nlk														Snx10
LOC100045135	Ly6k	Gm12595														Snx26
LOC100045202	Gm8853	Naip5														Soat2
LOC100045290	Stx19	Il1rap														Socs1
LOC100045315	4833403I15Rik	Spna2														Sorbs1
LOC100045371	Prdm6	Actr3b														Sorbs3
LOC100045386	Siglecg	Zfp212														Sox17
LOC100045440	Gsg1l	Traf7														Sox18
LOC100045490	Alb	Arrdc2														Sox7
LOC100045517	Csf3	1110051M20Rik														Sox9
LOC100045567	Gpx2	6330409N04Rik														Sp8
LOC100045667	Batf	Gm7618														Sp9
LOC100045732	Ybx2	Kcnab1														Spag4
LOC100045796	Tmem95	Rbm11														Sparc
LOC100045857	Gm4626	Ttc16														Spata13
LOC100045968	Rgs8	Rras														Spats2
LOC100045973	Barx2	AI480653														Spem1
LOC100046019	Serpina3h	NA														Spic
LOC100046034	BC030499	Fam175a														Spn
LOC100046119	2610301F02Rik	Med28														Spo11
LOC100046125	Ereg	Arhgef18														Spon1
LOC100046137	Fam46b	BC030336														Spry1
LOC100046166	Oas1d	Znrf2														Spsb1
LOC100046208	4930451C15Rik	NA														Srpx
LOC100046213	Dysfip1	Gm6343														Ssh3
LOC100046214	Apln	Gm12003														Sspo
LOC100046234	1700024P12Rik	Gm5900														Sstr2
LOC100046297	Arrdc4	Kcnj11														St8sia2
LOC100046302	Gm12463	Phactr2														Stac2
LOC100046344	Mboat4	Dazap2														Stap2
LOC100046639	Bdkrb1	Arhgef16														Stc2
LOC100046643	Lypd6	Lrrc68														Stk17b
LOC100046995	Slc15a1	Jam2														Stx1a
LOC100047006	Hrc	Tesc														Styk1
LOC100047029	Tnn	Nr2f2														Sulf1
LOC100047042	Fam19a3	Chst14														Sulf2
LOC100047080	Rec8	Acvr1														Susd3
LOC100047161	Ly6g6d	Nlgn3														Svep1
LOC100047282	NA	Cyp4x1														Tagln
LOC100047305	Cck	Filip1														Tal1
LOC100047309	Liph	Plac8														Tap1
LOC100047311	BC016579	Gm1614														Tap2
LOC100047340	Cxcl2	Jmy														Tas1r2
LOC100047501	Rbp2	Rev1														Tbcb
LOC100047506	Gm6930	Gm8145														Tbx15
LOC100047516	Cd33	Dclre1c														Tbx20
LOC100047590	Oas1e	Rfxap														Tbx6
LOC100047736	Rmrp	Rnf145														Tbxa2r
LOC100047744	Gm2663	Dnajc24														Tcirg1
LOC100047762	Col23a1	Gm8003														Tcte2
LOC100047823	Iqgap2	Maf1														Terc
LOC100047845	1700016J18Rik	Epb4.1														Tgfa
LOC100047889	Gmfg	Gm10263														Tgfb1i1
LOC100047927	4930417O13Rik	Mgat5														Tgfb3
LOC100048065	Rbp3	Gm10443														Tgm2
LOC100048066	Gm4598	Tmem18														Tgtp
LOC100048105	Gm501	Plekhm1														Tha1
LOC100048119	Nos2	Ppp1cc														Thbs1
LOC100048251	Hoxd8	Atic														Thsd7a
LOC100048299	Penk	Gm9576														Tigit
LOC100048301	9530091C08Rik	Rhog														Timp1
LOC100048340	Tnip3	Armc9														Tinag
LOC100048341	NA	NA														Tjap1
LOC100048378	Aspg	Sdccag3														Tle2
LOC100048387	Oprm1	Stk30														Tle6
LOC100048445	Gm4423	Pigs														Tlr1
LOC100048483	Apobec4	Phldb2														Tlr9
LOC100048520	Epsti1	Hspd1														Tmc8
LOC100048559	Gm3648	Kif21b														Tmem132c
LOC100048583	4930515G16Rik	Kcnh6														Tmem139
LOC100048603	Crhr1	Rnf149														Tmem149
LOC100048620	Ttyh1	Gm4097														Tmem173
LOC100048640	Klhl14	Gm5278														Tmem45b
LOC100048725	Gm8282	2010-09-10														Tmem88
LOC100048818	Wnt10a	Aff3														Tmem95
LOC100048853	Ptx3	Myst1														Tmod4
LOC100048884	Gm3345	Hps4														Tmprss7
LOC100048885	1700003M02Rik	Adamts5														Tmsb15b1-Tmsb15b2
LOC100189605	Fgf17	Acta1														Tmsb15b2
LOC235882	1700001O22Rik	Mfn2														Tnc
LOC381508	Gm4931	Ankrd11														Tnf
LOC546711	Slc38a5	Sars														Tnfaip2
LOC547345	NA	Bbx														Tnfaip6
LOC623245	Mageb3	Pet112l														Tnfaip8l2
LOC630164	Gm5820	Acadl														Tnfrsf10b
LOC630527	9130008F23Rik	Spats2														Tnfrsf14
LOC630737	5430413K10Rik	Slc19a2														Tnfrsf4
LOC630855	4833413D08Rik	Syt7														Tnfsf13b
LOC631286	Me3	Anapc13														Tnfsf8
LOC631417	Gm5666	Zdhhc18														Tnip2
LOC632465	Ovol2	Ppard														Tnni3
LOC633832	Rilp	Kcnh8														Tnxb
LOC636327	C330046G03Rik	Med25														Tpbg
LOC637733	Dapl1	Gimap6														Tpcn2
LOC638050	Styk1	Abhd15														Tpm2
LOC638361	Gm11777	Rbm22														Traf1
LOC639384	Nos1ap	AA881470														Treml4
LOC639477	Mbl2	Gm14166														Trfr2
LOC639541	Crispld2	Slc28a2														Trim12
LOC639593	Slc1a7	Gm6413														Trim15
LOC639931	Serpina3m	2610209A20Rik														Trim16
LOC640248	Gm8210	Pfas														Trim30
LOC640611	Gabrr2	Vps33a														Trim34
LOC640757	AU022751	Wibg														Trim66
LOC640877	Jakmip3	Arglu1														Triobp
LOC654426	Pip5kl1	Rpap1														Trp53-ps
LOC665755	Mlf1	Zfyve21														Trp53i11
LOC671957	Gm889	BC053749														Trpc6
LOC673550	C1qtnf2	Morn1														Trpv1
LOC673652	Chrna4	Cdk5rap2														Tsen15
LOC674164	Gm6109	Ecm2														Tspan14
LOC674168	Cryba2	Elavl3														Tspan17
LOC674193	Serpina3f	Hmgn1														Tspan9
LOC674229	Dpf1	Dnm3os														Tspo
LOC674373	4933424G06Rik	Gm15707														Tssk2
LOC674507	Grhl2	Gm9433														Ttc18
LOC674543	Sp8	C430004E15Rik														Ttc22
LOC674571	Tmprss9	Tmem164														Ttc28
LOC674583	Ppnr	Pus1														Ttc39d
LOC674944	Gm3985	Rundc3b														Tuba8
LOC674948	Matn4	Rce1														Tubb1
LOC675001	Gm5189	Gm5633														Twist2
LOC675056	Fa2h	Fam132a														Txlnb
LOC675448	Gm6932	Stk11														Ube1l
LOC675467	Gm3990	Hps1														Ube2l6
LOC675736	Muc2	Dhrs13														Uchl1
LOC675857	NA	Nek9														Ugt2a1
LOC675981	Gm6484	Gtpbp10														Ugt2a2
LOC676151	Hist1h4d	D730039F16Rik														Ugt8a
LOC676277	Aass	Isoc1														Unc93b1
LOC676337	Gm6893	Plekhg1														Uroc1
LOC676494	Pglyrp2	6330407J23Rik														Ushbp1
LOC676710	Itgb1bp2	Fgf14														Vav2
LOC676736	Bhlha9	Adamts7														Vcam1
LOC676770	Rerg	Sacs														Vcan
LOC676774	F7	Slitrk1														Vgll3
LOC677143	Rnf144b	Magi2														Vmn2r3
LOC677248	Bcas1	Notch4														Vps37d
LOC677395	1700030C10Rik	AI462493														Vsig1
LOC677578	Acbd7	Gm8925														Vwa3a
LOC677654	Scn4a	Mrgprf														Was
LRRC14	4933417A18Rik	Eaf2														Wbp4
LRRC27	Ncf4	Safb														Wdr16
LRRC28	NA	Ddx60														Wdr66
LRRC29	Fas	Trafd1														Wdr78
LRRC41	Stat4	Zer1														Wibg
LRRC45	Lrrc9	Flad1														Wipf3
LRRC59	Fcna	Mgrn1														Wisp1
LRRC8A	3300005D01Rik	Jmjd5														Wnt11
LSM3	Ch25h	Gm16502														Wnt2
LSM4	Spp1	Zfp511														Wnt9b
LY96	Crybb3	Pdzrn3														Wscd2
LYPD1	Gm6013	Asb7														Wt1
LZTFL1	Amdhd1	5730409E04Rik														Wwc1
Laptm4b	Gm10818	Chrnb4														Xaf1
Lman2	1190002F15Rik	Arrb1														Xdh
Lpin3	AA387883	Slc25a10														Xpnpep2
Lrrc57	Fbxo40	Polr3a														Ypel3
Lrrtm2	Gp9	Lasp1														Zbp1
Lsmd1	Rnf17	2010-03-04														Zc3h12a
MAGEB1	Iqch	Taf1b														Zfp109
MAGEB2	Wnt7b	Macrod2														Zfp217
MAP3K12	Gm2712	Gclm														Zfp296
MAP4K1	Gm2559	Tmem206														Zfp365
MAPK8IP3	Opcml	Chpt1														Zfp423
MAPRE2	C230057M02Rik	Gm9351														Zfp521
MARCKS	5730403I07Rik	Uckl1														Zfp566
MARS2	Ppp1r1b	Pnkp														Zfp618
MAST2	Gm8848	Pcdhb12														Zfp750
MASTL	Lba1	Pds5b														Zfp772
MAX	Gm6626	Fermt1														Zfp827
MBD6	Sox8	Gm8833														Zfpm2
MCFD2	Vmn2r3	Ccdc15														Zmynd15
MCM8	Angptl1	Hspe1														Zyg11a
ME2	Cpz	Zbtb2
MED28	Lrg1	Cdc42bpg
MESDC2	Smoc1	Gnao1
METTL3	Gm3715	Peli1
MKKS	Dvwa	Tmed1
MLH1	Gad2	9130401M01Rik
MLX	Gm3335	Ogfr
MMACHC	Vwa3a	Nat11
MNDA	Gm3019	2010-03-09
MOSPD3	Chrna1	Zxdb
MRM1	Gm2242	Plcg1
MRP63	Slc10a5	Gsk3a
MRPL27	Gm4975	1600002H07Rik
MRPL43	2410018L13Rik	Pgbd5
MRPL47	Zbtb32	Naga
MRPL49	Lama1	Tbc1d16
MRPL50	9630001P10Rik	Smpd4
MRPS22	Tlr5	Lyn
MRPS7	Slc14a2	Cyb5r3
MTBP	BC051628	Rbak
MTHFSD	NA	Tnfsf10
MXD4	2310046K01Rik	Cda
MYNN	Gm5046	Zbtb37
MYOT	Cxcl14	Gm561
Map3k11	Trim38	Gm9442
Mapk1ip1	S100a3	1810007M14Rik
Mapk8ip2	Alox8	Uchl3
Mapre1	NA	Dcakd
Mbip	Gm8469	Nfs1
Mcts2	Pde9a	Gm9897
Mdh1	Gm3125	Trim13
Mettl6	Il11	Tcirg1
Mki67ip	Cxcl10	Rtn4
Mmp28	Trim6	Slc5a3
Mmp9	Ankrd1	Dgkq
Morf4l2	Adamtsl3	Stk24
Msh4	Nlrp5	Ghitm
Mt1	6030408B16Rik	Ccdc109b
Mtap7	Dupd1	Nudt10
Mup1	Dnmt3l-ps1	Rgmb
Mup10	Cd160	Epb4.1l4b
Mup11	Clec1b	Wasf2
Mup12	Gm6758	1810031K17Rik
Mup13	Unc5cl	Larp7
Mup14	Gm2678	1110004E09Rik
Mup15	Gm4091	Cacna1h
Mup16	Tnfrsf10b	Gm9178
Mup17	Zap70	Gm9267
Mup18	4921515J06Rik	Smcr8
Mup19	Cxcl17	Olfr558
Mup2	Gm3740	C430048L16Rik
Mup7	Tll1	Wbp7
Mup8	BC055004	Pctk2
Mup9	Adam33	Esyt1
Myo1C	Ptger2	Gm3789
NANP	Hspb9	Sgsm2
NANS	Ptprcap	Mrpl2
NAP1L5	1100001E04Rik	1600027N09Rik
NAPG	Angpt1	Ubp1
NARG2	Gm8235	Mapk11
NARS2	Cox6a2	Ilf3
NBR1	NA	Crebbp
NCBP2	NA	Gpr4
NCOA1	Ormdl2	Dlg4
NCSTN	Gm2386	Aplp1
NDUFA5	Mmp13	Fabp7
NDUFA9	NA	Tcf4
NDUFB3	Mrap2	Pole4
NEK3	Wipf3	Gm4977
NFE2L3	Gm2763	Fam184b
NFIC	BC043934	Ncf2
NFKBIB	Awat2	Ccdc28b
NFKBIZ	Gm4611	Mcoln1
NFS1	Dclk3	NA
NFYA	Klrb1a	Ccdc48
NHLRC2	D430041D05Rik	Pqlc2
NHP2L1	Pcdh10	Sfrs5
NIP7	Xpnpep2	Tox2
NIPSNAP3A	B930007M17Rik	Mfge8
NKTR	Gm9533	Gtf3c4
NME7	Gm11718	Large
NMT1	Cnn1	Avpi1
NMUR1	Ugt2b5	Camk2b
NOL3	Hist2h3c2	Txnl4b
NOL6	Gfra4	Th
NOL8	Epb4.9	Ppm1f
NOLC1	Bmp2	Glce
NOX1	Hebp2	Shisa2
NPHP3	Ccdc3	NA
NRD1	Gm2459	Zfp524
NSD1	Reg3b	Gm12739
NT5C	Gm2592	Rai1
NUBP2	Crybb1	Mkrn2
NUCB1	Gbp5	2810474O19Rik
NUDCD1	Sntg2	Pkd1
NUDT10	Ndc80	Lrrc8a
NUDT11	Ccdc33	Gm8680
NUDT21	Spo11	Prrt3
NUDT5	Pdia4	Fignl2
NUFIP1	P2ry6	Nhsl1
NUP188	Hist1h1e	Cox4nb
NUSAP1	Hkdc1	Lama5
NUTF2	Nostrin	Ripk3
Nat10	Cartpt	Ptger1
Ncdn	Rsph4a	Scaper
Ndufa2	NA	Stx6
Ndufa7	Adra1b	Tpp1
Ndufb5	Pf4	Gm5990
Necap1	Eln	Gm7721
Nfxl1	Ptpn7	Stag3
Nif3l1	Nccrp1	Gm7778
Nme1	Gm5106	Akap1
Nr1d1	Hsh2d	Tpcn1
Nup214	Fam83a	Pappa
OAT	Gm12957	Troap
OBFC1	Hsp90b1	Gm6545
OGFOD1	Rasal1	Phf21b
OGG1	Miox	Gm5780
OPA3	2210417A02Rik	9530082P21Rik
OPN1MW	Npb	Gm7690
ORC6L	Aqp4	Hdc
OTTMUSG00000016609	Zfp189	Gm8623
OTUD5	Rnf112	Ppp1r3f
Ogdh	Tifa	Eef1e1
Ogt	Gng13	Arid1b
Oip5	Gm4056	Ctbp1
Olfr1008	Klrg2	Vps8
Olfr113	Nhedc2	Hist2h2ab
Olfr114	Steap4	Suv39h1
Olfr122	NA	Ppp2r5b
Olfr1261	Fxyd3	Lonp2
Olfr1320	Fga	Hsdl1
Olfr1325	Slit1	AI317395
Olfr1352	Cxcl5	6430527G18Rik
Olfr1451	Ccl2	Parp3
Olfr1469	Gm6780	Nipal3
Olfr147	Itgad	Pgrmc1
Olfr1504	Lhx3	Fxr2
Olfr1507	Etv5	Kcnn4
Olfr152	Capn8	Mfap1a
Olfr186	NA	Uhrf1bp1
Olfr187	Kcnrg	Zkscan17
Olfr20	Gm4262	Rcan2
Olfr250	Spsb4	Zfp516
Olfr270	Frmpd1	Rps25
Olfr382	Krt80	Ncoa6
Olfr385	Gm2065	Pacsin2
Olfr432	NA	Slc2a10
Olfr441	Cidea	Gm8172
Olfr490	Slco4a1	Map3k1
Olfr493	4732456N10Rik	Ccdc30
Olfr512	Slc12a3	Ppp2r2b
Olfr539	NA	Efna5
Olfr552	Oas1g	Bcam
Olfr556	Cybrd1	Man1a
Olfr657	2810442I21Rik	Atp7b
Olfr730	Dnmt3l	Gm9776
Olfr736	Pyroxd2	Tgfb1i1
Olfr772	2010109A12Rik	Nr2c1
Olfr823	Rinl	Tnk1
Olfr824	Foxn1	Gm15730
Olfr888	Alpk1	NA
Olfr899	Trpc7	Plekhj1
Olfr979	Clec4n	9530077C14Rik
Orc1l	2310007H09Rik	Hnrnpd
Oxa1l	Cdkn1a	Gm11450
PAK4	Hspa5	Gm4890
PANK3	Stap2	Grit
PARD6A	Hapln1	Rhbdf2
PARP16	Gsbs	Sema5b
PARP3	Gm4848	Gm13998
PARP8	NA	Zbtb46
PBX3	Tnfrsf9	Gm15033
PCDH20	Krt85	Fam102b
PCDHA1	Hist1h3d	Sema4d
PCDHA10	Gna14	Kdm4b
PCDHA11	Cdca7l	Bcl2l1
PCDHA12	Kcp	Stk39
PCDHA2	Gimap1	Dzip1l
PCDHA5	1190003J15Rik	Arsg
PCDHA6	Apobec2	Tchp
PCDHA7	Slc2a4	Mrpl14
PCDHA9	Dbc1	Ndufaf3
PCDHAC1	Slc38a3	Gm2679
PCDHAC2	Dio3	R3hcc1
PCNXL3	Gm336	Oasl1
PCP4	4930529M08Rik	BC059842
PDAP1	Mdk-ps1	Ccny
PDCL	5031414D18Rik	Btbd11
PDE4DIP	Bnipl	Man2a2
PDE8B	NA	Gm8834
PDIA3	Gm11960	Lsm6
PDIA5	Klhdc7a	Triobp
PDK1	Spn	Cdyl
PDK2	Ugt2a3	2410089E03Rik
PER2	Trim29	Cpped1
PGK1	Slc22a1	Gm8865
PHF8	Onecut3	Spag6
PIGB	Tcfl5	Rcc2
PIGM	Epor	Sgsh
PIN1	Fcamr	Clk2
PLAG1	Gm9243	Gprasp2
PLCD3	Spag17	Nfatc2ip
PLCZ1	Abcg8	Nudt2
PLEKHA2	Atp2c2	Eif3c
PLEKHJ1	Mep1a	Gm14494
PLK4	Sec14l5	Gm8129
PMM2	Efhb	Gm4344
PMS2	Centb1	Sf3a2
PNKD	P2rx1	Gm3820
PNN	Gm9522	Reep1
PNPLA7	Tsp50	2310079F23Rik
POGZ	Pou5f2	Zmym6
POLE3	Gja8	Fam160b2
POLG2	4933405O20Rik	Phf10
POLH	1700027D21Rik	Thop1
POLR2F	Acpt	Gm7123
POLR3K	Gm8835	Has2
POMT2	Fam65b	Gm7270
POP1	Sh3rf3	Ovgp1
POU2AF1	Gm8037	Fam161b
PPAT	Mmel1	Ddx59
PPHLN1	NA	Sgpl1
PPIL3	Ptpn22	Sv2a
PPM1A	Gm221	Gm13020
PPM1B	F630003A18Rik	Klhl15
PPME1	Gm7583	Zfp771
PPOX	Gm8651	Msh5
PPP1R10	Gm4274	Ptprg
PPP1R15B	Gm8815	Gm9811
PPP2R1A	Gm8573	Sirt6
PPP6C	Gm3703	Gm8007
PRCC	Gm9123	3632451O06Rik
PREB	Gm7364	Cecr5
PRKAR1A	Slc24a1	Gm4164
PRKCI	Gm8302	Sae1
PRODH	Gm4122	Gpr153
PRPF3	Cdh3	Rad52
PRPF4	Itgae	Ttc28
PRR11	4933409K07Rik	L3mbtl2
PRRC1	Gm8101	Ppap2a
PRSS35	Cyp2j13	Pip4k2c
PRUNE	Wscd2	Atxn2
PSMB3	Zmat4	Cxxc5
PSMB4	Nlrp6	Lphn1
PSMC5	1700022I11Rik	Trim28
PSMD4	Serpina12	Gm12113
PSME2	Arsj	Atn1
PSPH	Espn	Rgs7bp
PTGER3	1700106J16Rik	Ifi35
PTOV1	F830016B08Rik	Ctsd
PTPRE	Gm9443	Zfp358
PTRH1	Gm6281	Gm3080
PXMP4	NA	Ruvbl2
PYCR2	Camk1d	3110009E18Rik
Pafah1b2	Fam166a	Pkn1
Pak2	2010-09-01	Gm6939
Pcdha4	1700040L02Rik	Usf1
Pcdha@	NA	Cdc42ep5
Pcsk4	Spock1	Plekhm3
Pcyt1b	Meox2	Arl6ip6
Pdcl3	Gm7873	Ccdc44
Pdlim7	Myh14	Magee1
Peo1	Spats1	2310034G01Rik
Per1	Ankrd29	Gtpbp3
Pet117	Fgf11	Fuz
Pex11c	Sdpr	Gm9479
Pgk1-rs7	1700018P22Rik	Cklf
Pgm3	Gm6803	Cald1
Piga	9430025E04Rik	Rcor3
Pin1l	Speer2	Slc12a6
Pold2	Gm4005	Erbb3
Polr3b	1200009I06Rik	AU042671
Polrmt	Gimap8	Bcor
Ppp1r3a	Pcsk5	Adam1a
Pramel7	Ccl9	Gm2155
Prdx5	Kcns3	H2afy
Prdx6	Psrc1	Cdh5
Psen1	Krt86	Gm2894
Psmd9	Opn3	Ppp1r7
Psme2b-ps	Piwil4	Gm7515
Ptcd3	2210010C17Rik	6330403K07Rik
Ptges3	Ascl1	Bat4
Pttg1ip	Gbp2	Eif4a2
Pvalb	Foxf1a	Ehd2
QTRTD1	1700084C01Rik	Gm7758
R3hdm1	Lsp1	Lrrc16a
RAB11B	Cldn15	Drap1
RAB24	Gm8339	Trrap
RAB3A	NA	Gm9795
RAB8B	Dusp13	Ercc4
RABGGTB	2010-09-14	D230025D16Rik
RABL3	Gm3948	Skap2
RAD1	NA	Slc9a3r2
RAD23A	Wfdc2	Lin28
RALB	Ascl3	Gm14465
RANBP10	Dpp6	Slc37a1
RB1CC1	Spdya	LOC100043734
RBM7	Gm8903	Cramp1l
RBM8A	Spink4	Nes
RCC2	LOC100043820	Fam101b
RCL1	Ppm1j	Plekhf2
RDBP	6530418L21Rik	Glcci1
REEP6	Rspo4	Gm3963
RG9MTD2	Zmynd10	Gm2048
RGS13	Smtnl2	3110047P20Rik
RHOC	1810009J06Rik	Gm2395
RNF13	Gpr81	Nrk
RNF146	Hist1h3g	Syt15
RNF151	Il1r2	Gm6377
RNF31	Ankmy1	Gm106
RNF34	D330045A20Rik	Vsig1
RPL27A	Tgfa	Ccdc11
RPL37	Icam1	1700019B03Rik
RPN1	Mrap	Gpr6
RPP14	Guca1b	Gm5218
RPP38	7420416P09Rik	Gm8272
RPS25	A730049H05Rik	Tmem95
RPS26	Trim17	2610017I09Rik
RPS27A	Ccdc67	Gm4242
RPS28	Mro	Gm4574
RPS6	Gm15197	Gm4548
RPUSD1	Gm2312	Gm8296
RPUSD4	Ankrd2	Mras
RRH	Fgf18	Ryr3
RRN3	Ltb	Kcnq1
RUVBL2	Fam84a	BC030867
RWDD4A	Mapk4	Gas5
Rab1	Serpinb9b	Gm5279
Rab2b	Galnt13	Mta2
Rab7	RP23-157O10.7	Tshb
Rabif	Srl	Kcnj4
RanBP1	Plekhg4	Prkaa2
Ranbp2	Gm4772	Tmem98
Rbl1	Mycs	Gm7351
Rce1	9130015G15Rik	Gm5614
Recql4	Gm3881	Grlf1
Reg3d	Gm3529	Mcat
Rfwd2	Hist3h2ba	Ptgr2
Rhbdf1	Hist1h2bg	Klhl36
Ric8	C1qtnf7	Mtap1s
Rnf5	Ccdc37	Ptplb
RpL18A	Slc1a1	Agtrap
RpL35A	NA	Aplf
Rpl7a	Reg3g	NA
Rps27l	Gm5377	Ccdc94
Rxrb	Emid2	Zfp827
SACM1L	Edn3	Tigd5
SAMD4B	Ell3	Klhdc1
SART3	EG665536	Sgce
SCAMP4	Clic6	Pbxip1
SCFD1	Serpinb8	Nhlrc2
SCFD2	Zfp57	Gm7379
SCG3	Traf1	Mark2
SCLY	Arl5c	Lrch2
SCNM1	Iyd	Fkbp8
SCX	LOC623534	Cnbp
SDCCAG1	Reg3d	NA
SDF2	Nod2	664858
SEC22B	Oit3	Ngb
SEC23A	Cd200r4	Gm12900
SEC24C	Slc2a7	Ripk2
SEC24D	Tuba3a	Tom1
SEC61B	Tm4sf20	Rufy3
SEC63	LOC100043377	Myo9a
SELM	Tff3	Ccnt1
SEMA3A	Vwde	Srebf2
SERAC1	Sh3bgr	Gm5621
SERPINA10	LOC100043609	Wnt2b
SERPINA6	Mmp9	Gm7510
SERPINE1	Wdr66	Cables1
SERPING1	Dcx	Unc5c
SETD4	Il1b	Kcnk12
SF3A2	4930568B11Rik	Neo1
SFRS1	Gm6762	Fcf1
SFRS14	Rsad2	Gm13654
SFRS2	Fam107a	Susd4
SFRS3	E230016M11Rik	Lrpprc
SFXN2	Col27a1	Prrt1
SH3GL1	Pappa2	Asap3
SHC1	Naaladl1	Sbf1
SIL1	Gm2622	Ubxn10
SKIV2L	Magix	Atpbd3
SLC13A1	Olfr315	Setd1b
SLC16A14	Gm7650	Utp15
SLC20A1	Ascl4	D6Wsu116e
SLC22A17	BE691133	Gm6100
SLC23A3	Syce1	Nfe2l2
SLC2A6	9030617O03Rik	Hps3
SLC30A5	Egr3	Ankrd27
SLC30A7	Fibin	Upf1
SLC35A4	Aacs	Lsm5
SLC39A13	Muc13	Glt25d1
SLC4A10	1810022C23Rik	Mfsd1
SLC4A1AP	Sfrp4	Mmab
SLC4A2	AA467197	Gm3244
SLC6A1	Eda2r	Hdac7
SLC6A18	Gm10586	Gm10079
SMARCC1	1700028I16Rik	Pbp2
SMNDC1	Pqlc3	Actg2
SNAI3	Ccr1	Gm4329
SNPH	Gabra3	Mrps26
SNX1	Gm13841	4930417M19Rik
SNX10	Gpr137c	Igdcc4
SON	Igfbp4	Sipa1
SPARCL1	Gm9767	Trim26
SPATA22	Kcnk9	Ankrd40
SPCS1	NA	Zfp784
SPCS3	Fmn1	Incenp
SPINT4	Klf10	Gm5048
SPRY1	Pak6	Cdkn1b
SPTY2D1	Gm7694	Klhl18
SRP19	Cpne7	1110014N23Rik
SSTR3	Enpp1	Mad2l2
STAG1	Elfn1	Arl8a
STRA13	Icam2	Siae
STRA6	Spag1	Elac1
STUB1	Fam148a	Zrsr1
STX18	Sik1	Rpl4
SUPT6H	Pdia2	Ldoc1l
SUPT7L	Slc16a6	Ubac1
SUPV3L1	Cel	Il1rl2
SURF6	Mid1	Mettl8
SVEP1	Hist1h2ac	Ddx5
SYMPK	Usp43	Telo2
SYNGR4	Pik3cg	Ctsz
Sass6	Gm8449	Mark1
Senp5	Osm	Gm8085
Serpina3b	2610307P16Rik	Arhgef7
Serpinb3d	Htra4	Rab31
Serpinb6b	Tns4	Papolg
Setd5	Fbxo43	Nob1
Sf1	Gm4878	Gm6262
Sfrs5	Raet1e	Fars2
Sfxn5	Gm7483	Snrpd3
Sgta	Gm8908	Tpk1
Sh2d1b1	9630014M24Rik	Entpd5
Sh3bgr	BC037703	2210411K11Rik
Sh3kbp1	Gm6611	Trim62
Sharpin	4930408O21Rik	Bnip2
Siah2	Acox2	Wsb1
Sirt2	Tcerg1l	Usp24
Slc15a2	Opn1sw	Mrpl9
Slc17a1	Gm9477	Gm14586
Slc39a7	BC064078	Atg2a
Slc43a3	2310007B03Rik	C130092O11Rik
Smarcad1	Gm1070	Wrb
Smc1a	Slc27a5	Tspo
Smcr8	Tspy-ps	Pard3
Snap29	Dbx2	Pan3
Snora65	Rgs10	Man2b2
Spnb4	Sct	Ezh1
Spsb3	Gast	Itsn1
Srxn1	Npy	Lrch4
Ssr4	Amelx	Map2k7
Stx4a	Tubb3	Slc39a8
Sult1d1	Gm15234	Emid2
Syt12	Oas1a	Shox2
Syt8	Pstpip1	Timp1
TACC3	D330022A01Rik	St8sia4
TAF6	Apcdd1	Grik2
TAGLN3	Npl	Mid1ip1
TARBP2	Gm5720	Nsmce1
TBC1D15	Epn3	Styx
TBCCD1	Btnl9	1700019D03Rik
TBRG1	Alox12	Vhl
TBRG4	Gm4021	Zc3h13
TCTE3	Gabre	Pigy
TFAM	Tekt4	Clk1
TFF1	Gm4123	Crtap
TGDS	Olfr1420	Ptgr1
TGFBRAP1	Gm8272	Rxra
THOC1	Gm8493	Gnptab
THRAP3	Gm11468	Gm8779
THUMPD1	Twist1	Vps37d
TIMP3	Ccl4	Masp2
TLR4	2810408A11Rik	Klf6
TM4SF1	Kcnh1	Gp2
TM4SF4	Slc27a6	Cyp2d22
TM9SF4	Racgap1	Nt5m
TMBIM1	Lingo4	Rab36
TMED3	Cacna1i	Gm6801
TMEM116	Slc22a18	Gm4707
TMEM139	Lamc3	N6amt1
TMEM143	Dusp2	Ccdc12
TMEM14A	NA	Tmem200b
TMEM14C	Gm4304	Tomm20
TMEM159	Snord32a	Gm5344
TMEM167	Meox1	Ogdhl
TMEM169	Vgf	Gm3263
TMEM38A	Kcnq2	Mtap1a
TMEM41B	NA	Gm659
TMEM45A	Olfr920	Gm13160
TMEM47	Gm4814	Gm4169
TMEM53	5730507C01Rik	Gm13237
TMEM60	4930594M22Rik	Gnb2l1
TMEM66	Hist1h1d	Aes
TNFAIP1	NA	Npm3-ps1
TNFAIP8L1	Prss8	Plekhb1
TOM1L2	9130017N09Rik	D4Wsu53e
TOP1	3830431G21Rik	Krt7
TOR1AIP2	A530032D15Rik	Atf1
TPH2	Thrsp	Arpc1a
TPI1	Pisd-ps1	Abcg1
TRAF7	Cyp27a1	Rac3
TRAPPC2	4933439G19Rik	Gm5480
TRAPPC4	Sh2d6	Gm5213
TRPM1	Fam46a	Senp7
TRPM4	Gm2498	Plekhb2
TSC2	Ifi30	Pde2a
TSC22D4	Hck	Gm4892
TSNAXIP1	Ccdc8	Pmm1
TSPAN13	Slitrk3	Rxrb
TSR2	Muc20	Zfp523
TTC16	Slc35f4	Gm6111
TTC8	Kirrel2	Gm6520
TUBB2C	Tmem144	Pabpc5
TXNDC11	Abtb2	Slc44a4
TXNDC12	Nrsn1	Vps11
TYW3	Pcsk1	Efr3a
Tars	Fev	Gan
Tas2r110	Cntnap1	Phc3
Tbc1d17	Kynu	Mon1b
Tcfcp2	Pcdhb5	Nudt11
Tesk1	E230028L10Rik	Wdsub1
Thtpa	Anxa13	Runx2
Tmem11	Cryba4	Mast3
Tmem147	Gm7850	Stard4
Tmem174	Gm8461	Cox11
Tmem39a	A230107C01Rik	Hivep1
Tmem43	Gjb2	4933437F05Rik
Tnfrsf23	Gm5493	Igbp1
Tnni1	Gm5701	Zfp92
Top3a	Zbtb16	Gm2581
Topors	Scml2	Tacc1
Tpcn1	Scarf2	Tbc1d4
Trip10	Xist	Btd
Trip12	Hs3st3b1	Zbtb7a
Tsen2	Hsf5	Hes1
Tspyl3	Slc1a3	Caskin2
Tssc1	Gm9100	Gm9722
Tssc4	Nrl	LOC554292
Ttc15	4930512J16Rik	Nap1l3
Ttc26	Rad51l1	Hdhd2
Ttf1	Glt8d4	Rpl7a
Ttrap	Gm7638	Gm12666
Tubb2c-ps1	Gm8402	Zfp90
Tubb2c-ps2	Gm8336	Gpn1
Tubb5	Kcne2	Zfp688
Tubgcp2	Prps1l1	Tect1
Txnl4b	Gm249	Dclk2
UBB	4930502E18Rik	NA
UBC	Dnajb7	Ppp4r1l
UBD	Ccl5	NA
UBE2C	Rasgrp1	1110038F14Rik
UBE2F	Ccl6	Gm12487
UBE2G2	Chgb	8430419L09Rik
UBE2N	NA	Clta
UFM1	Zfp69	NA
UGCG	Mmp3	Ss18
UGDH	Btnl7	Abca8b
UGT2A3	Adm	Sfrs4
UNC50	Wipi1	Jund
USP15	Kctd12	Dcaf8
USP20	Il6	Brip1
USP5	Gm15645	BC106179
USPL1	Aim1l	Gm5431
UVRAG	Trpm1	Gm8534
Ubqln1	Loxl4	Gm7367
Ugt2b37	OTTMUSG00000023151	Anapc5
Ulk2	Ccdc27	Oip5
Unc13b	Prss22	Plce1
Uqcrh	Pfkfb3	Osmr
Usp39	Ak3l1	5033411D12Rik
VPS37C	Hist1h4a	Angptl7
VPS4B	Hist1h3e	Lrrc51
VRK1	Hist1h3b	Dhodh
VRK3	Gm4236	Atm
Vcp	Soat2	Fig4
Vcpip1	Sall1	Rab2b
Vps26a	Krt19	Tmem81
Vps35	Pcdhb8	Lmo4
WAC	Ptger3	Ilkap
WARS2	Gm2965	9630025I21Rik
WBP11	1810032O08Rik	Ndrg1
WDFY2	Irx2	Pofut1
WHSC2	Tnfaip6	Gm15528
WIPI1	Siglec1	Gemin7
WSB1	Ccdc85a	Nebl
Wbscr22	Gm7039	Zfp273
Wdr3	Gm5887	Gm4282
Wdr61	Bcl11b	Exoc1
Wrb	Atp6v0a4	Ammecr1
XPC	Rdh16	EG214403
XRCC1	4931409K22Rik	Mll3
XRRA1	Bmx	Cntfr
Xbp1	Slc6a14	Parp11
Xlr3a	Tmprss7	Gm6573
Xlr3b	Gulo	Dlg5
Xlr3c	Serpinf2	Cbx6
Xlr3d-ps	Gimap3	Gm22
Xlr3e-ps	Plin5	Scrib
Xpnpep3	Tctex1d4	Nup160
Xpo5	Rab33a	Tmod1
Xrcc4	Gm5553	Agbl5
YIF1A	Gm9734	Fam151b
YIPF7	NA	Bdh1
YME1L1	BC068157	Myst4
YWHAE	B830028B13Rik	Wbp4
Yipf2	Gm4287	Polg
Yipf3	Oas1c	Crlf1
ZBTB5	BC017612	Nr1i2
ZC3H12A	NA	Gm2753
ZC3H3	Vrk1	Relb
ZC3H7A	Gm2272	Timm44
ZC3HAV1	Ctrb1	C2cd2
ZCCHC17	Gm8488	Als2
ZCCHC7	Timp4	Golt1a
ZCRB1	Odf3b	Klc1
ZDHHC16	Myl6	Ppp1r16a
ZDHHC23	Mt3	Gadd45a
ZDHHC3	Il1a	Nupr1
ZDHHC6	1810011O10Rik	NA
ZFAND2A	Hist1h3h	Chl1
ZFP12	Gm8982	Id2
ZFP64	Foxp2	Gm8231
ZFP92	Gm4237	Epb4.1l2
ZFPL1	Zfp296	Dbn1
ZFYVE16	Gm3246	C030048B08Rik
ZFYVE21	Bach2	Exosc7
ZKSCAN1	Gm2884	Mrpl3
ZNRD1	Podnl1	Gm5781
ZRANB3	Gm3711	Abtb2
ZSWIM1	Rtn4r	Zik1
ZWILCH	Slfn3	Sirpa
ZYX	NA	C030044B11Rik
Zbtb40	Gm4793	Paxip1
Zc3h11a	Kirrel3	Oaf
Zfp119	Rgs4	Gm6031
Zfp146	Tgif1	Sumo2
Zfp169	Gm14160	Xrcc1
Zfp180	Krt83	Agpat3
Zfp182	4930544O15Rik	Gmcl1
Zfp189	BY080835	Faah
Zfp202	Rgs20	Gm15424
Zfp207	Smoc2	Rad54l2
Zfp259	D16Ertd472e	AI847670
Zfp273	Gm7417	Cyb561d1
[truncated: 7,153 more rows]

## Sheet: RIDD-TREX293-S2 
Cell line: T-Rex 293 cells stably expressing either I642G IRE1α or WT IRE1α
Treatment: 1ug/mL dox and 5uM 1NMPP1 for indicated time
List content: Genes whose expression is significantly reduced
293 cells (vs. uninduced), and significantly different between at
8 hr (q-value < 0.05). Numbers shown are log2[(treated)/(untreated)]
phosphotransfer activation and pseudokinase activation
2-fold or more at 8 hr in phosphotransfer-activated T-REx	Hits in significant list	Hits in total gene list	Enrichment p-value
Cellular localization	4 out of 200 annotated genes	515 out of 6514 annotated genes	0.99973
cytoskeleton	23 out of 200 annotated genes	2651 out of 6514 annotated genes	1
nucleus	57 out of 200 annotated genes	433 out of 6514 annotated genes	0
endoplasmic reticulum	3 out of 200 annotated genes	45 out of 6514 annotated genes	0.0482724
peroxisome	8 out of 200 annotated genes	60 out of 6514 annotated genes	7.703e-05
melanosome	15 out of 200 annotated genes	96 out of 6514 annotated genes	2.6e-08
lysosome	32 out of 200 annotated genes	2444 out of 6514 annotated genes	1
cytoplasm	7 out of 200 annotated genes	138 out of 6514 annotated genes	0.06144
endosome	26 out of 200 annotated genes	329 out of 6514 annotated genes	2.273e-06
integral to plasma membrane	24 out of 200 annotated genes	417 out of 6514 annotated genes	0.000904871
Golgi apparatus	44 out of 200 annotated genes	576 out of 6514 annotated genes	2.3e-09
extracellular region	11 out of 200 annotated genes	601 out of 6514 annotated genes	0.964403
mitochondrion
	81	850	0
ER resident	85	1001	0
ER cargo	166	1851	0
ER associated(cargo+resident)
	Gene Name	WT_8hr	WT_24hr	IG_8hr	IG_24hr	WT_8hr.vs.cWT_q value	(WT_8hr.vs.cWT).vs.(IG_8hr.vs.cIG)_q value	IG_8hr.vs.cIG_q value	GenBank Accession Number			Cellular Localization		From	To	Species	Gene Name
UNIQID	ENPP2::ectonucleotide pyrophosphatase/phosphodiesterase 2 (autotaxin)	-1.67545	-2.82103	-0.104137	0.00454199	4.6508e-05	0.00321117	1	NM_006209	2		ER cargo		NM_002291	LAMB1	Homo sapiens	laminin, beta 1
hHC012763	GGH::gamma-glutamyl hydrolase (conjugase, folylpolygammaglutamyl hydrolase)	-2.79521	-2.73751	-0.193752	-0.386665	0.000257992	0.0171882	1	NM_003878	2		ER cargo		NM_002293	LAMC1	Homo sapiens	laminin, gamma 1 (formerly LAMB2)
hHC002181	PRDX4::peroxiredoxin 4	-2.28595	-2.69665	0.0199899	-0.211548	2.00627e-06	0.000183595	1	NM_006406	1		other		NM_016142	HSD17B12	Homo sapiens	hydroxysteroid (17-beta) dehydrogenase 12
hHC007748	ACSL3::acyl-CoA synthetase long-chain family member 3	-2.20685	-2.44383	0.0846469	-0.294125	6.46635e-06	0.000317326	1	NM_203372	1		ER resident		NM_203372	ACSL3	Homo sapiens	acyl-CoA synthetase long-chain family member 3
hHC003052	TXNDC12::thioredoxin domain containing 12 (endoplasmic reticulum)	-2.84533	-2.4039	-0.308494	-0.529385	1.21938e-05	0.00187831	0.792484	NM_015913	2		ER resident		NM_032520	gnptg	Homo sapiens	N-acetylglucosamine-1-phosphate transferase, gamma subunit
hHC006431	RCN2::reticulocalbin 2, EF-hand calcium binding domain	-2.32874	-2.3809	-0.205487	-0.475664	0.000201742	0.0172309	1	NM_002902	1		ER resident		NM_032457	PCDH7	Homo sapiens	protocadherin 7
hHC011722	ATP1A1::ATPase, Na+/K+ transporting, alpha 1 polypeptide	-1.53071	-2.35998	0.0850893	-0.203854	0.000467005	0.0179627	1	NM_001001586	1		other		NM_021160	Bat5	Homo sapiens	HLA-B associated transcript 5
hHC011286	PTTG1IP::pituitary tumor-transforming 1 interacting protein	-1.84577	-2.30266	-0.166194	-0.70261	0.000103225	0.0113841	0.964818	NM_004339			other		NM_017801	CMTM6	Homo sapiens	CKLF-like MARVEL transmembrane domain containing 6
hHR008043	SQLE::squalene epoxidase	-1.75022	-2.27637	-0.217233	-0.350532	0.000564429	0.0413668	1	NM_003129	3		ER resident		NM_147780	CTSB	Homo sapiens	cathepsin B
hHA038410	KDELR2::KDEL (Lys-Asp-Glu-Leu) endoplasmic reticulum protein retention receptor 2	-1.81957	-2.25787	0.156455	-0.562457	0.000356342	0.0107419	1	NM_001100603	1		ER resident		NM_002290	LAMA4	Homo sapiens	laminin, alpha 4
hHC013866	PDE3B::phosphodiesterase 3B, cGMP-inhibited	-1.01479	-2.2328	0.00748256	-0.706379	0.00264328	0.0489333	1	NM_000922	2		ER resident		NM_014413	Eif2ak1	Homo sapiens	eukaryotic translation initiation factor 2-alpha kinase 1
hHC005297	CST3::cystatin C (amyloid angiopathy and cerebral hemorrhage)	-1.56757	-2.22918	0.188999	0.0888833	0.000322553	0.00937093	1	NM_000099	2		ER cargo		NM_017905	TMCO3	Homo sapiens	transmembrane and coiled-coil domains 3
hHC027092	ICMT::isoprenylcysteine carboxyl methyltransferase	-1.67489	-2.19532	-0.0580461	-0.742077	0.000407204	0.02111	1	NM_012405	2		ER resident		NM_175861	TMTC1	Homo sapiens	transmembrane and tetratricopeptide repeat containing 1
hHC026800	CTSB::cathepsin B	-2.43457	-2.17474	-0.0776754	0.244732	1.22234e-05	0.00109346	1	NM_147780	2		ER cargo		NM_000271	npc1	Homo sapiens	Niemann-Pick disease, type C1
hHC009329	HMGCR::3-hydroxy-3-methylglutaryl-Coenzyme A reductase	-1.44748	-2.16362	-0.145186	-0.768911	0.000838556	0.046144	1	NM_000859	1		ER resident		NM_002496	Ndufs8	Homo sapiens	NADH dehydrogenase (ubiquinone) Fe-S protein 8, 23kDa (NADH-coenzyme Q reductase)
hCT001237	LAMP1::lysosomal-associated membrane protein 1	-2.20995	-2.15379	-0.128577	-0.544894	0.000172157	0.0123818	1	NM_005561	3		ER cargo		NM_025074	FRAS1	Homo sapiens	Fraser syndrome 1
hHC016444	TM9SF2::transmembrane 9 superfamily member 2	-1.31766	-2.12892	0.0490079	-0.363815	0.000258532	0.011171	1	NM_004800	1		ER cargo		NM_002499	NEO1	Homo sapiens	neogenin homolog 1 (chicken)
hHC017206	GPC4::glypican 4	-1.66934	-2.11616	0.0481333	0.535383	0.00155423	0.0336901	1	NM_001448	2		ER cargo		NM_031284	ADPGK	Homo sapiens	ADP-dependent glucokinase
hHC006690	PPP2R1A::protein phosphatase 2 (formerly 2A), regulatory subunit A (PR 65), alpha isoform	-1.58167	-2.11289	0.077635	-0.110901	2.77244e-05	0.00172416	1	NM_014225	3		other		NM_207196	Adam15	Homo sapiens	ADAM metallopeptidase domain 15
hHC023372	TMEM50A::transmembrane protein 50A	-1.43687	-2.08155	-0.0895313	-0.593666	0.00100652	0.0423643	1	NM_014313			ER resident		NM_003243	Tgfbr3	Homo sapiens	transforming growth factor, beta receptor III
hHR030809	ABCC4::ATP-binding cassette, sub-family C (CFTR/MRP), member 4	-1.8186	-2.07744	-0.0914723	-0.124353	8.9014e-05	0.00671767	1	NM_005845	2		other		NM_004357	cd151	Homo sapiens	CD151 molecule (Raph blood group)
hHC005102	PRKCSH::protein kinase C substrate 80K-H	-2.2009	-2.06473	-0.118205	-0.447385	0.000726494	0.0360034	1	NM_001001329	1		ER resident		NM_006332	ifi30	Homo sapiens	interferon, gamma-inducible protein 30
hHC019985	CTSC::cathepsin C	-1.49623	-2.06247	0.0843426	-0.411969	0.000131791	0.0047824	1	NM_001814	2		ER cargo		NM_001145549	TXNDC5	Homo sapiens	thioredoxin domain containing 5 (endoplasmic reticulum); muted homolog (mouse)
hHA034022	CMTM6::CKLF-like MARVEL transmembrane domain containing 6	-1.76539	-2.0225	0.00200343	-0.048576	8.30588e-05	0.00451072	1	NM_017801	2		ER cargo		NM_001145549	MUTED	Homo sapiens	thioredoxin domain containing 5 (endoplasmic reticulum); muted homolog (mouse)
hHC004643	ITGB1::integrin, beta 1 (fibronectin receptor, beta polypeptide, antigen CD29 includes MDF2, MSK12)	-2.37458	-1.98965	-0.257066	-0.414195	1.38132e-05	0.00217896	0.786709	NM_133376	1		ER cargo		NM_032242	PLXNA1	Homo sapiens	plexin A1
hHC004253	TMED9::transmembrane emp24 protein transport domain containing 9	-1.4829	-1.9869	0.52867	-0.0231191	0.000979012	0.00699317	0.67791	NM_017510			ER resident		NM_004099	stom	Homo sapiens	stomatin
hHR031556	PRSS23::protease, serine, 23	-1.76296	-1.98033	-0.114207	-0.301812	0.00126115	0.0401657	1	NM_007173			ER cargo		NM_032832	Lrp11	Homo sapiens	low density lipoprotein receptor-related protein 11
hHR007004	TSPAN3::tetraspanin 3	-1.07751	-1.9763	0.0196007	-0.367591	8.93504e-05	0.00782212	1	NM_198902	1		other		NM_173614	nomo3	Homo sapiens	NODAL modulator 3; NODAL modulator 1; NODAL modulator 2
hHC003799	SIAE::sialic acid acetylesterase	-1.43206	-1.96893	0.0464536	0.17795	0.00132052	0.0267678	1	NM_170601	3		ER cargo		NM_173614	Nomo1	Homo sapiens	NODAL modulator 3; NODAL modulator 1; NODAL modulator 2
hHC006845	TWSG1::twisted gastrulation homolog 1 (Drosophila)	-1.45745	-1.95897	-0.163995	-0.176768	6.26745e-05	0.00769802	0.929593	NM_020648	4		ER cargo		NM_173614	NOMO2	Homo sapiens	NODAL modulator 3; NODAL modulator 1; NODAL modulator 2
hHC004350	TUFM::Tu translation elongation factor, mitochondrial	-1.05635	-1.94439	0.339473	0.280367	0.00152881	0.0144034	0.935694	NM_003321			other		NM_001520	GTF3C1	Homo sapiens	general transcription factor IIIC, polypeptide 1, alpha 220kDa
hHR027001	NPC2::Niemann-Pick disease, type C2	-2.25484	-1.94323	-0.27843	-0.0822606	1.22234e-05	0.00194891	0.775419	NM_006432	3		ER cargo		NM_003129	sqlE	Homo sapiens	squalene epoxidase
hHC020276	RCN1::reticulocalbin 1, EF-hand calcium binding domain	-1.25511	-1.92069	-0.130234	-0.122916	0.000566949	0.034549	0.950362	NM_002901	2		ER resident		NM_006319	Cdipt	Homo sapiens	CDP-diacylglycerol--inositol 3-phosphatidyltransferase (phosphatidylinositol synthase)
hHC030162	RPN2::ribophorin II	-1.2426	-1.91729	0.292687	0.0457085	0.00289183	0.0294208	1	NM_002951			ER resident		NM_014437	slc39a1	Homo sapiens	solute carrier family 39 (zinc transporter), member 1
hCT000697	KAL1::Kallmann syndrome 1 sequence	-2.1595	-1.91316	-0.413313	0.159615	4.99358e-06	0.00183394	0.276954	NM_000216	1		ER cargo		NM_001008495	TMEM64	Homo sapiens	transmembrane protein 64
hHC027485	NOMO2::NODAL modulator 2	-1.28148	-1.9075	0.0686101	-0.251813	7.96215e-05	0.0047824	1	NM_173614	2		ER resident		NM_017830	ociad1	Homo sapiens	OCIA domain containing 1
hHR031373	NOC2L::nucleolar complex associated 2 homolog (S. cerevisiae)	-1.01743	-1.90163	0.133118	-0.00339208	5.32425e-05	0.00183148	1	NM_015658			other		NM_000391	TPP1	Homo sapiens	tripeptidyl peptidase I
hHR026627	CMTM8::CKLF-like MARVEL transmembrane domain containing 8	-1.76598	-1.88594	0.000766586	0.150734	0.000437186	0.0164982	1	NM_178868	3		ER cargo		NM_006077	CBARA1	Homo sapiens	calcium binding atopy-related autoantigen 1
hHC001732	NIPA2::non imprinted in Prader-Willi/Angelman syndrome 2	-1.89725	-1.87041	-0.204936	-0.340342	9.54564e-05	0.0101714	1	NM_001008860	1		other		NM_015388	Yipf3	Homo sapiens	Yip1 domain family, member 3
hHC014434	ZDHHC24::zinc finger, DHHC-type containing 24	-1.95808	-1.86481	0.0819488	0.14599	0.000158284	0.00530211	1	NM_207340	1		other		NM_021083	XK	Homo sapiens	X-linked Kx blood group (McLeod syndrome)
hHC018753	TSPAN33::tetraspanin 33	-1.70894	-1.86458	-0.0885109	-0.0040583	0.00016994	0.0114443	1	NM_178562	2		other		NM_001129884	Tex264	Homo sapiens	testis expressed 264
hHC016712	CDIPT::CDP-diacylglycerol--inositol 3-phosphatidyltransferase (phosphatidylinositol synthase)	-1.70599	-1.86358	-0.0145354	-0.183272	4.97875e-05	0.00318257	1	NM_006319	2		ER resident		NM_003321	Tufm	Homo sapiens	Tu translation elongation factor, mitochondrial
hHC022124	CKAP4::cytoskeleton-associated protein 4	-1.70144	-1.85491	0.416289	0.0255995	0.000161556	0.00230264	0.761836	NM_006825	3		ER resident		NM_032327	ZDHHC16	Homo sapiens	zinc finger, DHHC-type containing 16
hHC019443	SLC39A14::solute carrier family 39 (zinc transporter), member 14	-1.88489	-1.84673	0.0906949	-0.139175	0.00264969	0.049483	1	NM_015359	1		other		NM_006209	ENPP2	Homo sapiens	ectonucleotide pyrophosphatase/phosphodiesterase 2
hHC009385	LDLRAD3::low density lipoprotein receptor class A domain containing 3	-1.42834	-1.84269	-0.272976	-0.255805	5.66604e-05	0.0110404	0.64148	NM_174902	2		other		NM_018112	tmem38b	Homo sapiens	transmembrane protein 38B
hHC003540	ZDHHC9::zinc finger, DHHC-type containing 9	-1.78273	-1.84264	-0.111547	-0.135477	0.00119899	0.0463939	1	NM_001008222	1		ER resident		NM_000120	ephX1	Homo sapiens	epoxide hydrolase 1, microsomal (xenobiotic)
hHC012373	NDUFS8::NADH dehydrogenase (ubiquinone) Fe-S protein 8, 23kDa (NADH-coenzyme Q reductase)	-1.80791	-1.83908	0.074349	0.0752597	0.000164477	0.0081466	1	NM_002496	2		other		NM_138385	tmem129	Homo sapiens	transmembrane protein 129
hHC021393	LAMC1::laminin, gamma 1 (formerly LAMB2)	-2.0713	-1.83665	-0.235234	-0.181026	6.04207e-05	0.00761042	0.915753	NM_002293			ER resident		NM_005984	slc25a1	Homo sapiens	solute carrier family 25 (mitochondrial carrier; citrate transporter), member 1
hHR009094	HSD17B12::hydroxysteroid (17-beta) dehydrogenase 12	-1.58139	-1.83665	-0.337926	-0.337495	0.000265921	0.0497269	0.597035	NM_016142	1		ER resident		NM_004343	CALR	Homo sapiens	calreticulin
hHC024577	RNF130::ring finger protein 130	-1.83183	-1.82418	-0.215511	-0.345373	9.27406e-05	0.0116685	0.886546	NM_018434	4		other		NM_012405	icmt	Homo sapiens	isoprenylcysteine carboxyl methyltransferase
hHC022539	TMEM48::transmembrane protein 48	-1.66564	-1.82401	-0.011459	-0.403661	6.4491e-05	0.00443178	1	NM_018087	3		other		NM_031462	CD99L2	Homo sapiens	CD99 molecule-like 2
hHC015933	AGPAT2::1-acylglycerol-3-phosphate O-acyltransferase 2 (lysophosphatidic acid acyltransferase, beta)	-1.14644	-1.82339	-0.0631798	-0.44836	4.25047e-06	0.000446235	1	NM_006412	3		ER resident		NM_004339	Pttg1ip	Homo sapiens	pituitary tumor-transforming 1 interacting protein
hHC024237	GALNT1::UDP-N-acetyl-alpha-D-galactosamine:polypeptide N-acetylgalactosaminyltransferase 1 (GalNAc-T1)	-1.3472	-1.82091	-0.0978085	-0.0774087	0.000184485	0.0149454	1	NM_020474	3		ER resident		NM_016570	ergic2	Homo sapiens	ERGIC and golgi 2
hHC013608	JAGN1::jagunal homolog 1 (Drosophila)	-1.27188	-1.80916	-0.032178	-0.304442	0.000286467	0.0159127	1	NM_032492	2		ER resident		NM_001008528	mxra7	Homo sapiens	matrix-remodelling associated 7
hHC023396	ATP2B1::ATPase, Ca++ transporting, plasma membrane 1	-1.334	-1.79025	0.0897193	0.0308541	0.000152087	0.00434813	1	NM_001001323	1		ER cargo		NM_015658	noc2l	Homo sapiens	nucleolar complex associated 2 homolog (S	cerevisiae)
hHR007193	COMT::catechol-O-methyltransferase	-1.64814	-1.78736	-0.126273	-0.256267	0.00011914	0.0105655	1	NM_000754	2		other		NM_017613	DONSON	Homo sapiens	downstream neighbor of SON
hHC019225	PAQR3::progestin and adipoQ receptor family member III	-2.01526	-1.76095	-0.29321	-0.206418	0.000576467	0.0498159	0.932546	NM_177453			ER resident		NM_003878	GGH	Homo sapiens	gamma-glutamyl hydrolase (conjugase, folylpolygammaglutamyl hydrolase)
hHR001860	EIF2AK1::eukaryotic translation initiation factor 2-alpha kinase 1	-1.34402	-1.76063	0.0942754	0.127566	0.00129452	0.0297105	1	NM_014413			other		NM_016040	Tmed5	Homo sapiens	transmembrane emp24 protein transport domain containing 5
hHR013955	TEX264::testis expressed sequence 264	-1.71024	-1.7541	-0.195282	-0.414428	0.000465834	0.0343119	1	NM_001129884	1		ER cargo		NM_014313	Tmem50a	Homo sapiens	transmembrane protein 50A
hHC026614	LAMA4::laminin, alpha 4	-1.42918	-1.75378	-0.034063	-0.278712	0.000354074	0.0153722	1	NM_002290	2		ER cargo		NM_018490	LGR4	Homo sapiens	leucine-rich repeat-containing G protein-coupled receptor 4
hHC023703	ASAH1::N-acylsphingosine amidohydrolase (acid ceramidase) 1	-1.70784	-1.74576	-0.0263077	0.145713	3.1555e-05	0.00193344	1	NM_004315	2		ER cargo		NM_130386	Colec12	Homo sapiens	collectin sub-family member 12
hHA034310	KTN1::kinectin 1 (kinesin receptor)	-1.95324	-1.74506	-0.111386	-0.219219	3.85982e-09	1.18361e-06	0.552663	NM_182926	1		ER resident		NM_007214	SEC63	Homo sapiens	SEC63 homolog (S	cerevisiae)
hHC011626	AMFR::autocrine motility factor receptor	-1.31013	-1.74364	0.00671219	0.0234694	0.000236398	0.0111812	1	NM_001144	3		ER resident		NM_001008222	Zdhhc9	Homo sapiens	zinc finger, DHHC-type containing 9
hHC014884	ATP9A::ATPase, Class II, type 9A	-1.54516	-1.74278	0.0759688	-0.0688531	0.000492178	0.0144213	1	NM_006045	1		other		NM_007213	PRAF2	Homo sapiens	PRA1 domain family, member 2
hHR011812	TPP1::tripeptidyl peptidase I	-2.03658	-1.72806	-0.128521	0.00761378	1.20163e-06	0.000162938	0.898911	NM_000391	2		ER cargo		NM_006825	Ckap4	Homo sapiens	cytoskeleton-associated protein 4
hHC003525	SCAMP2::secretory carrier membrane protein 2	-1.38526	-1.72087	-0.0402962	-0.317837	5.66061e-05	0.00416961	1	NM_005697	3		ER resident		NM_001769	CD9	Homo sapiens	CD9 molecule
hHA032612	PXDN::peroxidasin homolog (Drosophila)	-1.85244	-1.71684	-0.159749	0.31957	0.000152087	0.0123825	1	XM_056455	5		ER cargo		NM_017623	CNNM3	Homo sapiens	cyclin M3
hHA035938	TAPBP::TAP binding protein (tapasin)	-2.28332	-1.71317	-0.121731	-0.135908	2.26558e-06	0.000253911	1	NM_003190			ER resident		NM_138423	CASC4	Homo sapiens	cancer susceptibility candidate 4
hHR017151	KDELC1::KDEL (Lys-Asp-Glu-Leu) containing 1	-1.63426	-1.69931	-0.0347605	-0.503529	4.43693e-05	0.00295895	1	NM_024089			ER resident		NM_006432	npc2	Homo sapiens	Niemann-Pick disease, type C2
hHR024410	SPPL2A::signal peptide peptidase-like 2A	-1.4955	-1.67597	-0.166568	-0.516482	0.000493958	0.034549	1	NM_032802			other		NM_178562	TSPAN33	Homo sapiens	tetraspanin 33
hHR028551	ASPH::aspartate beta-hydroxylase	-1.30534	-1.67284	0.129273	0.0742668	0.0018793	0.0288392	1	NM_004318	2		ER resident		NM_006765	TUSC3	Homo sapiens	tumor suppressor candidate 3
hHA036397	IFI30::interferon, gamma-inducible protein 30	-1.35241	-1.66886	0.252105	0.65049	0.000834265	0.0100185	0.951113	NM_006332	3		ER cargo		NM_032492	JAGN1	Homo sapiens	jagunal homolog 1 (Drosophila)
hHA036391	SLC39A1::solute carrier family 39 (zinc transporter), member 1	-1.41994	-1.66356	0.0675708	0.00557148	0.00158891	0.0334688	1	NM_014437	3		ER resident		NM_032208	ANTXR1	Homo sapiens	anthrax toxin receptor 1
hHC015810	PPIB::peptidylprolyl isomerase B (cyclophilin B)	-1.50118	-1.653	0.585974	0.281634	9.14323e-05	0.000863336	0.392145	NM_000942	4		ER resident		NM_004318	asph	Homo sapiens	aspartate beta-hydroxylase
hHC013424	TAP1::transporter 1, ATP-binding cassette, sub-family B (MDR/TAP)	-1.67652	-1.64847	-0.199955	-0.0290439	0.000102895	0.00764243	0.926163	NM_000593	5		ER resident		NM_000859	HMGCR	Homo sapiens	3-hydroxy-3-methylglutaryl-Coenzyme A reductase
hHC015030	EPHX1::epoxide hydrolase 1, microsomal (xenobiotic)	-1.54686	-1.64795	-0.0492511	-0.437961	0.000608504	0.0245925	1	NM_000120	2		ER resident		NM_000754	COMT	Homo sapiens	catechol-O-methyltransferase
hHC023667	CBARA1::calcium binding atopy-related autoantigen 1	-1.81064	-1.64296	-0.079932	0.190111	0.000138188	0.00946242	1	NM_006077	1		other		NM_174902	LDLRAD3	Homo sapiens	low density lipoprotein receptor class A domain containing 3
hHC018931	IGFBP2::insulin-like growth factor binding protein 2, 36kDa	-1.27059	-1.63484	0.164732	-0.190717	0.000925253	0.0153722	1	NM_000597	2		ER cargo		NM_002355	M6PR	Homo sapiens	mannose-6-phosphate receptor (cation dependent)
hHC022038	TUSC3::tumor suppressor candidate 3	-1.60436	-1.62931	-0.101483	-0.260792	8.71389e-06	0.00128385	0.891114	NM_006765	2		ER resident		NM_004315	ASAH1	Homo sapiens	N-acylsphingosine amidohydrolase (acid ceramidase) 1
hHC024693	PCDH7::BH-protocadherin (brain-heart)	-1.62647	-1.622	-0.232458	-0.291957	3.22518e-05	0.00484526	0.770371	NM_032457	1		ER cargo		NM_000521	Hexb	Homo sapiens	hexosaminidase B (beta polypeptide)
hHC010577	CD9::CD9 antigen (p24)	-1.98123	-1.617	-0.0297846	0.446363	0.000103225	0.00592672	1	NM_001769	2		ER cargo		NM_203453	PPAPDC2	Homo sapiens	phosphatidic acid phosphatase type 2 domain containing 2
hHC016003	NEO1::neogenin homolog 1 (chicken)	-1.68512	-1.61092	-0.125001	-0.00458646	8.83861e-07	0.000120272	0.867599	NM_002499	2		ER cargo		NM_178818	CMTM4	Homo sapiens	CKLF-like MARVEL transmembrane domain containing 4
hHC014671	CD151::CD151 antigen (Raph blood group)	-1.38803	-1.60577	-0.0419067	-0.275416	0.000286467	0.0153862	1	NM_004357	3		ER cargo		NM_007224	NXPH4	Homo sapiens	neurexophilin 4
hHC022865	FAM8A1::family with sequence similarity 8, member A1	-1.84661	-1.60131	-0.157203	0.0502302	2.34621e-07	3.65945e-05	0.594363	NM_016255	1		other		NM_001100603	KDELR2	Homo sapiens	KDEL (Lys-Asp-Glu-Leu) endoplasmic reticulum protein retention receptor 2
hHC011679	LGR4::leucine-rich repeat-containing G protein-coupled receptor 4	-1.0138	-1.58315	-0.281559	-0.248303	0.000110324	0.0347211	0.392028	NM_018490	1		other		NM_015540	rpap1	Homo sapiens	RNA polymerase II associated protein 1
hHC003985	FURIN::furin (paired basic amino acid cleaving enzyme)	-1.9514	-1.58151	-0.254539	0.139276	0.000363568	0.0337267	0.947459	NM_002569	2		ER resident		NM_002222	ITPR1	Homo sapiens	inositol 1,4,5-triphosphate receptor, type 1
hHC013732	APP::amyloid beta (A4) precursor protein (peptidase nexin-II, Alzheimer disease)	-1.73929	-1.56747	0.0987866	-0.0433413	1.98558e-06	0.000120272	1	NM_000484	1		ER resident		NM_001001330	REEP3	Homo sapiens	receptor accessory protein 3
hCT001288	NPTX2::neuronal pentraxin II	-1.47019	-1.56611	-0.272013	-0.217175	3.83121e-05	0.00769592	0.613468	NM_002523	1		ER cargo		NM_198902	TSPAN3	Homo sapiens	tetraspanin 3
hHC008325	LRP11::low density lipoprotein receptor-related protein 11	-1.16404	-1.56228	0.0663195	0.188287	0.00250406	0.0460266	1	NM_032832	3		other		NM_006260	DNAJC3	Homo sapiens	DnaJ (Hsp40) homolog, subfamily C, member 3
hHC004418	TSG101::tumor susceptibility gene 101	-1.51026	-1.55514	-0.128572	-0.0520515	3.91689e-05	0.0038447	1	NM_006292	2		other		NM_012079	DGAT1	Homo sapiens	diacylglycerol O-acyltransferase homolog 1 (mouse)
hHC011741	APOA1BP::apolipoprotein A-I binding protein	-1.18047	-1.55192	0.122228	0.213356	0.0014918	0.0331805	1	NM_144772	2		ER cargo		NM_002742	PRKD1	Homo sapiens	protein kinase D1
hHC028283	HEXB::hexosaminidase B (beta polypeptide)	-1.98644	-1.54903	-0.282669	0.112697	1.79845e-05	0.00168713	0.359958	NM_000521	2		ER cargo		NM_000216	KAL1	Homo sapiens	Kallmann syndrome 1 sequence
hHC007883	RNF167::ring finger protein 167	-1.88753	-1.54756	-0.215175	-0.658407	4.67206e-05	0.00612609	0.87763	NM_015528	1		other		NM_017510	tmed9	Homo sapiens	transmembrane emp24 protein transport domain containing 9
hHA038258	NXPH4::neurexophilin 4	-1.68025	-1.5469	-0.106406	0.273896	1.37049e-05	0.00149755	1	NM_007224	1		ER cargo		NM_001001323	ATP2B1	Homo sapiens	ATPase, Ca++ transporting, plasma membrane 1
hHC016614	PRAF2::PRA1 domain family, member 2	-1.21213	-1.54058	-0.159165	-0.028376	4.85262e-08	1.73587e-05	0.238772	NM_007213	1		other		NM_015917	gstk1	Homo sapiens	glutathione S-transferase kappa 1
hHC019839	TMED2::transmembrane emp24 domain trafficking protein 2	-1.08966	-1.52971	0.196657	0.103622	0.000627972	0.0135085	1	NM_006815	2		ER resident		NM_001497	B4GALT1	Homo sapiens	UDP-Gal:betaGlcNAc beta 1,4- galactosyltransferase, polypeptide 1
hHC016302	ANTXR1::anthrax toxin receptor 1	-1.07884	-1.52861	-0.0856409	-0.611583	2.12119e-05	0.00262901	0.945926	NM_032208	1		other		NM_015913	TXNDC12	Homo sapiens	thioredoxin domain containing 12 (endoplasmic reticulum)
hHA035466	CPE::carboxypeptidase E	-1.48298	-1.52763	0.023655	0.15401	1.06766e-08	1.27009e-06	1	NM_001873	1		ER cargo		NM_016255	FAM8A1	Homo sapiens	family with sequence similarity 8, member A1
hHC021981	TMEM129::transmembrane protein 129	-1.50422	-1.51572	-0.126645	0.163861	0.000352857	0.0238046	1	NM_138385	2		other		NM_006045	ATP9A	Homo sapiens	ATPase, class II, type 9A
hHC003788	CPD::carboxypeptidase D	-1.45762	-1.51565	-0.0609752	0.0942155	8.18686e-05	0.00634607	1	NM_001304	3		other		NM_001008860	Nipa2	Homo sapiens	non imprinted in Prader-Willi/Angelman syndrome 2
hHC015462	ZDHHC16::zinc finger, DHHC-type containing 16	-1.4157	-1.51277	0.000904909	-0.417801	6.13676e-07	5.32104e-05	1	NM_032327	2		ER resident		NM_001001329	prkcsh	Homo sapiens	protein kinase C substrate 80K-H
hHC016870	TMTC1::transmembrane and tetratricopeptide repeat containing 1	-1.6583	-1.51143	0.0595996	0.406665	8.47077e-05	0.00356065	1	NM_175861	1		other		NM_032270	LRRC8C	Homo sapiens	leucine rich repeat containing 8 family, member C
hHC015061	SEMA6A::sema domain, transmembrane domain (TM), and cytoplasmic domain, (semaphorin) 6A	-1.61727	-1.5058	-0.128313	-0.0846074	0.000161102	0.0078472	1	NM_020796	2		other		NM_000904	NQO2	Homo sapiens	NAD(P)H dehydrogenase, quinone 2
hHC013143	LAMB1::laminin, beta 1	-2.08141	-1.49795	0.188058	0.384237	0.000163448	0.00455951	1	NM_002291	1		ER cargo		NM_002901	RCN1	Homo sapiens	reticulocalbin 1, EF-hand calcium binding domain
hHC004268	GLB1::galactosidase, beta 1	-1.02936	-1.49378	-0.0835574	-0.19049	0.000455089	0.0276124	1	NM_000404	1		ER cargo		NM_002902	RCN2	Homo sapiens	reticulocalbin 2, EF-hand calcium binding domain
hHC013617	ADAM9::ADAM metallopeptidase domain 9 (meltrin gamma)	-1.45445	-1.49148	0.0663587	0.0879769	1.98675e-05	0.000988189	1	NM_001005845	1		ER cargo		NM_001042724	PVRL2	Homo sapiens	poliovirus receptor-related 2 (herpesvirus entry mediator B)
hHC003213	PTPRG::protein tyrosine phosphatase, receptor type, G	-1.5713	-1.484	0.0122998	0.0210163	2.92915e-07	1.76653e-05	1	NM_002841	2		ER cargo		NM_020342	SLC39A10	Homo sapiens	solute carrier family 39 (zinc transporter), member 10
hHC004362	TMEM38B::transmembrane protein 38B	-1.15026	-1.48235	-0.0286593	0.0835013	0.000754724	0.0294565	1	NM_018112			ER resident		NM_005697	SCAMP2	Homo sapiens	secretory carrier membrane protein 2
hHR003147	CALR::calreticulin	-1.37257	-1.47562	0.332987	-0.180797	0.000238913	0.00497361	1	NM_004343	2		ER cargo		NM_002844	PTPRK	Homo sapiens	protein tyrosine phosphatase, receptor type, K
hHC021609	SLC35B1::solute carrier family 35, member B1	-1.42672	-1.47259	0.172764	-0.401651	0.000183527	0.00455951	1	NM_005827	1		ER resident		NM_018087	Tmem48	Homo sapiens	transmembrane protein 48
hHC009665	TMED5::transmembrane emp24 protein transport domain containing 5	-1.53605	-1.46637	0.239582	0.277236	2.1194e-06	5.93549e-05	0.750818	NM_016040	3		ER resident		NM_001684	atp2b4	Homo sapiens	ATPase, Ca++ transporting, plasma membrane 4
hHC003953	LMAN2::lectin, mannose-binding 2	-1.11512	-1.45244	0.172108	0.123372	0.00235125	0.0344761	1	NM_006816	1		ER resident		NM_002841	PTPRG	Homo sapiens	protein tyrosine phosphatase, receptor type, G
hHC008123	PPIC::peptidylprolyl isomerase C (cyclophilin C)	-1.17004	-1.44674	0.452159	0.363767	0.00243306	0.0162414	0.830234	NM_000943	4		other		NM_052831	c6orf192	Homo sapiens	chromosome 6 open reading frame 192
hHC025860	SLIT2::slit homolog 2 (Drosophila)	-1.06817	-1.43544	0.0399728	0.0281402	0.000307468	0.0120154	1	NM_004787	1		ER cargo		NM_002840	ptprf	Homo sapiens	protein tyrosine phosphatase, receptor type, F
hHC013218	CHPT1::choline phosphotransferase 1	-1.16254	-1.40247	0.16601	0.153933	8.85558e-07	1.76653e-05	0.537635	NM_020244	2		ER resident		NM_000071	Cbs	Homo sapiens	cystathionine-beta-synthase
hHA037351	PLD3::phospholipase D family, member 3	-1.44235	-1.40191	0.0589892	0.0478516	0.000241605	0.0104059	1	NM_001031696	2		ER resident		NM_020244	CHPT1	Homo sapiens	choline phosphotransferase 1
hHC024630	REEP2::receptor accessory protein 2	-1.1074	-1.39646	-0.0553319	0.106492	2.09487e-05	0.00196266	1	NM_016606	2		other		NM_005827	SLC35B1	Homo sapiens	solute carrier family 35, member B1
hHC023082	XK::X-linked Kx blood group (McLeod syndrome)	-1.1836	-1.3742	-0.0109404	0.151216	0.000266153	0.012221	1	NM_021083	2		other		NM_170665	ATP2A2	Homo sapiens	ATPase, Ca++ transporting, cardiac muscle, slow twitch 2
hHC005024	ATP2A2::ATPase, Ca++ transporting, cardiac muscle, slow twitch 2	-1.27451	-1.36293	0.170963	-0.127386	6.04207e-05	0.00206598	1	NM_170665	2		ER resident		NM_178031	TMEM132A	Homo sapiens	transmembrane protein 132A
hHA036150	BACE2::beta-site APP-cleaving enzyme 2	-1.16735	-1.36252	0.173931	0.226824	9.55055e-06	0.000223317	0.638977	NM_012105	3		other		NM_015528	Rnf167	Homo sapiens	ring finger protein 167
hHC006327	SUMF2::sulfatase modifying factor 2	-1.39063	-1.34703	0.153106	-7.23544e-05	2.76525e-05	0.000846971	1	NM_001042469	1		ER resident		NM_000404	Glb1	Homo sapiens	galactosidase, beta 1
hHC012999	GTF3C1::general transcription factor IIIC, polypeptide 1, alpha 220kDa	-1.48008	-1.34575	0.0244013	0.0283936	0.000422735	0.0154345	1	NM_001520	1		other		NM_000181	GUSB	Homo sapiens	glucuronidase, beta
hHC024191	SLC25A1::solute carrier family 25 (mitochondrial carrier; citrate transporter), member 1	-1.52193	-1.32972	0.0909847	0.220652	2.93363e-06	0.000165946	1	NM_005984	2		other		NM_144772	APOA1BP	Homo sapiens	apolipoprotein A-I binding protein
hHC028004	TMEM64::transmembrane protein 64	-1.19586	-1.30636	-0.188131	-0.0166379	0.000114878	0.0154739	0.817678	NM_001008495	3		other		NM_003026	sh3gl2	Homo sapiens	SH3-domain GRB2-like 2
hHC004508	SORT1::sortilin 1	-1.25711	-1.30133	-0.142707	-0.425936	2.22708e-05	0.00297199	0.902736	NM_002959	4		ER cargo		NM_198596	SULF2	Homo sapiens	sulfatase 2
hHC014394	YIPF3::Yip1 domain family, member 3	-1.12793	-1.30112	-0.136826	-0.150995	3.32017e-05	0.0047824	0.800841	NM_015388	2		other		NM_014241	PTPLA	Homo sapiens	protein tyrosine phosphatase-like (proline instead of catalytic arginine), member A
hHC019894	MXRA7::matrix-remodelling associated 7	-1.13079	-1.29087	0.186742	0.158416	0.000393146	0.0060472	0.97865	NM_001008528	1		other		NM_006406	Prdx4	Homo sapiens	peroxiredoxin 4
hHC013049	ADAM15::ADAM metallopeptidase domain 15 (metargidin)	-1.37571	-1.28618	-0.0954029	-0.328597	5.39055e-05	0.0047824	1	NM_207196	1		other		NM_006412	AGPAT2	Homo sapiens	1-acylglycerol-3-phosphate O-acyltransferase 2 (lysophosphatidic acid acyltransferase, beta)
hHC026111	GNPTG::N-acetylglucosamine-1-phosphate transferase, gamma subunit	-1.51123	-1.28261	-0.475923	-0.661902	5.72157e-05	0.0334688	0.222113	NM_032520	3		ER resident		NM_000597	igfbp2	Homo sapiens	insulin-like growth factor binding protein 2, 36kDa
hHC003484	APLP1::amyloid beta (A4) precursor-like protein 1	-1.40851	-1.2686	-0.189086	0.159556	9.86679e-05	0.0135085	0.829614	NM_005166	3		ER cargo		NM_001005845	Adam9	Homo sapiens	ADAM metallopeptidase domain 9 (meltrin gamma)
hHC008650	ADPGK::ADP-dependent glucokinase	-1.3008	-1.26769	-0.188915	-0.462767	6.38781e-06	0.00144977	0.546691	NM_031284	3		ER cargo		NM_006815	Tmed2	Homo sapiens	transmembrane emp24 domain trafficking protein 2
hHC014133	ATP2B4::ATPase, Ca++ transporting, plasma membrane 4	-1.48737	-1.26767	-0.11893	-0.0454756	0.000126851	0.0120635	1	NM_001684	3		ER cargo		NM_006816	Lman2	Homo sapiens	lectin, mannose-binding 2
hHR009493	LRRC8C::leucine rich repeat containing 8 family, member C	-1.33943	-1.26166	0.14122	-0.160169	0.000294384	0.0058389	1	NM_032270	2		other		NM_006811	SERINC3	Homo sapiens	serine incorporator 3
hHC006950	RQCD1::RCD1 required for cell differentiation1 homolog (S. pombe)	-1.17429	-1.25903	-0.00714458	-0.095734	0.000552238	0.0195598	1	NM_005444	1		other		NM_005570	Lman1	Homo sapiens	lectin, mannose-binding, 1
hHC006565	DSG2::desmoglein 2	-1.03882	-1.25889	0.0418392	0.311446	0.000363568	0.0122028	1	NM_001943	1		other		NM_002523	Nptx2	Homo sapiens	neuronal pentraxin II
hHC016955	PVRL2::poliovirus receptor-related 2 (herpesvirus entry mediator B)	-1.27301	-1.24849	-0.201927	0.389484	0.000241605	0.0192579	0.857194	NM_001042724	1		other		NM_006292	Tsg101	Homo sapiens	tumor susceptibility gene 101
hHC031572	SULF2::sulfatase 2	-1.09657	-1.23051	-0.052831	0.140393	3.72644e-05	0.00338773	1	NM_198596	1		ER resident		NM_020648	Twsg1	Homo sapiens	twisted gastrulation homolog 1 (Drosophila)
hHC011707	B2M::beta-2-microglobulin	-1.35978	-1.2294	-0.0984719	-0.0661316	0.000169511	0.0106262	1	NM_004048	2		ER resident		NM_020474	GALNT1	Homo sapiens	UDP-N-acetyl-alpha-D-galactosamine:polypeptide N-acetylgalactosaminyltransferase 13 (GalNAc-T13); UDP-N-acetyl-alpha-D-galactosamine:polypeptide N-acetylgalactosaminyltransferase 1 (GalNAc-T1)
hCP000253	GSTK1::glutathione S-transferase kappa 1	-1.38286	-1.22349	0.0794723	-0.100592	4.41091e-06	0.000222566	1	NM_015917			other		NM_020474	GALNT13	Homo sapiens	UDP-N-acetyl-alpha-D-galactosamine:polypeptide N-acetylgalactosaminyltransferase 13 (GalNAc-T13); UDP-N-acetyl-alpha-D-galactosamine:polypeptide N-acetylgalactosaminyltransferase 1 (GalNAc-T1)
hHR012693	OCIAD1::OCIA domain containing 1	-1.02265	-1.22071	-0.197213	-0.152205	7.97369e-06	0.00361679	0.249993	NM_017830	1		other		NM_000593	tap1	Homo sapiens	transporter 1, ATP-binding cassette, sub-family B (MDR/TAP)
hHC004326	PTPRF::protein tyrosine phosphatase, receptor type, F	-1.77739	-1.21157	-0.0185263	0.102295	7.97369e-06	0.000580155	1	NM_002840	2		ER cargo		NM_152313	SLC36A4	Homo sapiens	solute carrier family 36 (proton/amino acid symporter), member 4
hHC025964	TOMM20::translocase of outer mitochondrial membrane 20 homolog (yeast)	-1.02764	-1.21017	-0.0817151	-0.103208	8.95012e-06	0.00183148	0.631114	NM_014765			other		NM_015235	Cstf2t	Homo sapiens	cleavage stimulation factor, 3' pre-RNA, subunit 2, 64kDa, tau variant
hHR023273	CASC4::cancer susceptibility candidate 4	-1.10954	-1.19738	0.121134	0.21581	0.00376282	0.0453265	1	NM_138423	2		other		NM_005166	Aplp1	Homo sapiens	amyloid beta (A4) precursor-like protein 1
hHA033126	GPAA1::glycosylphosphatidylinositol anchor attachment protein 1 homolog (yeast)	-1.32438	-1.19095	-0.166778	-0.366374	0.000127202	0.0150229	0.909055	NM_003801			ER resident		NM_001144	Amfr	Homo sapiens	autocrine motility factor receptor
hHR024338	TMEM131::transmembrane protein 131	-1.19796	-1.17943	-0.237062	-0.589711	1.31982e-05	0.00356065	0.442995	XM_371542	3		other		NM_005845	abcc4	Homo sapiens	ATP-binding cassette, sub-family C (CFTR/MRP), member 4
hHC005542	CD99L2::CD99 antigen-like 2	-1.50721	-1.13352	0.192689	0.341958	0.000569578	0.00967103	1	NM_031462	1		ER cargo		NM_021727	Fads3	Homo sapiens	fatty acid desaturase 3
hHA037035	RYK::RYK receptor-like tyrosine kinase	-1.26439	-1.12769	0.0247257	-0.12578	1.98675e-05	0.00105468	1	NM_002958			ER cargo		NM_018057	Slc6a15	Homo sapiens	solute carrier family 6 (neutral amino acid transporter), member 15
hHR027038	PTPRK::protein tyrosine phosphatase, receptor type, K	-1.41854	-1.12549	-0.206072	0.322459	7.0501e-06	0.00153092	0.584223	NM_002844	2		ER cargo		NM_001873	CPE	Homo sapiens	carboxypeptidase E
hHC002058	LMAN1::lectin, mannose-binding, 1	-1.14042	-1.12077	0.441854	0.591653	5.42602e-05	0.000457815	0.298233	NM_005570	3		ER resident		NM_021806	FAM3A	Homo sapiens	family with sequence similarity 3, member A
hHC011267	ITM2C::integral membrane protein 2C	-1.32844	-1.11853	-0.123413	0.0865483	3.41266e-07	5.93549e-05	0.546651	NM_001012516	1		ER resident		NM_024422	DSC2	Homo sapiens	desmocollin 2
hHC015057	NQO2::NAD(P)H dehydrogenase, quinone 2	-1.40187	-1.11811	0.219827	0.730722	0.00278165	0.0287018	1	NM_000904	1		other		NM_178868	CMTM8	Homo sapiens	CKLF-like MARVEL transmembrane domain containing 8
hHC020825	SCPEP1::serine carboxypeptidase 1	-1.3156	-1.10483	0.14624	-0.0458309	1.31982e-05	0.000375157	0.910254	NM_021626	1		ER cargo		NM_004787	Slit2	Homo sapiens	slit homolog 2 (Drosophila)
hHA037432	TMCO3::transmembrane and coiled-coil domains 3	-1.79435	-1.08985	-0.0923885	0.185804	0.00014884	0.0102899	1	NM_017905	3		other		NM_005561	lamp1	Homo sapiens	lysosomal-associated membrane protein 1
hHC003413	REEP3::receptor accessory protein 3	-1.05986	-1.08859	-0.182968	-0.31481	9.08687e-05	0.0153474	0.707506	NM_001001330	1		other		NM_014225	PPP2R1A	Homo sapiens	protein phosphatase 2 (formerly 2A), regulatory subunit A, alpha isoform
hHC011882	NPC1::Niemann-Pick disease, type C1	-1.59294	-1.08326	-0.428403	-0.409492	2.06345e-06	0.00134892	0.132942	NM_000271	1		ER cargo		NM_000942	ppiB	Homo sapiens	peptidylprolyl isomerase B (cyclophilin B)
hHC019545	C6orf192::chromosome 6 open reading frame 192	-1.36587	-1.08108	-0.0825771	0.427216	0.000128464	0.010104	1	NM_052831	2		other		NM_001448	gpc4	Homo sapiens	glypican 4
hHC006227	SH3GL2::SH3-domain GRB2-like 2	-1.20958	-1.07994	-0.354754	0.0294824	0.000152971	0.0408205	0.46112	NM_003026	2		other		NM_001304	cpd	Homo sapiens	carboxypeptidase D
hHC006093	FRAS1::Fraser syndrome 1	-1.31923	-1.07201	-0.0161468	0.147924	7.60117e-07	5.93549e-05	1	NM_025074	3		ER cargo		NM_014765	TOMM20	Homo sapiens	similar to translocase of outer mitochondrial membrane 20 homolog; similar to mitochondrial outer membrane protein 19; translocase of outer mitochondrial membrane 20 homolog (yeast)
hHA036041	SERINC3::serine incorporator 3	-1.10271	-1.06481	-0.0249719	-0.0871021	5.72877e-07	5.93549e-05	1	NM_006811	2		ER resident		NM_014765	LOC100129272	Homo sapiens	similar to translocase of outer mitochondrial membrane 20 homolog; similar to mitochondrial outer membrane protein 19; translocase of outer mitochondrial membrane 20 homolog (yeast)
hHC013865	SLC39A10::solute carrier family 39 (zinc transporter), member 10	-1.54262	-1.05999	-0.298802	0.76253	0.000156965	0.0279455	0.649207	NM_020342	1		other		NM_014765	LOC100131463	Homo sapiens	similar to translocase of outer mitochondrial membrane 20 homolog; similar to mitochondrial outer membrane protein 19; translocase of outer mitochondrial membrane 20 homolog (yeast)
hHC002729	DSC2::desmocollin 2	-1.05899	-1.04536	-0.332139	0.309848	6.33945e-05	0.0290203	0.2892	NM_024422	2		ER cargo		NM_000943	ppiC	Homo sapiens	peptidylprolyl isomerase C (cyclophilin C)
hHC002215	TXNDC5::thioredoxin domain containing 5	-1.24578	-1.03694	0.468678	-0.274481	6.4491e-05	0.000751371	0.442189	NM_001145549	1		ER resident		NM_207340	ZDHHC24	Homo sapiens	zinc finger, DHHC-type containing 24
hHA037410	TGFBR3::transforming growth factor, beta receptor III (betaglycan, 300kDa)	-1.14696	-1.03199	0.176942	0.436203	0.000114646	0.00183148	0.774202	NM_003243	2		ER cargo		NM_133376	Itgb1	Homo sapiens	integrin, beta 1 (fibronectin receptor, beta polypeptide, antigen CD29 includes MDF2, MSK12)
hHC002758	ERGIC2::ERGIC and golgi 2	-1.09983	-1.02946	-0.0277353	-0.0424385	0.000280058	0.0150229	1	NM_016570	2		ER resident		NM_012105	BACE2	Homo sapiens	beta-site APP-cleaving enzyme 2
hHC017885	DNAJC1::DnaJ (Hsp40) homolog, subfamily C, member 1	-1.11077	-1.02481	-0.0493334	-0.368577	2.90322e-05	0.00226595	1	NM_022365	3		ER resident		NM_005444	RQCD1	Homo sapiens	RCD1 required for cell differentiation1 homolog (S	pombe)
hHA032765	TMEM132A::transmembrane protein 132A	-1.23838	-1.01578	-0.0228725	0.237685	0.000493958	0.0167152	1	NM_178031	1		ER resident		NM_002959	Sort1	Homo sapiens	sortilin 1
hHC011695	BAT5::HLA-B associated transcript 5	-1.27709	-1.01525	0.00433605	-0.0674552	6.40183e-05	0.00332849	1	NM_021160	1		other		NM_002958	RYK	Homo sapiens	RYK receptor-like tyrosine kinase
hHC002970	STOM::stomatin	-1.18698	-1.01204	-0.0415901	0.351619	9.64299e-06	0.00073998	1	NM_004099	4		ER cargo		NM_003190	Tapbp	Homo sapiens	TAP binding protein (tapasin)
hHA036473	PLXNB2::plexin B2	-1.17267	-1.00659	-0.24718	0.0585622	4.93199e-05	0.013702	0.454424	XM_371474	2		other		NM_002951	Rpn2	Homo sapiens	ribophorin II
hHR020560	ITPR1::inositol 1,4,5-triphosphate receptor, type 1	-1.07898	-0.978637	-0.227532	0.256512	0.000303625	0.0401092	0.773266	NM_002222	1		ER resident		NM_012317	Ldoc1	Homo sapiens	leucine zipper, down-regulated in cancer 1
hHC002666	DGAT1::diacylglycerol O-acyltransferase homolog 1 (mouse)	-1.5654	-0.970603	-0.200219	-0.0994081	3.95717e-06	0.000580155	0.813574	NM_012079			ER resident		NM_032012	c9orf5	Homo sapiens	chromosome 9 open reading frame 5
hHR032140	CDS2::CDP-diacylglycerol synthase (phosphatidate cytidylyltransferase) 2	-1.18433	-0.969798	-0.0361225	0.104893	2.26558e-06	0.000241921	1	NM_003818	2		ER resident		NM_016606	reep2	Homo sapiens	receptor accessory protein 2
hHC009988	CSTF2T::cleavage stimulation factor, 3' pre-RNA, subunit 2, 64kDa, tau variant	-1.04399	-0.95115	-0.19951	-0.442126	4.29288e-06	0.00136707	0.344996	NM_015235	2		other		NM_001954	DDR1	Homo sapiens	discoidin domain receptor tyrosine kinase 1
hHC003317	SEC63::SEC63-like (S. cerevisiae)	-1.11986	-0.941549	0.180811	0.267741	6.46635e-06	0.000221741	0.912282	NM_007214	3		ER resident		NM_015359	slc39a14	Homo sapiens	solute carrier family 39 (zinc transporter), member 14
hHC001659	PLXNA1::plexin A1	-1.37538	-0.921759	-0.483797	-0.671345	7.1517e-05	0.0470118	0.205546	NM_032242			other		NM_001814	CTSC	Homo sapiens	cathepsin C
hHR019099	LEPRE1::leucine proline-enriched proteoglycan (leprecan) 1	-1.0385	-0.919034	0.00904024	0.0774097	4.35089e-05	0.00279947	1	NM_022356	2		ER resident		NM_022356	lepre1	Homo sapiens	leucine proline-enriched proteoglycan (leprecan) 1
hHC011347	LDOC1::leucine zipper, down-regulated in cancer 1	-1.26866	-0.892033	0.19749	0.396397	0.000315762	0.00411149	0.817991	NM_012317	2		other		NM_003919	SGCE	Homo sapiens	sarcoglycan, epsilon
hHC019266	SGCE::sarcoglycan, epsilon	-1.00548	-0.890911	-0.171873	0.216937	6.46635e-06	0.00208029	0.350439	NM_003919	1		ER cargo		NM_001001586	ATP1A1	Homo sapiens	ATPase, Na+/K+ transporting, alpha 1 polypeptide
hHC008869	HTATIP2::HIV-1 Tat interactive protein 2, 30kDa	-1.20938	-0.880918	0.0708817	0.545391	0.00176233	0.0366491	1	NM_001098520	1		other		NM_003818	Cds2	Homo sapiens	CDP-diacylglycerol synthase (phosphatidate cytidylyltransferase) 2
hHC011815	PTPLA::protein tyrosine phosphatase-like (proline instead of catalytic arginine), member A	-1.22863	-0.875827	-0.116576	0.182961	2.10626e-05	0.00229965	1	NM_014241	2		other		NM_004048	B2M	Homo sapiens	beta-2-microglobulin
hHC017204	MGAT4B::mannosyl (alpha-1,3-)-glycoprotein beta-1,4-N-acetylglucosaminyltransferase, isozyme B	-1.52799	-0.842248	-0.662658	-0.713449	3.1555e-05	0.0463355	0.0623937	NM_014275	2		ER resident		NM_001012516	ITM2C	Homo sapiens	integral membrane protein 2C
hHC007383	CMTM4::CKLF-like MARVEL transmembrane domain containing 4	-1.37388	-0.834006	-0.0737788	0.179457	0.000219281	0.0152629	1	NM_178818	2		ER cargo		NM_001098520	htatip2	Homo sapiens	HIV-1 Tat interactive protein 2, 30kDa
hHA034390	COLEC12::collectin sub-family member 12	-1.02475	-0.821857	-0.0186779	0.62333	0.00115536	0.0430681	1	NM_130386	1		other		NM_018434	RNF130	Homo sapiens	ring finger protein 130
hHC014131	PRKD1::protein kinase D1	-1.14847	-0.821437	-0.187835	0.166311	0.000266724	0.024027	1	NM_002742	1		ER cargo		NM_000922	PDE3B	Homo sapiens	phosphodiesterase 3B, cGMP-inhibited
hHC003423	C9orf5::chromosome 9 open reading frame 5	-1.01109	-0.815322	-0.244752	-0.0227237	3.33224e-05	0.0119401	0.350054	NM_032012	1		other		NM_022365	dnajc1	Homo sapiens	DnaJ (Hsp40) homolog, subfamily C, member 1
hHC004853	DDR1::discoidin domain receptor family, member 1	-1.42397	-0.802518	-0.162636	0.583704	8.34131e-05	0.00898212	1	NM_001954	3		ER cargo		NM_004800	Tm9sf2	Homo sapiens	transmembrane 9 superfamily member 2
hHC012458	GUSB::glucuronidase, beta	-1.43673	-0.796125	-0.315364	-0.180951	0.000134837	0.0358909	0.462093	NM_000181	1		ER cargo		NM_020796	SEMA6A	Homo sapiens	sema domain, transmembrane domain (TM), and cytoplasmic domain, (semaphorin) 6A
hHC008262	CNNM3::cyclin M3	-1.01257	-0.77333	-0.0471487	-0.0727235	0.000493958	0.0243373	1	NM_017623	3		other		NM_002569	Furin	Homo sapiens	furin (paired basic amino acid cleaving enzyme)
hHA033270	FAM3A::family with sequence similarity 3, member A	-1.06079	-0.757802	0.137172	0.366728	7.1829e-05	0.00172416	0.981712	NM_021806	1		ER cargo		NM_003801	gpaa1	Homo sapiens	glycosylphosphatidylinositol anchor attachment protein 1 homolog (yeast)
hHC018870	SLC36A4::solute carrier family 36 (proton/amino acid symporter), member 4	-1.34886	-0.74706	-0.140882	-0.173332	2.00627e-06	0.000361073	0.601129	NM_152313	2		other		NM_001943	DSG2	Homo sapiens	desmoglein 2
hHC006628	DNAJC3::DnaJ (Hsp40) homolog, subfamily C, member 3	-1.18945	-0.742219	0.581909	-0.0670905	0.000335727	0.00172416	0.315408	NM_006260	2		ER resident		NM_001031696	Pld3	Homo sapiens	phospholipase D family, member 3
hHC009169	CBS::cystathionine-beta-synthase	-1.07553	-0.701274	0.153573	0.648808	0.00347137	0.04498	1	NM_000071	2		other		NM_000099	Cst3	Homo sapiens	cystatin C
hHC025833	RPAP1::RNA polymerase II associated protein 1	-1.25244	-0.690527	0.0299651	0.216117	5.34804e-07	2.71459e-05	1	NM_015540	2		other		NM_001042469	sumf2	Homo sapiens	sulfatase modifying factor 2
hHC013001	B4GALT1::UDP-Gal:betaGlcNAc beta 1,4- galactosyltransferase, polypeptide 1	-1.04784	-0.664928	-0.0190602	0.707911	1.69138e-05	0.0013544	1	NM_001497	2		ER resident		NM_032802	SPPL2A	Homo sapiens	signal peptide peptidase-like 2A
hHC013316	M6PR::mannose-6-phosphate receptor (cation dependent)	-1.06666	-0.641506	-0.10058	-0.495791	4.25012e-05	0.00497361	0.933341	NM_002355			ER cargo		NM_014275	MGAT4B	Homo sapiens	mannosyl (alpha-1,3-)-glycoprotein beta-1,4-N-acetylglucosaminyltransferase, isozyme B
hHR020198	SLC6A15::solute carrier family 6, member 15	-1.11232	-0.636104	0.0958931	0.491748	0.000214101	0.00356065	0.920049	NM_018057	4		ER cargo		NM_153811	SLC38A6	Homo sapiens	solute carrier family 38, member 6
hHA033974	PPAPDC2::phosphatidic acid phosphatase type 2 domain containing 2	-1.19631	-0.525253	-0.0110939	0.595984	1.83183e-05	0.000873309	1	NM_203453	2		other		NM_170601	SIAE	Homo sapiens	sialic acid acetylesterase
hHC008696	SLC38A6::solute carrier family 38, member 6	-1.00438	-0.477208	0.0879879	0.0678329	0.00180475	0.024858	1	NM_153811	1		other		NM_021626	Scpep1	Homo sapiens	serine carboxypeptidase 1
hHC002828	FADS3::fatty acid desaturase 3	-1.18312	-0.374132	-0.252705	0.286485	0.000166001	0.0204187	0.854092	NM_021727	3		ER resident		NM_182926	Ktn1	Homo sapiens	kinectin 1 (kinesin receptor)
hHC023583	DONSON::downstream neighbor of SON	-1.0659	-0.115905	0.183159	0.332767	2.9737e-06	7.9015e-05	0.658653	NM_017613	2		other		NM_024089	Kdelc1	Homo sapiens	KDEL (Lys-Asp-Glu-Leu) containing 1
hHA034267	ectonucleotide pyrophosphatase/phosphodiesterase 2 (autotaxin)		From	To	Species	Gene Name								NM_000484	APP	Homo sapiens	amyloid beta (A4) precursor protein
ENPP2	gamma-glutamyl hydrolase (conjugase, folylpolygammaglutamyl hydrolase)		GNPTG	214505	Mus musculus	similar to N-acetylglucosamine-1-phosphotransferase, gamma subunit; N-acetylglucosamine-1-phosphotransferase, gamma subunit								NM_007173	prss23	Homo sapiens	protease, serine, 23
GGH	peroxiredoxin 4		GNPTG	100047636	Mus musculus	similar to N-acetylglucosamine-1-phosphotransferase, gamma subunit; N-acetylglucosamine-1-phosphotransferase, gamma subunit
PRDX4	acyl-CoA synthetase long-chain family member 3		GNPTG	100047632	Mus musculus	similar to N-acetylglucosamine-1-phosphotransferase, gamma subunit; N-acetylglucosamine-1-phosphotransferase, gamma subunit
ACSL3	thioredoxin domain containing 12 (endoplasmic reticulum)		BAT5	193742	Mus musculus	HLA-B associated transcript 5
TXNDC12	reticulocalbin 2, EF-hand calcium binding domain		SCPEP1	74617	Mus musculus	serine carboxypeptidase 1
RCN2	ATPase, Na+/K+ transporting, alpha 1 polypeptide		CDIPT	52858	Mus musculus	CDP-diacylglycerol--inositol 3-phosphatidyltransferase (phosphatidylinositol synthase)
ATP1A1	pituitary tumor-transforming 1 interacting protein		TUSC3	80286	Mus musculus	tumor suppressor candidate 3
PTTG1IP	squalene epoxidase		PLXNA1	18844	Mus musculus	plexin A1
SQLE	KDEL (Lys-Asp-Glu-Leu) endoplasmic reticulum protein retention receptor 2		TSPAN3	56434	Mus musculus	tetraspanin 3
KDELR2	phosphodiesterase 3B, cGMP-inhibited		HMGCR	15357	Mus musculus	3-hydroxy-3-methylglutaryl-Coenzyme A reductase
PDE3B	cystatin C (amyloid angiopathy and cerebral hemorrhage)		PDE3B	18576	Mus musculus	similar to phosphodiesterase 3B; phosphodiesterase 3B, cGMP-inhibited
CST3	isoprenylcysteine carboxyl methyltransferase		PDE3B	100047223	Mus musculus	similar to phosphodiesterase 3B; phosphodiesterase 3B, cGMP-inhibited
ICMT	cathepsin B		PRKCSH	19089	Mus musculus	protein kinase C substrate 80K-H
CTSB	3-hydroxy-3-methylglutaryl-Coenzyme A reductase		TAPBP	21356	Mus musculus	TAP binding protein
HMGCR	lysosomal-associated membrane protein 1		B2M	12010	Mus musculus	beta-2 microglobulin
LAMP1	transmembrane 9 superfamily member 2		ATP2B1	67972	Mus musculus	ATPase, Ca++ transporting, plasma membrane 1
TM9SF2	glypican 4		APP	11820	Mus musculus	amyloid beta (A4) precursor protein
GPC4	protein phosphatase 2 (formerly 2A), regulatory subunit A (PR 65), alpha isoform		ATP2B4	381290	Mus musculus	ATPase, Ca++ transporting, plasma membrane 4
PPP2R1A	transmembrane protein 50A		PPAPDC2	74411	Mus musculus	phosphatidic acid phosphatase type 2 domain containing 2
TMEM50A	ATP-binding cassette, sub-family C (CFTR/MRP), member 4		JAGN1	67767	Mus musculus	jagunal homolog 1 (Drosophila)
ABCC4	protein kinase C substrate 80K-H		ASPH	65973	Mus musculus	aspartate-beta-hydroxylase
PRKCSH	cathepsin C		RPN2	20014	Mus musculus	ribophorin II
CTSC	CKLF-like MARVEL transmembrane domain containing 6		DNAJC3	100037258	Mus musculus	DnaJ (Hsp40) homolog, subfamily C, member 3
CMTM6	integrin, beta 1 (fibronectin receptor, beta polypeptide, antigen CD29 includes MDF2, MSK12)		DNAJC1	13418	Mus musculus	DnaJ (Hsp40) homolog, subfamily C, member 1
ITGB1	transmembrane emp24 protein transport domain containing 9		ADAM9	11502	Mus musculus	a disintegrin and metallopeptidase domain 9 (meltrin gamma)
TMED9	protease, serine, 23		NQO2	18105	Mus musculus	NAD(P)H dehydrogenase, quinone 2
PRSS23	tetraspanin 3		PLD3	18807	Mus musculus	phospholipase D family, member 3
TSPAN3	sialic acid acetylesterase		PTPRK	19272	Mus musculus	protein tyrosine phosphatase, receptor type, K
SIAE	twisted gastrulation homolog 1 (Drosophila)		SCAMP2	24044	Mus musculus	secretory carrier membrane protein 2
TWSG1	Tu translation elongation factor, mitochondrial		PTPRF	19268	Mus musculus	protein tyrosine phosphatase, receptor type, F
TUFM	Niemann-Pick disease, type C2		PTPRG	632664	Mus musculus	protein tyrosine phosphatase, receptor type, G; similar to protein tyrosine phosphatase, receptor type, G
NPC2	reticulocalbin 1, EF-hand calcium binding domain		PTPRG	19270	Mus musculus	protein tyrosine phosphatase, receptor type, G; similar to protein tyrosine phosphatase, receptor type, G
RCN1	ribophorin II		PLXNB2	140570	Mus musculus	plexin B2
RPN2	Kallmann syndrome 1 sequence		APOA1BP	246703	Mus musculus	apolipoprotein A-I binding protein
KAL1	NODAL modulator 2		CST3	13010	Mus musculus	cystatin C
NOMO2	nucleolar complex associated 2 homolog (S. cerevisiae)		TMEM132A	98170	Mus musculus	transmembrane protein 132A
NOC2L	CKLF-like MARVEL transmembrane domain containing 8		COLEC12	140792	Mus musculus	collectin sub-family member 12
CMTM8	non imprinted in Prader-Willi/Angelman syndrome 2		CSTF2T	83410	Mus musculus	cleavage stimulation factor, 3' pre-RNA subunit 2, tau
NIPA2	zinc finger, DHHC-type containing 24		CHPT1	212862	Mus musculus	RIKEN cDNA 7120451J01 gene; choline phosphotransferase 1
ZDHHC24	tetraspanin 33		CHPT1	100038434	Mus musculus	RIKEN cDNA 7120451J01 gene; choline phosphotransferase 1
TSPAN33	CDP-diacylglycerol--inositol 3-phosphatidyltransferase (phosphatidylinositol synthase)		ERGIC2	67456	Mus musculus	ERGIC and golgi 2
CDIPT	cytoskeleton-associated protein 4		TMEM131	56030	Mus musculus	similar to transmembrane protein 131; transmembrane protein 131
CKAP4	solute carrier family 39 (zinc transporter), member 14		TMEM131	100047318	Mus musculus	similar to transmembrane protein 131; transmembrane protein 131
SLC39A14	low density lipoprotein receptor class A domain containing 3		RNF130	59044	Mus musculus	ring finger protein 130; similar to Ring finger protein 130
LDLRAD3	zinc finger, DHHC-type containing 9		RNF130	100046096	Mus musculus	ring finger protein 130; similar to Ring finger protein 130
ZDHHC9	NADH dehydrogenase (ubiquinone) Fe-S protein 8, 23kDa (NADH-coenzyme Q reductase)		NPC1	18145	Mus musculus	Niemann Pick type C1
NDUFS8	laminin, gamma 1 (formerly LAMB2)		NPC2	67963	Mus musculus	Niemann Pick type C2
LAMC1	hydroxysteroid (17-beta) dehydrogenase 12		EIF2AK1	15467	Mus musculus	eukaryotic translation initiation factor 2 alpha kinase 1
HSD17B12	ring finger protein 130		CPE	12876	Mus musculus	carboxypeptidase E; similar to carboxypeptidase E
RNF130	transmembrane protein 48		CPE	677374	Mus musculus	carboxypeptidase E; similar to carboxypeptidase E
TMEM48	1-acylglycerol-3-phosphate O-acyltransferase 2 (lysophosphatidic acid acyltransferase, beta)		CPE	100046434	Mus musculus	carboxypeptidase E; similar to carboxypeptidase E
AGPAT2	UDP-N-acetyl-alpha-D-galactosamine	polypeptide N-acetylgalactosaminyltransferase 1 (GalNAc-T1)	ATP9A	11981	Mus musculus	ATPase, class II, type 9A
GALNT1	jagunal homolog 1 (Drosophila)		BACE2	56175	Mus musculus	beta-site APP-cleaving enzyme 2
JAGN1	ATPase, Ca++ transporting, plasma membrane 1		TXNDC5	105245	Mus musculus	thioredoxin domain containing 5
ATP2B1	catechol-O-methyltransferase		LRP11	237253	Mus musculus	low density lipoprotein receptor-related protein 11
COMT	progestin and adipoQ receptor family member III		LAMC1	226519	Mus musculus	laminin, gamma 1
PAQR3	eukaryotic translation initiation factor 2-alpha kinase 1		CPD	100046781	Mus musculus	carboxypeptidase D; similar to carboxypeptidase D
EIF2AK1	testis expressed sequence 264		CPD	12874	Mus musculus	carboxypeptidase D; similar to carboxypeptidase D
TEX264	laminin, alpha 4		AMFR	23802	Mus musculus	autocrine motility factor receptor
LAMA4	N-acylsphingosine amidohydrolase (acid ceramidase) 1		SH3GL2	20404	Mus musculus	SH3-domain GRB2-like 2
ASAH1	kinectin 1 (kinesin receptor)		FRAS1	231470	Mus musculus	Fraser syndrome 1 homolog (human)
KTN1	autocrine motility factor receptor		TWSG1	65960	Mus musculus	twisted gastrulation homolog 1 (Drosophila)
AMFR	ATPase, Class II, type 9A		ENPP2	18606	Mus musculus	ectonucleotide pyrophosphatase/phosphodiesterase 2
ATP9A	tripeptidyl peptidase I		SLC38A6	625098	Mus musculus	solute carrier family 38, member 6
TPP1	secretory carrier membrane protein 2		HSD17B12	56348	Mus musculus	hydroxysteroid (17-beta) dehydrogenase 12
SCAMP2	peroxidasin homolog (Drosophila)		IFI30	65972	Mus musculus	interferon gamma inducible protein 30
PXDN	TAP binding protein (tapasin)		XK	22439	Mus musculus	Kell blood group precursor (McLeod phenotype) homolog
TAPBP	KDEL (Lys-Asp-Glu-Leu) containing 1		LMAN2	66890	Mus musculus	lectin, mannose-binding 2
KDELC1	signal peptide peptidase-like 2A		LMAN1	70361	Mus musculus	lectin, mannose-binding, 1
SPPL2A	aspartate beta-hydroxylase		CALR	12317	Mus musculus	calreticulin
ASPH	interferon, gamma-inducible protein 30		PAQR3	231474	Mus musculus	progestin and adipoQ receptor family member III
IFI30	solute carrier family 39 (zinc transporter), member 1		ITGB1	16412	Mus musculus	integrin beta 1 (fibronectin receptor beta)
SLC39A1	peptidylprolyl isomerase B (cyclophilin B)		SERINC3	26943	Mus musculus	serine incorporator 3
PPIB	transporter 1, ATP-binding cassette, sub-family B (MDR/TAP)		TMEM129	68366	Mus musculus	transmembrane protein 129
TAP1	epoxide hydrolase 1, microsomal (xenobiotic)		SIAE	22619	Mus musculus	sialic acid acetylesterase
EPHX1	calcium binding atopy-related autoantigen 1		KDELC1	72050	Mus musculus	KDEL (Lys-Asp-Glu-Leu) containing 1
CBARA1	insulin-like growth factor binding protein 2, 36kDa		TMEM50A	71817	Mus musculus	transmembrane protein 50A
IGFBP2	tumor suppressor candidate 3		GSTK1	76263	Mus musculus	glutathione S-transferase kappa 1
TUSC3	BH-protocadherin (brain-heart)		PTPLA	30963	Mus musculus	protein tyrosine phosphatase-like (proline instead of catalytic arginine), member a
PCDH7	CD9 antigen (p24)		ZDHHC9	208884	Mus musculus	similar to zinc finger, DHHC domain containing 9; zinc finger, DHHC domain containing 9
CD9	neogenin homolog 1 (chicken)		ZDHHC9	100047400	Mus musculus	similar to zinc finger, DHHC domain containing 9; zinc finger, DHHC domain containing 9
NEO1	CD151 antigen (Raph blood group)		PVRL2	19294	Mus musculus	poliovirus receptor-related 2
CD151	family with sequence similarity 8, member A1		RNF167	70510	Mus musculus	ring finger protein 167
FAM8A1	leucine-rich repeat-containing G protein-coupled receptor 4		B4GALT1	14595	Mus musculus	UDP-Gal	betaGlcNAc beta 1,4- galactosyltransferase, polypeptide 1
LGR4	furin (paired basic amino acid cleaving enzyme)		MGAT4B	103534	Mus musculus	mannoside acetylglucosaminyltransferase 4, isoenzyme B
FURIN	amyloid beta (A4) precursor protein (peptidase nexin-II, Alzheimer disease)		PRAF2	54637	Mus musculus	PRA1 domain family 2; predicted gene 4168
APP	neuronal pentraxin II		PRAF2	100043011	Mus musculus	PRA1 domain family 2; predicted gene 4168
NPTX2	low density lipoprotein receptor-related protein 11		RYK	20187	Mus musculus	receptor-like tyrosine kinase
LRP11	tumor susceptibility gene 101		CKAP4	216197	Mus musculus	cytoskeleton-associated protein 4
TSG101	apolipoprotein A-I binding protein		GUSB	110006	Mus musculus	glucuronidase, beta
APOA1BP	hexosaminidase B (beta polypeptide)		GGH	14590	Mus musculus	gamma-glutamyl hydrolase
HEXB	ring finger protein 167		CASC4	319996	Mus musculus	cancer susceptibility candidate 4
RNF167	neurexophilin 4		SLC6A15	103098	Mus musculus	solute carrier family 6 (neurotransmitter transporter), member 15
NXPH4	PRA1 domain family, member 2		EPHX1	13849	Mus musculus	epoxide hydrolase 1, microsomal
PRAF2	transmembrane emp24 domain trafficking protein 2		NIPA2	93790	Mus musculus	non imprinted in Prader-Willi/Angelman syndrome 2 homolog (human)
TMED2	anthrax toxin receptor 1		ICMT	57295	Mus musculus	isoprenylcysteine carboxyl methyltransferase
ANTXR1	carboxypeptidase E		DONSON	60364	Mus musculus	downstream neighbor of SON
CPE	transmembrane protein 129		REEP2	225362	Mus musculus	receptor accessory protein 2
TMEM129	carboxypeptidase D		OCIAD1	68095	Mus musculus	OCIA domain containing 1
CPD	zinc finger, DHHC-type containing 16		REEP3	28193	Mus musculus	receptor accessory protein 3
ZDHHC16	transmembrane and tetratricopeptide repeat containing 1		FURIN	18550	Mus musculus	furin (paired basic amino acid cleaving enzyme)
TMTC1	sema domain, transmembrane domain (TM), and cytoplasmic domain, (semaphorin) 6A		TXNDC12	66073	Mus musculus	thioredoxin domain containing 12 (endoplasmic reticulum)
SEMA6A	laminin, beta 1		LAMP1	16783	Mus musculus	lysosomal-associated membrane protein 1
LAMB1	galactosidase, beta 1		SEMA6A	20358	Mus musculus	sema domain, transmembrane domain (TM), and cytoplasmic domain, (semaphorin) 6A
GLB1	ADAM metallopeptidase domain 9 (meltrin gamma)		LAMA4	16775	Mus musculus	laminin, alpha 4
ADAM9	protein tyrosine phosphatase, receptor type, G		LEPRE1	56401	Mus musculus	leprecan 1
PTPRG	transmembrane protein 38B		PPIB	19035	Mus musculus	peptidylprolyl isomerase B
TMEM38B	calreticulin		DSG2	13511	Mus musculus	desmoglein 2; similar to Dsg2 protein
CALR	solute carrier family 35, member B1		DSG2	100044500	Mus musculus	desmoglein 2; similar to Dsg2 protein
SLC35B1	transmembrane emp24 protein transport domain containing 5		ATP2A2	11938	Mus musculus	ATPase, Ca++ transporting, cardiac muscle, slow twitch 2
TMED5	lectin, mannose-binding 2		PPIC	19038	Mus musculus	peptidylprolyl isomerase C
LMAN2	peptidylprolyl isomerase C (cyclophilin C)		YIPF3	28064	Mus musculus	Yip1 domain family, member 3
PPIC	slit homolog 2 (Drosophila)		PTTG1IP	108705	Mus musculus	pituitary tumor-transforming 1 interacting protein
SLIT2	choline phosphotransferase 1		TGFBR3	21814	Mus musculus	transforming growth factor, beta receptor III
CHPT1	phospholipase D family, member 3		ANTXR1	69538	Mus musculus	anthrax toxin receptor 1
PLD3	receptor accessory protein 2		SLC36A4	234967	Mus musculus	solute carrier family 36 (proton/amino acid symporter), member 4
REEP2	X-linked Kx blood group (McLeod syndrome)		LDOC1	434784	Mus musculus	leucine zipper, down-regulated in cancer 1
XK	ATPase, Ca++ transporting, cardiac muscle, slow twitch 2		PXDN	69675	Mus musculus	peroxidasin homolog (Drosophila)
ATP2A2	beta-site APP-cleaving enzyme 2		NXPH4	104080	Mus musculus	neurexophilin 4
BACE2	sulfatase modifying factor 2		HTATIP2	53415	Mus musculus	HIV-1 tat interactive protein 2, homolog (human)
SUMF2	general transcription factor IIIC, polypeptide 1, alpha 220kDa		TSG101	22088	Mus musculus	tumor susceptibility gene 101
GTF3C1	solute carrier family 25 (mitochondrial carrier; citrate transporter), member 1		LRRC8C	100604	Mus musculus	leucine rich repeat containing 8 family, member C
SLC25A1	transmembrane protein 64		HEXB	15212	Mus musculus	hexosaminidase B
TMEM64	sortilin 1		FAM3A	66294	Mus musculus	family with sequence similarity 3, member A
SORT1	Yip1 domain family, member 3		PRDX4	53381	Mus musculus	peroxiredoxin 4
YIPF3	matrix-remodelling associated 7		CD151	12476	Mus musculus	CD151 antigen
MXRA7	ADAM metallopeptidase domain 15 (metargidin)		LGR4	107515	Mus musculus	leucine-rich repeat-containing G protein-coupled receptor 4
ADAM15	N-acetylglucosamine-1-phosphate transferase, gamma subunit		ASAH1	11886	Mus musculus	N-acylsphingosine amidohydrolase 1
GNPTG	amyloid beta (A4) precursor-like protein 1		TMEM64	100201	Mus musculus	transmembrane protein 64
APLP1	ADP-dependent glucokinase		GLB1	12091	Mus musculus	galactosidase, beta 1
ADPGK	ATPase, Ca++ transporting, plasma membrane 4		CDS2	110911	Mus musculus	CDP-diacylglycerol synthase (phosphatidate cytidylyltransferase) 2
ATP2B4	leucine rich repeat containing 8 family, member C		GPC4	14735	Mus musculus	glypican 4; similar to Glypican 4
LRRC8C	RCD1 required for cell differentiation1 homolog (S. pombe)		GPC4	100047608	Mus musculus	glypican 4; similar to Glypican 4
RQCD1	desmoglein 2		TPP1	12751	Mus musculus	tripeptidyl peptidase I
DSG2	poliovirus receptor-related 2 (herpesvirus entry mediator B)		NDUFS8	225887	Mus musculus	NADH dehydrogenase (ubiquinone) Fe-S protein 8
PVRL2	sulfatase 2		SLC25A1	13358	Mus musculus	solute carrier family 25 (mitochondrial carrier, citrate transporter), member 1
SULF2	beta-2-microglobulin		AGPAT2	67512	Mus musculus	1-acylglycerol-3-phosphate O-acyltransferase 2 (lysophosphatidic acid acyltransferase, beta)
B2M	glutathione S-transferase kappa 1		TM9SF2	68059	Mus musculus	transmembrane 9 superfamily member 2
GSTK1	OCIA domain containing 1		KDELR2	66913	Mus musculus	KDEL (Lys-Asp-Glu-Leu) endoplasmic reticulum protein retention receptor 2
OCIAD1	protein tyrosine phosphatase, receptor type, F		PPP2R1A	51792	Mus musculus	protein phosphatase 2 (formerly 2A), regulatory subunit A (PR 65), alpha isoform
PTPRF	translocase of outer mitochondrial membrane 20 homolog (yeast)		KTN1	16709	Mus musculus	kinectin 1
TOMM20	cancer susceptibility candidate 4		PCDH7	54216	Mus musculus	protocadherin 7
CASC4	glycosylphosphatidylinositol anchor attachment protein 1 homolog (yeast)		LDLRAD3	241576	Mus musculus	low density lipoprotein receptor class A domain containing 3
GPAA1	transmembrane protein 131		M6PR	17113	Mus musculus	mannose-6-phosphate receptor, cation dependent
TMEM131	CD99 antigen-like 2		SLIT2	20563	Mus musculus	slit homolog 2 (Drosophila)
CD99L2	RYK receptor-like tyrosine kinase		TMEM38B	52076	Mus musculus	transmembrane protein 38B
RYK	protein tyrosine phosphatase, receptor type, K		NOC2L	57741	Mus musculus	nucleolar complex associated 2 homolog (S. cerevisiae)
PTPRK	lectin, mannose-binding, 1		PRKD1	18760	Mus musculus	protein kinase D1
LMAN1	integral membrane protein 2C		STOM	13830	Mus musculus	stomatin
ITM2C	NAD(P)H dehydrogenase, quinone 2		DDR1	12305	Mus musculus	discoidin domain receptor family, member 1
NQO2	serine carboxypeptidase 1		ZDHHC16	74168	Mus musculus	zinc finger, DHHC domain containing 16
SCPEP1	transmembrane and coiled-coil domains 3		DGAT1	13350	Mus musculus	diacylglycerol O-acyltransferase 1
TMCO3	receptor accessory protein 3		SQLE	20775	Mus musculus	squalene epoxidase
REEP3	Niemann-Pick disease, type C1		TOMM20	100043869	Mus musculus	predicted gene 7758; similar to Translocase of outer mitochondrial membrane 20 homolog (yeast); predicted gene 14494; translocase of outer mitochondrial membrane 20 homolog (yeast)
NPC1	chromosome 6 open reading frame 192		TOMM20	100044630	Mus musculus	predicted gene 7758; similar to Translocase of outer mitochondrial membrane 20 homolog (yeast); predicted gene 14494; translocase of outer mitochondrial membrane 20 homolog (yeast)
C6orf192	SH3-domain GRB2-like 2		TOMM20	673754	Mus musculus	predicted gene 7758; similar to Translocase of outer mitochondrial membrane 20 homolog (yeast); predicted gene 14494; translocase of outer mitochondrial membrane 20 homolog (yeast)
SH3GL2	Fraser syndrome 1		TOMM20	665722	Mus musculus	predicted gene 7758; similar to Translocase of outer mitochondrial membrane 20 homolog (yeast); predicted gene 14494; translocase of outer mitochondrial membrane 20 homolog (yeast)
FRAS1	serine incorporator 3		TOMM20	67952	Mus musculus	predicted gene 7758; similar to Translocase of outer mitochondrial membrane 20 homolog (yeast); predicted gene 14494; translocase of outer mitochondrial membrane 20 homolog (yeast)
SERINC3	solute carrier family 39 (zinc transporter), member 10		CD99L2	171486	Mus musculus	CD99 antigen-like 2
SLC39A10	desmocollin 2		SORT1	20661	Mus musculus	sortilin 1
DSC2	thioredoxin domain containing 5		CTSC	13032	Mus musculus	cathepsin C
TXNDC5	transforming growth factor, beta receptor III (betaglycan, 300kDa)		SGCE	20392	Mus musculus	sarcoglycan, epsilon
TGFBR3	ERGIC and golgi 2		CTSB	13030	Mus musculus	cathepsin B
ERGIC2	DnaJ (Hsp40) homolog, subfamily C, member 1		TMCO3	234076	Mus musculus	transmembrane and coiled-coil domains 3
DNAJC1	transmembrane protein 132A		ADAM15	11490	Mus musculus	a disintegrin and metallopeptidase domain 15 (metargidin)
TMEM132A	HLA-B associated transcript 5		TUFM	233870	Mus musculus	predicted gene 9755; Tu translation elongation factor, mitochondrial
BAT5	stomatin		TUFM	100041265	Mus musculus	predicted gene 9755; Tu translation elongation factor, mitochondrial
STOM	plexin B2		SLC39A14	213053	Mus musculus	solute carrier family 39 (zinc transporter), member 14
PLXNB2	inositol 1,4,5-triphosphate receptor, type 1		GALNT1	14423	Mus musculus	UDP-N-acetyl-alpha-D-galactosamine	polypeptide N-acetylgalactosaminyltransferase 1
ITPR1	diacylglycerol O-acyltransferase homolog 1 (mouse)		SLC39A10	227059	Mus musculus	solute carrier family 39 (zinc transporter), member 10
DGAT1	CDP-diacylglycerol synthase (phosphatidate cytidylyltransferase) 2		ADPGK	72141	Mus musculus	ADP-dependent glucokinase
CDS2	cleavage stimulation factor, 3' pre-RNA, subunit 2, 64kDa, tau variant		GPAA1	14731	Mus musculus	GPI anchor attachment protein 1
CSTF2T	SEC63-like (S. cerevisiae)		NEO1	18007	Mus musculus	neogenin
SEC63	plexin A1		ITM2C	64294	Mus musculus	integral membrane protein 2C
PLXNA1	leucine proline-enriched proteoglycan (leprecan) 1		SEC63	140740	Mus musculus	SEC63-like (S. cerevisiae)
LEPRE1	leucine zipper, down-regulated in cancer 1		APLP1	11803	Mus musculus	amyloid beta (A4) precursor-like protein 1
LDOC1	sarcoglycan, epsilon		ZDHHC24	70605	Mus musculus	zinc finger, DHHC domain containing 24
SGCE	HIV-1 Tat interactive protein 2, 30kDa		CD9	12527	Mus musculus	CD9 antigen
HTATIP2	protein tyrosine phosphatase-like (proline instead of catalytic arginine), member A		TEX264	21767	Mus musculus	testis expressed gene 264
PTPLA	mannosyl (alpha-1,3-)-glycoprotein beta-1,4-N-acetylglucosaminyltransferase, isozyme B		SLC35B1	110172	Mus musculus	solute carrier family 35, member B1
MGAT4B	CKLF-like MARVEL transmembrane domain containing 4		TMED5	100046567	Mus musculus	transmembrane emp24 protein transport domain containing 5; similar to Transmembrane emp24 protein transport domain containing 5
CMTM4	collectin sub-family member 12		TMED5	73130	Mus musculus	transmembrane emp24 protein transport domain containing 5; similar to Transmembrane emp24 protein transport domain containing 5
COLEC12	protein kinase D1		TMED2	56334	Mus musculus	transmembrane emp24 domain trafficking protein 2; predicted gene 10698; predicted gene 7318
PRKD1	chromosome 9 open reading frame 5		TMED2	641104	Mus musculus	transmembrane emp24 domain trafficking protein 2; predicted gene 10698; predicted gene 7318
C9orf5	discoidin domain receptor family, member 1		TMED2	100042343	Mus musculus	transmembrane emp24 domain trafficking protein 2; predicted gene 10698; predicted gene 7318
DDR1	glucuronidase, beta		TSPAN33	232670	Mus musculus	tetraspanin 33
GUSB	cyclin M3		NPTX2	53324	Mus musculus	neuronal pentraxin 2
CNNM3	family with sequence similarity 3, member A		TAP1	21354	Mus musculus	transporter 1, ATP-binding cassette, sub-family B (MDR/TAP)
FAM3A	solute carrier family 36 (proton/amino acid symporter), member 4		RQCD1	58184	Mus musculus	rcd1 (required for cell differentiation) homolog 1 (S. pombe)
SLC36A4	DnaJ (Hsp40) homolog, subfamily C, member 3		GTF3C1	233863	Mus musculus	general transcription factor III C 1
DNAJC3	cystathionine-beta-synthase		ACSL3	74205	Mus musculus	acyl-CoA synthetase long-chain family member 3
CBS	RNA polymerase II associated protein 1		SLC39A1	635418	Mus musculus	solute carrier family 39 (zinc transporter), member 1; similar to Zinc transporter ZIP1 (Zinc-iron regulated transporter-like) (Solute carrier family 39 member 1)
RPAP1	UDP-Gal	betaGlcNAc beta 1,4- galactosyltransferase, polypeptide 1	SLC39A1	30791	Mus musculus	solute carrier family 39 (zinc transporter), member 1; similar to Zinc transporter ZIP1 (Zinc-iron regulated transporter-like) (Solute carrier family 39 member 1)
B4GALT1	mannose-6-phosphate receptor (cation dependent)		CNNM3	94218	Mus musculus	cyclin M3
M6PR	solute carrier family 6, member 15		FADS3	60527	Mus musculus	fatty acid desaturase 3
SLC6A15	phosphatidic acid phosphatase type 2 domain containing 2		MXRA7	67622	Mus musculus	matrix-remodelling associated 7
PPAPDC2	solute carrier family 38, member 6		CBARA1	216001	Mus musculus	calcium binding atopy-related autoantigen 1
SLC38A6	fatty acid desaturase 3		ATP1A1	11928	Mus musculus	ATPase, Na+/K+ transporting, alpha 1 polypeptide
FADS3	downstream neighbor of SON		TMED9	67511	Mus musculus	transmembrane emp24 protein transport domain containing 9
DONSON			ITPR1	16438	Mus musculus	inositol 1,4,5-triphosphate receptor 1
			RPAP1	68925	Mus musculus	RNA polymerase II associated protein 1
			TMEM48	72787	Mus musculus	transmembrane protein 48
			SULF2	72043	Mus musculus	sulfatase 2
			TMTC1	387314	Mus musculus	transmembrane and tetratricopeptide repeat containing 1
			CMTM8	70031	Mus musculus	CKLF-like MARVEL transmembrane domain containing 8
			SUMF2	100047675	Mus musculus	similar to sulfatase modifying factor 2; sulfatase modifying factor 2
			SUMF2	67902	Mus musculus	similar to sulfatase modifying factor 2; sulfatase modifying factor 2
			DSC2	13506	Mus musculus	desmocollin 2
			ABCC4	239273	Mus musculus	ATP-binding cassette, sub-family C (CFTR/MRP), member 4
			PRSS23	76453	Mus musculus	protease, serine, 23
			IGFBP2	16008	Mus musculus	insulin-like growth factor binding protein 2
			CMTM4	97487	Mus musculus	CKLF-like MARVEL transmembrane domain containing 4
			RCN1	19672	Mus musculus	reticulocalbin 1
			CMTM6	67213	Mus musculus	CKLF-like MARVEL transmembrane domain containing 6
			CBS	12411	Mus musculus	cystathionine beta-synthase
			RCN2	26611	Mus musculus	reticulocalbin 2

## Sheet: RIDD-INS1-S3
Cell line: INS1 cells stably expressing WT IRE1α, I642G IRE1α, N906A IRE1α, or spliced XBP1
Treatment: 1ug/mL dox and 5uM 1NMPP1 for indicated time
List content: Genes whose expression is significantly reduced 2-fold or more at 24 hr in phosphotransfer-activated INS-1 cells (vs. uninduced), and significantly different between phosphotransfer activation, pseudokinase activation, and phosphotransfer activation of the RNase-dead mutant N906A at 24hr (q-value < 0.05). Numbers shown are log2[(treated)/(untreated)]
Cellular localization	Hits in significant list	Hits in total gene list	Enrichment p-value
cytoskeleton	8 out of 321 annotated genes	213 out of 3296 annotated genes	0.9994
nucleus	57 out of 321 annotated genes	1249 out of 3296 annotated genes	1
endoplasmic reticulum	54 out of 321 annotated genes	219 out of 3296 annotated genes	5e-12
peroxisome	5 out of 321 annotated genes	24 out of 3296 annotated genes	0.0242
melanosome	0 out of 321 annotated genes	4 out of 3296 annotated genes	0.3364
lysosome	17 out of 321 annotated genes	45 out of 3296 annotated genes	1e-07
cytoplasm	74 out of 321 annotated genes	1055 out of 3296 annotated genes	0.99987
endosome	14 out of 321 annotated genes	79 out of 3296 annotated genes	0.008
integral to plasma membrane	11 out of 321 annotated genes	37 out of 3296 annotated genes	0.00012
Golgi apparatus	25 out of 321 annotated genes	165 out of 3296 annotated genes	0.00818
extracellular region	47 out of 321 annotated genes	244 out of 3296 annotated genes	7e-07
mitochondrion	41 out of 321 annotated genes	284 out of 3296 annotated genes	0.003
ER resident	79	384	1.99996e-12
ER cargo	75	326	1.29896e-14
ER associated(cargo+resident)	154	710	0
UNIQID	Gene Name	INS1_WT_8hr	INS1_WT_16hr	INS1_WT_24hr	INS1_IG_24hr	INS1_NA_24hr	INS1_XBP_24hr	WT_24hr vs cWT_q value	(WT_24hr vs cWT) vs( IG_24hr vs cIG)_q value	(WT_24hr vs cWT) vs (N906A_24hr vs cN906A)_q value	IG_24hr vs cIG_q value	N906A_24hr vs cN906A_qvalue	GeneBank Accession #	Cellular Localization
mMC012087	Atp5e::ATP synthase, H+ transporting, mitochondrial F1 complex, epsilon subunit	-2.6701	-3.83882	-3.96216	-0.413641	0.552886	0.455274	2.24e-07	1.78e-05	2.91e-06	0.0428125	0.243192	NM_025983	other
mMC023995	Brp44::brain protein 44	-2.53418	-3.30919	-3.28969	-0.13707	0.37171	0.0280496	2.27e-07	1.35e-05	3.19e-06	0.358109	0.377769	NM_027430	other		From	To	Species	Gene Name
mMC023525	Pam::peptidylglycine alpha-amidating monooxygenase	-1.76759	-2.95322	-3.17989	-0.0769654	-0.140536	0.229796	2.24e-07	1.1e-05	7.23e-06	0.528913	0.458396	NM_013626	ER cargo		NM_025877	SLC25A23	Mus musculus	solute carrier family 25 (mitochondrial carrier; phosphate carrier), member 23
mMC003134	Aplp1::amyloid beta (A4) precursor-like protein 1	-1.59183	-2.68174	-3.08292	-0.138198	0.306495	-0.0815759	1.36e-07	7.65e-06	2e-06	0.179235	0.510257	NM_007467	other		NM_011014	SIGMAR1	Mus musculus	sigma non-opioid intracellular receptor 1
mMC014246	Psap::prosaposin	-2.55672	-2.9811	-3.03402	-0.412691	0.081047	0.33571	2.95e-05	0.00341424	0.000514841	0.13458	1	NM_011179	ER cargo		NM_177730	IMPAD1	Mus musculus	inositol monophosphatase domain containing 1
mMC006540	Atf5::activating transcription factor 5	-1.72548	-2.88187	-2.97371	0.0550425	-1.10406	0.247735	7.84e-06	0.000275035	0.00290596	1	0.0469382	NM_030693	other		NM_025351	CHCHD6	Mus musculus	coiled-coil-helix-coiled-coil-helix domain containing 6
mMC021525	Nucb1::nucleobindin 1	-2.09782	-2.7641	-2.94325	-0.0643988	-0.0190453	0.0191273	6.78e-07	2.96e-05	1.6e-05	0.67482	1	NM_008749	ER resident		NM_031373	Ogfr	Mus musculus	opioid growth factor receptor
mMC015127	Cpe::carboxypeptidase E	-0.719704	-2.29876	-2.78514	0.0744153	-0.125119	-0.555555	2.24e-07	8.71e-06	7.77e-06	1	0.359645	NM_013494	ER cargo		NM_009305	Syp	Mus musculus	synaptophysin
mMC025819	Cst3::cystatin C	-1.50726	-2.47988	-2.74725	0.219157	0.130704	0.233047	2.27e-07	7.72e-06	4.92e-06	0.456297	1	NM_009976	ER cargo		NM_022332	ST7	Mus musculus	suppression of tumorigenicity 7
mMC000781	Gaa::glucosidase, alpha, acid	-1.25191	-2.35194	-2.70513	-0.031128	-0.370407	-0.0532037	1.23e-05	0.000521338	0.000627182	0.785914	0.404249	NM_008064	ER cargo		NM_172465	LOC100047400	Mus musculus	similar to zinc finger, DHHC domain containing 9; zinc finger, DHHC domain containing 9
mMC013959	Ncam1::neural cell adhesion molecule 1	-2.31419	-2.73024	-2.67411	-0.5713	0.0302081	0.0499127	4.57e-05	0.00815963	0.000728839	0.0736549	1	NM_010875	other		NM_172465	Zdhhc9	Mus musculus	similar to zinc finger, DHHC domain containing 9; zinc finger, DHHC domain containing 9
mMA032969	Bloc1s1::biogenesis of lysosome-related organelles complex-1, subunit 1	-2.53146	-2.89379	-2.62049	-0.375665	-0.137819	0.0519853	7.82e-06	0.000749874	0.000195229	0.117866	0.978956	NM_015740	other		NM_009304	SYNGR2	Mus musculus	synaptogyrin 2
mCT000102	Ctsd::cathepsin D	-1.0044	-2.02119	-2.58456	0.26806	-0.148134	-0.00637657	3.15e-07	8.74e-06	1.2e-05	0.284656	0.400062	NM_009983	ER cargo		NM_177735	TMEM130	Mus musculus	transmembrane protein 130
mMC004106	Scg2::secretogranin II	-1.51633	-2.31914	-2.57961	-0.246838	-0.130819	-0.19261	5.59e-05	0.00347551	0.00152147	0.414903	0.872501	NM_009129	ER cargo		NM_010075	Dpp6	Mus musculus	dipeptidylpeptidase 6
mMC013145	Grina::glutamate receptor, ionotropic, N-methyl D-aspartate-associated protein 1 (glutamate binding)	-2.0462	-2.24288	-2.57732	-0.433054	0.171907	-0.134547	3.16e-06	0.000329745	5.53e-05	0.0552063	1	NM_023168	other		NM_139228	RHBDL3	Mus musculus	rhomboid, veinlet-like 3 (Drosophila)
mMC003334	Vldlr::very low density lipoprotein receptor	-2.35247	-2.34924	-2.55993	-0.661243	-1.02651	-0.44668	0.000159314	0.0190803	0.0441487	0.166658	0.120791	NM_013703	ER cargo		NM_173038	tbcel	Mus musculus	tubulin folding cofactor E-like
mMC015158	Nenf::neuron derived neurotrophic factor	-1.50497	-2.2862	-2.47232	-0.270127	0.517144	0.327867	3.05e-07	2.37e-05	2.91e-06	0.086756	0.0773856	NM_025424	ER cargo		NM_007437	aldh3a2	Mus musculus	aldehyde dehydrogenase family 3, subfamily A2
mMC023129	Lamb1-1::laminin B1 subunit 1	-1.68749	-2.44729	-2.471	-0.419533	-0.315147	0.814779	0.00062479	0.0725529	0.013156	0.167981	0.966464	NM_008482	ER cargo		NM_019649	CLPTM1	Mus musculus	cleft lip and palate associated transmembrane protein 1
mMC012090	Slc3a2::solute carrier family 3 (activators of dibasic and neutral amino acid transport), member 2	-1.87725	-2.29575	-2.46417	0.07242	-0.458832	0.165476	2.41e-05	0.000655386	0.00158779	1	0.332588	NM_008577	other		NM_008577	SLC3A2	Mus musculus	solute carrier family 3 (activators of dibasic and neutral amino acid transport), member 2
mMC010666	Bsg::basigin	-0.766085	-2.09971	-2.42985	0.0259959	-0.208195	-0.0359829	6.42e-08	4.05e-06	2e-06	0.645111	0.102619	NM_009768	other		NM_138670	Mpst	Mus musculus	mercaptopyruvate sulfurtransferase
mMC005766	Fetub::fetuin beta	-1.03342	-2.26526	-2.42529	0.504283	-0.533182	0.612366	5.53e-07	8.38e-06	4.49e-05	0.0241674	0.0671466	NM_021564	ER cargo		NM_009439	psmd3	Mus musculus	proteasome (prosome, macropain) 26S subunit, non-ATPase, 3
mMC014182	Atp1a1::ATPase, Na+/K+ transporting, alpha 1 polypeptide	-1.43646	-2.31393	-2.42338	-0.0203414	0.432488	0.0338393	1.07e-07	6.32e-06	1.22e-06	0.403454	0.127472	NM_144900	ER cargo		NM_028871	Gm6159	Mus musculus	predicted gene 6159; heterogeneous nuclear ribonucleoprotein R
mMC010958	Mmp24::matrix metallopeptidase 24	-1.70575	-2.27281	-2.40248	-0.619928	0.487646	-0.236106	6.57e-07	0.000131984	6.04e-06	0.0057854	0.13652	NM_010808	ER cargo		NM_028871	HNRNPR	Mus musculus	predicted gene 6159; heterogeneous nuclear ribonucleoprotein R
mMC018852	Fam19a5::family with sequence similarity 19, member A5	-1.15128	-1.85009	-2.40093	-0.264095	0.224532	0.415506	5.49e-07	4.02e-05	7.23e-06	0.0755461	0.406008	NM_134096	ER cargo		NM_144900	ATP1A1	Mus musculus	ATPase, Na+/K+ transporting, alpha 1 polypeptide
mMC005698	Rtn1::reticulon 1	-0.97907	-2.00148	-2.39943	-0.554797	0.72615	-0.362133	3.16e-07	5.61e-05	2.13e-06	0.00560691	0.0318864	NM_153457	ER resident		NM_011436	SORL1	Mus musculus	similar to sortilin-related receptor, LDLR class A repeats-containing; sortilin-related receptor, LDLR class A repeats-containing
mMC009728	Tmem132a::transmembrane protein 132A	-1.26722	-2.04046	-2.39049	-0.406527	0.486916	-0.125145	6.42e-08	7.65e-06	1.02e-06	0.00422496	0.0479248	NM_133804	ER resident		NM_011436	LOC100047936	Mus musculus	similar to sortilin-related receptor, LDLR class A repeats-containing; sortilin-related receptor, LDLR class A repeats-containing
mMC000945	Zdhhc9::zinc finger, DHHC domain containing 9	-1.82712	-2.23348	-2.36887	-0.263047	0.43404	-0.0643101	1.72e-06	0.000107652	1.46e-05	0.163981	0.235469	NM_172465	ER resident		NM_057171	bat3	Mus musculus	HLA-B-associated transcript 3
mMC010406	Amfr::autocrine motility factor receptor	-1.27608	-2.09808	-2.36702	-0.226774	0.0246257	0.190021	6.42e-08	5.6e-06	1.22e-06	0.0360775	1	NM_011787	ER resident		NM_019793	TSPAN3	Mus musculus	tetraspanin 3
mMO035568	Slc15a3::solute carrier family 15, member 3	-1.25855	-1.98327	-2.36354	-0.479092	0.475	-0.123542	1.02e-07	1.23e-05	1.02e-06	0.0035687	0.0542344	NM_023044	ER cargo		NM_007875	DPAGT1	Mus musculus	dolichyl-phosphate (UDP-N-acetylglucosamine) acetylglucosaminephosphotransferase 1 (GlcNAc-1-P transferase)
mMC005223	Pcsk2::proprotein convertase subtilisin/kexin type 2	-0.521092	-1.47232	-2.34649	-0.560233	0.209207	-0.23668	3.16e-07	6.25e-05	5.65e-06	0.00469842	0.722536	NM_008792	other		NM_021273	Gm12892	Mus musculus	similar to creatine kinase, brain; predicted gene 12892; creatine kinase, brain
mMR001171	0610007C21Rik::RIKEN cDNA 0610007C21 gene	-1.51374	-2.29773	-2.29432	-0.245588	-0.312631	-0.0260631	7.27e-07	4.88e-05	3.81e-05	0.122065	0.190001	NM_212470	other		NM_021273	CKB	Mus musculus	similar to creatine kinase, brain; predicted gene 12892; creatine kinase, brain
mMC007442	Tmem59::transmembrane protein 59	-1.27051	-2.20576	-2.28556	0.253236	0.0281283	0.379623	2.97e-07	7.78e-06	6.84e-06	0.207221	1	NM_029565	other		NM_008990	PVRL2	Mus musculus	poliovirus receptor-related 2
mMC024726	Kcnip1::Kv channel-interacting protein 1	-0.910773	-1.90164	-2.28329	-0.412209	0.0433796	0.430587	1.83e-06	0.000197862	3.46e-05	0.0367054	1	NM_027398	other		NM_008991	abcd3	Mus musculus	ATP-binding cassette, sub-family D (ALD), member 3
mMC015190	Kcnh2::potassium voltage-gated channel, subfamily H (eag-related), member 2	-1.93869	-2.00969	-2.27012	-0.616413	-0.432391	-0.407989	4.6e-06	0.000863021	0.000306334	0.0191244	0.196918	NM_013569	other		NM_009009	RAD21	Mus musculus	RAD21 homolog (S. pombe)
mMC009570	Abcd3::ATP-binding cassette, sub-family D (ALD), member 3	-1.6877	-2.10668	-2.26242	-0.359346	0.320273	0.104733	3.04e-07	2.89e-05	3.68e-06	0.0276076	0.22609	NM_008991	other		NM_009983	CTSD	Mus musculus	cathepsin D
mMC020973	Marcks::myristoylated alanine rich protein kinase C substrate	-1.7327	-2.45657	-2.25823	-0.111943	0.302851	0.260912	5.91e-06	0.000325029	7.06e-05	0.412919	0.738875	NM_008538	other		NM_008060	GANAB	Mus musculus	alpha glucosidase 2 alpha neutral subunit
mMC014242	Itfg1::integrin alpha FG-GAP repeat containing 1	-1.20001	-2.17965	-2.25633	0.0378824	-0.159932	0.324006	9.7e-08	5.6e-06	3.02e-06	1	0.195865	NM_028007	ER cargo		NM_153457	RTN1	Mus musculus	reticulon 1
mMC014871	Fxyd6::FXYD domain-containing ion transport regulator 6	-0.760351	-1.73726	-2.24537	-0.657479	0.619422	-0.25737	7.01e-07	0.000174263	4.93e-06	0.00431241	0.0707321	NM_022004	other		NM_018788	extl3	Mus musculus	exostoses (multiple)-like 3
mMA035355	App::amyloid beta (A4) precursor protein	-1.14389	-2.1363	-2.22005	0.119756	-0.623711	0.0435276	1.11e-06	3e-05	0.00016062	0.836133	0.044514	AY267348	ER resident		NM_008064	GAA	Mus musculus	glucosidase, alpha, acid
mMR027710	Tnr::tenascin R	-1.78239	-2.14915	-2.20485	0.174085	-0.455536	0.133545	1.02e-05	0.000219609	0.000760008	0.67124	0.23433	NM_022312	ER cargo		NM_019642	Rpn2	Mus musculus	ribophorin II
mMC013556	Atp9a::ATPase, class II, type 9A	-1.48348	-2.4559	-2.20375	0.153694	-0.170157	-0.0106045	1.29e-05	0.000311801	0.000501269	0.867413	0.581566	NM_015731	other		NM_011792	BACE1	Mus musculus	beta-site APP cleaving enzyme 1
mMC010400	Clstn2::calsyntenin 2	-0.80535	-1.92902	-2.20188	-0.419327	-0.266961	-0.210746	2.15e-07	2.37e-05	9.09e-06	0.00711346	0.125317	NM_022319	ER resident		NM_145853	Tpcn1	Mus musculus	two pore channel 1
mMC012113	Sdc3::syndecan 3	-1.57337	-2.11558	-2.19086	-0.832225	0.177699	-0.453633	5.08e-06	0.00285703	6.54e-05	0.00494954	0.829569	NM_011520	other		NM_146099	D19Wsu162e	Mus musculus	DNA segment, Chr 19, Wayne State University 162, expressed
mMC017530	Pigt::phosphatidylinositol glycan anchor biosynthesis, class T	-0.871106	-1.97856	-2.18612	-0.0388115	0.171528	0.494229	4.56e-07	2.06e-05	7.23e-06	0.70831	0.687538	NM_133779	ER resident		NM_018794	ATP6AP1	Mus musculus	ATPase, H+ transporting, lysosomal accessory protein 1
mMC007585	Susd4::sushi domain containing 4	-1.86841	-2.3061	-2.17925	-0.506695	0.206154	0.0186006	7.67e-07	0.000140046	1.06e-05	0.00810849	0.496519	NM_144796	other		NM_011857	Odz3	Mus musculus	odd Oz/ten-m homolog 3 (Drosophila)
mMC009493	Man2b1::mannosidase 2, alpha B1	-0.737728	-1.68777	-2.17404	-0.298487	0.140436	-0.0512728	1.89e-06	0.000144391	2.74e-05	0.104958	0.862128	NM_010764	ER cargo		NM_009593	ABCG1	Mus musculus	ATP-binding cassette, sub-family G (WHITE), member 1
mMC005175	Wdr1::WD repeat domain 1	-0.866666	-1.83582	-2.17188	-0.41287	0.204994	0.120739	2.6e-07	3.58e-05	4.71e-06	0.00984017	0.678682	NM_011715	other		NM_018798	UBQLN2	Mus musculus	ubiquilin 2
mMC004258	Cyfip2::cytoplasmic FMR1 interacting protein 2	-0.92517	-1.88527	-2.13892	-0.606882	0.351499	-0.0621236	1.79e-07	3.66e-05	2e-06	0.00178086	0.169527	NM_133769	ER cargo		NM_024220	LOC675851	Mus musculus	NADH dehydrogenase (ubiquinone) 1, subcomplex unknown, 2; similar to NADH dehydrogenase (ubiquinone) 1, subcomplex unknown, 2
mMC024941	Sez6l2::seizure related 6 homolog like 2	-1.49961	-2.06456	-2.1366	-0.140983	-0.133533	0.153025	1.11e-06	5.91e-05	3.64e-05	0.299833	0.532852	NM_144926	ER resident		NM_024220	LOC635087	Mus musculus	NADH dehydrogenase (ubiquinone) 1, subcomplex unknown, 2; similar to NADH dehydrogenase (ubiquinone) 1, subcomplex unknown, 2
mMC017943	Man2b2::mannosidase 2, alpha B2	-1.97369	-2.27694	-2.11954	-0.441844	0.0359407	0.0943522	0.00014515	0.0123383	0.00253672	0.273748	1	NM_008550	ER cargo		NM_024220	NDUFC2	Mus musculus	NADH dehydrogenase (ubiquinone) 1, subcomplex unknown, 2; similar to NADH dehydrogenase (ubiquinone) 1, subcomplex unknown, 2
mMC025977	Ndufa9::NADH dehydrogenase (ubiquinone) 1 alpha subcomplex, 9	-1.59417	-2.09854	-2.10802	-0.192034	0.162885	0.368565	9.41e-07	6.02e-05	1.5e-05	0.157453	0.867182	NM_025358	other		NM_008844	PIP5K1C	Mus musculus	phosphatidylinositol-4-phosphate 5-kinase, type 1 gamma
mMC020000	Atp6v0c::ATPase, H+ transporting, lysosomal V0 subunit C	-1.05744	-1.85011	-2.09539	0.0464139	0.195288	0.327417	2.3e-07	1.1e-05	4.2e-06	0.889599	0.766391	NM_009729	other		NM_008482	Lamb1-1	Mus musculus	laminin B1 subunit 1
mMC015871	Creb3l1::cAMP responsive element binding protein 3-like 1	-1.77152	-2.02969	-2.09458	0.290118	-1.29707	-0.488572	1.89e-05	0.000312958	0.0266865	0.479378	0.0315957	NM_011957	ER resident		NM_009597	ACCN2	Mus musculus	amiloride-sensitive cation channel 2, neuronal
mMC024325	Clic4::chloride intracellular channel 4 (mitochondrial)	-1.17598	-1.67488	-2.07475	-0.354713	-0.497331	-0.165353	7.96e-07	8.16e-05	8.21e-05	0.0344456	0.0580207	NM_013885	other		NM_016745	ATP2A3	Mus musculus	ATPase, Ca++ transporting, ubiquitous
mMC005544	Manbal::mannosidase, beta A, lysosomal-like	-1.23883	-1.91557	-2.07404	-0.491895	0.211525	0.0345181	2.32e-07	4.02e-05	3.19e-06	0.0046189	0.337313	XM_130628	other		NM_011032	p4hb	Mus musculus	prolyl 4-hydroxylase, beta polypeptide
mMC008525	Glg1::golgi apparatus protein 1	-1.45339	-1.94288	-2.06905	-0.621259	0.478083	-0.16572	8.17e-07	0.000226385	7.21e-06	0.00422182	0.120152	NM_009149	ER resident		NM_019781	Pex14	Mus musculus	peroxisomal biogenesis factor 14
mMC007412	Ntn1::netrin 1	-1.26653	-1.97565	-2.06395	-0.773076	0.588715	-0.530825	7.06e-06	0.00384663	4.49e-05	0.0068869	0.202293	NM_008744	ER cargo		NM_134065	Epdr1	Mus musculus	ependymin related protein 1 (zebrafish)
mMC011049	Prdx4::peroxiredoxin 4	-0.469474	-1.59357	-2.05821	-0.156834	0.293559	-0.0390732	1.07e-06	5.97e-05	1.29e-05	0.229073	0.497695	NM_016764	other		NM_015782	snrpa	Mus musculus	predicted gene 8655; predicted gene 5145; predicted gene 8587; small nuclear ribonucleoprotein polypeptide A; predicted gene 5161
mMC002815	Spint2::serine protease inhibitor, Kunitz type 2	-1.0996	-1.80972	-2.05706	0.0945212	0.268954	0.0815965	1.07e-07	5.6e-06	1.57e-06	1	0.351368	NM_011464	other		NM_015782	Gm5161	Mus musculus	predicted gene 8655; predicted gene 5145; predicted gene 8587; small nuclear ribonucleoprotein polypeptide A; predicted gene 5161
mMC026075	Cplx2::complexin 2	-1.69682	-2.06085	-2.03247	-0.0956748	-0.338617	0.0103399	6.06e-05	0.00255004	0.00376609	0.756447	0.406598	NM_009946	other		NM_015782	Gm8587	Mus musculus	predicted gene 8655; predicted gene 5145; predicted gene 8587; small nuclear ribonucleoprotein polypeptide A; predicted gene 5161
mMC007178	Scg5::secretogranin V	-0.566522	-1.65427	-2.02909	-0.0864118	0.19648	0.346238	5.97e-07	3.03e-05	9.71e-06	0.378752	0.782795	NM_009162	ER cargo		NM_015782	Gm8655	Mus musculus	predicted gene 8655; predicted gene 5145; predicted gene 8587; small nuclear ribonucleoprotein polypeptide A; predicted gene 5161
mMC015600	Ift57::intraflagellar transport 57 homolog (Chlamydomonas)	-1.85377	-2.1454	-2.01868	-0.0147388	-0.151267	0.445092	1.01e-05	0.000423904	0.000298014	0.814859	0.839945	NM_028680	ER resident		NM_015782	Gm5145	Mus musculus	predicted gene 8655; predicted gene 5145; predicted gene 8587; small nuclear ribonucleoprotein polypeptide A; predicted gene 5161
mMC025429	Psmb5::proteasome (prosome, macropain) subunit, beta type 5	-0.791775	-1.80106	-2.01268	0.1	0.206619	0.651508	2.19e-07	7.65e-06	3.02e-06	0.767513	0.497407	NM_011186	other		NM_022312	TNR	Mus musculus	tenascin R
mMC009281	Syt5::synaptotagmin V	-0.744648	-1.67307	-2.00295	0.300199	0.147705	0.3226	6.42e-08	2.16e-06	1.08e-06	0.0296412	0.889363	NM_016908	ER cargo		NM_009729	ATP6V0C	Mus musculus	ATPase, H+ transporting, lysosomal V0 subunit C, pseudogene 2; ATPase, H+ transporting, lysosomal V0 subunit C
mMC004365	Clu::clusterin	-1.67588	-1.96879	-1.99173	-0.188478	0.206085	0.270122	1.82e-05	0.00124185	0.000216491	0.293456	0.858217	NM_013492	ER cargo		NM_009729	Atp6v0c-ps2	Mus musculus	ATPase, H+ transporting, lysosomal V0 subunit C, pseudogene 2; ATPase, H+ transporting, lysosomal V0 subunit C
mMC024182	Vstm2l::V-set and transmembrane domain containing 2-like	-1.26771	-1.80178	-1.98974	-0.666831	0.194909	-0.184512	3.67e-06	0.00130745	4.83e-05	0.00599048	0.874775	NM_198627	other		NM_025858	SHISA5	Mus musculus	shisa homolog 5 (Xenopus laevis)
mMC001961	Cd164::CD164 antigen	-0.844004	-1.63641	-1.98952	-0.0681346	0.300056	-0.191067	1.09e-06	4.88e-05	1.37e-05	0.441971	0.542066	NM_016898	other		NM_145969	Fam116a	Mus musculus	family with sequence similarity 116, member A
mMC004061	Fam125a::family with sequence similarity 125, member A	-1.47352	-1.85962	-1.98383	-0.170872	0.200893	0.0386464	3.05e-07	2.22e-05	4.92e-06	0.133573	0.517114	NM_028617	other		NM_022319	Clstn2	Mus musculus	calsyntenin 2
mMC005468	Atp2a3::ATPase, Ca++ transporting, ubiquitous	-0.987204	-1.55827	-1.98056	-0.833151	0.334034	-0.507328	4.51e-06	0.00311421	4.77e-05	0.00370528	0.587567	NM_016745	ER resident		NM_026468	LOC100039108	Mus musculus	predicted gene 10231; similar to ATP synthase, H+ transporting, mitochondrial F0 complex, subunit c (subunit 9); predicted gene 10175; predicted gene 5911; ATP synthase, H+ transporting, mitochondrial F0 complex, subunit c (subunit 9), isoform 2
mMC017625	Ndufc2::NADH dehydrogenase (ubiquinone) 1, subcomplex unknown, 2	-0.651953	-1.72593	-1.97101	0.0314866	0.471169	0.382635	1.92e-06	6.5e-05	1.51e-05	1	0.200478	NM_024220	other		NM_026468	Gm10231	Mus musculus	predicted gene 10231; similar to ATP synthase, H+ transporting, mitochondrial F0 complex, subunit c (subunit 9); predicted gene 10175; predicted gene 5911; ATP synthase, H+ transporting, mitochondrial F0 complex, subunit c (subunit 9), isoform 2
mMC003569	2310044H10Rik::RIKEN cDNA 2310044H10 gene	-0.617127	-1.55628	-1.96344	-0.146839	0.267903	-0.0506357	7.75e-06	0.000505619	9.52e-05	0.300294	0.737142	NM_197991	other		NM_026468	LOC100047549	Mus musculus	predicted gene 10231; similar to ATP synthase, H+ transporting, mitochondrial F0 complex, subunit c (subunit 9); predicted gene 10175; predicted gene 5911; ATP synthase, H+ transporting, mitochondrial F0 complex, subunit c (subunit 9), isoform 2
mMC023684	Mrpl23::mitochondrial ribosomal protein L23	-0.567391	-1.51728	-1.95886	-0.292339	0.129582	0.313329	1.23e-06	0.000118817	2.15e-05	0.041717	1	NM_011288	other		NM_026468	Gm5911	Mus musculus	predicted gene 10231; similar to ATP synthase, H+ transporting, mitochondrial F0 complex, subunit c (subunit 9); predicted gene 10175; predicted gene 5911; ATP synthase, H+ transporting, mitochondrial F0 complex, subunit c (subunit 9), isoform 2
mMC007342	Erp44::endoplasmic reticulum protein 44	-1.68082	-1.92174	-1.94754	0.423949	0.328888	0.169227	7.46e-06	8.91e-05	6.83e-05	0.134157	0.458274	NM_029572	ER resident		NM_026468	ATP5G2	Mus musculus	predicted gene 10231; similar to ATP synthase, H+ transporting, mitochondrial F0 complex, subunit c (subunit 9); predicted gene 10175; predicted gene 5911; ATP synthase, H+ transporting, mitochondrial F0 complex, subunit c (subunit 9), isoform 2
mMC001971	Gns::glucosamine (N-acetyl)-6-sulfatase	-0.717489	-1.47717	-1.9185	0.0173581	-0.323608	0.27828	6.87e-07	2.42e-05	3.98e-05	1	0.15058	NM_029364	ER cargo		NM_026468	LOC100046598	Mus musculus	predicted gene 10231; similar to ATP synthase, H+ transporting, mitochondrial F0 complex, subunit c (subunit 9); predicted gene 10175; predicted gene 5911; ATP synthase, H+ transporting, mitochondrial F0 complex, subunit c (subunit 9), isoform 2
mMC002008	Impad1::inositol monophosphatase domain containing 1	-0.844553	-1.63765	-1.91789	-0.199038	0.425776	0.141176	4.16e-06	0.000266632	3.19e-05	0.227577	0.294799	NM_177730	other		NM_026468	Gm10175	Mus musculus	predicted gene 10231; similar to ATP synthase, H+ transporting, mitochondrial F0 complex, subunit c (subunit 9); predicted gene 10175; predicted gene 5911; ATP synthase, H+ transporting, mitochondrial F0 complex, subunit c (subunit 9), isoform 2
mMC025051	Rhbdd2::rhomboid domain containing 2	-1.35768	-1.7675	-1.89798	-0.262161	0.557735	0.171071	5.25e-07	4.1e-05	3.19e-06	0.0466683	0.0469192	NM_146002	other		NM_011787	Amfr	Mus musculus	autocrine motility factor receptor
mMC013252	Fam134a::family with sequence similarity 134, member A	-1.65711	-1.89552	-1.89499	-0.404286	0.238905	-0.21243	3.13e-06	0.000412492	3.35e-05	0.0317238	0.576428	NM_170755	other		NM_008072	Gabrd	Mus musculus	gamma-aminobutyric acid (GABA) A receptor, subunit delta
mMC002473	Tmem27::transmembrane protein 27	-1.27303	-1.85696	-1.88581	0.697373	-0.329701	0.341812	1.89e-06	1.36e-05	0.000142099	0.00510207	0.124223	NM_020626	other		NM_022653	THOP1	Mus musculus	thimet oligopeptidase 1
mMR028306	Abca3::ATP-binding cassette, sub-family A (ABC1), member 3	-1.29789	-1.942	-1.88497	-0.0614751	0.167381	0.0448856	2.45e-05	0.00086495	0.000343615	0.923694	1	NM_013855	other		NM_025468	sec11c	Mus musculus	SEC11 homolog C (S. cerevisiae)
mMC025637	Nptn::neuroplastin	-0.812092	-1.57038	-1.86428	-0.39001	0.0620173	0.000937499	6.78e-07	8.55e-05	1.51e-05	0.0161467	1	NM_009145	other		NM_022656	nisch	Mus musculus	nischarin
mMC006695	Ctsf::cathepsin F	-0.935642	-1.7736	-1.86345	0.205859	-0.378526	-0.145719	1.41e-05	0.000255869	0.00088989	0.51174	0.313797	NM_019861	ER cargo		NM_007467	Aplp1	Mus musculus	amyloid beta (A4) precursor-like protein 1
mMC020363	Krt18::keratin 18	-0.938768	-1.75431	-1.85318	0.960117	-0.0097792	-0.0740189	1.9e-05	7.51e-05	0.000442384	0.0104209	1	NM_010664	other		NM_011886	Scamp3	Mus musculus	secretory carrier membrane protein 3
mMC012852	Clptm1::cleft lip and palate associated transmembrane protein 1	-1.38325	-1.74942	-1.82247	0.04468	0.207146	0.155051	7.19e-06	0.000226385	0.00010588	1	0.938423	NM_019649	other		NM_011042	PCBP2	Mus musculus	poly(rC) binding protein 2
mMC010271	Bre::brain and reproductive organ-expressed protein	-0.789017	-1.56995	-1.82091	-0.392025	-0.326715	0.157154	1.89e-05	0.00267422	0.000702104	0.0794817	0.605962	NM_144541	other		NM_009318	Tapbp	Mus musculus	TAP binding protein
mMR030697	Ckb::creatine kinase, brain	-0.354918	-1.17849	-1.81833	0.432914	-0.117391	0.127165	0.000129109	0.00143692	0.00429992	0.442185	0.772983	NM_021273	other		NM_011883	RNF13	Mus musculus	ring finger protein 13
mMC019773	Sigmar1::sigma non-opioid intracellular receptor 1	-1.08136	-1.56982	-1.81692	-0.270938	0.238514	0.0182879	4.74e-06	0.000412492	5.37e-05	0.112782	0.664719	NM_011014	ER resident		NM_013933	vapa	Mus musculus	vesicle-associated membrane protein, associated protein A
mMC013164	Tff3::trefoil factor 3, intestinal	-0.274196	-1.28957	-1.80785	0.432558	0.490893	0.0278383	1.14e-05	0.000118416	7.99e-05	0.104134	0.314111	NM_011575	ER cargo		NM_011179	PSAP	Mus musculus	prosaposin
mMC021070	Uqcrc1::ubiquinol-cytochrome c reductase core protein 1	-0.61192	-1.45534	-1.80287	-0.434306	0.0801799	0.152545	3.87e-06	0.00064202	6.55e-05	0.0206218	1	NM_025407	other		NM_011176	ST14	Mus musculus	suppression of tumorigenicity 14 (colon carcinoma)
mMC007354	Itm2c::integral membrane protein 2C	-1.08874	-1.43562	-1.79991	-0.466234	0.247124	-0.0406233	7.92e-06	0.00143692	8.81e-05	0.0343414	0.647699	NM_022417	other		NM_011046	Furin	Mus musculus	furin (paired basic amino acid cleaving enzyme)
mMC001804	Slc25a3::solute carrier family 25 (mitochondrial carrier, phosphate carrier), member 3	-0.700953	-1.61319	-1.79943	0.268168	0.0757613	0.353656	3.04e-07	7.72e-06	7.37e-06	0.142987	1	NM_133668	other		NM_197991	2310044H10Rik	Mus musculus	RIKEN cDNA 2310044H10 gene
mMC007573	Fam116a::family with sequence similarity 116, member A	-1.23904	-1.60167	-1.79924	-0.517719	0.236809	0.192514	4.7e-06	0.00101728	4.6e-05	0.0159881	0.508553	NM_145969	other		NM_007754	cpd	Mus musculus	carboxypeptidase D; similar to carboxypeptidase D
mMC013038	Lgals3bp::lectin, galactoside-binding, soluble, 3 binding protein	-0.598663	-1.41443	-1.79844	0.0634711	0.00877779	0.126804	5.37e-07	1.78e-05	1.17e-05	0.99115	1	NM_011150	ER cargo		NM_007754	LOC100046781	Mus musculus	carboxypeptidase D; similar to carboxypeptidase D
mMA034623	Nnat::neuronatin	-1.692	-2.32144	-1.78459	-0.718009	-0.212902	-0.916206	0.000171661	0.0560675	0.00783464	0.0432732	0.585343	NM_010923	other		NM_030087	NDUFV3	Mus musculus	NADH dehydrogenase (ubiquinone) flavoprotein 3
mMC014844	Cck::cholecystokinin	-0.219505	-1.3636	-1.78293	0.852439	-0.705246	1.19288	2.27e-05	7.98e-05	0.00501763	0.00948474	0.0918894	NM_031161	ER cargo		NM_153064	ndufs2	Mus musculus	NADH dehydrogenase (ubiquinone) Fe-S protein 2
mMC024623	Faim2::Fas apoptotic inhibitory molecule 2	-0.844397	-1.54259	-1.76806	0.127794	-0.25007	0.191252	0.000496303	0.0106806	0.0158545	1	0.753803	NM_028224	ER cargo		NM_009722	ATP2A2	Mus musculus	ATPase, Ca++ transporting, cardiac muscle, slow twitch 2
mMC001115	Sult4a1::sulfotransferase family 4A, member 1	-0.781737	-1.32354	-1.76188	-0.724285	-0.110965	-0.206322	6.51e-06	0.00419508	0.000182794	0.00528596	0.843423	NM_013873	other		NM_009721	Atp1b1	Mus musculus	ATPase, Na+/K+ transporting, beta 1 polypeptide
mMC014518	Epdr1::ependymin related protein 1 (zebrafish)	-1.53611	-1.80239	-1.75453	-0.0264026	-0.00634458	-0.058016	1.35e-06	5.46e-05	2.75e-05	0.721782	1	NM_134065	ER cargo		NM_177900	Hapln4	Mus musculus	hyaluronan and proteoglycan link protein 4
mMC010590	Ptprs::protein tyrosine phosphatase, receptor type, S	-1.15519	-1.61819	-1.73685	-0.662549	0.253359	-0.30686	3.91e-06	0.001929	4.19e-05	0.00461691	0.579908	NM_011218	other		NM_011874	psmc4	Mus musculus	proteasome (prosome, macropain) 26S subunit, ATPase, 4
mMC006938	Ergic3::ERGIC and golgi 3	-0.54702	-1.51246	-1.70235	0.953442	-0.394097	0.805067	0.000337033	0.000703595	0.0243932	0.0286977	0.397782	NM_025516	ER resident		NM_016764	Prdx4	Mus musculus	peroxiredoxin 4
mMA035483	Atp2a2::ATPase, Ca++ transporting, cardiac muscle, slow twitch 2	-0.673837	-1.35602	-1.70028	-0.328679	0.000235571	-0.139026	3.05e-07	3.88e-05	7.77e-06	0.0135725	1	NM_009722	ER resident		NM_013569	LOC100047076	Mus musculus	similar to potassium channel erg1a; potassium voltage-gated channel, subfamily H (eag-related), member 2
mMC016285	Magmas::mitochondria-associated protein involved in granulocyte-macrophage colony-stimulating factor signal transduction	-1.15511	-1.59579	-1.69988	-0.146417	0.126408	0.583853	1.81e-06	9.78e-05	2.41e-05	0.258552	0.772326	NM_025571	other		NM_013569	kcnh2	Mus musculus	similar to potassium channel erg1a; potassium voltage-gated channel, subfamily H (eag-related), member 2
mMC022200	Ece1::endothelin converting enzyme 1	-1.29552	-1.81152	-1.68879	-0.45264	-0.066027	-0.277866	1.73e-05	0.00353112	0.000479353	0.0405896	0.843982	NM_199307	ER resident		NM_025358	NDUFA9	Mus musculus	NADH dehydrogenase (ubiquinone) 1 alpha subcomplex, 9
mMC025197	Flot2::flotillin 2	-1.5912	-1.81538	-1.68703	-0.582865	0.183546	-0.229625	2.01e-06	0.000721218	2.62e-05	0.00481097	0.677063	NM_008028	other		NM_011186	PSMB5	Mus musculus	predicted gene 3375; proteasome (prosome, macropain) subunit, beta type 5
mMC017927	Adipor1::adiponectin receptor 1	-1.08227	-1.58795	-1.68118	-0.107506	0.17675	0.418235	2.24e-07	1.53e-05	3.43e-06	0.122854	0.634886	NM_028320	other		NM_011186	Gm3375	Mus musculus	predicted gene 3375; proteasome (prosome, macropain) subunit, beta type 5
mMC009576	Itfg3::integrin alpha FG-GAP repeat containing 3	-0.684788	-1.46357	-1.68111	-0.495196	0.167903	0.00378535	2.51e-07	7.56e-05	4.74e-06	0.0018753	0.779024	NM_207217	other		NM_011421	SMPD1	Mus musculus	sphingomyelin phosphodiesterase 1, acid lysosomal
mMC014608	Rhbdl3::rhomboid, veinlet-like 3 (Drosophila)	-1.28247	-1.48586	-1.67683	-0.519391	-0.0799457	-0.436992	1.7e-05	0.00567191	0.000440501	0.0196593	0.908759	NM_139228	other		NM_029665	IPO11	Mus musculus	importin 11
mMC007542	Ppap2c::phosphatidic acid phosphatase type 2C	-1.02011	-1.4637	-1.67469	-0.690568	0.0384055	0.0631097	1.3e-05	0.01186	0.000194248	0.0059166	1	NM_015817	other		NM_019946	mgst1	Mus musculus	microsomal glutathione S-transferase 1
mMA033440	Anapc5::anaphase-promoting complex subunit 5	-1.30752	-1.88669	-1.66718	0.35362	-0.0655331	0.0858141	2.55e-05	0.00031041	0.000726782	0.242302	0.834793	NM_021505	other		NM_198627	vstm2l	Mus musculus	similar to orthologue of H. sapiens chromosome 21 open reading frame 102 (C20orf102); V-set and transmembrane domain containing 2-like
mMC004494	Hapln4::hyaluronan and proteoglycan link protein 4	-1.14172	-1.58369	-1.66618	-0.222484	0.447215	-0.0164911	4.74e-06	0.000343995	2.7e-05	0.168234	0.146055	NM_177900	ER cargo		NM_198627	LOC100045403	Mus musculus	similar to orthologue of H. sapiens chromosome 21 open reading frame 102 (C20orf102); V-set and transmembrane domain containing 2-like
mMR026889	Pvrl2::poliovirus receptor-related 2	-0.737655	-1.24461	-1.66357	-0.0794722	0.449368	0.0116759	2.7e-05	0.001451	0.000137472	0.516404	0.234185	NM_008990	other		NM_133666	Ndufv1	Mus musculus	NADH dehydrogenase (ubiquinone) flavoprotein 1
mMC025132	Erap1::endoplasmic reticulum aminopeptidase 1	-0.368705	-1.33251	-1.66206	0.0498199	0.307324	0.415559	1.36e-06	4.1e-05	1.25e-05	1	0.235314	NM_030711	ER resident		NM_019699	FADS2	Mus musculus	fatty acid desaturase 2
mMC009767	Cdh1::cadherin 1	-1.1754	-1.6003	-1.66113	-0.260793	0.59867	-0.0858388	1.59e-07	1.53e-05	1.02e-06	0.0112185	0.0200273	NM_009864	ER cargo		NM_133668	SLC25A3	Mus musculus	similar to Solute carrier family 25 (mitochondrial carrier, phosphate carrier), member 3; solute carrier family 25 (mitochondrial carrier, phosphate carrier), member 3
mMR029689	Itm2b::integral membrane protein 2B	-0.646744	-1.30651	-1.65787	0.0811176	0.310903	0.343158	5.46e-06	0.000135637	4.5e-05	0.961316	0.356539	NM_008410	ER resident		NM_133668	LOC100046151	Mus musculus	similar to Solute carrier family 25 (mitochondrial carrier, phosphate carrier), member 3; solute carrier family 25 (mitochondrial carrier, phosphate carrier), member 3
mMC017093	Cpd::carboxypeptidase D	-1.1798	-1.46378	-1.65656	0.255351	-0.102384	0.0921323	0.000575293	0.00906844	0.0118139	1	0.985276	NM_007754	other		NM_026775	tmed10	Mus musculus	transmembrane emp24-like trafficking protein 10 (yeast); predicted gene 4024
mMC019281	Slc8a1::solute carrier family 8 (sodium/calcium exchanger), member 1	-0.633336	-1.36862	-1.65167	-0.588993	0.39915	-0.154359	1.15e-06	0.000446718	9.36e-06	0.00307086	0.147182	NM_011406	other		NM_026775	Gm4024	Mus musculus	transmembrane emp24-like trafficking protein 10 (yeast); predicted gene 4024
mMC021866	Cacna2d1::calcium channel, voltage-dependent, alpha2/delta subunit 1	-1.05112	-1.35325	-1.65067	-0.87295	0.120668	0.0223192	6.66e-06	0.0141614	0.000113938	0.00212288	1	NM_009784	ER resident		NM_010764	Man2b1	Mus musculus	mannosidase 2, alpha B1
mMC014711	Slc35b2::solute carrier family 35, member B2	-1.21771	-1.49254	-1.64586	-0.379763	0.390098	-0.0884081	7.39e-06	0.00116517	5.56e-05	0.0411542	0.310205	XM_128634	ER resident		NM_144796	Susd4	Mus musculus	sushi domain containing 4
mMC022177	Lrp1::low density lipoprotein receptor-related protein 1	-1.29935	-1.63375	-1.63429	-0.392027	-0.0351419	-0.142582	4.19e-06	0.000732033	7.43e-05	0.0201375	1	NM_008512	other		NM_023065	ifi30	Mus musculus	interferon gamma inducible protein 30
mMC022735	Phb::prohibitin	-0.581624	-1.3143	-1.63093	0.113821	0.262564	0.204995	5.2e-06	0.000113627	4.5e-05	0.768466	0.401656	NM_008831	other		NM_029564	LOC100047518	Mus musculus	Tax1 (human T-cell leukemia virus type I) binding protein 3; predicted gene 13597; similar to Tax1 (human T-cell leukemia virus type I) binding protein 3
mMC014970	Chchd6::coiled-coil-helix-coiled-coil-helix domain containing 6	-0.616726	-1.15713	-1.62577	-0.0789045	-0.0736122	0.217049	1.37e-05	0.000657226	0.000334212	0.595787	1	NM_025351	other		NM_029564	LOC100047522	Mus musculus	Tax1 (human T-cell leukemia virus type I) binding protein 3; predicted gene 13597; similar to Tax1 (human T-cell leukemia virus type I) binding protein 3
mMC025031	Eno2::enolase 2, gamma neuronal	-1.15057	-1.19166	-1.62339	-0.443331	-0.142416	0.278602	6.54e-05	0.0132256	0.00168262	0.0658954	0.910456	NM_013509	other		NM_029564	TAX1BP3	Mus musculus	Tax1 (human T-cell leukemia virus type I) binding protein 3; predicted gene 13597; similar to Tax1 (human T-cell leukemia virus type I) binding protein 3
mMC010756	1110031I02Rik::RIKEN cDNA 1110031I02 gene	-0.404224	-1.08505	-1.62175	-0.104543	-0.12702	0.235381	9.97e-06	0.000505619	0.000302757	0.539964	0.794855	NM_025402	other		NM_029564	Gm13597	Mus musculus	Tax1 (human T-cell leukemia virus type I) binding protein 3; predicted gene 13597; similar to Tax1 (human T-cell leukemia virus type I) binding protein 3
mMC010990	Mib2::mindbomb homolog 2 (Drosophila)	-1.11436	-1.47867	-1.6125	-0.20585	-0.624256	0.074741	0.000286535	0.0170734	0.0205646	0.436427	0.397782	NM_145124	other		NM_029565	tmem59	Mus musculus	transmembrane protein 59
mMR028795	Abcb9::ATP-binding cassette, sub-family B (MDR/TAP), member 9	-1.1359	-1.36599	-1.60571	-0.672783	0.414652	0.0763239	3.85e-06	0.00285036	2.01e-05	0.00303473	0.108398	NM_019875	ER resident		NM_016908	Syt5	Mus musculus	synaptotagmin V
mMC026377	Idh3b::isocitrate dehydrogenase 3 (NAD+) beta	-0.502586	-1.22925	-1.60421	-0.291005	0.435549	0.289258	4.55e-06	0.000432632	2.56e-05	0.0858937	0.140566	NM_130884	other		NM_019755	PLP2	Mus musculus	proteolipid protein 2; predicted gene 13669
mMC013072	Npc2::Niemann Pick type C2	-0.499581	-0.973863	-1.60009	-0.156869	-0.0742287	-0.217953	3.83e-05	0.00257936	0.00097696	0.364458	0.925007	NM_023409	ER cargo		NM_019755	Gm13669	Mus musculus	proteolipid protein 2; predicted gene 13669
mMC025163	Pcbp4::poly(rC) binding protein 4	-0.969025	-1.47945	-1.59947	-0.930841	0.241842	-0.519111	1.02e-05	0.0321954	0.000118076	0.00210342	0.700519	NM_021567	other		NM_029364	GNS	Mus musculus	glucosamine (N-acetyl)-6-sulfatase
mMC011732	St7::suppression of tumorigenicity 7	-1.01537	-1.49713	-1.59808	0.312159	-0.109688	-0.448431	1.04e-05	0.000142284	0.000287124	0.22051	0.912659	NM_022332	other		NM_176973	podxl2	Mus musculus	podocalyxin-like 2
mMC017960	Shisa5::shisa homolog 5 (Xenopus laevis)	-0.639297	-1.52944	-1.59739	-0.444487	0.313223	-0.184743	6.39e-06	0.00144746	4.9e-05	0.0191769	0.322596	NM_025858	ER resident		NM_023124	LOC676708	Mus musculus	histocompatibility 2, Q region locus 1; histocompatibility 2, Q region locus 9; similar to H-2 class I histocompatibility antigen, L-D alpha chain precursor; histocompatibility 2, Q region locus 8; histocompatibility 2, Q region locus 2; similar to MHC class Ib antigen; histocompatibility 2, Q region locus 7; histocompatibility 2, Q region locus 6; hypothetical protein LOC100044307; similar to H-…
mMC023954	Furin::furin (paired basic amino acid cleaving enzyme)	-1.39965	-1.70921	-1.59426	-0.521189	0.02835	-0.00920351	0.000361383	0.0885624	0.00499716	0.0649177	1	NM_011046	ER resident		NM_023124	LOC100044021	Mus musculus	histocompatibility 2, Q region locus 1; histocompatibility 2, Q region locus 9; similar to H-2 class I histocompatibility antigen, L-D alpha chain precursor; histocompatibility 2, Q region locus 8; histocompatibility 2, Q region locus 2; similar to MHC class Ib antigen; histocompatibility 2, Q region locus 7; histocompatibility 2, Q region locus 6; hypothetical protein LOC100044307; similar to H-…
mMA032233	Ctsa::cathepsin A	-0.209262	-1.17517	-1.59369	0.546293	-0.461993	0.0544523	0.000221655	0.00109496	0.0248949	0.11956	0.271422	NM_008906	ER cargo		NM_023124	H2-Q2	Mus musculus	histocompatibility 2, Q region locus 1; histocompatibility 2, Q region locus 9; similar to H-2 class I histocompatibility antigen, L-D alpha chain precursor; histocompatibility 2, Q region locus 8; histocompatibility 2, Q region locus 2; similar to MHC class Ib antigen; histocompatibility 2, Q region locus 7; histocompatibility 2, Q region locus 6; hypothetical protein LOC100044307; similar to H-…
mMA035557	St14::suppression of tumorigenicity 14 (colon carcinoma)	-1.06552	-1.73662	-1.58859	-0.123076	0.260786	0.434271	3.96e-05	0.00215508	0.000336825	0.525517	0.656163	NM_011176	ER cargo		NM_023124	LOC100044307	Mus musculus	histocompatibility 2, Q region locus 1; histocompatibility 2, Q region locus 9; similar to H-2 class I histocompatibility antigen, L-D alpha chain precursor; histocompatibility 2, Q region locus 8; histocompatibility 2, Q region locus 2; similar to MHC class Ib antigen; histocompatibility 2, Q region locus 7; histocompatibility 2, Q region locus 6; hypothetical protein LOC100044307; similar to H-…
mMC011576	Tmem130::transmembrane protein 130	-0.579802	-1.18808	-1.57905	0.0538604	-0.219882	0.543595	6.62e-05	0.00215608	0.00299816	1	0.566369	NM_177735	ER resident		NM_023124	H2-Q1	Mus musculus	histocompatibility 2, Q region locus 1; histocompatibility 2, Q region locus 9; similar to H-2 class I histocompatibility antigen, L-D alpha chain precursor; histocompatibility 2, Q region locus 8; histocompatibility 2, Q region locus 2; similar to MHC class Ib antigen; histocompatibility 2, Q region locus 7; histocompatibility 2, Q region locus 6; hypothetical protein LOC100044307; similar to H-…
mMC011673	Atp6ap1::ATPase, H+ transporting, lysosomal accessory protein 1	-0.505015	-1.26837	-1.57719	0.16017	0.038258	0.194998	4.06e-06	8.34e-05	7.99e-05	0.650911	1	NM_018794	other		NM_023124	LOC68395	Mus musculus	histocompatibility 2, Q region locus 1; histocompatibility 2, Q region locus 9; similar to H-2 class I histocompatibility antigen, L-D alpha chain precursor; histocompatibility 2, Q region locus 8; histocompatibility 2, Q region locus 2; similar to MHC class Ib antigen; histocompatibility 2, Q region locus 7; histocompatibility 2, Q region locus 6; hypothetical protein LOC100044307; similar to H-…
mMC007961	Ogfr::opioid growth factor receptor	-0.79523	-1.29812	-1.57588	-0.533779	-0.160978	0.148875	4.4e-06	0.00141013	0.000154936	0.00829816	0.551582	NM_031373	other		NM_023124	H2-Q6	Mus musculus	histocompatibility 2, Q region locus 1; histocompatibility 2, Q region locus 9; similar to H-2 class I histocompatibility antigen, L-D alpha chain precursor; histocompatibility 2, Q region locus 8; histocompatibility 2, Q region locus 2; similar to MHC class Ib antigen; histocompatibility 2, Q region locus 7; histocompatibility 2, Q region locus 6; hypothetical protein LOC100044307; similar to H-…
mMC016695	Tspan5::tetraspanin 5	-1.04688	-1.33042	-1.56766	-0.265334	-0.129078	-0.177939	0.000127665	0.00950857	0.00451227	0.330507	0.732838	NM_019571	other		NM_023124	H2-Q7	Mus musculus	histocompatibility 2, Q region locus 1; histocompatibility 2, Q region locus 9; similar to H-2 class I histocompatibility antigen, L-D alpha chain precursor; histocompatibility 2, Q region locus 8; histocompatibility 2, Q region locus 2; similar to MHC class Ib antigen; histocompatibility 2, Q region locus 7; histocompatibility 2, Q region locus 6; hypothetical protein LOC100044307; similar to H-…
mMC015765	Lrp10::low-density lipoprotein receptor-related protein 10	-0.41872	-1.18533	-1.56216	0.0210983	0.43325	-0.0708785	1.01e-05	0.000329745	6.23e-05	1	0.231316	NM_022993	other		NM_023124	LOC100044020	Mus musculus	histocompatibility 2, Q region locus 1; histocompatibility 2, Q region locus 9; similar to H-2 class I histocompatibility antigen, L-D alpha chain precursor; histocompatibility 2, Q region locus 8; histocompatibility 2, Q region locus 2; similar to MHC class Ib antigen; histocompatibility 2, Q region locus 7; histocompatibility 2, Q region locus 6; hypothetical protein LOC100044307; similar to H-…
mMA033163	Lamp2::lysosomal-associated membrane protein 2	-0.121362	-0.77913	-1.55955	0.278956	-0.308062	-0.130487	3.1e-06	4.1e-05	0.000230682	0.138353	0.135082	M32017	ER cargo		NM_023124	H2-Q8	Mus musculus	histocompatibility 2, Q region locus 1; histocompatibility 2, Q region locus 9; similar to H-2 class I histocompatibility antigen, L-D alpha chain precursor; histocompatibility 2, Q region locus 8; histocompatibility 2, Q region locus 2; similar to MHC class Ib antigen; histocompatibility 2, Q region locus 7; histocompatibility 2, Q region locus 6; hypothetical protein LOC100044307; similar to H-…
mMC015633	Ephx1::epoxide hydrolase 1, microsomal	-1.05407	-1.5354	-1.54162	-0.0646852	0.613732	-0.212141	7.04e-05	0.00275099	0.00023293	0.824358	0.191284	NM_010145	ER resident		NM_023124	LOC100044019	Mus musculus	histocompatibility 2, Q region locus 1; histocompatibility 2, Q region locus 9; similar to H-2 class I histocompatibility antigen, L-D alpha chain precursor; histocompatibility 2, Q region locus 8; histocompatibility 2, Q region locus 2; similar to MHC class Ib antigen; histocompatibility 2, Q region locus 7; histocompatibility 2, Q region locus 6; hypothetical protein LOC100044307; similar to H-…
mMC018458	Extl3::exostoses (multiple)-like 3	-1.32616	-1.50197	-1.51212	-0.408239	0.196502	-0.105115	4.55e-06	0.000883617	4.49e-05	0.0176854	0.502206	NM_018788	ER resident		NM_023124	H2-Q9	Mus musculus	histocompatibility 2, Q region locus 1; histocompatibility 2, Q region locus 9; similar to H-2 class I histocompatibility antigen, L-D alpha chain precursor; histocompatibility 2, Q region locus 8; histocompatibility 2, Q region locus 2; similar to MHC class Ib antigen; histocompatibility 2, Q region locus 7; histocompatibility 2, Q region locus 6; hypothetical protein LOC100044307; similar to H-…
mMC006244	Mgst1::microsomal glutathione S-transferase 1	-0.435835	-1.27194	-1.51175	0.102043	0.133744	-0.127365	1.01e-05	0.00024107	0.000152725	0.834112	1	NM_019946	ER resident		NM_009946	CPLX2	Mus musculus	complexin 2
mMR028696	Ppp3ca::protein phosphatase 3, catalytic subunit, alpha isoform	-0.827111	-1.49553	-1.51068	-0.291779	0.0409257	-0.0139066	5.97e-06	0.000625681	0.00010588	0.0829278	1	NM_008913	other		NM_015805	atp9b	Mus musculus	ATPase, class II, type 9B
mMR029918	Hnrnpk::heterogeneous nuclear ribonucleoprotein K	-0.872081	-1.41206	-1.51012	-0.0601233	-0.0598107	0.358246	4.9e-07	2.42e-05	1.51e-05	0.352558	0.529577	NM_025279	other		NM_013855	ABCA3	Mus musculus	ATP-binding cassette, sub-family A (ABC1), member 3
mMC024426	Mrpl27::mitochondrial ribosomal protein L27	-0.655413	-1.29793	-1.50653	-0.317207	0.314208	0.312144	2.46e-06	0.000323113	2.13e-05	0.0317694	0.279766	NM_053161	other		NM_008898	por	Mus musculus	P450 (cytochrome) oxidoreductase
mMC014991	Tcf25::transcription factor 25 (basic helix-loop-helix)	-0.222696	-0.992728	-1.5019	-0.126012	0.192497	0.214893	3.85e-06	0.000229258	4.5e-05	0.244286	0.722047	NM_025804	other		NM_130884	IDH3B	Mus musculus	isocitrate dehydrogenase 3 (NAD+) beta
mMR029792	Entpd4::ectonucleoside triphosphate diphosphohydrolase 4	-0.723087	-1.37272	-1.49579	-0.0926438	-0.0498856	0.0927054	0.000111619	0.00539648	0.00191205	0.621907	1	NM_026174	ER resident		NM_133672	Vps26a	Mus musculus	vacuolar protein sorting 26 homolog A (yeast)
mMC019204	Pcdha11::protocadherin alpha 11	-0.426758	-1.23594	-1.48718	0.0357816	0.212987	-0.0801382	1.35e-06	4.1e-05	1.54e-05	1	0.474199	NM_009960	other		NM_020000	Med8	Mus musculus	mediator of RNA polymerase II transcription, subunit 8 homolog (yeast)
mMR030295	Pip5k1c::phosphatidylinositol-4-phosphate 5-kinase, type 1 gamma	-0.483261	-0.971663	-1.48124	-0.379939	-0.0403317	-0.289953	1.38e-05	0.00282988	0.000280281	0.0385562	1	NM_008844	ER cargo		NM_029572	ERP44	Mus musculus	endoplasmic reticulum protein 44
mMC018120	Pcsk1::proprotein convertase subtilisin/kexin type 1	-0.206506	-1.11564	-1.48053	-0.431323	0.231856	-0.372423	6.63e-06	0.00156764	5.58e-05	0.0188077	0.386594	NM_013628	other		NM_028320	adipor1	Mus musculus	adiponectin receptor 1
mMR028990	Bace1::beta-site APP cleaving enzyme 1	-0.818015	-1.36311	-1.47394	-0.471975	0.137068	-0.182463	3.91e-06	0.00124135	4.01e-05	0.00752349	0.547802	NM_011792	other		NM_173751	ILVBL	Mus musculus	ilvB (bacterial acetolactate synthase)-like
mMC016348	Pdzk1ip1::PDZK1 interacting protein 1	-1.0186	-1.52307	-1.47151	0.262684	0.519472	0.0839385	2.39e-06	4.1e-05	1.39e-05	0.256852	0.0975103	NM_026018	other		NM_173071	BAI2	Mus musculus	brain-specific angiogenesis inhibitor 2
mMA034423	Tspan3::tetraspanin 3	-1.10393	-1.60485	-1.46103	0.662141	-0.04019	0.367308	0.000193582	0.000669787	0.00389696	0.0519274	1	NM_019793	other		NM_134009	ncln	Mus musculus	nicalin homolog (zebrafish)
mMC018161	Igsf8::immunoglobulin superfamily, member 8	-0.55385	-1.46813	-1.45971	0.130027	-0.0346669	-0.10522	0.000190808	0.00392235	0.00377924	1	1	NM_080419	other		NM_026823	ARL8A	Mus musculus	ADP-ribosylation factor-like 8A
mMC010991	Bai2::brain-specific angiogenesis inhibitor 2	-1.5445	-1.49531	-1.45596	-0.453277	-0.128889	-0.112683	0.000114258	0.0298712	0.00279326	0.0534833	0.962033	NM_173071	other		NM_172694	MEGF9	Mus musculus	multiple EGF-like-domains 9
mMC012958	Atp5d::ATP synthase, H+ transporting, mitochondrial F1 complex, delta subunit	-0.367972	-1.14903	-1.45485	-0.105082	0.124669	0.498729	5.34e-07	3.38e-05	9.01e-06	0.132687	0.891991	NM_025313	other		NM_019880	MTCH1	Mus musculus	mitochondrial carrier homolog 1 (C. elegans)
mMC022438	Pcdhgb2::protocadherin gamma subfamily B, 2	-0.444145	-1.17697	-1.45431	-0.241651	0.209446	-0.196914	5.92e-06	0.000546208	5.48e-05	0.113761	0.446698	NM_033575	other		NM_011406	SLC8A1	Mus musculus	solute carrier family 8 (sodium/calcium exchanger), member 1
mMC022920	R3hdm2::R3H domain containing 2	-0.841922	-1.19794	-1.45387	-0.392263	0.0400013	0.49057	1.99e-05	0.00357803	0.000406898	0.0532436	1	NM_027900	other		NM_133804	TMEM132A	Mus musculus	transmembrane protein 132A
mMC008596	Gnao1::guanine nucleotide binding protein, alpha O	-0.455361	-1.173	-1.45192	-0.377763	0.340492	-0.508558	4.17e-05	0.00683531	0.000283548	0.0825978	0.475369	NM_010308	other		NM_025983	ATP5E	Mus musculus	ATP synthase, H+ transporting, mitochondrial F1 complex, epsilon subunit
mMR027736	Pnkd::paroxysmal nonkinesiogenic dyskinesia	-0.740389	-1.18863	-1.44787	-0.350767	0.105135	-0.0377852	5.26e-05	0.007978	0.000479242	0.0988957	0.786861	NM_019999	other		NM_026159	retsat	Mus musculus	retinol saturase (all trans retinol 13,14 reductase)
mMC002303	Ncln::nicalin homolog (zebrafish)	-0.968942	-1.19535	-1.44311	-0.175376	0.461883	0.169238	4.74e-06	0.000328877	2.15e-05	0.204326	0.0850508	NM_134009	ER resident		NM_013457	Add1	Mus musculus	adducin 1 (alpha)
mCT000637	Rpn2::ribophorin II	0.0309559	-0.911379	-1.44014	0.672603	0.436331	0.763354	3.8e-06	2.06e-05	2.31e-05	0.0054028	0.163152	NM_019642	ER resident		NM_026174	entpd4	Mus musculus	ectonucleoside triphosphate diphosphohydrolase 4
mMC023776	Atp5g2::ATP synthase, H+ transporting, mitochondrial F0 complex, subunit c (subunit 9), isoform 2	-0.0510751	-1.13438	-1.43974	0.106391	0.220337	-0.259321	3.87e-06	0.000102031	5.37e-05	1	0.943163	NM_026468	other		NM_010887	NDUFS4	Mus musculus	NADH dehydrogenase (ubiquinone) Fe-S protein 4
mMA035383	Cask::calcium/calmodulin-dependent serine protein kinase (MAGUK family)	-0.198003	-1.00905	-1.4332	0.168725	-0.0355638	0.224463	2.39e-06	4.51e-05	4.6e-05	0.370335	1	NM_009806	ER cargo		NM_145926	MGAT4B	Mus musculus	mannoside acetylglucosaminyltransferase 4, isoenzyme B
mMC014295	Rnf13::ring finger protein 13	-0.57773	-1.12537	-1.42948	0.0726355	0.217957	0.404307	5.36e-06	0.000131984	4.9e-05	0.965065	0.4504	NM_011883	other		NM_009129	scg2	Mus musculus	secretogranin II
mMC003278	Mapk8ip1::mitogen-activated protein kinase 8 interacting protein 1	-1.04098	-1.41794	-1.42545	-0.0779215	-0.105266	-0.257825	3.37e-05	0.0015436	0.00119915	0.669531	0.676245	NM_011162	other		NM_009976	Cst3	Mus musculus	cystatin C
mMA032856	Vps26a::vacuolar protein sorting 26 homolog A (yeast)	-0.829002	-1.51583	-1.42399	0.138033	-0.905864	-0.0219996	7.01e-06	0.000144812	0.00664639	0.627634	0.0251567	NM_133672	other		NM_009768	bsg	Mus musculus	basigin
mMC003970	Pomgnt1::protein O-linked mannose beta1,2-N-acetylglucosaminyltransferase	-1.46958	-1.41279	-1.416	-0.267181	-0.0903861	0.0029858	8.4e-05	0.00954188	0.00183553	0.164233	1	NM_026651	ER resident		NM_019571	tspan5	Mus musculus	tetraspanin 5
mMC015968	Cadm4::cell adhesion molecule 4	-0.582285	-1.26706	-1.4116	0.0615431	0.0343362	-0.0557075	3.11e-05	0.000829379	0.000449353	1	1	NM_153112	other		NM_010514	IGF2	Mus musculus	insulin-like growth factor 2
mMC022250	Acsl3::acyl-CoA synthetase long-chain family member 3	-0.604464	-0.690285	-1.40896	-0.531299	0.516284	-0.046329	7.73e-06	0.0038157	2.9e-05	0.0078927	0.0762669	XM_129894	ER resident		NM_029097	Atp13a2	Mus musculus	ATPase type 13A2
mMC000971	Pofut2::protein O-fucosyltransferase 2	-1.43034	-1.60142	-1.40039	0.0808375	-0.211713	0.158858	2.14e-05	0.000561996	0.000883072	1	0.560213	NM_030262	ER resident		NM_011647	TSC2	Mus musculus	tuberous sclerosis 2
mMC015641	Arl8a::ADP-ribosylation factor-like 8A	-0.743345	-1.13881	-1.39475	-0.552702	0.159692	0.0255198	5.36e-06	0.00285121	7.77e-05	0.0053862	0.989702	NM_026823	ER cargo		NM_134122	NRM	Mus musculus	nurim (nuclear envelope membrane protein)
mMC008731	Dhcr24::24-dehydrocholesterol reductase	-0.833573	-1.14477	-1.3934	-0.0798438	0.702221	0.0733855	6.57e-06	0.000369601	1.76e-05	0.388757	0.0419297	NM_053272	ER resident		NM_009867	CDH4	Mus musculus	cadherin 4
mMC009502	Dpagt1::dolichyl-phosphate (UDP-N-acetylglucosamine) acetylglucosaminephosphotransferase 1 (GlcNAc-1-P transferase)	-0.893666	-1.2439	-1.3869	0.226794	0.643604	0.0204475	3.43e-06	4.76e-05	1.08e-05	0.17702	0.0384303	NM_007875	ER resident		NM_027430	Gm3982	Mus musculus	brain protein 44; similar to brain protein 44; predicted gene 3982
mMR029901	Fads2::fatty acid desaturase 2	-0.732017	-1.10385	-1.37887	-0.0878774	0.490658	-0.12027	7.06e-05	0.00346586	0.000313731	0.604458	0.312742	NM_019699	ER resident		NM_027430	LOC100044087	Mus musculus	brain protein 44; similar to brain protein 44; predicted gene 3982
mMC024024	Mgat4b::mannoside acetylglucosaminyltransferase 4, isoenzyme B	-1.41434	-1.48028	-1.37591	-0.171066	-0.205134	-0.309307	1.05e-05	0.000753354	0.000507445	0.253139	0.423084	NM_145926	ER resident		NM_027430	BRP44	Mus musculus	brain protein 44; similar to brain protein 44; predicted gene 3982
mMC000870	Ndufv3::NADH dehydrogenase (ubiquinone) flavoprotein 3	-0.0467647	-1.00461	-1.37336	-0.411584	0.0144405	-0.171252	6.09e-06	0.00201066	0.00016743	0.0112904	0.874365	NM_030087	other		NM_207217	ITFG3	Mus musculus	integrin alpha FG-GAP repeat containing 3
mMC002166	Tmem86a::transmembrane protein 86A	-0.815103	-1.23461	-1.37164	-0.136236	0.30149	0.115233	0.000450572	0.0243541	0.00225452	0.477752	0.655107	NM_026436	other		NM_023044	SLC15A3	Mus musculus	solute carrier family 15, member 3
mMC017175	Flii::flightless I homolog (Drosophila)	-0.676349	-1.147	-1.37006	-0.230904	0.285156	0.33825	4.74e-06	0.000431238	4.25e-05	0.102658	0.400231	NM_022009	other		NM_022417	ITM2C	Mus musculus	integral membrane protein 2C
mMC024705	Cnbp::cellular nucleic acid binding protein	-0.687793	-1.2636	-1.36615	-0.337326	-0.0884499	0.0841566	3.01e-06	0.000521338	0.000115171	0.0172358	0.45048	NM_013493	ER resident		NM_144926	sez6l2	Mus musculus	seizure related 6 homolog like 2
mMC002749	Aifm1::apoptosis-inducing factor, mitochondrion-associated 1	-0.80123	-1.3137	-1.36521	-0.193618	0.171102	0.152106	6.51e-06	0.000521338	6.99e-05	0.161584	0.622262	NM_012019	other		NM_053161	MRPL27	Mus musculus	mitochondrial ribosomal protein L27; predicted gene, EG622268
mMC012171	Ilvbl::ilvB (bacterial acetolactate synthase)-like	-1.3208	-1.1991	-1.36276	-0.436544	0.346853	0.122958	2.95e-05	0.00724714	0.00015978	0.0405522	0.28037	NM_173751	other		NM_053161	Gm6304	Mus musculus	mitochondrial ribosomal protein L27; predicted gene, EG622268
mMC013330	Rad21::RAD21 homolog (S. pombe)	-0.620399	-0.956468	-1.35291	-0.560687	0.484822	0.0889889	2.43e-06	0.00155899	1.29e-05	0.00277331	0.0818521	NM_009009	other		NM_053162	Mrpl34	Mus musculus	mitochondrial ribosomal protein L34
mMR029311	Galnt2::UDP-N-acetyl-alpha-D-galactosamine:polypeptide N-acetylgalactosaminyltransferase 2	-0.998986	-1.48482	-1.34798	0.498082	-0.144634	0.123594	0.000341918	0.00161488	0.0100859	0.141737	0.811918	NM_139272	ER resident		NM_145629	PLS3	Mus musculus	plastin 3 (T-isoform)
mMC020605	Cd81::CD81 antigen	-0.389925	-1.03062	-1.34397	-0.117683	0.273754	0.165934	4.16e-06	0.000312186	4.31e-05	0.146386	0.549034	NM_133655	other		NM_010145	ephX1	Mus musculus	epoxide hydrolase 1, microsomal
mMC009619	Scamp3::secretory carrier membrane protein 3	-0.769331	-1.20933	-1.33481	-0.0350144	0.0514743	0.195314	6.81e-05	0.00278987	0.00106812	0.772655	1	NM_011886	ER resident		NM_019875	Abcb9	Mus musculus	ATP-binding cassette, sub-family B (MDR/TAP), member 9
mMR029943	Atp9b::ATPase, class II, type 9B	-1.14133	-1.28302	-1.33203	-0.362215	0.167997	0.355855	2.07e-05	0.00432387	0.000189625	0.0435992	0.603438	NM_015805	other		NM_026859	maf1	Mus musculus	MAF1 homolog (S. cerevisiae)
mMC017288	Clptm1l::CLPTM1-like	-0.126009	-1.12422	-1.33158	0.393333	0.279051	0.15211	8.16e-05	0.00071238	0.000683721	0.229151	0.790551	NM_146047	other		NM_026436	TMEM86A	Mus musculus	transmembrane protein 86A
mMR028905	Aldh3a2::aldehyde dehydrogenase family 3, subfamily A2	-0.345854	-1.07296	-1.32836	-0.0917942	-0.121821	-0.335846	1.81e-05	0.000829379	0.00057266	0.610498	0.730654	NM_007437	ER resident		NM_009960	PCDHA6	Mus musculus	similar to protocadherin; protocadherin alpha 10; protocadherin alpha 9; protocadherin alpha 6; protocadherin alpha 12; similar to protocadherin alpha 11; protocadherin alpha 7; protocadherin alpha 11; protocadherin alpha 1; protocadherin alpha 5; protocadherin alpha 4; protocadherin alpha 2; protocadherin alpha subfamily C, 1; protocadherin alpha subfamily C, 2; protocadherin alpha cluster
mMC014151	Spg7::spastic paraplegia 7 homolog (human)	-1.22916	-1.3437	-1.32716	-0.0573216	-0.192276	0.222696	1.05e-05	0.000497021	0.000418674	0.648835	0.560213	NM_153176	other		NM_009960	PCDHA7	Mus musculus	similar to protocadherin; protocadherin alpha 10; protocadherin alpha 9; protocadherin alpha 6; protocadherin alpha 12; similar to protocadherin alpha 11; protocadherin alpha 7; protocadherin alpha 11; protocadherin alpha 1; protocadherin alpha 5; protocadherin alpha 4; protocadherin alpha 2; protocadherin alpha subfamily C, 1; protocadherin alpha subfamily C, 2; protocadherin alpha cluster
mMA032412	Ifi30::interferon gamma inducible protein 30	-1.32494	-1.83792	-1.32447	-0.0765835	0.0126422	0.521875	3.1e-05	0.00153173	0.000536881	0.60284	1	NM_023065	ER cargo		NM_009960	LOC100046214	Mus musculus	similar to protocadherin; protocadherin alpha 10; protocadherin alpha 9; protocadherin alpha 6; protocadherin alpha 12; similar to protocadherin alpha 11; protocadherin alpha 7; protocadherin alpha 11; protocadherin alpha 1; protocadherin alpha 5; protocadherin alpha 4; protocadherin alpha 2; protocadherin alpha subfamily C, 1; protocadherin alpha subfamily C, 2; protocadherin alpha cluster
mMC005233	Clpp::caseinolytic peptidase, ATP-dependent, proteolytic subunit homolog (E. coli)	-0.67583	-1.01337	-1.32194	-0.312023	-0.0857831	0.149592	9.11e-05	0.0127553	0.00204498	0.124152	1	NM_017393	other		NM_009960	PCDHA9	Mus musculus	similar to protocadherin; protocadherin alpha 10; protocadherin alpha 9; protocadherin alpha 6; protocadherin alpha 12; similar to protocadherin alpha 11; protocadherin alpha 7; protocadherin alpha 11; protocadherin alpha 1; protocadherin alpha 5; protocadherin alpha 4; protocadherin alpha 2; protocadherin alpha subfamily C, 1; protocadherin alpha subfamily C, 2; protocadherin alpha cluster
mMC018828	Cisd2::CDGSH iron sulfur domain 2	-0.550403	-1.03565	-1.31981	-0.273133	0.569094	0.0777108	5.4e-06	0.000619784	1.72e-05	0.0589524	0.0515981	NM_025902	ER resident		NM_009960	PCDHA2	Mus musculus	similar to protocadherin; protocadherin alpha 10; protocadherin alpha 9; protocadherin alpha 6; protocadherin alpha 12; similar to protocadherin alpha 11; protocadherin alpha 7; protocadherin alpha 11; protocadherin alpha 1; protocadherin alpha 5; protocadherin alpha 4; protocadherin alpha 2; protocadherin alpha subfamily C, 1; protocadherin alpha subfamily C, 2; protocadherin alpha cluster
mMA031788	Ndufs2::NADH dehydrogenase (ubiquinone) Fe-S protein 2	-1.2391	-1.51717	-1.3192	0.293051	-0.35905	0.417881	5.1e-05	0.000521338	0.00680169	0.24156	0.187905	NM_153064	other		NM_009960	PCDHA5	Mus musculus	similar to protocadherin; protocadherin alpha 10; protocadherin alpha 9; protocadherin alpha 6; protocadherin alpha 12; similar to protocadherin alpha 11; protocadherin alpha 7; protocadherin alpha 11; protocadherin alpha 1; protocadherin alpha 5; protocadherin alpha 4; protocadherin alpha 2; protocadherin alpha subfamily C, 1; protocadherin alpha subfamily C, 2; protocadherin alpha cluster
mMC004673	Ghr::growth hormone receptor	-0.617304	-1.02202	-1.31635	-0.13173	0.16305	0.322801	1.33e-05	0.000944624	0.000182033	0.273373	0.915366	NM_010284	ER cargo		NM_009960	PCDHA1	Mus musculus	similar to protocadherin; protocadherin alpha 10; protocadherin alpha 9; protocadherin alpha 6; protocadherin alpha 12; similar to protocadherin alpha 11; protocadherin alpha 7; protocadherin alpha 11; protocadherin alpha 1; protocadherin alpha 5; protocadherin alpha 4; protocadherin alpha 2; protocadherin alpha subfamily C, 1; protocadherin alpha subfamily C, 2; protocadherin alpha cluster
mMR027939	Odz3::odd Oz/ten-m homolog 3 (Drosophila)	-0.614995	-1.26161	-1.31558	-0.280974	0.185602	-0.0165164	0.000763647	0.0614514	0.00668838	0.268612	1	NM_011857	ER cargo		NM_009960	Pcdha4	Mus musculus	similar to protocadherin; protocadherin alpha 10; protocadherin alpha 9; protocadherin alpha 6; protocadherin alpha 12; similar to protocadherin alpha 11; protocadherin alpha 7; protocadherin alpha 11; protocadherin alpha 1; protocadherin alpha 5; protocadherin alpha 4; protocadherin alpha 2; protocadherin alpha subfamily C, 1; protocadherin alpha subfamily C, 2; protocadherin alpha cluster
mMC017338	Thop1::thimet oligopeptidase 1	-0.283195	-0.948943	-1.31536	-0.271846	0.238528	-0.200041	4.67e-05	0.00653131	0.000309725	0.108604	0.483769	NM_022653	other		NM_009960	PCDHAC2	Mus musculus	similar to protocadherin; protocadherin alpha 10; protocadherin alpha 9; protocadherin alpha 6; protocadherin alpha 12; similar to protocadherin alpha 11; protocadherin alpha 7; protocadherin alpha 11; protocadherin alpha 1; protocadherin alpha 5; protocadherin alpha 4; protocadherin alpha 2; protocadherin alpha subfamily C, 1; protocadherin alpha subfamily C, 2; protocadherin alpha cluster
mMC010188	Ninj1::ninjurin 1	-1.18146	-1.49941	-1.31298	-0.0494853	-0.770303	0.202322	1.9e-05	0.000865273	0.00825483	0.627286	0.0533075	NM_013610	other		NM_009960	PCDHAC1	Mus musculus	similar to protocadherin; protocadherin alpha 10; protocadherin alpha 9; protocadherin alpha 6; protocadherin alpha 12; similar to protocadherin alpha 11; protocadherin alpha 7; protocadherin alpha 11; protocadherin alpha 1; protocadherin alpha 5; protocadherin alpha 4; protocadherin alpha 2; protocadherin alpha subfamily C, 1; protocadherin alpha subfamily C, 2; protocadherin alpha cluster
mMC013370	Camk2b::calcium/calmodulin-dependent protein kinase II, beta	-0.573662	-1.24543	-1.31082	-0.716295	0.290084	-0.171374	3.11e-06	0.00779158	2.7e-05	0.00125163	0.362837	NM_007595	other		NM_009960	Pcdha@	Mus musculus	similar to protocadherin; protocadherin alpha 10; protocadherin alpha 9; protocadherin alpha 6; protocadherin alpha 12; similar to protocadherin alpha 11; protocadherin alpha 7; protocadherin alpha 11; protocadherin alpha 1; protocadherin alpha 5; protocadherin alpha 4; protocadherin alpha 2; protocadherin alpha subfamily C, 1; protocadherin alpha subfamily C, 2; protocadherin alpha cluster
mMR026822	Gnptg::N-acetylglucosamine-1-phosphotransferase, gamma subunit	-1.1052	-1.19819	-1.30545	-0.0897777	-0.38466	0.0623785	7.76e-06	0.000400551	0.00103585	0.532154	0.101331	NM_172529	ER resident		NM_009960	PCDHA10	Mus musculus	similar to protocadherin; protocadherin alpha 10; protocadherin alpha 9; protocadherin alpha 6; protocadherin alpha 12; similar to protocadherin alpha 11; protocadherin alpha 7; protocadherin alpha 11; protocadherin alpha 1; protocadherin alpha 5; protocadherin alpha 4; protocadherin alpha 2; protocadherin alpha subfamily C, 1; protocadherin alpha subfamily C, 2; protocadherin alpha cluster
mMC017442	Fstl4::follistatin-like 4	-1.42863	-1.55365	-1.30391	-0.485436	0.0139093	-0.0318445	0.000232065	0.0730157	0.00331935	0.0467674	1	NM_177059	ER cargo		NM_009960	PCDHA11	Mus musculus	similar to protocadherin; protocadherin alpha 10; protocadherin alpha 9; protocadherin alpha 6; protocadherin alpha 12; similar to protocadherin alpha 11; protocadherin alpha 7; protocadherin alpha 11; protocadherin alpha 1; protocadherin alpha 5; protocadherin alpha 4; protocadherin alpha 2; protocadherin alpha subfamily C, 1; protocadherin alpha subfamily C, 2; protocadherin alpha cluster
mMC025342	Syp::synaptophysin	-0.974783	-1.37364	-1.30358	-0.438773	0.267583	-0.0713329	4.34e-05	0.011948	0.000386387	0.0388272	0.70771	NM_009305	ER cargo		NM_009960	PCDHA12	Mus musculus	similar to protocadherin; protocadherin alpha 10; protocadherin alpha 9; protocadherin alpha 6; protocadherin alpha 12; similar to protocadherin alpha 11; protocadherin alpha 7; protocadherin alpha 11; protocadherin alpha 1; protocadherin alpha 5; protocadherin alpha 4; protocadherin alpha 2; protocadherin alpha subfamily C, 1; protocadherin alpha subfamily C, 2; protocadherin alpha cluster
mMC015211	Ndufv1::NADH dehydrogenase (ubiquinone) flavoprotein 1	-0.22518	-0.881493	-1.30292	-0.164625	0.320562	0.120237	1.9e-05	0.00140138	0.000132589	0.26417	0.368247	NM_133666	other		NM_009960	LOC100046137	Mus musculus	similar to protocadherin; protocadherin alpha 10; protocadherin alpha 9; protocadherin alpha 6; protocadherin alpha 12; similar to protocadherin alpha 11; protocadherin alpha 7; protocadherin alpha 11; protocadherin alpha 1; protocadherin alpha 5; protocadherin alpha 4; protocadherin alpha 2; protocadherin alpha subfamily C, 1; protocadherin alpha subfamily C, 2; protocadherin alpha cluster
mMC000959	Vav2::vav 2 oncogene	-1.07549	-1.30988	-1.28564	-0.565577	0.284193	-0.345818	1.2e-05	0.00871834	8.25e-05	0.00696043	0.312735	NM_009500	other		NM_053272	DHCR24	Mus musculus	24-dehydrocholesterol reductase
mMR027379	Abcg1::ATP-binding cassette, sub-family G (WHITE), member 1	-0.840914	-1.31912	-1.28391	-0.777435	-0.378493	-0.326849	1.67e-06	0.0073977	0.000205115	0.000774225	0.0542344	NM_009593	other		NM_010160	CELF2	Mus musculus	CUG triplet repeat, RNA binding protein 2
mMR028028	Tax1bp3::Tax1 (human T-cell leukemia virus type I) binding protein 3	-0.128963	-0.76045	-1.28074	-0.0844394	0.886973	0.203582	1.03e-05	0.000513387	1.5e-05	0.582594	0.0200663	NM_029564	other		NM_010284	GHR	Mus musculus	growth hormone receptor
mMC015584	Aes::amino-terminal enhancer of split	-0.126892	-0.988808	-1.28036	-0.13879	0.329124	0.0414839	5.46e-06	0.000413863	4.82e-05	0.171179	0.405698	NM_010347	other		NM_199307	ECE1	Mus musculus	endothelin converting enzyme 1
mMR027416	Cd47::CD47 antigen (Rh-related antigen, integrin-associated signal transducer)	-0.471834	-1.02736	-1.27791	0.134031	-0.153248	0.461899	3.55e-05	0.000703453	0.00161688	0.820698	0.531593	NM_010581	ER cargo		NM_026651	POMGNT1	Mus musculus	protein O-linked mannose beta1,2-N-acetylglucosaminyltransferase
mMR028360	Xrn2::5'-3' exoribonuclease 2	-0.617161	-1.12719	-1.27684	0.240283	-0.334925	-0.00095749	3.81e-06	4.76e-05	0.000436566	0.12284	0.0808444	NM_011917	other		NM_133926	camk1	Mus musculus	calcium/calmodulin-dependent protein kinase I
mMC013302	Gabrd::gamma-aminobutyric acid (GABA) A receptor, subunit delta	-0.651646	-1.35492	-1.27567	-0.518174	0.701686	-0.610714	2.67e-05	0.0156615	5.02e-05	0.0130542	0.049138	NM_008072	ER cargo		NM_177059	FSTL4	Mus musculus	follistatin-like 4
mMC002509	Bat3::HLA-B-associated transcript 3	-0.269616	-0.804547	-1.27448	-0.320596	0.265864	-0.014602	7.11e-06	0.00154148	6.89e-05	0.0243322	0.499699	NM_057171	other		NM_033617	Atp6v0b	Mus musculus	ATPase, H+ transporting, lysosomal V0 subunit B
mMR029032	Gpi1::glucose phosphate isomerase 1	-0.478608	-1.22442	-1.272	0.410301	0.0918123	-0.159693	7.06e-06	6.39e-05	0.000132589	0.0454378	1	NM_008155	ER cargo		NM_009864	CDH1	Mus musculus	cadherin 1
mMC023137	Znrf2::zinc and ring finger 2	-0.7294	-1.20992	-1.26526	0.471306	-0.149546	0.515113	5.71e-06	3.72e-05	0.000192178	0.0142207	0.630623	NM_199143	ER cargo		NM_178577	TMEM205	Mus musculus	transmembrane protein 205
mMC023798	Cdh4::cadherin 4	-0.833388	-1.11851	-1.2648	-0.597092	0.0519362	0.234095	4.67e-05	0.0338392	0.000782568	0.0125666	1	NM_009867	ER cargo		NM_021564	FETUB	Mus musculus	fetuin beta
mMA031782	Myl6::myosin, light polypeptide 6, alkali, smooth muscle and non-muscle	0.04685	-0.831851	-1.26353	0.296221	-0.136891	0.107155	4.6e-06	6.02e-05	0.000230682	0.144997	0.315735	NM_010860	other		NM_011520	sdc3	Mus musculus	syndecan 3
mMC022386	Tnip1::TNFAIP3 interacting protein 1	-0.796906	-1.20115	-1.26314	-0.111012	-0.141562	-0.0648642	1.9e-05	0.00110031	0.000591963	0.409363	0.748597	NM_021327	other		NM_021567	PCBP4	Mus musculus	poly(rC) binding protein 4
mMR029761	Tapbp::TAP binding protein	-0.143208	-1.01357	-1.26193	0.517419	-0.0757007	0.669217	9.15e-06	4.76e-05	0.000182794	0.0116471	1	NM_009318	ER resident		NM_028173	TRAM1	Mus musculus	translocating chain-associating membrane protein 1
mMC009230	Ipo11::importin 11	-0.234198	-0.913855	-1.26174	-0.378914	0.353635	0.188083	2.28e-05	0.00489658	0.000142099	0.0433035	0.328064	NM_029665	other		NM_009955	Dpysl2	Mus musculus	dihydropyrimidinase-like 2
mMC012224	Nrm::nurim (nuclear envelope membrane protein)	-0.929429	-1.02937	-1.2576	-0.286864	0.68421	0.00971359	0.000349917	0.0364891	0.000527254	0.203495	0.144872	NM_134122	other		NM_019861	ctsf	Mus musculus	cathepsin F
mMC011096	Accn2::amiloride-sensitive cation channel 2, neuronal	-1.01224	-1.05492	-1.25491	-0.489045	0.0870519	-0.231594	5.1e-05	0.0200294	0.000545131	0.0259157	0.920981	NM_009597	ER cargo		NM_013626	pam	Mus musculus	peptidylglycine alpha-amidating monooxygenase
mMC003662	Mfsd6::major facilitator superfamily domain containing 6	-0.576337	-1.07821	-1.25316	-0.284161	-0.0958636	-0.43009	2.03e-05	0.00275199	0.000698996	0.0886088	0.670152	NM_133829	other		NM_007531	PHB2	Mus musculus	prohibitin 2
mMC001879	Camk1::calcium/calmodulin-dependent protein kinase I	-0.505548	-1.08326	-1.25014	-0.355213	0.342634	0.15971	7.73e-06	0.00164324	5.16e-05	0.0256501	0.243183	NM_133926	other		NM_013628	PCSK1	Mus musculus	proprotein convertase subtilisin/kexin type 1
mMR028388	Tpcn1::two pore channel 1	-0.135173	-0.802267	-1.24698	-0.460762	0.789772	-0.0653558	0.000101154	0.0272162	0.000155851	0.0505692	0.0717217	NM_145853	other		NM_029624	LMF1	Mus musculus	lipase maturation factor 1
mMC022058	Iars::isoleucine-tRNA synthetase	-0.787896	-1.00644	-1.24659	0.0172924	-0.330882	0.115372	5.75e-05	0.00167962	0.00376044	1	0.391721	NM_172015	other		NM_025402	1110031I02Rik	Mus musculus	RIKEN cDNA 1110031I02 gene
mMR027620	Gnal1::guanine nucleotide binding protein-like 1	-0.1719	-0.693128	-1.24217	-0.449189	0.090084	0.0771734	2.07e-05	0.00852671	0.000343615	0.0168039	1	NM_008136	other		NM_028680	IFT57	Mus musculus	intraflagellar transport 57 homolog (Chlamydomonas)
mMC002324	Sec11c::SEC11 homolog C (S. cerevisiae)	-0.106118	-0.857108	-1.24011	0.861565	0.667234	0.0554498	0.00026413	0.000499914	0.000649697	0.0182858	0.248711	NM_025468	ER resident		NM_010923	Nnat	Mus musculus	neuronatin
mMC022598	H2-Q8::histocompatibility 2, Q region locus 8	-0.559995	-1.23075	-1.23839	0.900398	-0.210567	0.765709	0.000131412	0.000183143	0.00366621	0.00624897	0.875153	NM_023124	other		NM_013885	CLIC4	Mus musculus	chloride intracellular channel 4 (mitochondrial)
mMC007479	Mrpl34::mitochondrial ribosomal protein L34	-0.612094	-1.1897	-1.23439	-0.0456189	0.00632857	0.212967	1.85e-05	0.000750604	0.000327932	0.755646	1	NM_053162	other		NM_023168	grina	Mus musculus	glutamate receptor, ionotropic, N-methyl D-aspartate-associated protein 1 (glutamate binding)
mMA032177	Retsat::retinol saturase (all trans retinol 13,14 reductase)	-0.70222	-1.41572	-1.23398	0.246959	0.146684	0.179998	2.6e-05	0.000339402	0.000295046	0.294047	0.838302	NM_026159	ER resident		NM_008906	CTSA	Mus musculus	cathepsin A
mMC004803	Atp1b1::ATPase, Na+/K+ transporting, beta 1 polypeptide	-0.382798	-0.889611	-1.23198	-0.318372	0.173367	0.071865	5.46e-06	0.00112126	7.8e-05	0.01958	0.951971	NM_009721	ER cargo		NM_013883	SCMH1	Mus musculus	sex comb on midleg homolog 1
mMC012901	Mogs::mannosyl-oligosaccharide glucosidase	-0.580122	-1.17183	-1.22941	0.448663	-0.0968069	0.256674	5.4e-05	0.000344412	0.00141455	0.0813022	0.896013	NM_020619	ER resident		NM_026018	PDZK1IP1	Mus musculus	PDZK1 interacting protein 1
mMA034499	Acsl4::acyl-CoA synthetase long-chain family member 4	-0.468601	-0.934685	-1.22865	-0.0502567	0.0678809	0.183757	0.000103998	0.00424977	0.00139122	0.767449	1	NM_207625	ER resident		NM_009500	VAV2	Mus musculus	vav 2 oncogene
mMC017223	Vapa::vesicle-associated membrane protein, associated protein A	-0.491094	-0.992192	-1.22743	-0.39023	-0.143534	0.145855	1.21e-06	0.000341776	6.23e-05	0.00461718	0.20377	NM_013933	ER resident		NM_025550	PSMD6	Mus musculus	proteasome (prosome, macropain) 26S subunit, non-ATPase, 6
mMC021143	Pcdhgc4::protocadherin gamma subfamily C, 4	-0.588562	-1.19086	-1.2266	0.0822415	0.163172	-0.0769972	0.000187341	0.00435259	0.00152147	1	0.864709	NM_033582	other		NM_015817	Ppap2c	Mus musculus	phosphatidic acid phosphatase type 2C
mMC020696	Cugbp2::CUG triplet repeat, RNA binding protein 2	-0.347549	-1.06126	-1.22651	-0.397666	0.160814	0.00647682	8.6e-05	0.0185577	0.000858732	0.0648064	0.930027	NM_010160	other		NM_025407	Uqcrc1	Mus musculus	ubiquinol-cytochrome c reductase core protein 1
mMC016133	Psmc4::proteasome (prosome, macropain) 26S subunit, ATPase, 4	-0.287224	-0.835436	-1.22376	-0.0615266	0.207342	-0.0622346	1.23e-05	0.000619784	0.000150662	0.550087	0.789048	NM_011874	other		NM_133655	CD81	Mus musculus	CD81 antigen
mMC017957	Atp6v0b::ATPase, H+ transporting, lysosomal V0 subunit B	-0.419151	-0.843374	-1.22271	-0.263305	0.1185	-0.0316661	1.2e-05	0.00222062	0.000205934	0.0438727	1	NM_033617	other		NM_010860	Gm8894	Mus musculus	predicted gene 5915; predicted gene 8894; myosin, light polypeptide 6, alkali, smooth muscle and non-muscle; predicted gene 10080
mMC010710	Prkca::protein kinase C, alpha	-0.745908	-1.16533	-1.21944	-0.0406142	-0.254501	-0.113889	6.76e-06	0.000282888	0.00046243	0.789766	0.225041	NM_011101	other		NM_010860	myl6	Mus musculus	predicted gene 5915; predicted gene 8894; myosin, light polypeptide 6, alkali, smooth muscle and non-muscle; predicted gene 10080
mMC013389	Psmd6::proteasome (prosome, macropain) 26S subunit, non-ATPase, 6	-0.327505	-1.04713	-1.21763	-0.195782	0.29406	0.0515398	7.83e-05	0.00552997	0.00054238	0.348916	0.633934	NM_025550	other		NM_010860	Gm10080	Mus musculus	predicted gene 5915; predicted gene 8894; myosin, light polypeptide 6, alkali, smooth muscle and non-muscle; predicted gene 10080
mMC005555	Tmem131::transmembrane protein 131	-1.14351	-1.43625	-1.20715	-0.0116192	0.430278	-0.260776	0.000162977	0.00613195	0.000595583	0.819417	0.345277	NM_018872	other		NM_010860	Gm5915	Mus musculus	predicted gene 5915; predicted gene 8894; myosin, light polypeptide 6, alkali, smooth muscle and non-muscle; predicted gene 10080
mMC006002	Serp1::stress-associated endoplasmic reticulum protein 1	-0.443608	-1.16359	-1.20521	0.764293	0.302855	0.427671	6.85e-06	2.37e-05	5.97e-05	0.002938	0.406297	NM_030685	ER resident		NM_144514	COMMD1	Mus musculus	COMM domain containing 1
mMC011548	Tram1::translocating chain-associating membrane protein 1	-0.551927	-1.12699	-1.20409	0.758535	0.255458	0.358533	1.55e-05	4.32e-05	0.00016062	0.0041664	0.667657	NM_028173	ER resident		NM_145124	mib2	Mus musculus	mindbomb homolog 2 (Drosophila)
mMC008564	D19Wsu162e::DNA segment, Chr 19, Wayne State University 162, expressed	-1.02324	-1.1195	-1.20195	-0.410622	0.222626	-0.00195137	1.22e-05	0.00400051	0.000118076	0.0175934	0.543384	NM_146099	other		NM_013477	atp6v0d1	Mus musculus	ATPase, H+ transporting, lysosomal V0 subunit D1
mMC020529	Lass2::LAG1 homolog, ceramide synthase 2	-0.41989	-0.970654	-1.20066	-0.207204	0.261946	0.216192	6.9e-06	0.000700863	6.23e-05	0.098518	0.433233	NM_029789	ER resident		NM_026508	Trap1	Mus musculus	TNF receptor-associated protein 1
mMC016644	Gde1::glycerophosphodiester phosphodiesterase 1	-0.437539	-1.12183	-1.19922	0.244778	0.192753	0.392383	9.5e-06	0.00011952	0.00010588	0.172455	0.660337	NM_019580	ER cargo		NM_028224	FAIM2	Mus musculus	Fas apoptotic inhibitory molecule 2
mMC011623	Xrcc1::X-ray repair complementing defective repair in Chinese hamster cells 1	-1.14796	-1.19095	-1.19607	-0.256698	0.249453	0.0588728	8.1e-05	0.00993342	0.000534492	0.145021	0.603579	NM_009532	other		NM_009784	Cacna2d1	Mus musculus	calcium channel, voltage-dependent, alpha2/delta subunit 1
mMC019758	Cd63::CD63 antigen	0.0679942	-0.931874	-1.1959	0.140204	-0.046493	-0.439578	3.74e-06	8.34e-05	0.000140713	0.80695	0.460707	NM_007653	ER cargo		NM_013492	LOC100046120	Mus musculus	similar to clusterin; clusterin
mMC012056	Atp2b3::ATPase, Ca++ transporting, plasma membrane 3	-1.14418	-1.42949	-1.19323	-0.338892	0.0547843	-0.0871565	0.000126393	0.0239202	0.00139582	0.0855123	1	NM_177236	other		NM_013492	clu	Mus musculus	similar to clusterin; clusterin
mMC001144	Dsg2::desmoglein 2	-0.457719	-1.04796	-1.18859	-0.0817225	0.0473745	0.136789	3.15e-05	0.00154078	0.000512512	0.611549	1	NM_007883	ER cargo		NM_013493	CNBP	Mus musculus	cellular nucleic acid binding protein
mMR030545	Ipo9::importin 9	-0.465248	-0.954732	-1.18831	-0.253741	0.365411	-0.0906076	0.000148505	0.0168126	0.000896895	0.178737	0.620048	XM_129442	other		NM_013494	CPE	Mus musculus	carboxypeptidase E; similar to carboxypeptidase E
mMC004878	Trap1::TNF receptor-associated protein 1	-0.430315	-0.845792	-1.18477	-0.00134258	0.419379	0.328189	1.62e-05	0.000551584	6.37e-05	1	0.118563	NM_026508	other		NM_013494	LOC100046434	Mus musculus	carboxypeptidase E; similar to carboxypeptidase E
mMC008874	Tmed10::transmembrane emp24-like trafficking protein 10 (yeast)	-0.20819	-0.504986	-1.184	0.358169	0.068095	0.061492	8.09e-06	7.01e-05	0.000151933	0.0440325	1	NM_026775	ER resident		NM_013494	LOC677374	Mus musculus	carboxypeptidase E; similar to carboxypeptidase E
mMR030304	Top1::topoisomerase (DNA) I	-0.423135	-1.56874	-1.18365	0.0195951	0.292543	-0.169379	0.00019064	0.00503899	0.00117622	1	0.670152	NM_009408	other		NM_009787	Pdia4	Mus musculus	protein disulfide isomerase associated 4
mMC021884	Gpr137::G protein-coupled receptor 137	-0.886502	-1.04855	-1.18331	-0.53935	0.25581	0.067605	0.000106996	0.0795111	0.000517781	0.0158156	0.432449	NM_207220	other		NM_146002	RHBDD2	Mus musculus	rhomboid domain containing 2
mMC006913	Tsc2::tuberous sclerosis 2	-0.568419	-1.01364	-1.18262	-0.443207	0.220257	-0.00201664	0.00013034	0.0433167	0.00088989	0.0412163	0.684382	NM_011647	other		NM_021505	ANAPC5	Mus musculus	anaphase-promoting complex subunit 5; similar to anaphase-promoting complex subunit 5
mMC020619	Maf1::MAF1 homolog (S. cerevisiae)	-0.788822	-0.975747	-1.17721	-0.348747	0.0253236	0.0145764	7.88e-05	0.0148413	0.00167354	0.0776418	1	NM_026859	other		NM_021505	LOC100046211	Mus musculus	anaphase-promoting complex subunit 5; similar to anaphase-promoting complex subunit 5
mMC024323	Pcbp2::poly(rC) binding protein 2	-0.144103	-0.810913	-1.16322	0.141157	0.0525224	-0.53929	6.57e-07	1.92e-05	1.78e-05	0.666214	0.769094	NM_011042	other		NM_011917	XRN2	Mus musculus	5'-3' exoribonuclease 2
mMC003516	Nisch::nischarin	-0.460643	-0.754882	-1.15914	-0.699464	0.212874	-0.148495	6.56e-06	0.0276054	7.04e-05	0.00151188	0.617596	NM_022656	other		NM_013610	Ninj1	Mus musculus	ninjurin 1
mMA034494	Eif3l::eukaryotic translation initiation factor 3, subunit L	-0.247991	-0.833301	-1.15679	-0.0599883	-0.010834	0.210736	9.24e-06	0.00049088	0.000282637	0.486374	0.79921	NM_145139	other		NM_013873	sult4a1	Mus musculus	sulfotransferase family 4A, member 1
mMC023978	Ndufs4::NADH dehydrogenase (ubiquinone) Fe-S protein 4	-0.419334	-1.01014	-1.1536	-0.295901	0.28257	0.362886	1.63e-06	0.000309863	1.4e-05	0.0107547	0.23607	NM_010887	other		NM_008913	ppp3ca	Mus musculus	protein phosphatase 3, catalytic subunit, alpha isoform
mMC011250	Grid1::glutamate receptor, ionotropic, delta 1	-0.70999	-1.15263	-1.15314	-0.292435	-0.175696	-0.534989	6.61e-05	0.00933186	0.00319733	0.113589	0.530188	NM_008166	ER cargo		NM_033582	PCDHGA12	Mus musculus	protocadherin gamma subfamily A, 8; protocadherin gamma subfamily A, 9; protocadherin gamma subfamily B, 4; protocadherin gamma subfamily C, 3; protocadherin gamma subfamily C, 5; protocadherin gamma cluster; protocadherin gamma subfamily C, 4; protocadherin gamma subfamily A, 2; protocadherin gamma subfamily A, 3; protocadherin gamma subfamily A, 11; protocadherin gamma subfamily A, 12
mMC002254	Phb2::prohibitin 2	-0.371219	-0.900389	-1.14823	-0.188338	-0.0150876	0.28232	1.01e-05	0.00107854	0.000283548	0.107043	0.885131	NM_007531	other		NM_033582	PCDHGA11	Mus musculus	protocadherin gamma subfamily A, 8; protocadherin gamma subfamily A, 9; protocadherin gamma subfamily B, 4; protocadherin gamma subfamily C, 3; protocadherin gamma subfamily C, 5; protocadherin gamma cluster; protocadherin gamma subfamily C, 4; protocadherin gamma subfamily A, 2; protocadherin gamma subfamily A, 3; protocadherin gamma subfamily A, 11; protocadherin gamma subfamily A, 12
mMC024918	Podxl2::podocalyxin-like 2	-0.638811	-0.92332	-1.14294	-0.0348229	0.0626842	0.103987	7e-05	0.00267985	0.000847912	0.844778	1	NM_176973	other		NM_033582	PCDHGA9	Mus musculus	protocadherin gamma subfamily A, 8; protocadherin gamma subfamily A, 9; protocadherin gamma subfamily B, 4; protocadherin gamma subfamily C, 3; protocadherin gamma subfamily C, 5; protocadherin gamma cluster; protocadherin gamma subfamily C, 4; protocadherin gamma subfamily A, 2; protocadherin gamma subfamily A, 3; protocadherin gamma subfamily A, 11; protocadherin gamma subfamily A, 12
mMC009048	Atp13a2::ATPase type 13A2	-0.929487	-1.21184	-1.13814	-0.345383	-0.15679	-0.252533	0.000111571	0.0247303	0.00345891	0.067347	0.815171	NM_029097	other		NM_033582	PCDHGA8	Mus musculus	protocadherin gamma subfamily A, 8; protocadherin gamma subfamily A, 9; protocadherin gamma subfamily B, 4; protocadherin gamma subfamily C, 3; protocadherin gamma subfamily C, 5; protocadherin gamma cluster; protocadherin gamma subfamily C, 4; protocadherin gamma subfamily A, 2; protocadherin gamma subfamily A, 3; protocadherin gamma subfamily A, 11; protocadherin gamma subfamily A, 12
mMC017331	Lpcat1::lysophosphatidylcholine acyltransferase 1	-0.435242	-1.04791	-1.13453	-0.27628	0.580713	-0.15085	8.92e-05	0.0116878	0.000182794	0.137489	0.100428	NM_145376	ER resident		NM_033582	PCDHGC5	Mus musculus	protocadherin gamma subfamily A, 8; protocadherin gamma subfamily A, 9; protocadherin gamma subfamily B, 4; protocadherin gamma subfamily C, 3; protocadherin gamma subfamily C, 5; protocadherin gamma cluster; protocadherin gamma subfamily C, 4; protocadherin gamma subfamily A, 2; protocadherin gamma subfamily A, 3; protocadherin gamma subfamily A, 11; protocadherin gamma subfamily A, 12
mMC018025	Prkcsh::protein kinase C substrate 80K-H	-0.0940837	-0.609104	-1.1341	0.331297	0.214075	0.527144	6.63e-05	0.000697024	0.000617442	0.306538	0.840698	NM_008925	ER resident		NM_033582	PCDHGC4	Mus musculus	protocadherin gamma subfamily A, 8; protocadherin gamma subfamily A, 9; protocadherin gamma subfamily B, 4; protocadherin gamma subfamily C, 3; protocadherin gamma subfamily C, 5; protocadherin gamma cluster; protocadherin gamma subfamily C, 4; protocadherin gamma subfamily A, 2; protocadherin gamma subfamily A, 3; protocadherin gamma subfamily A, 11; protocadherin gamma subfamily A, 12
mMC017735	Nsf::N-ethylmaleimide sensitive fusion protein	-0.186946	-0.899726	-1.1325	-0.172324	0.168043	0.155771	1.05e-05	0.000887259	0.000110748	0.174906	0.599061	NM_008740	other		NM_033582	PCDHGC3	Mus musculus	protocadherin gamma subfamily A, 8; protocadherin gamma subfamily A, 9; protocadherin gamma subfamily B, 4; protocadherin gamma subfamily C, 3; protocadherin gamma subfamily C, 5; protocadherin gamma cluster; protocadherin gamma subfamily C, 4; protocadherin gamma subfamily A, 2; protocadherin gamma subfamily A, 3; protocadherin gamma subfamily A, 11; protocadherin gamma subfamily A, 12
mMC006978	Scmh1::sex comb on midleg homolog 1	-0.774987	-0.903101	-1.13092	-0.596819	0.0491851	-0.248413	2.14e-05	0.0365175	0.000259926	0.00441936	0.867348	NM_013883	other		NM_033582	PCDHGA3	Mus musculus	protocadherin gamma subfamily A, 8; protocadherin gamma subfamily A, 9; protocadherin gamma subfamily B, 4; protocadherin gamma subfamily C, 3; protocadherin gamma subfamily C, 5; protocadherin gamma cluster; protocadherin gamma subfamily C, 4; protocadherin gamma subfamily A, 2; protocadherin gamma subfamily A, 3; protocadherin gamma subfamily A, 11; protocadherin gamma subfamily A, 12
mMC011714	Lmf1::lipase maturation factor 1	-0.559643	-1.06537	-1.11816	0.00118508	0.033357	-0.0366773	0.000137898	0.00497872	0.00168034	0.87195	1	NM_029624	ER resident		NM_033582	Pcdhg@	Mus musculus	protocadherin gamma subfamily A, 8; protocadherin gamma subfamily A, 9; protocadherin gamma subfamily B, 4; protocadherin gamma subfamily C, 3; protocadherin gamma subfamily C, 5; protocadherin gamma cluster; protocadherin gamma subfamily C, 4; protocadherin gamma subfamily A, 2; protocadherin gamma subfamily A, 3; protocadherin gamma subfamily A, 11; protocadherin gamma subfamily A, 12
mMC019227	Cops6::COP9 (constitutive photomorphogenic) homolog, subunit 6 (Arabidopsis thaliana)	-0.241269	-1.0105	-1.11477	0.0622645	-0.0361174	0.349915	2.2e-06	6.91e-05	7.11e-05	1	0.597838	NM_012002	other		NM_033582	PCDHGA2	Mus musculus	protocadherin gamma subfamily A, 8; protocadherin gamma subfamily A, 9; protocadherin gamma subfamily B, 4; protocadherin gamma subfamily C, 3; protocadherin gamma subfamily C, 5; protocadherin gamma cluster; protocadherin gamma subfamily C, 4; protocadherin gamma subfamily A, 2; protocadherin gamma subfamily A, 3; protocadherin gamma subfamily A, 11; protocadherin gamma subfamily A, 12
mMR028721	Psmd3::proteasome (prosome, macropain) 26S subunit, non-ATPase, 3	-0.324125	-0.731369	-1.11395	-0.266425	0.398241	0.0644694	0.000162977	0.0195812	0.000811778	0.16596	0.509959	NM_009439	other		NM_033582	PCDHGB4	Mus musculus	protocadherin gamma subfamily A, 8; protocadherin gamma subfamily A, 9; protocadherin gamma subfamily B, 4; protocadherin gamma subfamily C, 3; protocadherin gamma subfamily C, 5; protocadherin gamma cluster; protocadherin gamma subfamily C, 4; protocadherin gamma subfamily A, 2; protocadherin gamma subfamily A, 3; protocadherin gamma subfamily A, 11; protocadherin gamma subfamily A, 12
mMC010695	Pdap1::PDGFA associated protein 1	-0.646664	-1.16249	-1.11377	0.0141373	-0.0589905	0.261936	0.000130211	0.0046838	0.00364825	0.872905	0.87365	XM_132501	ER cargo		NM_011218	Ptprs	Mus musculus	protein tyrosine phosphatase, receptor type, S
mMA032908	Upf3a::UPF3 regulator of nonsense transcripts homolog A (yeast)	-0.983991	-1.20315	-1.11292	-0.25786	-0.056957	0.205601	3.43e-05	0.00425567	0.000705693	0.123442	1	AK020823	other		NM_033575	Pcdhgb2	Mus musculus	protocadherin gamma subfamily B, 2
mMC011986	Pex14::peroxisomal biogenesis factor 14	-0.583593	-0.937537	-1.1128	-0.330592	0.0555047	0.130327	3.73e-05	0.00825548	0.000435287	0.0506709	0.940925	NM_019781	other		NM_145139	EIF3L	Mus musculus	eukaryotic translation initiation factor 3, subunit L
mMC008128	Pld3::phospholipase D family, member 3	-0.310262	-0.962992	-1.11186	0.547372	-0.165736	0.390704	3.17e-05	0.000129925	0.00192343	0.0172663	0.39198	NM_011116	ER resident		NM_212470	0610007C21Rik	Mus musculus	RIKEN cDNA 0610007C21 gene
mMC016191	Gatsl2::GATS protein-like 2	-0.192456	-0.882187	-1.11119	-0.549777	0.685241	-0.191885	3.39e-05	0.032854	5.37e-05	0.00836672	0.0449439	NM_030719	other		NM_010875	Ncam1	Mus musculus	neural cell adhesion molecule 1
mMC023440	Tmem205::transmembrane protein 205	-0.80657	-0.893066	-1.11111	-0.260296	0.202663	0.326365	0.000354342	0.0435519	0.00230764	0.163085	0.793337	NM_178577	other		NM_011116	Pld3	Mus musculus	phospholipase D family, member 3
mMC017936	Igf2::insulin-like growth factor 2	-0.37621	-0.578703	-1.10982	-0.654823	0.394492	0.0681734	1.88e-05	0.0564275	0.000101787	0.00273685	0.238898	NM_010514	ER cargo		NM_011715	wdr1	Mus musculus	WD repeat domain 1
mMC006318	Med8::mediator of RNA polymerase II transcription, subunit 8 homolog (yeast)	-1.06066	-1.36412	-1.10908	-0.147548	0.127156	0.160494	9.21e-05	0.00642575	0.000785476	0.365598	0.814134	NM_020000	other		NM_019709	MBTPS1	Mus musculus	membrane-bound transcription factor peptidase, site 1
mMC007480	Mpst::mercaptopyruvate sulfurtransferase	-0.613174	-1.14	-1.10838	0.22181	0.0231269	-0.102694	2.66e-05	0.000339402	0.000393621	0.282039	1	NM_138670	other		NM_178919	lmf2	Mus musculus	lipase maturation factor 2
mMC003978	Nsg2::neuron specific gene family member 2	-0.0929965	-0.770317	-1.10756	-0.170564	0.181387	-0.497544	2.95e-05	0.00274029	0.000316341	0.200493	0.812912	NM_008741	ER resident		NM_010664	KRT18	Mus musculus	keratin 18
mMA031884	Mbtps1::membrane-bound transcription factor peptidase, site 1	-0.670225	-1.11582	-1.10681	0.1555	-0.515442	0.0418975	3.52e-05	0.000549082	0.0159847	0.520401	0.0630084	NM_019709	ER resident		NM_011710	LOC640248	Mus musculus	tryptophanyl-tRNA synthetase; similar to tryptophanyl-tRNA synthetase
mMC005123	Ctbp1::C-terminal binding protein 1	-0.389026	-0.851342	-1.10612	-0.308964	0.242189	0.0871633	1.57e-05	0.00372333	0.000151234	0.031439	0.594126	NM_013502	other		NM_011710	wars	Mus musculus	tryptophanyl-tRNA synthetase; similar to tryptophanyl-tRNA synthetase
mMA032532	Slc44a1::solute carrier family 44, member 1	-0.801931	-1.16412	-1.09917	-0.28723	0.474721	-0.0595054	6.47e-06	0.00110031	2.15e-05	0.0314537	0.0542344	AK008866	other		NM_028007	ITFG1	Mus musculus	integrin alpha FG-GAP repeat containing 1
mMC005834	Slc6a17::solute carrier family 6 (neurotransmitter transporter), member 17	-0.695313	-0.940662	-1.09846	-0.411118	-0.244984	-0.160347	0.000437623	0.0874937	0.0186074	0.0837279	0.611053	NM_172271	ER cargo		NM_023409	npc2	Mus musculus	Niemann Pick type C2
mMC002644	Smpd1::sphingomyelin phosphodiesterase 1, acid lysosomal	-0.887341	-1.14467	-1.09794	0.490462	-0.0379089	0.576062	5.45e-06	2.42e-05	0.000147845	0.00519694	0.853552	NM_011421	ER cargo		NM_019580	GDE1	Mus musculus	glycerophosphodiester phosphodiesterase 1
mMC015939	Tbcel::tubulin folding cofactor E-like	-0.57133	-0.82239	-1.0975	-0.431012	-0.106389	-0.441524	4.61e-05	0.0238689	0.00113979	0.0176157	0.943807	NM_173038	other		NM_207625	Acsl4	Mus musculus	acyl-CoA synthetase long-chain family member 4
mMC012072	Itpr1::inositol 1,4,5-triphosphate receptor 1	-0.594518	-0.802522	-1.09675	-0.513773	0.0432533	-0.176999	2.02e-05	0.0153246	0.00030681	0.00828831	1	NM_010585	ER resident		NM_009162	SCG5	Mus musculus	secretogranin V
mMC022221	Por::P450 (cytochrome) oxidoreductase	-0.372658	-0.579665	-1.09664	0.0308838	0.356326	-0.132222	2.44e-06	9.06e-05	1.51e-05	0.812622	0.127472	NM_008898	ER resident		NM_030711	ERAP1	Mus musculus	endoplasmic reticulum aminopeptidase 1
mMC020735	Srpr::signal recognition particle receptor ('docking protein')	-0.302241	-0.817477	-1.07904	0.466421	0.437558	0.0583506	1.14e-05	7.06e-05	5.34e-05	0.0222279	0.132715	NM_026130	ER resident		NM_021327	Tnip1	Mus musculus	TNFAIP3 interacting protein 1
mMA031595	Xpnpep1::X-prolyl aminopeptidase (aminopeptidase P) 1, soluble	-0.31852	-1.06017	-1.07448	-0.0153615	-0.247217	0.211491	0.000237722	0.0086152	0.00845601	0.823953	0.719237	NM_133216	other		NM_008512	lrp1	Mus musculus	low density lipoprotein receptor-related protein 1
mMC006304	Mtch1::mitochondrial carrier homolog 1 (C. elegans)	-0.0620566	-0.553634	-1.07264	-0.198869	0.386751	-0.265363	5.19e-05	0.00760562	0.000281297	0.103508	0.364315	NM_019880	other		NM_007653	CD63	Mus musculus	CD63 antigen
mMC024546	Pls3::plastin 3 (T-isoform)	0.153999	-0.578703	-1.06688	-0.264479	0.507526	-0.00321811	8.44e-05	0.0100129	0.000222082	0.153034	0.144872	NM_145629	other		NM_025571	Gm9803	Mus musculus	predicted gene 9803; mitochondria-associated protein involved in granulocyte-macrophage colony-stimulating factor signal transduction
mMC026358	Plp2::proteolipid protein 2	-0.134358	-0.750944	-1.06488	0.0540113	0.788829	0.166208	0.000245752	0.00659944	0.000303547	1	0.0856987	NM_019755	other		NM_025571	Magmas	Mus musculus	predicted gene 9803; mitochondria-associated protein involved in granulocyte-macrophage colony-stimulating factor signal transduction
mMC009472	Slc25a23::solute carrier family 25 (mitochondrial carrier; phosphate carrier), member 23	-0.413087	-0.907789	-1.06297	0.0903273	-0.183002	-0.177325	0.000323823	0.00563378	0.013371	1	0.625839	NM_025877	other		NM_025279	Gm7964	Mus musculus	heterogeneous nuclear ribonucleoprotein K; predicted gene 7964
mMC020503	Hmgcr::3-hydroxy-3-methylglutaryl-Coenzyme A reductase	-0.799668	-0.907892	-1.06056	0.0438105	0.642192	0.569204	6.17e-05	0.00148149	0.00010588	1	0.0635656	XM_127496	ER resident		NM_025279	Hnrnpk	Mus musculus	heterogeneous nuclear ribonucleoprotein K; predicted gene 7964
mMC015700	Tmem184b::transmembrane protein 184b	-0.481525	-0.816916	-1.05782	-0.507365	0.272949	-0.259926	1.62e-05	0.0162843	9.81e-05	0.00585836	0.264393	XM_128300	other		NM_133779	LOC100046871	Mus musculus	phosphatidylinositol glycan anchor biosynthesis, class T; similar to GPI transamidase component PIG-T precursor (Phosphatidylinositol-glycan biosynthesis class T protein) (Neuronal development-associated protein 7)
mMR029582	Dpysl2::dihydropyrimidinase-like 2	-0.0841835	-0.621959	-1.05617	-0.36576	0.436434	-0.0284398	5.58e-05	0.0153521	0.000235881	0.0410653	0.258102	NM_009955	other		NM_133779	Pigt	Mus musculus	phosphatidylinositol glycan anchor biosynthesis, class T; similar to GPI transamidase component PIG-T precursor (Phosphatidylinositol-glycan biosynthesis class T protein) (Neuronal development-associated protein 7)
mMA033823	Commd1::COMM domain containing 1	0.0719288	-0.675594	-1.05084	-0.0434331	0.141417	0.245309	1.19e-05	0.000535539	0.000113938	0.689071	0.531862	NM_144514	other		NM_011101	Prkca	Mus musculus	protein kinase C, alpha
mMC002170	Wars::tryptophanyl-tRNA synthetase	-0.211382	-0.651758	-1.04018	-0.158664	-0.355877	0.176507	0.00024524	0.0174283	0.0181052	0.349534	0.392079	NM_011710	other		NM_018872	LOC100047318	Mus musculus	similar to transmembrane protein 131; transmembrane protein 131
mMC013775	Ldlr::low density lipoprotein receptor	-0.536664	-0.571231	-1.0399	-0.0551055	0.925908	0.051354	0.000209887	0.00885338	0.000164473	0.701442	0.0479248	NM_010700	other		NM_018872	TMEM131	Mus musculus	similar to transmembrane protein 131; transmembrane protein 131
mMR026523	Dpp6::dipeptidylpeptidase 6	-0.513168	-0.734638	-1.03861	-0.336646	-0.227092	-0.309189	8.98e-05	0.0180801	0.00650565	0.0731595	0.375862	NM_010075	other		NM_030262	POFUT2	Mus musculus	protein O-fucosyltransferase 2
mMC009971	P4hb::prolyl 4-hydroxylase, beta polypeptide	-0.136516	-0.761455	-1.03585	0.534831	0.434054	0.345249	5.26e-06	2.57e-05	2.41e-05	0.0065975	0.0975103	NM_011032	ER resident		NM_025804	TCF25	Mus musculus	transcription factor 25 (basic helix-loop-helix)
mMC022011	Ganab::alpha glucosidase 2 alpha neutral subunit	0.0798078	-0.649804	-1.03218	0.626377	-0.109597	0.435813	2.4e-05	7.7e-05	0.00109039	0.00792456	0.506949	NM_008060	ER resident		NM_026002	MTDH	Mus musculus	metadherin
mMC022731	Hnrnpr::heterogeneous nuclear ribonucleoprotein R	-0.452628	-0.716633	-1.03195	-0.492499	0.256916	0.0833633	1.02e-05	0.00940086	7.72e-05	0.00515347	0.343755	NM_028871	other		NM_008792	Pcsk2	Mus musculus	proprotein convertase subtilisin/kexin type 2
mMC013283	Apoa1bp::apolipoprotein A-I binding protein	-0.292633	-0.805439	-1.03172	-0.203785	0.199916	0.29808	2.6e-05	0.0033767	0.000248363	0.106547	0.670152	NM_144897	ER cargo		NM_019999	PNKD	Mus musculus	paroxysmal nonkinesiogenic dyskinesia
mMA032047	Scarb1::scavenger receptor class B, member 1	-0.474619	-0.87165	-1.03065	-0.144154	0.11681	0.0352099	5.36e-06	0.000405212	6.54e-05	0.165778	0.779728	NM_016741	ER cargo		NM_030719	Gatsl2	Mus musculus	GATS protein-like 2
mMA031767	Mtdh::metadherin	-0.353603	-0.862763	-1.02131	-0.205005	-0.0233995	0.26778	1.01e-05	0.00110031	0.00022693	0.101438	1	NM_026002	ER resident		NM_025902	cisd2	Mus musculus	CDGSH iron sulfur domain 2
mMR030364	Sorl1::sortilin-related receptor, LDLR class A repeats-containing	-0.868592	-1.19325	-1.02123	-0.00598145	-0.169656	0.0194353	0.000406516	0.0130497	0.0115919	0.86845	0.823028	NM_011436	other		NM_027900	R3HDM2	Mus musculus	R3H domain containing 2
mMC016029	Pdia4::protein disulfide isomerase associated 4	0.0759692	-0.686391	-1.01959	0.978576	0.803953	0.826254	2.37e-05	2.42e-05	2.74e-05	0.00115716	0.0249192	NM_009787	ER resident		NM_172271	SLC6A17	Mus musculus	solute carrier family 6 (neurotransmitter transporter), member 17
mMC002480	Ctnnd2::catenin (cadherin associated protein), delta 2	-0.658567	-1.07528	-1.01671	-0.277814	0.0589863	0.123445	0.000320077	0.0426362	0.00341882	0.146116	1	NM_008729	ER cargo		NM_133829	MFSD6	Mus musculus	major facilitator superfamily domain containing 6
mMC022623	Slc35c2::solute carrier family 35, member C2	-0.433494	-0.780435	-1.01509	0.128803	-0.377992	0.0614816	0.00013696	0.00223654	0.0202654	0.786341	0.203411	NM_144893	other		NM_010347	aes	Mus musculus	amino-terminal enhancer of split
mMA032575	Syngr2::synaptogyrin 2	-0.135201	-0.791235	-1.01506	0.325325	-0.194518	0.0936924	6.41e-05	0.000460839	0.00280087	0.117336	0.583237	NM_009304	other		NM_009532	XRCC1	Mus musculus	X-ray repair complementing defective repair in Chinese hamster cells 1
mMA034844	Atp6v0d1::ATPase, H+ transporting, lysosomal V0 subunit D1	-0.459926	-1.02395	-1.01483	0.506064	-0.277332	0.238802	0.000188402	0.000624654	0.0193702	0.0464047	0.289799	NM_013477	other		NM_144893	SLC35C2	Mus musculus	solute carrier family 35, member C2
mMC003426	Add1::adducin 1 (alpha)	-0.227248	-0.726481	-1.01457	-0.358546	0.0353966	0.0557031	2.33e-05	0.00815996	0.000447396	0.0218747	1	NM_013457	other		NM_009149	GLG1	Mus musculus	golgi apparatus protein 1
mMC016860	Ift122::intraflagellar transport 122 homolog (Chlamydomonas)	-0.682125	-0.929545	-1.01169	-0.133729	-0.156873	0.0514268	8.65e-05	0.00661219	0.00247307	0.309668	0.852846	NM_031177	other		NM_133769	CYFIP2	Mus musculus	cytoplasmic FMR1 interacting protein 2
mMC023057	Agpat6::1-acylglycerol-3-phosphate O-acyltransferase 6 (lysophosphatidic acid acyltransferase, zeta)	-0.25729	-0.781976	-1.00836	-0.34442	0.439099	-0.00738142	0.00011852	0.0321177	0.000372956	0.0518325	0.230286	NM_018743	ER resident		NM_144897	APOA1BP	Mus musculus	apolipoprotein A-I binding protein
mMC015998	Ubqln2::ubiquilin 2	-0.365858	-0.958914	-1.00535	0.0197701	0.230206	0.00820299	2.01e-05	0.000718701	0.000195229	0.931126	0.67039	NM_018798	other		NM_144541	BRE	Mus musculus	brain and reproductive organ-expressed protein
mMR030457	Snrpa::small nuclear ribonucleoprotein polypeptide A	-0.5508	-0.65378	-1.00286	-0.350158	0.20673	-0.0157358	2.11e-05	0.00660009	0.000157565	0.0249124	0.430854	NM_015782	other		NM_009145	NPTN	Mus musculus	neuroplastin
mMC009109	Spns1::spinster homolog 1 (Drosophila)	-0.382419	-0.640965	-1.00282	-0.30946	0.122204	0.341776	0.000963287	0.117048	0.0066439	0.151088	0.952944	NM_023712	other		NM_022993	LRP10	Mus musculus	low-density lipoprotein receptor-related protein 10
mMC015447	Lmf2::lipase maturation factor 2	-0.664572	-0.854507	-1.00078	0.304412	0.0864069	0.277782	0.000530549	0.00388032	0.00455414	0.38575	1	NM_178919	ER resident		NM_026130	SRPR	Mus musculus	signal recognition particle receptor ('docking protein')
mMR028204	Megf9::multiple EGF-like-domains 9	-0.940054	-0.99978	-1.00012	0.0820159	0.408946	-0.172425	0.000202714	0.00389822	0.000589127	1	0.274678	NM_172694	other		NM_139272	GALNT2	Mus musculus	UDP-N-acetyl-alpha-D-galactosamine	polypeptide N-acetylgalactosaminyltransferase 2
																NM_172015	iars	Mus musculus	isoleucine-tRNA synthetase
																NM_029789	lass2	Mus musculus	LAG1 homolog, ceramide synthase 2
																NM_010581	CD47	Mus musculus	CD47 antigen (Rh-related antigen, integrin-associated signal transducer)
																NM_011464	Spint2	Mus musculus	serine protease inhibitor, Kunitz type 2
																NM_008729	CTNND2	Mus musculus	catenin (cadherin associated protein), delta 2
																NM_153176	SPG7	Mus musculus	spastic paraplegia 7 homolog (human)
																NM_153112	cadm4	Mus musculus	cell adhesion molecule 4
																NM_177236	Atp2b3	Mus musculus	ATPase, Ca++ transporting, plasma membrane 3
																NM_030693	ATF5	Mus musculus	activating transcription factor 5
																NM_146047	CLPTM1L	Mus musculus	CLPTM1-like
																NM_012002	Cops6	Mus musculus	COP9 (constitutive photomorphogenic) homolog, subunit 6 (Arabidopsis thaliana)
																NM_011575	Tff3	Mus musculus	trefoil factor 3, intestinal
																NM_170755	FAM134A	Mus musculus	family with sequence similarity 134, member A
																NM_134096	FAM19A5	Mus musculus	family with sequence similarity 19, member A5
																NM_011162	MAPK8IP1	Mus musculus	mitogen-activated protein kinase 8 interacting protein 1
																NM_016898	CD164	Mus musculus	CD164 antigen
																NM_011957	CREB3L1	Mus musculus	cAMP responsive element binding protein 3-like 1
																NM_145376	lpcat1	Mus musculus	lysophosphatidylcholine acyltransferase 1
																NM_030685	serp1	Mus musculus	stress-associated endoplasmic reticulum protein 1
																NM_020626	TMEM27	Mus musculus	transmembrane protein 27
																NM_031161	CCK	Mus musculus	cholecystokinin
																NM_023712	spns1	Mus musculus	spinster homolog 1 (Drosophila)
																NM_009408	TOP1	Mus musculus	topoisomerase (DNA) I
																NM_012019	AIFM1	Mus musculus	apoptosis-inducing factor, mitochondrion-associated 1
																NM_008744	NTN1	Mus musculus	similar to Netrin-1 precursor; netrin 1
																NM_008744	LOC672215	Mus musculus	similar to Netrin-1 precursor; netrin 1
																NM_008741	Nsg2	Mus musculus	neuron specific gene family member 2
																NM_008740	Nsf	Mus musculus	N-ethylmaleimide sensitive fusion protein
																NM_027398	KCNIP1	Mus musculus	Kv channel-interacting protein 1
																NM_008538	MARCKS	Mus musculus	myristoylated alanine rich protein kinase C substrate
																NM_172529	LOC100047632	Mus musculus	similar to N-acetylglucosamine-1-phosphotransferase, gamma subunit; N-acetylglucosamine-1-phosphotransferase, gamma subunit
																NM_172529	LOC100047636	Mus musculus	similar to N-acetylglucosamine-1-phosphotransferase, gamma subunit; N-acetylglucosamine-1-phosphotransferase, gamma subunit
																NM_172529	gnptg	Mus musculus	similar to N-acetylglucosamine-1-phosphotransferase, gamma subunit; N-acetylglucosamine-1-phosphotransferase, gamma subunit
																NM_008136	gnl1	Mus musculus	guanine nucleotide binding protein-like 1
																NM_009806	CASK	Mus musculus	calcium/calmodulin-dependent serine protein kinase (MAGUK family)
																NM_133216	XPNPEP1	Mus musculus	X-prolyl aminopeptidase (aminopeptidase P) 1, soluble
																NM_013703	vldlr	Mus musculus	very low density lipoprotein receptor
																NM_015731	ATP9A	Mus musculus	ATPase, class II, type 9A
																NM_207220	GPR137	Mus musculus	G protein-coupled receptor 137
																NM_008925	prkcsh	Mus musculus	protein kinase C substrate 80K-H
																NM_080419	IGSF8	Mus musculus	immunoglobulin superfamily, member 8
																NM_008410	itm2b	Mus musculus	integral membrane protein 2B
																NM_011150	LGALS3BP	Mus musculus	lectin, galactoside-binding, soluble, 3 binding protein
																NM_008550	MAN2B2	Mus musculus	mannosidase 2, alpha B2
																NM_025424	NENF	Mus musculus	neuron derived neurotrophic factor
																NM_007595	Camk2b	Mus musculus	calcium/calmodulin-dependent protein kinase II, beta
																NM_010808	mmp24	Mus musculus	matrix metallopeptidase 24
																NM_008749	NUCB1	Mus musculus	nucleobindin 1
																NM_020619	mogs	Mus musculus	mannosyl-oligosaccharide glucosidase
																NM_008028	FLOT2	Mus musculus	flotillin 2
																NM_008831	1700071K01Rik	Mus musculus	prohibitin; predicted gene 4773; RIKEN cDNA 1700071K01 gene
																NM_008831	Gm4773	Mus musculus	prohibitin; predicted gene 4773; RIKEN cDNA 1700071K01 gene
																NM_008831	Phb	Mus musculus	prohibitin; predicted gene 4773; RIKEN cDNA 1700071K01 gene
																NM_011288	MRPL23	Mus musculus	predicted gene 13671; mitochondrial ribosomal protein L23
																NM_011288	Gm13671	Mus musculus	predicted gene 13671; mitochondrial ribosomal protein L23
																NM_028617	fam125a	Mus musculus	family with sequence similarity 125, member A
																NM_013502	LOC100045360	Mus musculus	similar to CtBP1 protein; C-terminal binding protein 1
																NM_013502	Ctbp1	Mus musculus	similar to CtBP1 protein; C-terminal binding protein 1
																NM_017393	clpP	Mus musculus	caseinolytic peptidase, ATP-dependent, proteolytic subunit homolog (E. coli)
																NM_008166	GRID1	Mus musculus	glutamate receptor, ionotropic, delta 1
																NM_015740	Gm7936	Mus musculus	biogenesis of lysosome-related organelles complex-1, subunit 1; predicted gene 7936
																NM_015740	bloc1s1	Mus musculus	biogenesis of lysosome-related organelles complex-1, subunit 1; predicted gene 7936
																NM_016741	SCARB1	Mus musculus	scavenger receptor class B, member 1
																NM_013509	eno2	Mus musculus	enolase 2, gamma neuronal
																NM_010700	Ldlr	Mus musculus	low density lipoprotein receptor
																NM_199143	znrf2	Mus musculus	zinc and ring finger 2
																NM_025313	Atp5d	Mus musculus	ATP synthase, H+ transporting, mitochondrial F1 complex, delta subunit
																NM_010308	GNAO1	Mus musculus	guanine nucleotide binding protein, alpha O
																NM_018743	Agpat6	Mus musculus	1-acylglycerol-3-phosphate O-acyltransferase 6 (lysophosphatidic acid acyltransferase, zeta)
																NM_031177	IFT122	Mus musculus	intraflagellar transport 122 homolog (Chlamydomonas)
																NM_022004	fxyd6	Mus musculus	FXYD domain-containing ion transport regulator 6
																NM_008155	gpi1	Mus musculus	glucose phosphate isomerase 1
																NM_007883	LOC100044500	Mus musculus	desmoglein 2; similar to Dsg2 protein
																NM_007883	DSG2	Mus musculus	desmoglein 2; similar to Dsg2 protein
																NM_025516	Ergic3	Mus musculus	ERGIC and golgi 3
																NM_010585	ITPR1	Mus musculus	inositol 1,4,5-triphosphate receptor 1
																NM_022009	fliI	Mus musculus	flightless I homolog (Drosophila); similar to cytoskeletal actin-modulating protein
																NM_022009	LOC100044937	Mus musculus	flightless I homolog (Drosophila); similar to cytoskeletal actin-modulating protein

## Sheet: RIDD-MEFS-S5
Cell line: WT and IRE1α-/- cells
Treatment: 1μM Thapsigargin for indicated time
List content: Genes that are significantly reduced 2-fold or more under 1μM Tg in Ire1α-/- MEFs, and significantly different between 1μM Tg-treated WT MEFs (vs. untreated) and 1μM Tg-treated Ire1α-/-MEFs (vs. untreated) (q-value < 0.05). Numbers shown are log2[(treated)/(untreated)]
Cellular localization	Hits in significant list	Hits in total gene list	Enrichment p-value
cytoskeleton	15 out of 180 annotated genes	301 out of 4767 annotated genes	0.102002
nucleus	93 out of 180 annotated genes	1834 out of 4767 annotated genes	0.0001
endoplasmic reticulum	7 out of 180 annotated genes	318 out of 4767 annotated genes	0.92217
peroxisome	3 out of 180 annotated genes	36 out of 4767 annotated genes	0.0452
melanosome	0 out of 180 annotated genes	2 out of 4767 annotated genes	0.074102
lysosome	2 out of 180 annotated genes	66 out of 4767 annotated genes	0.45743
cytoplasm	58 out of 180 annotated genes	1529 out of 4767 annotated genes	0.4469
endosome	1 out of 180 annotated genes	114 out of 4767 annotated genes	0.934225
integral to plasma membrane	4 out of 180 annotated genes	40 out of 4767 annotated genes	0.016356
Golgi apparatus	4 out of 180 annotated genes	271 out of 4767 annotated genes	0.9795
extracellular region	19 out of 180 annotated genes	286 out of 4767 annotated genes	0.005126
mitochondrion	8 out of 180 annotated genes	481 out of 4767 annotated genes	0.99595
ER resident	11	589	0.996125
ER cargo	25	392	0.003
ER associated(cargo+resident)	36	981	0.5338
UNIQID	Gene Name	WT	IRE1-/-	WT_12hrTG vs cWT_q value	IRE1-/-_12hrTG vs cIRE1-/-_q value	(WT_12hrTG vs cWT) vs (IRE1-/-_12hrTG vs cIRE1-/-)_q value	GeneBank Accesion #	Cellular Localization
mMC022537	Ccl2::chemokine (C-C motif) ligand 2	-3.0425	-1.57045	1.24212e-05	0.000545164	0.0157762	NM_011333	ER cargo		From	To	Species	Gene Name
mMC021923	Hmga2::high mobility group AT-hook 2	-2.53054	-1.06996	4.20215e-05	0.00430421	0.0264861	NM_010441	nucleus		NM_013787	Skp2	Mus musculus	S-phase kinase-associated protein 2 (p45)
mMR030527	Ccnd1::cyclin D1	-2.51036	-1.06119	6.57969e-05	0.0133564	0.0227531	NM_007631	nucleus		NM_026115	HAT1	Mus musculus	histone aminotransferase 1
mMC025613	Anxa1::annexin A1	-2.36237	-0.619436	1.00666e-05	0.0169243	0.00177404	NM_010730	nucleus		NM_013882	GTSE1	Mus musculus	G two S phase expressed protein 1
mMC019508	Cav2::caveolin 2	-2.35107	0.0843658	1.04618e-05	0.954653	0.00100639	NM_016900	ER resident		NM_010330	EMB	Mus musculus	embigin
mMC008311	Tcf19::transcription factor 19	-2.30234	-0.630237	1.55471e-05	0.00988483	0.00409744	NM_025674	nucleus		NM_026309	LSM3	Mus musculus	LSM3 homolog, U6 small nuclear RNA associated (S	cerevisiae)
mMC002156	Il1r1::interleukin 1 receptor, type I	-2.30085	-1.1299	5.56887e-05	0.00577185	0.0330464	NM_008362	other		NM_010722	Lmnb2	Mus musculus	lamin B2
mMC012271	Col8a1::collagen, type VIII, alpha 1	-2.29224	-0.439752	5.99378e-05	0.131402	0.00680801	NM_007739	ER cargo		NM_053273	LOC100044565	Mus musculus	tweety homolog 2 (Drosophila); similar to tweety homolog 2
mMC014831	Hist1h1b::histone cluster 1, H1b	-2.21104	-0.915821	0.000189099	0.0357546	0.0421109	NM_020034	nucleus		NM_053273	Ttyh2	Mus musculus	tweety homolog 2 (Drosophila); similar to tweety homolog 2
mMC005614	Emp1::epithelial membrane protein 1	-2.19405	-0.43208	2.0119e-05	0.0762394	0.00264941	NM_010128	other		NM_175554	clspn	Mus musculus	claspin homolog (Xenopus laevis)
mMC017858	Col16a1::collagen, type XVI, alpha 1	-2.16649	-0.878425	2.55111e-05	0.00418598	0.0119574	NM_028266	ER cargo		NM_033075	D17H6S56E-5	Mus musculus	DNA segment, Chr 17, human D6S56E 5
mMC001694	Phlda1::pleckstrin homology-like domain, family A, member 1	-2.1091	0.0755952	4.92587e-05	0.958379	0.00230021	NM_009344	nucleus		NM_033444	CLIC1	Mus musculus	chloride intracellular channel 1
mMC020746	Sgk1::serum/glucocorticoid regulated kinase 1	-2.07756	-0.800463	2.65666e-05	0.00827851	0.00862644	NM_011361	ER resident		NM_007999	FEN1	Mus musculus	flap structure specific endonuclease 1
mMR030790	Rasa3::RAS p21 protein activator 3	-2.01541	-0.0421764	9.42059e-05	0.766632	0.00488888	NM_009025	other		NM_025928	pmf1	Mus musculus	polyamine-modulated factor 1
mMC026144	Uhrf1::ubiquitin-like, containing PHD and RING finger domains, 1	-1.99943	-0.501378	3.56809e-05	0.0615744	0.00536707	NM_010931	nucleus		NM_007855	TWIST2	Mus musculus	twist homolog 2 (Drosophila)
mMC014722	Arhgap22::Rho GTPase activating protein 22	-1.96377	-1.05417	1.44339e-05	0.00336057	0.00580083	NM_153800	nucleus		NM_010721	LMNB1	Mus musculus	lamin B1
mMC008299	Efemp1::epidermal growth factor-containing fibulin-like extracellular matrix protein 1	-1.96308	-0.254612	1.50813e-05	0.238864	0.00171952	NM_146015	ER cargo		NM_022724	suv39h2	Mus musculus	suppressor of variegation 3-9 homolog 2 (Drosophila)
mMC017570	Coro1c::coronin, actin binding protein 1C	-1.95844	-0.958942	2.31346e-05	0.00162372	0.0207017	NM_011779	other		NM_019793	TSPAN3	Mus musculus	tetraspanin 3
mMC011151	Aebp1::AE binding protein 1	-1.94643	-1.20469	1.51792e-05	0.000472005	0.0308833	NM_009636	ER cargo		NM_009851	CD44	Mus musculus	CD44 antigen
mMR028675	Rrm2::ribonucleotide reductase M2	-1.94409	-0.741373	2.47792e-05	0.00667456	0.00853829	NM_009104	other		NM_028677	Ppih	Mus musculus	similar to peptidyl prolyl isomerase H; predicted gene 7879; predicted gene 9088; predicted gene 8719; predicted gene 11585; similar to Peptidyl-prolyl cis-trans isomerase H (PPIase H) (Rotamase H); peptidyl prolyl isomerase H
mMC021898	Dpy19l1::dpy-19-like 1 (C. elegans)	-1.92432	0.0222261	1.40619e-05	1	0.00117734	NM_172920	other		NM_028677	Gm11585	Mus musculus	similar to peptidyl prolyl isomerase H; predicted gene 7879; predicted gene 9088; predicted gene 8719; predicted gene 11585; similar to Peptidyl-prolyl cis-trans isomerase H (PPIase H) (Rotamase H); peptidyl prolyl isomerase H
mMR029480	Pml::promyelocytic leukemia	-1.90065	-0.18521	1.53802e-05	0.140043	0.00185144	NM_008884	nucleus		NM_028677	LOC433064	Mus musculus	similar to peptidyl prolyl isomerase H; predicted gene 7879; predicted gene 9088; predicted gene 8719; predicted gene 11585; similar to Peptidyl-prolyl cis-trans isomerase H (PPIase H) (Rotamase H); peptidyl prolyl isomerase H
mMC026078	Fbln2::fibulin 2	-1.87779	-0.765179	3.43826e-05	0.00598142	0.0166755	NM_007992	ER cargo		NM_028677	Gm9088	Mus musculus	similar to peptidyl prolyl isomerase H; predicted gene 7879; predicted gene 9088; predicted gene 8719; predicted gene 11585; similar to Peptidyl-prolyl cis-trans isomerase H (PPIase H) (Rotamase H); peptidyl prolyl isomerase H
mMC025076	Timp3::tissue inhibitor of metalloproteinase 3	-1.87732	-0.645258	2.69031e-05	0.00520659	0.0119837	NM_011595	ER cargo		NM_028677	Gm7879	Mus musculus	similar to peptidyl prolyl isomerase H; predicted gene 7879; predicted gene 9088; predicted gene 8719; predicted gene 11585; similar to Peptidyl-prolyl cis-trans isomerase H (PPIase H) (Rotamase H); peptidyl prolyl isomerase H
mCT000400	Lrp1::low density lipoprotein receptor-related protein 1	-1.8741	-0.892941	1.50235e-05	0.00133568	0.0108362	NM_008512	nucleus		NM_028677	LOC629952	Mus musculus	similar to peptidyl prolyl isomerase H; predicted gene 7879; predicted gene 9088; predicted gene 8719; predicted gene 11585; similar to Peptidyl-prolyl cis-trans isomerase H (PPIase H) (Rotamase H); peptidyl prolyl isomerase H
mMA034067	Lmnb1::lamin B1	-1.8616	-0.475951	0.000164245	0.10492	0.0204319	NM_010721	nucleus		NM_028677	Gm8719	Mus musculus	similar to peptidyl prolyl isomerase H; predicted gene 7879; predicted gene 9088; predicted gene 8719; predicted gene 11585; similar to Peptidyl-prolyl cis-trans isomerase H (PPIase H) (Rotamase H); peptidyl prolyl isomerase H
mMR031181	Slfn9::schlafen 9	-1.84774	-0.193099	3.81724e-05	0.22287	0.00368012	NM_172796	nucleus		NM_009636	Aebp1	Mus musculus	AE binding protein 1
mMC024544	E130112L23Rik::RIKEN cDNA E130112L23 gene	-1.80887	-0.784909	0.000104846	0.0131887	0.0418312	NM_198249	other		NM_019501	PDSS1	Mus musculus	prenyl (solanesyl) diphosphate synthase, subunit 1
mMC012304	Elk3::ELK3, member of ETS oncogene family	-1.80785	-0.556361	9.68191e-05	0.0196535	0.0290394	NM_013508	nucleus		NM_010931	UHRF1	Mus musculus	ubiquitin-like, containing PHD and RING finger domains, 1; predicted gene 5648; similar to nuclear zinc finger protein Np95
mMC020536	Mgst3::microsomal glutathione S-transferase 3	-1.80424	-0.571216	0.000217702	0.148188	0.0222938	NM_025569	ER resident		NM_010931	LOC100047319	Mus musculus	ubiquitin-like, containing PHD and RING finger domains, 1; predicted gene 5648; similar to nuclear zinc finger protein Np95
mMC014338	Myo1e::myosin IE	-1.80387	-0.965439	3.11225e-05	0.00118565	0.0498921	NM_181072	other		NM_010931	Gm5648	Mus musculus	ubiquitin-like, containing PHD and RING finger domains, 1; predicted gene 5648; similar to nuclear zinc finger protein Np95
mMC014303	Col4a1::collagen, type IV, alpha 1	-1.79383	-0.773914	6.20745e-05	0.00787054	0.0305486	NM_009931	ER cargo		NM_181072	MYO1E	Mus musculus	myosin IE
mMC014933	Lig1::ligase I, DNA, ATP-dependent	-1.78167	-0.236858	9.54558e-06	0.10529	0.00124659	NM_010715	nucleus		NM_028766	Tmem43	Mus musculus	transmembrane protein 43
mMC019112	Tspan4::tetraspanin 4	-1.76714	-0.244543	7.54614e-05	0.270508	0.00651726	NM_053082	other		NM_016957	Gm10182	Mus musculus	high mobility group nucleosomal binding domain 4; predicted gene 7931; predicted gene 10282; predicted gene 3338; high mobility group nucleosomal binding domain 2; predicted gene 6594; predicted gene 6750; predicted gene 10182; predicted gene 6724; predicted gene 4248; predicted gene 9525; predicted gene 15296; similar to Hmgn2 protein; predicted gene 7125; hypothetical protein LOC638323; predict…
mMC025054	Clspn::claspin homolog (Xenopus laevis)	-1.76475	-0.365526	7.12196e-05	0.0809016	0.00958319	NM_175554	nucleus		NM_016957	HMGN2	Mus musculus	high mobility group nucleosomal binding domain 4; predicted gene 7931; predicted gene 10282; predicted gene 3338; high mobility group nucleosomal binding domain 2; predicted gene 6594; predicted gene 6750; predicted gene 10182; predicted gene 6724; predicted gene 4248; predicted gene 9525; predicted gene 15296; similar to Hmgn2 protein; predicted gene 7125; hypothetical protein LOC638323; predict…
mMC025851	Ly6e::lymphocyte antigen 6 complex, locus E	-1.746	-0.654696	9.57589e-06	0.00307944	0.00292622	NM_008529	other		NM_016957	Gm6750	Mus musculus	high mobility group nucleosomal binding domain 4; predicted gene 7931; predicted gene 10282; predicted gene 3338; high mobility group nucleosomal binding domain 2; predicted gene 6594; predicted gene 6750; predicted gene 10182; predicted gene 6724; predicted gene 4248; predicted gene 9525; predicted gene 15296; similar to Hmgn2 protein; predicted gene 7125; hypothetical protein LOC638323; predict…
mMR030225	Rgmb::RGM domain family, member B	-1.74311	-0.480747	5.99378e-05	0.0642231	0.0089576	NM_178615	other		NM_016957	HMGN2L6	Mus musculus	high mobility group nucleosomal binding domain 4; predicted gene 7931; predicted gene 10282; predicted gene 3338; high mobility group nucleosomal binding domain 2; predicted gene 6594; predicted gene 6750; predicted gene 10182; predicted gene 6724; predicted gene 4248; predicted gene 9525; predicted gene 15296; similar to Hmgn2 protein; predicted gene 7125; hypothetical protein LOC638323; predict…
mMA032898	Acat2::acetyl-Coenzyme A acetyltransferase 2	-1.72244	-0.134661	3.38601e-05	0.191197	0.00350264	NM_009338	other		NM_016957	Gm6651	Mus musculus	high mobility group nucleosomal binding domain 4; predicted gene 7931; predicted gene 10282; predicted gene 3338; high mobility group nucleosomal binding domain 2; predicted gene 6594; predicted gene 6750; predicted gene 10182; predicted gene 6724; predicted gene 4248; predicted gene 9525; predicted gene 15296; similar to Hmgn2 protein; predicted gene 7125; hypothetical protein LOC638323; predict…
mCA000163	Actb::actin, beta	-1.70368	-1.0625	1.11953e-05	0.000292888	0.0208959	NM_007393	other		NM_016957	Gm5899	Mus musculus	high mobility group nucleosomal binding domain 4; predicted gene 7931; predicted gene 10282; predicted gene 3338; high mobility group nucleosomal binding domain 2; predicted gene 6594; predicted gene 6750; predicted gene 10182; predicted gene 6724; predicted gene 4248; predicted gene 9525; predicted gene 15296; similar to Hmgn2 protein; predicted gene 7125; hypothetical protein LOC638323; predict…
mMC004521	Cdc7::cell division cycle 7 (S. cerevisiae)	-1.68952	-0.0120292	0.000323237	0.749906	0.0132525	NM_009863	nucleus		NM_016957	LOC100044482	Mus musculus	high mobility group nucleosomal binding domain 4; predicted gene 7931; predicted gene 10282; predicted gene 3338; high mobility group nucleosomal binding domain 2; predicted gene 6594; predicted gene 6750; predicted gene 10182; predicted gene 6724; predicted gene 4248; predicted gene 9525; predicted gene 15296; similar to Hmgn2 protein; predicted gene 7125; hypothetical protein LOC638323; predict…
mMC010341	Ccna2::cyclin A2	-1.68718	-0.635695	0.000130285	0.02099	0.0395013	NM_009828	nucleus		NM_016957	Gm4248	Mus musculus	high mobility group nucleosomal binding domain 4; predicted gene 7931; predicted gene 10282; predicted gene 3338; high mobility group nucleosomal binding domain 2; predicted gene 6594; predicted gene 6750; predicted gene 10182; predicted gene 6724; predicted gene 4248; predicted gene 9525; predicted gene 15296; similar to Hmgn2 protein; predicted gene 7125; hypothetical protein LOC638323; predict…
mMC011233	Wee1::WEE 1 homolog 1 (S. pombe)	-1.67438	-0.310386	0.000204956	0.170451	0.0196866	NM_009516	nucleus		NM_016957	HMGN4	Mus musculus	high mobility group nucleosomal binding domain 4; predicted gene 7931; predicted gene 10282; predicted gene 3338; high mobility group nucleosomal binding domain 2; predicted gene 6594; predicted gene 6750; predicted gene 10182; predicted gene 6724; predicted gene 4248; predicted gene 9525; predicted gene 15296; similar to Hmgn2 protein; predicted gene 7125; hypothetical protein LOC638323; predict…
mMC004619	Dhrs1::dehydrogenase/reductase (SDR family) member 1	-1.66459	-0.544611	0.000105656	0.0203547	0.0316813	NM_026819	other		NM_016957	LOC100047827	Mus musculus	high mobility group nucleosomal binding domain 4; predicted gene 7931; predicted gene 10282; predicted gene 3338; high mobility group nucleosomal binding domain 2; predicted gene 6594; predicted gene 6750; predicted gene 10182; predicted gene 6724; predicted gene 4248; predicted gene 9525; predicted gene 15296; similar to Hmgn2 protein; predicted gene 7125; hypothetical protein LOC638323; predict…
mMC020072	Lsm3::LSM3 homolog, U6 small nuclear RNA associated (S. cerevisiae)	-1.65151	-0.610703	1.21075e-05	0.00336806	0.00444179	NM_026309	nucleus		NM_016957	Gm7125	Mus musculus	high mobility group nucleosomal binding domain 4; predicted gene 7931; predicted gene 10282; predicted gene 3338; high mobility group nucleosomal binding domain 2; predicted gene 6594; predicted gene 6750; predicted gene 10182; predicted gene 6724; predicted gene 4248; predicted gene 9525; predicted gene 15296; similar to Hmgn2 protein; predicted gene 7125; hypothetical protein LOC638323; predict…
mMC002698	Ank::progressive ankylosis	-1.63949	0.283329	7.94352e-05	0.568963	0.00249487	NM_020332	ER cargo		NM_016957	Gm6724	Mus musculus	high mobility group nucleosomal binding domain 4; predicted gene 7931; predicted gene 10282; predicted gene 3338; high mobility group nucleosomal binding domain 2; predicted gene 6594; predicted gene 6750; predicted gene 10182; predicted gene 6724; predicted gene 4248; predicted gene 9525; predicted gene 15296; similar to Hmgn2 protein; predicted gene 7125; hypothetical protein LOC638323; predict…
mMC007488	2810417H13Rik::RIKEN cDNA 2810417H13 gene	-1.62628	-0.406038	0.000171263	0.0840162	0.0231659	NM_026515	nucleus		NM_016957	LOC638323	Mus musculus	high mobility group nucleosomal binding domain 4; predicted gene 7931; predicted gene 10282; predicted gene 3338; high mobility group nucleosomal binding domain 2; predicted gene 6594; predicted gene 6750; predicted gene 10182; predicted gene 6724; predicted gene 4248; predicted gene 9525; predicted gene 15296; similar to Hmgn2 protein; predicted gene 7125; hypothetical protein LOC638323; predict…
mMC023570	Hmgn2::high mobility group nucleosomal binding domain 2	-1.60137	-0.891521	1.08524e-05	0.000472005	0.0114627	NM_016957	nucleus		NM_016957	Gm10282	Mus musculus	high mobility group nucleosomal binding domain 4; predicted gene 7931; predicted gene 10282; predicted gene 3338; high mobility group nucleosomal binding domain 2; predicted gene 6594; predicted gene 6750; predicted gene 10182; predicted gene 6724; predicted gene 4248; predicted gene 9525; predicted gene 15296; similar to Hmgn2 protein; predicted gene 7125; hypothetical protein LOC638323; predict…
mMC016898	Kif15::kinesin family member 15	-1.58261	0.00667648	0.000207986	0.890147	0.00805691	NM_010620	other		NM_016957	LOC100045975	Mus musculus	high mobility group nucleosomal binding domain 4; predicted gene 7931; predicted gene 10282; predicted gene 3338; high mobility group nucleosomal binding domain 2; predicted gene 6594; predicted gene 6750; predicted gene 10182; predicted gene 6724; predicted gene 4248; predicted gene 9525; predicted gene 15296; similar to Hmgn2 protein; predicted gene 7125; hypothetical protein LOC638323; predict…
mMC011329	Col4a6::collagen, type IV, alpha 6	-1.58162	0.223284	0.00109837	0.742511	0.015618	NM_053185	ER cargo		NM_016957	Gm14008	Mus musculus	high mobility group nucleosomal binding domain 4; predicted gene 7931; predicted gene 10282; predicted gene 3338; high mobility group nucleosomal binding domain 2; predicted gene 6594; predicted gene 6750; predicted gene 10182; predicted gene 6724; predicted gene 4248; predicted gene 9525; predicted gene 15296; similar to Hmgn2 protein; predicted gene 7125; hypothetical protein LOC638323; predict…
mMC016857	Mcm4::minichromosome maintenance deficient 4 homolog (S. cerevisiae)	-1.57936	0.0146917	2.63707e-05	0.923592	0.0014923	NM_008565	nucleus		NM_016957	Gm6594	Mus musculus	high mobility group nucleosomal binding domain 4; predicted gene 7931; predicted gene 10282; predicted gene 3338; high mobility group nucleosomal binding domain 2; predicted gene 6594; predicted gene 6750; predicted gene 10182; predicted gene 6724; predicted gene 4248; predicted gene 9525; predicted gene 15296; similar to Hmgn2 protein; predicted gene 7125; hypothetical protein LOC638323; predict…
mMR027434	Cd109::CD109 antigen	-1.56969	-0.126957	0.000720845	0.859019	0.0220497	NM_153098	ER cargo		NM_016957	Gm9525	Mus musculus	high mobility group nucleosomal binding domain 4; predicted gene 7931; predicted gene 10282; predicted gene 3338; high mobility group nucleosomal binding domain 2; predicted gene 6594; predicted gene 6750; predicted gene 10182; predicted gene 6724; predicted gene 4248; predicted gene 9525; predicted gene 15296; similar to Hmgn2 protein; predicted gene 7125; hypothetical protein LOC638323; predict…
mMC006035	Pola2::polymerase (DNA directed), alpha 2	-1.56742	0.017936	6.68212e-05	0.999227	0.00339151	NM_008893	nucleus		NM_016957	Gm16494	Mus musculus	high mobility group nucleosomal binding domain 4; predicted gene 7931; predicted gene 10282; predicted gene 3338; high mobility group nucleosomal binding domain 2; predicted gene 6594; predicted gene 6750; predicted gene 10182; predicted gene 6724; predicted gene 4248; predicted gene 9525; predicted gene 15296; similar to Hmgn2 protein; predicted gene 7125; hypothetical protein LOC638323; predict…
mMC005264	Pole2::polymerase (DNA directed), epsilon 2 (p59 subunit)	-1.56528	-0.279646	0.000314088	0.21552	0.02636	NM_011133	nucleus		NM_016957	Gm7931	Mus musculus	high mobility group nucleosomal binding domain 4; predicted gene 7931; predicted gene 10282; predicted gene 3338; high mobility group nucleosomal binding domain 2; predicted gene 6594; predicted gene 6750; predicted gene 10182; predicted gene 6724; predicted gene 4248; predicted gene 9525; predicted gene 15296; similar to Hmgn2 protein; predicted gene 7125; hypothetical protein LOC638323; predict…
mMC019714	Pcna::proliferating cell nuclear antigen	-1.56502	-0.146359	2.69031e-05	0.554592	0.00224533	NM_011045	nucleus		NM_016957	Gm3338	Mus musculus	high mobility group nucleosomal binding domain 4; predicted gene 7931; predicted gene 10282; predicted gene 3338; high mobility group nucleosomal binding domain 2; predicted gene 6594; predicted gene 6750; predicted gene 10182; predicted gene 6724; predicted gene 4248; predicted gene 9525; predicted gene 15296; similar to Hmgn2 protein; predicted gene 7125; hypothetical protein LOC638323; predict…
mMC009042	Exo1::exonuclease 1	-1.552	-0.19477	0.000114002	0.262342	0.00931148	NM_012012	nucleus		NM_007657	CD9	Mus musculus	CD9 antigen
mMC017216	Tsc22d1::TSC22 domain family, member 1	-1.54785	-0.918327	1.51792e-05	0.000450325	0.0324048	NM_009366	nucleus		NM_026515	Gm15428	Mus musculus	predicted gene 15428; RIKEN cDNA 2810417H13 gene; predicted gene 9171
mMR029111	Foxm1::forkhead box M1	-1.53712	-0.300831	9.02598e-05	0.144448	0.00953427	NM_008021	nucleus		NM_026515	2810417H13Rik	Mus musculus	predicted gene 15428; RIKEN cDNA 2810417H13 gene; predicted gene 9171
mMC019473	Col3a1::collagen, type III, alpha 1	-1.53251	2.18964	0.0101043	0.0251677	0.00997586	NM_009930	ER cargo		NM_026515	Gm9171	Mus musculus	predicted gene 15428; RIKEN cDNA 2810417H13 gene; predicted gene 9171
mMC019875	Tpm4::tropomyosin 4	-1.52317	-0.417594	6.49893e-05	0.083468	0.0086704	NM_001001491	other		NM_008689	NFKB1	Mus musculus	nuclear factor of kappa light polypeptide gene enhancer in B-cells 1, p105
mMC024244	Ldhb::lactate dehydrogenase B	-1.52108	-0.590932	4.06232e-05	0.0516624	0.00651726	NM_008492	other		NM_011992	RCN2	Mus musculus	reticulocalbin 2
mMC008352	Chaf1b::chromatin assembly factor 1, subunit B (p60)	-1.50939	-0.171677	2.77347e-05	0.427952	0.00240369	NM_028083	nucleus		NM_027435	ATAD2	Mus musculus	ATPase family, AAA domain containing 2
mMC015845	Nuf2::NUF2, NDC80 kinetochore complex component, homolog (S. cerevisiae)	-1.49455	-0.212732	0.000704614	0.324316	0.0430988	NM_023284	nucleus		NM_029952	Gm4455	Mus musculus	zinc finger protein 422, related sequence 1; predicted gene 4455
mMR029491	Net1::neuroepithelial cell transforming gene 1	-1.49224	-0.582463	5.3743e-05	0.00360742	0.0465289	NM_019671	nucleus		NM_029952	Zfp422-rs1	Mus musculus	zinc finger protein 422, related sequence 1; predicted gene 4455
mMC011901	Tpm2::tropomyosin 2, beta	-1.4876	-0.748484	7.26815e-05	0.00786747	0.0375526	NM_009416	other		NM_025674	TCF19	Mus musculus	transcription factor 19
mMA035521	Gsn::gelsolin	-1.4797	-0.778805	4.25483e-05	0.00223619	0.0479677	BC060377	ER cargo		NM_010730	ANXA1	Mus musculus	annexin A1
mMC018738	Asf1b::ASF1 anti-silencing function 1 homolog B (S. cerevisiae)	-1.46244	-0.307909	7.20324e-05	0.0532084	0.0119574	NM_024184	nucleus		NM_009025	Rasa3	Mus musculus	RAS p21 protein activator 3
mMC016569	Gmnn::geminin	-1.42579	0.0404628	3.68748e-05	0.872495	0.00182332	NM_020567	nucleus		NM_009828	CCNA2	Mus musculus	cyclin A2
mMC019859	Birc5::baculoviral IAP repeat-containing 5	-1.42522	-0.382557	0.000207395	0.138959	0.0218571	NM_009689	nucleus		NM_008512	lrp1	Mus musculus	low density lipoprotein receptor-related protein 1
mMC014347	Cd44::CD44 antigen	-1.4214	-0.351106	8.5153e-05	0.119425	0.00974536	NM_009851	ER cargo		NM_022314	Gm7839	Mus musculus	predicted gene 7848; predicted gene 7839; predicted gene 4157; similar to tropomyosin 3, gamma; tropomyosin 3, gamma; predicted gene 4903
mMC007558	Tspo::translocator protein	-1.39914	-0.676256	1.84874e-05	0.00209581	0.0118598	NM_009775	other		NM_022314	LOC635039	Mus musculus	predicted gene 7848; predicted gene 7839; predicted gene 4157; similar to tropomyosin 3, gamma; tropomyosin 3, gamma; predicted gene 4903
mMC008423	Hat1::histone aminotransferase 1	-1.38074	-0.3654	2.50999e-05	0.0355934	0.00435069	NM_026115	nucleus		NM_022314	Gm7848	Mus musculus	predicted gene 7848; predicted gene 7839; predicted gene 4157; similar to tropomyosin 3, gamma; tropomyosin 3, gamma; predicted gene 4903
mMR029701	Osbpl3::oxysterol binding protein-like 3	-1.37581	-0.398558	0.000231845	0.0661078	0.0368524	NM_027881	other		NM_022314	Gm4903	Mus musculus	predicted gene 7848; predicted gene 7839; predicted gene 4157; similar to tropomyosin 3, gamma; tropomyosin 3, gamma; predicted gene 4903
mMC021560	Skp2::S-phase kinase-associated protein 2 (p45)	-1.36904	-0.585	6.73801e-05	0.00763186	0.03493	NM_013787	other		NM_022314	TPM3	Mus musculus	predicted gene 7848; predicted gene 7839; predicted gene 4157; similar to tropomyosin 3, gamma; tropomyosin 3, gamma; predicted gene 4903
mMC011259	Fbxo5::F-box protein 5	-1.36608	0.014178	0.00118702	1	0.0254006	NM_025995	nucleus		NM_022314	Gm4157	Mus musculus	predicted gene 7848; predicted gene 7839; predicted gene 4157; similar to tropomyosin 3, gamma; tropomyosin 3, gamma; predicted gene 4903
mMA032220	Rfc2::replication factor C (activator 1) 2	-1.36411	0.0711794	0.000128921	0.756081	0.00365182	AK011353	nucleus		NM_025372	TIPIN	Mus musculus	timeless interacting protein
mMC013929	Prim1::DNA primase, p49 subunit	-1.36137	0.236261	2.63707e-05	0.0944075	0.0010443	NM_008921	other		NM_019389	VCAN	Mus musculus	versican
mMC017358	Tmsb4x::thymosin, beta 4, X chromosome	-1.35747	-0.321982	0.000145338	0.175829	0.0142641	NM_021278	nucleus		NM_008884	PML	Mus musculus	promyelocytic leukemia
mMC010849	Cbx5::chromobox homolog 5 (Drosophila HP1a)	-1.35087	0.0153111	0.000229803	1	0.00673472	NM_007626	nucleus		NM_008885	pmp22	Mus musculus	peripheral myelin protein 22
mMC023773	Cav1::caveolin 1, caveolae protein	-1.34926	-0.211487	0.000942148	0.54003	0.039415	NM_007616	ER resident		NM_010235	FOSL1	Mus musculus	fos-like antigen 1
mMA035217	Dusp10::dual specificity phosphatase 10	-1.33459	-0.316935	8.0733e-05	0.0719008	0.0116556	NM_022019	nucleus		NM_010360	GSTM5	Mus musculus	glutathione S-transferase, mu 5
mMC012328	Ifi204::interferon activated gene 204	-1.33384	-0.132613	0.000130132	0.345744	0.00928079	NM_008329	nucleus		NM_009416	tpm2	Mus musculus	tropomyosin 2, beta
mMC025152	Tmem176a::transmembrane protein 176A	-1.32587	-0.602247	3.21621e-05	0.00528154	0.0162242	NM_025326	other		NM_030261	SESN3	Mus musculus	sestrin 3
mMA033491	Cyb5r3::cytochrome b5 reductase 3	-1.30658	-0.483057	3.40522e-05	0.0162725	0.00885263	NM_029787	ER resident		NM_007739	COL8A1	Mus musculus	collagen, type VIII, alpha 1
mMA034761	Mcm7::minichromosome maintenance deficient 7 (S. cerevisiae)	-1.30265	0.0245296	0.000127416	0.948091	0.00434186	NM_008568	nucleus		NM_025900	Dek	Mus musculus	DEK oncogene (DNA binding)
mMC013021	Mrc2::mannose receptor, C type 2	-1.28495	-0.285501	0.000114383	0.102376	0.0144753	NM_008626	other		NM_025569	Mgst3	Mus musculus	microsomal glutathione S-transferase 3
mMC023971	Pmp22::peripheral myelin protein 22	-1.26488	-0.19232	0.000229622	0.409247	0.0142351	NM_008885	other		NM_009516	wee1	Mus musculus	WEE 1 homolog 1 (S	pombe)
mMA035321	Ilk::integrin linked kinase	-1.25663	-0.575931	4.41139e-05	0.00466438	0.0277972	NM_010562	ER cargo		XM_130416	Gins1	Mus musculus	GINS complex subunit 1 (Psf1 homolog)
mMR030468	Rfc5::replication factor C (activator 1) 5	-1.24665	-0.096118	0.00129725	0.71367	0.0417264	XM_132348	nucleus		NM_016777	NASP	Mus musculus	nuclear autoantigenic sperm protein (histone-binding); similar to nuclear autoantigenic sperm protein; NASP
mMC017541	Cyth3::cytohesin 3	-1.24255	-0.27499	0.000207986	0.138397	0.0220467	NM_011182	other		NM_016777	LOC100043974	Mus musculus	nuclear autoantigenic sperm protein (histone-binding); similar to nuclear autoantigenic sperm protein; NASP
mMC008814	Atad2::ATPase family, AAA domain containing 2	-1.23414	-0.288565	9.99206e-05	0.143439	0.0106434	NM_027435	nucleus		NM_021278	LOC100047211	Mus musculus	thymosin, beta 4, X chromosome; similar to thymosin beta-4
mMC025564	Emb::embigin	-1.23376	-0.214883	0.000548221	0.305523	0.0357788	NM_010330	other		NM_021278	TMSB4X	Mus musculus	thymosin, beta 4, X chromosome; similar to thymosin beta-4
mMC018005	Fosl1::fos-like antigen 1	-1.22858	-0.042734	0.00018622	0.821544	0.00780631	NM_010235	nucleus		NM_010655	Gm7379	Mus musculus	similar to ribosomal protein L38; predicted gene 13020; ribosomal protein L38; predicted gene 4991; karyopherin (importin) alpha 2; predicted gene 9028; predicted gene 8129; predicted gene 7123; predicted gene 5832; predicted gene 10184; predicted gene 7379; predicted gene 10259
mMC023159	Ywhah::tyrosine 3-monooxygenase/tryptophan 5-monooxygenase activation protein, eta polypeptide	-1.22492	-0.380151	0.000248883	0.112505	0.0300178	NM_011738	other		NM_010655	Gm7123	Mus musculus	similar to ribosomal protein L38; predicted gene 13020; ribosomal protein L38; predicted gene 4991; karyopherin (importin) alpha 2; predicted gene 9028; predicted gene 8129; predicted gene 7123; predicted gene 5832; predicted gene 10184; predicted gene 7379; predicted gene 10259
mMC022324	Fen1::flap structure specific endonuclease 1	-1.22114	0.00162425	8.26846e-05	1	0.00346992	NM_007999	nucleus		NM_010655	Gm13020	Mus musculus	similar to ribosomal protein L38; predicted gene 13020; ribosomal protein L38; predicted gene 4991; karyopherin (importin) alpha 2; predicted gene 9028; predicted gene 8129; predicted gene 7123; predicted gene 5832; predicted gene 10184; predicted gene 7379; predicted gene 10259
mMC020467	Ncapg2::non-SMC condensin II complex, subunit G2	-1.21571	0.107003	0.00019522	1	0.00572345	NM_133762	nucleus		NM_010655	LOC674727	Mus musculus	similar to ribosomal protein L38; predicted gene 13020; ribosomal protein L38; predicted gene 4991; karyopherin (importin) alpha 2; predicted gene 9028; predicted gene 8129; predicted gene 7123; predicted gene 5832; predicted gene 10184; predicted gene 7379; predicted gene 10259
mMC012224	Nrm::nurim (nuclear envelope membrane protein)	-1.21091	-0.0702555	0.000742853	0.629272	0.029465	NM_134122	nucleus		NM_010655	Gm10259	Mus musculus	similar to ribosomal protein L38; predicted gene 13020; ribosomal protein L38; predicted gene 4991; karyopherin (importin) alpha 2; predicted gene 9028; predicted gene 8129; predicted gene 7123; predicted gene 5832; predicted gene 10184; predicted gene 7379; predicted gene 10259
mMC010387	Spry2::sprouty homolog 2 (Drosophila)	-1.20607	0.00456757	0.000711376	0.760398	0.023987	NM_011897	other		NM_010655	RPL38	Mus musculus	similar to ribosomal protein L38; predicted gene 13020; ribosomal protein L38; predicted gene 4991; karyopherin (importin) alpha 2; predicted gene 9028; predicted gene 8129; predicted gene 7123; predicted gene 5832; predicted gene 10184; predicted gene 7379; predicted gene 10259
mMC019615	Scarb1::scavenger receptor class B, member 1	-1.2001	-0.334756	0.000250305	0.0843552	0.035329	NM_016741	ER cargo		NM_010655	Gm4991	Mus musculus	similar to ribosomal protein L38; predicted gene 13020; ribosomal protein L38; predicted gene 4991; karyopherin (importin) alpha 2; predicted gene 9028; predicted gene 8129; predicted gene 7123; predicted gene 5832; predicted gene 10184; predicted gene 7379; predicted gene 10259
mMC013732	Pole::polymerase (DNA directed), epsilon	-1.19427	0.200233	8.49911e-05	0.274684	0.00220852	NM_011132	nucleus		NM_010655	KPNA2	Mus musculus	similar to ribosomal protein L38; predicted gene 13020; ribosomal protein L38; predicted gene 4991; karyopherin (importin) alpha 2; predicted gene 9028; predicted gene 8129; predicted gene 7123; predicted gene 5832; predicted gene 10184; predicted gene 7379; predicted gene 10259
mMR028917	Gpd2::glycerol phosphate dehydrogenase 2, mitochondrial	-1.19053	-0.144189	9.68191e-05	0.435285	0.00659596	NM_010274	other		NM_010655	Gm5832	Mus musculus	similar to ribosomal protein L38; predicted gene 13020; ribosomal protein L38; predicted gene 4991; karyopherin (importin) alpha 2; predicted gene 9028; predicted gene 8129; predicted gene 7123; predicted gene 5832; predicted gene 10184; predicted gene 7379; predicted gene 10259
mMC018741	Mcm3::minichromosome maintenance deficient 3 (S. cerevisiae)	-1.19006	0.414809	0.00114251	0.115825	0.00659596	NM_008563	nucleus		NM_010655	Gm8129	Mus musculus	similar to ribosomal protein L38; predicted gene 13020; ribosomal protein L38; predicted gene 4991; karyopherin (importin) alpha 2; predicted gene 9028; predicted gene 8129; predicted gene 7123; predicted gene 5832; predicted gene 10184; predicted gene 7379; predicted gene 10259
mMC005974	B3gnt1::UDP-GlcNAc:betaGal beta-1,3-N-acetylglucosaminyltransferase 1	-1.16113	-0.0313794	0.000191493	0.703599	0.00870669	NM_175383	ER resident		NM_010655	Gm9028	Mus musculus	similar to ribosomal protein L38; predicted gene 13020; ribosomal protein L38; predicted gene 4991; karyopherin (importin) alpha 2; predicted gene 9028; predicted gene 8129; predicted gene 7123; predicted gene 5832; predicted gene 10184; predicted gene 7379; predicted gene 10259
mMC011604	Twist2::twist homolog 2 (Drosophila)	-1.15517	-0.152021	0.00010166	0.294345	0.00806981	NM_007855	nucleus		NM_010655	Gm10184	Mus musculus	similar to ribosomal protein L38; predicted gene 13020; ribosomal protein L38; predicted gene 4991; karyopherin (importin) alpha 2; predicted gene 9028; predicted gene 8129; predicted gene 7123; predicted gene 5832; predicted gene 10184; predicted gene 7379; predicted gene 10259
mMC018707	Nfkbil2::nuclear factor of kappa light polypeptide gene enhancer in B-cells inhibitor-like 2	-1.15104	-0.207344	0.000289266	0.218542	0.0242595	NM_183091	other		NM_011779	CORO1C	Mus musculus	coronin, actin binding protein 1C; predicted gene 5790
mMR028442	Dtl::denticleless homolog (Drosophila)	-1.14853	0.317689	0.000587824	0.194374	0.00542991	NM_029766	nucleus		NM_011779	Gm5790	Mus musculus	coronin, actin binding protein 1C; predicted gene 5790
mMR028069	Lmna::lamin A	-1.14487	-0.383319	0.000259402	0.106924	0.0322279	NM_001002011	nucleus		NM_008520	ltbp3	Mus musculus	latent transforming growth factor beta binding protein 3
mMC012120	Ccne1::cyclin E1	-1.14241	-0.256165	0.000414572	0.234909	0.0325286	NM_007633	nucleus		NM_009338	Acat2	Mus musculus	acetyl-Coenzyme A acetyltransferase 2
mMC006189	Cd9::CD9 antigen	-1.13468	-0.131469	0.000455117	0.536763	0.0217998	NM_007657	other		NM_010441	Gm7996	Mus musculus	predicted gene 7996; high mobility group AT-hook 2
mMC009124	Sesn3::sestrin 3	-1.12989	0.063867	9.11204e-05	0.967377	0.00341188	NM_030261	nucleus		NM_010441	HMGA2	Mus musculus	predicted gene 7996; high mobility group AT-hook 2
mMC011883	Mad2l1::MAD2 mitotic arrest deficient-like 1 (yeast)	-1.12508	-0.24953	0.000767267	0.323853	0.0464392	NM_019499	nucleus		NM_011045	pcnA	Mus musculus	proliferating cell nuclear antigen; similar to proliferating cell nuclear antigen (DNA polymerase delta auxiliary protein)
mMC020978	Slbp::stem-loop binding protein	-1.11869	0.0675752	4.89195e-05	0.625333	0.00195178	NM_009193	nucleus		NM_011045	LOC100046823	Mus musculus	proliferating cell nuclear antigen; similar to proliferating cell nuclear antigen (DNA polymerase delta auxiliary protein)
mMC011047	Mmd::monocyte to macrophage differentiation-associated	-1.1127	-0.211808	0.000592943	0.252106	0.0428085	NM_026178	ER cargo		NM_013733	CHAF1A	Mus musculus	chromatin assembly factor 1, subunit A (p150)
mMR026711	Msh6::mutS homolog 6 (E. coli)	-1.10723	-0.133987	6.10365e-05	0.464986	0.00446537	NM_010830	other		NM_016772	ech1	Mus musculus	enoyl coenzyme A hydratase 1, peroxisomal
mMC017906	Rrm1::ribonucleotide reductase M1	-1.10443	0.310861	0.00118986	0.213319	0.00852782	NM_009103	other		NM_010220	FKBP5	Mus musculus	FK506 binding protein 5
mMC013095	Oxct1::3-oxoacid CoA transferase 1	-1.09747	0.513707	0.0014507	0.0925909	0.00688755	NM_024188	other		NM_020332	Ank	Mus musculus	progressive ankylosis
mMA034092	Ptgs1::prostaglandin-endoperoxide synthase 1	-1.08835	0.705681	0.00454707	0.051499	0.00953427	NM_008969	ER resident		NM_053082	tspan4	Mus musculus	tetraspanin 4
mMA035213	Mcm6::minichromosome maintenance deficient 6 (MIS5 homolog, S. pombe) (S. cerevisiae)	-1.07251	0.827569	0.000492823	0.00316002	0.0014923	NM_008567	nucleus		NM_008667	NAB1	Mus musculus	Ngfi-A binding protein 1
mMC006119	Clic1::chloride intracellular channel 1	-1.07159	0.254981	0.00229866	0.391767	0.0173577	NM_033444	nucleus		NM_133762	NCAPG2	Mus musculus	non-SMC condensin II complex, subunit G2
mMR029070	Tsen34::tRNA splicing endonuclease 34 homolog (S. cerevisiae)	-1.07064	-0.355232	0.000168861	0.0523833	0.0301485	NM_024168	nucleus		NM_011182	Cyth3	Mus musculus	cytohesin 3
mMA033711	Actn4::actinin alpha 4	-1.04457	-0.225312	0.000758389	0.335397	0.0449157	NM_021895	other		NM_029766	dtl	Mus musculus	denticleless homolog (Drosophila)
mMC011630	Pdss1::prenyl (solanesyl) diphosphate synthase, subunit 1	-1.04244	0.103382	0.00144153	1	0.026748	NM_019501	other		NM_008969	Ptgs1	Mus musculus	prostaglandin-endoperoxide synthase 1
mMA034037	Vcan::versican	-1.03828	-0.252224	0.000742853	0.321982	0.0450806	NM_019389	ER cargo		NM_023284	NUF2	Mus musculus	similar to Nuf2 protein; NUF2, NDC80 kinetochore complex component, homolog (S	cerevisiae)
mMC015852	Ect2::ect2 oncogene	-1.02485	-0.00130768	0.00151877	1	0.0293742	NM_007900	other		NM_023284	LOC100048203	Mus musculus	similar to Nuf2 protein; NUF2, NDC80 kinetochore complex component, homolog (S	cerevisiae)
mMC005965	Mvk::mevalonate kinase	-1.02024	-0.1134	0.00025229	0.414267	0.015757	NM_023556	other		NM_009931	Col4a1	Mus musculus	collagen, type IV, alpha 1
mMA034404	Nasp::nuclear autoantigenic sperm protein (histone-binding)	-1.00515	0.0548027	0.000685851	0.88109	0.012438	NM_016777	nucleus		NM_009930	COL3A1	Mus musculus	collagen, type III, alpha 1
mMC022664	Ppih::peptidyl prolyl isomerase H	-1.00116	-0.302255	8.94169e-05	0.0408851	0.0174689	NM_028677	nucleus		NM_028232	sgol1	Mus musculus	shugoshin-like 1 (S	pombe)
mMC019728	Kpna2::karyopherin (importin) alpha 2	-0.996031	0.0210908	0.00125451	0.968804	0.0211961	NM_010655	nucleus		NM_008626	Mrc2	Mus musculus	mannose receptor, C type 2
mMC021858	Ltbp3::latent transforming growth factor beta binding protein 3	-0.995378	-0.31569	0.000258784	0.0721028	0.0399727	NM_008520	ER cargo		NM_009103	Rrm1	Mus musculus	ribonucleotide reductase M1
mMC010214	Etv4::ets variant gene 4 (E1A enhancer binding protein, E1AF)	-0.99382	0.135356	0.00244989	1	0.0375526	NM_008815	nucleus		NM_009104	rrm2	Mus musculus	ribonucleotide reductase M2
mMC014912	Ttyh2::tweety homolog 2 (Drosophila)	-0.986646	0.0658772	0.000897152	1	0.0205222	NM_053273	other		NM_007616	cav1	Mus musculus	caveolin 1, caveolae protein
mMC014999	Chaf1a::chromatin assembly factor 1, subunit A (p150)	-0.985369	0.31433	0.00255949	0.303139	0.0163163	NM_013733	nucleus		NM_001001491	Gm7809	Mus musculus	tropomyosin 4; predicted gene 7809
mMC009812	D17H6S56E-5::DNA segment, Chr 17, human D6S56E 5	-0.98435	0.489464	0.00275733	0.186825	0.0132945	NM_033075	other		NM_001001491	TPM4	Mus musculus	tropomyosin 4; predicted gene 7809
mMC019876	Topbp1::topoisomerase (DNA) II binding protein 1	-0.978936	0.357468	0.000250632	0.0510927	0.00240369	NM_176979	nucleus		NM_009344	phlda1	Mus musculus	pleckstrin homology-like domain, family A, member 1
mMA033335	Gtse1::G two S phase expressed protein 1	-0.977436	0.181402	0.00359781	0.637631	0.0308833	NM_013882	other		NM_027881	OSBPL3	Mus musculus	oxysterol binding protein-like 3
mMC021201	Lhfp::lipoma HMGIC fusion partner	-0.975097	0.149016	0.0031564	0.822171	0.0351691	NM_175386	other		NM_008529	Ly6e	Mus musculus	lymphocyte antigen 6 complex, locus E
mMA034292	Cdk2::cyclin-dependent kinase 2	-0.970692	-0.193988	0.000629762	0.24301	0.0458909	NM_183417	nucleus		NM_175386	LHFP	Mus musculus	lipoma HMGIC fusion partner
mMC015189	Pkmyt1::protein kinase, membrane associated tyrosine/threonine 1	-0.955348	0.0467545	0.000259402	1	0.00757337	NM_023058	ER resident		NM_001002011	lmna	Mus musculus	lamin A
mMC004159	Capg::capping protein (actin filament), gelsolin-like	-0.940088	-0.354513	0.000142878	0.0242196	0.0405043	NM_007599	ER cargo		NM_023058	PKMYT1	Mus musculus	protein kinase, membrane associated tyrosine/threonine 1
mMR031142	Tipin::timeless interacting protein	-0.931919	0.554386	0.000376063	0.00856308	0.00177404	NM_025372	nucleus		NM_028266	Col16a1	Mus musculus	collagen, type XVI, alpha 1
mMC025819	Cst3::cystatin C	-0.928894	-0.145985	0.00063316	0.623587	0.0255509	NM_009976	ER cargo		NM_016900	CAV2	Mus musculus	caveolin 2
mMC017828	Lmnb2::lamin B2	-0.926491	0.0276332	0.000585099	0.950183	0.0173577	NM_010722	nucleus		NM_026784	PMVK	Mus musculus	phosphomevalonate kinase
mMC013047	Gins1::GINS complex subunit 1 (Psf1 homolog)	-0.925294	0.219439	0.00208043	0.506339	0.0186644	XM_130416	nucleus		NM_010128	emp1	Mus musculus	epithelial membrane protein 1
mMC020365	Ctsb::cathepsin B	-0.922984	-0.217087	0.000250291	0.233932	0.0205559	NM_007798	ER cargo		NM_009689	BIRC5	Mus musculus	baculoviral IAP repeat-containing 5
mMC013408	Hells::helicase, lymphoid specific	-0.922136	0.574542	0.00419465	0.048378	0.00894918	NM_008234	nucleus		NM_010026	asap1	Mus musculus	similar to Development and differentiation enhancing; ArfGAP with SH# domain, ankyrin repeat and PH domain1
mMC009925	Sdpr::serum deprivation response	-0.919937	1.01241	0.00256937	0.014993	0.00448109	NM_138741	other		NM_010026	LOC100045359	Mus musculus	similar to Development and differentiation enhancing; ArfGAP with SH# domain, ankyrin repeat and PH domain1
mMC016183	Ech1::enoyl coenzyme A hydratase 1, peroxisomal	-0.919424	-0.230882	0.000449645	0.174613	0.041449	NM_016772	other		NM_176979	TOPBP1	Mus musculus	topoisomerase (DNA) II binding protein 1
mMR028638	Anln::anillin, actin binding protein	-0.916698	0.228256	0.00154005	0.447459	0.0142034	NM_028390	nucleus		NM_026246	LOC100048603	Mus musculus	mitochondrial ribosomal protein L49; similar to mitochondrial ribosomal protein L49
mMC024635	Pmf1::polyamine-modulated factor 1	-0.914912	-0.0882966	0.000483446	0.818851	0.0170756	NM_025928	nucleus		NM_026246	MRPL49	Mus musculus	mitochondrial ribosomal protein L49; similar to mitochondrial ribosomal protein L49
mMC014446	Incenp::inner centromere protein	-0.907532	-0.0561422	0.00211001	0.894329	0.0492465	NM_016692	nucleus		NM_016692	INCENP	Mus musculus	inner centromere protein
mMC018758	Mcm10::minichromosome maintenance deficient 10 (S. cerevisiae)	-0.8864	0.184198	0.00240114	0.60109	0.0224672	NM_027290	nucleus		NM_010620	KIF15	Mus musculus	kinesin family member 15
mMC003754	Tspan3::tetraspanin 3	-0.878961	-0.101834	0.000201651	0.610745	0.00980535	NM_019793	other		NM_021398	Slc43a3	Mus musculus	solute carrier family 43, member 3
mMC019489	Tpm3::tropomyosin 3, gamma	-0.87505	-0.28206	0.000522115	0.175147	0.0470559	NM_022314	other		NM_008893	pola2	Mus musculus	polymerase (DNA directed), alpha 2
mMC026331	Dek::DEK oncogene (DNA binding)	-0.873413	-0.112209	0.00109777	0.773896	0.0339285	NM_025900	nucleus		NM_027290	Mcm10	Mus musculus	minichromosome maintenance deficient 10 (S	cerevisiae)
mMC022186	Nab1::Ngfi-A binding protein 1	-0.872938	0.534742	0.00245656	0.16512	0.0115782	NM_008667	nucleus		NM_008234	Hells	Mus musculus	helicase, lymphoid specific
mMC000849	Asap1::ArfGAP with SH# domain, ankyrin repeat and PH domain1	-0.871779	-0.110264	0.000248935	0.49719	0.0138226	NM_010026	other		NM_053185	Col4a6	Mus musculus	collagen, type IV, alpha 6
mMA035149	Mrpl49::mitochondrial ribosomal protein L49	-0.868029	0.18956	0.00284113	0.656716	0.0267686	NM_026246	other		NM_007626	CBX5	Mus musculus	chromobox homolog 5 (Drosophila HP1a)
mMC013882	Tmem43::transmembrane protein 43	-0.863281	-0.190696	0.000406539	0.189824	0.0359349	NM_028766	ER resident		NM_008815	Etv4	Mus musculus	ets variant gene 4 (E1A enhancer binding protein, E1AF)
mMC008634	Slc43a3::solute carrier family 43, member 3	-0.842717	1.32136	0.00631606	0.000626952	0.00173574	NM_021398	other		NM_007393	ACTB	Mus musculus	actin, beta
mMR001176	Impa2::inositol (myo)-1(or 4)-monophosphatase 2	-0.841716	0.263446	0.00291681	0.431284	0.0210103	NM_053261	other		NM_007633	CCNE1	Mus musculus	cyclin E1
mMC023138	Timeless::timeless homolog (Drosophila)	-0.840402	0.268606	0.000845096	0.166276	0.00638455	NM_011589	nucleus		NM_183417	Cdk2	Mus musculus	cyclin-dependent kinase 2
mMC014803	Gstm5::glutathione S-transferase, mu 5	-0.839502	0.0139729	0.000548221	1	0.0144901	NM_010360	other		NM_020567	gmnn	Mus musculus	geminin
mMC002856	Bloc1s1::biogenesis of lysosome-related organelles complex-1, subunit 1	-0.788449	0.255759	0.00122852	0.244139	0.00899302	NM_015740	other		NM_028390	Anln	Mus musculus	anillin, actin binding protein
mMA032034	Pkp4::plakophilin 4	-0.778604	0.284565	0.00244856	0.362743	0.0173538	BC037597	ER cargo		NM_007631	CCND1	Mus musculus	cyclin D1
mMC011097	Fkbp5::FK506 binding protein 5	-0.769748	0.0188915	0.00108319	0.755797	0.0342557	NM_010220	nucleus		NM_021895	actn4	Mus musculus	actinin alpha 4
mMC009852	Rcn2::reticulocalbin 2	-0.761138	0.7826	0.00350796	0.0068682	0.00363002	NM_011992	ER resident		NM_012012	Exo1	Mus musculus	exonuclease 1
mMA031988	Tmpo::thymopoietin	-0.750774	0.339256	0.00670837	0.216204	0.0233641	AK011992	nucleus		NM_198249	E130112L23Rik	Mus musculus	RIKEN cDNA E130112L23 gene
mMR028643	Sgol1::shugoshin-like 1 (S. pombe)	-0.736894	0.42324	0.00239136	0.0626585	0.00770449	NM_028232	nucleus		NM_011897	SPRY2	Mus musculus	sprouty homolog 2 (Drosophila)
mMA032963	Cdc45l::cell division cycle 45 homolog (S. cerevisiae)-like	-0.727619	0.537126	0.026911	0.0777673	0.0301297	NM_009862	nucleus		NM_011589	TIMELESS	Mus musculus	timeless homolog (Drosophila)
mMC008219	Pmvk::phosphomevalonate kinase	-0.705369	0.188946	0.00644309	0.648654	0.0450806	NM_026784	other		NM_011361	SGK1	Mus musculus	serum/glucocorticoid regulated kinase 1
mMC024886	Snrpd2::small nuclear ribonucleoprotein D2	-0.694442	0.382954	0.0150002	0.193492	0.0357788	XM_133225	nucleus		NM_010830	msh6	Mus musculus	mutS homolog 6 (E	coli)
mMC026007	Suv39h2::suppressor of variegation 3-9 homolog 2 (Drosophila)	-0.664514	1.05076	0.031302	0.0085947	0.00942179	NM_022724	nucleus		NM_010562	ILK	Mus musculus	integrin linked kinase; predicted gene 6263
mMC007394	Nfkb1::nuclear factor of kappa light polypeptide gene enhancer in B-cells 1, p105	-0.620676	0.0893656	0.00204681	0.597726	0.0204413	NM_008689	nucleus		NM_010562	Gm6263	Mus musculus	integrin linked kinase; predicted gene 6263
mMC023717	Rfc3::replication factor C (activator 1) 3	-0.586855	0.580439	0.0106539	0.017089	0.00862644	XM_132528	nucleus		NM_026819	dhrs1	Mus musculus	dehydrogenase/reductase (SDR family) member 1
mMC020821	Slc5a3::solute carrier family 5 (inositol transporters), member 3	-0.572121	0.675433	0.0321486	0.0555528	0.0270725	NM_017391	other		NM_008329	Ifi204	Mus musculus	interferon activated gene 204
mMA035368	Cse1l::chromosome segregation 1-like (S. cerevisiae)	-0.501767	0.633925	0.0354327	0.0347286	0.021891	NM_023565	nucleus		NM_029787	cyb5r3	Mus musculus	cytochrome b5 reductase 3
mMC007267	Slc19a2::solute carrier family 19 (thiamine transporter), member 2	-0.493777	0.773798	0.0263279	0.0178945	0.0132945	NM_054087	other		NM_024168	Tcp11	Mus musculus	t-complex protein 11; tRNA splicing endonuclease 34 homolog (S	cerevisiae); similar to pBS13 precursor polypeptide, testis-specific; RIKEN cDNA 4930526A20 gene
mMC014632	Cpsf4::cleavage and polyadenylation specific factor 4	-0.25258	0.857723	0.277671	0.00630781	0.0204348	NM_178576	nucleus		NM_024168	4930526A20Rik	Mus musculus	t-complex protein 11; tRNA splicing endonuclease 34 homolog (S	cerevisiae); similar to pBS13 precursor polypeptide, testis-specific; RIKEN cDNA 4930526A20 gene
mMR027069	Zfp422-rs1::zinc finger protein 422, related sequence 1	-0.166687	0.777229	0.224388	0.00897381	0.0227265	NM_029952	nucleus		NM_024168	LOC100048029	Mus musculus	t-complex protein 11; tRNA splicing endonuclease 34 homolog (S	cerevisiae); similar to pBS13 precursor polypeptide, testis-specific; RIKEN cDNA 4930526A20 gene
mMC003543	Lhfpl2::lipoma HMGIC fusion partner-like 2	-0.124068	1.81155	0.30431	7.71521e-05	0.00133074	NM_172589	other		NM_024168	TSEN34	Mus musculus	t-complex protein 11; tRNA splicing endonuclease 34 homolog (S	cerevisiae); similar to pBS13 precursor polypeptide, testis-specific; RIKEN cDNA 4930526A20 gene
										NM_008921	PRIM1	Mus musculus	DNA primase, p49 subunit
										NM_025326	Tmem176a	Mus musculus	transmembrane protein 176A
										NM_009976	Cst3	Mus musculus	cystatin C
										NM_026178	MMD	Mus musculus	monocyte to macrophage differentiation-associated; similar to monocyte to macrophage differentiation-associated
										NM_026178	LOC100047565	Mus musculus	monocyte to macrophage differentiation-associated; similar to monocyte to macrophage differentiation-associated
										NM_183091	Nfkbil2	Mus musculus	nuclear factor of kappa light polypeptide gene enhancer in B-cells inhibitor-like 2
										NM_053261	Impa2	Mus musculus	inositol (myo)-1(or 4)-monophosphatase 2
										NM_134122	NRM	Mus musculus	nurim (nuclear envelope membrane protein)
										NM_019671	Gm8990	Mus musculus	predicted gene 8990; neuroepithelial cell transforming gene 1
										NM_019671	NET1	Mus musculus	predicted gene 8990; neuroepithelial cell transforming gene 1
										NM_153800	ARHGAP22	Mus musculus	Rho GTPase activating protein 22
										NM_178615	rgmb	Mus musculus	RGM domain family, member B
										NM_009366	Tsc22d1	Mus musculus	TSC22 domain family, member 1
										NM_007599	capG	Mus musculus	capping protein (actin filament), gelsolin-like
										NM_020034	Hist1h1b	Mus musculus	histone cluster 1, H1b
										NM_008362	Il1r1	Mus musculus	interleukin 1 receptor, type I
										NM_172920	DPY19L1	Mus musculus	dpy-19-like 1 (C	elegans)
										NM_028083	chaf1b	Mus musculus	chromatin assembly factor 1, subunit B (p60)
										NM_023556	LOC637711	Mus musculus	mevalonate kinase; similar to mevalonate kinase
										NM_023556	mvk	Mus musculus	mevalonate kinase; similar to mevalonate kinase
										NM_172589	LHFPL2	Mus musculus	lipoma HMGIC fusion partner-like 2
										NM_017391	SLC5A3	Mus musculus	solute carrier family 5 (inositol transporters), member 3
										NM_009193	Slbp	Mus musculus	stem-loop binding protein; predicted gene 8396
										NM_009193	Gm8396	Mus musculus	stem-loop binding protein; predicted gene 8396
										NM_007798	CTSB	Mus musculus	cathepsin B
										NM_007900	ECT2	Mus musculus	ect2 oncogene
										NM_009775	tspO	Mus musculus	translocator protein
										NM_008021	FOXM1	Mus musculus	forkhead box M1; RIKEN cDNA 4933413G19 gene
										NM_008021	4933413G19Rik	Mus musculus	forkhead box M1; RIKEN cDNA 4933413G19 gene
										NM_013508	ELK3	Mus musculus	ELK3, member of ETS oncogene family
										NM_011595	TIMP3	Mus musculus	tissue inhibitor of metalloproteinase 3
										NM_015740	Gm7936	Mus musculus	biogenesis of lysosome-related organelles complex-1, subunit 1; predicted gene 7936
										NM_015740	bloc1s1	Mus musculus	biogenesis of lysosome-related organelles complex-1, subunit 1; predicted gene 7936
										NM_008492	ldhb	Mus musculus	lactate dehydrogenase B; predicted gene 5514
										NM_008492	Gm5514	Mus musculus	lactate dehydrogenase B; predicted gene 5514
										NM_016741	SCARB1	Mus musculus	scavenger receptor class B, member 1
										NM_022019	Dusp10	Mus musculus	dual specificity phosphatase 10
										NM_007992	FBLN2	Mus musculus	fibulin 2
										NM_025995	Fbxo5	Mus musculus	F-box protein 5
										NM_011333	Ccl2	Mus musculus	chemokine (C-C motif) ligand 2
										NM_054087	SLC19A2	Mus musculus	solute carrier family 19 (thiamine transporter), member 2
										NM_008563	MCM3	Mus musculus	minichromosome maintenance deficient 3 (S	cerevisiae)
										NM_175383	b3gnt1	Mus musculus	UDP-GlcNAc:betaGal beta-1,3-N-acetylglucosaminyltransferase 1
										NM_008567	MCM6	Mus musculus	minichromosome maintenance deficient 6 (MIS5 homolog, S	pombe) (S	cerevisiae)
										NM_011738	YWHAH	Mus musculus	tyrosine 3-monooxygenase/tryptophan 5-monooxygenase activation protein, eta polypeptide
										NM_008568	MCM7	Mus musculus	minichromosome maintenance deficient 7 (S	cerevisiae)
										NM_008565	MCM4	Mus musculus	minichromosome maintenance deficient 4 homolog (S	cerevisiae)
										NM_019499	Mad2l1	Mus musculus	similar to spindle assembly checkpoint protein; MAD2 mitotic arrest deficient-like 1 (yeast)
										NM_019499	LOC100045924	Mus musculus	similar to spindle assembly checkpoint protein; MAD2 mitotic arrest deficient-like 1 (yeast)
										NM_010274	Gpd2	Mus musculus	glycerol phosphate dehydrogenase 2, mitochondrial
										NM_009862	Cdc45	Mus musculus	cell division cycle 45 homolog (S	cerevisiae)-like
										NM_146015	EFEMP1	Mus musculus	epidermal growth factor-containing fibulin-like extracellular matrix protein 1
										NM_023565	CSE1L	Mus musculus	chromosome segregation 1-like (S	cerevisiae)
										NM_138741	SDPR	Mus musculus	serum deprivation response
										NM_178576	CPSF4	Mus musculus	cleavage and polyadenylation specific factor 4
										NM_009863	CDC7	Mus musculus	cell division cycle 7 (S	cerevisiae)
										NM_011132	Pole	Mus musculus	polymerase (DNA directed), epsilon
										NM_024184	ASF1B	Mus musculus	ASF1 anti-silencing function 1 homolog B (S	cerevisiae)
										NM_011133	POLE2	Mus musculus	polymerase (DNA directed), epsilon 2 (p59 subunit)
										NM_010715	lig1	Mus musculus	ligase I, DNA, ATP-dependent
										NM_172796	LOC100047147	Mus musculus	similar to putative protein; schlafen 9; similar to schlafen 9
										NM_172796	LOC640793	Mus musculus	similar to putative protein; schlafen 9; similar to schlafen 9
										NM_172796	Slfn9	Mus musculus	similar to putative protein; schlafen 9; similar to schlafen 9
										NM_153098	CD109	Mus musculus	CD109 antigen
										NM_024188	oxct1	Mus musculus	3-oxoacid CoA transferase 1

## Sheet: 3way Venn RIDD study only
									a (172)	b (365)	c (233)	d (25)	e (5)	f (3)	g (2)		inner shared
																	Cst3
																	TSPAN3
																	CD9
																	CTSB
																	RCN2
																	Gm7936
																	NRM
																	SCARB1
																	bloc1s1
																	lrp1
																	APOA1BP
																	ATP1A1
																	ATP2A2
																	ATP9A
																	Amfr
																	Aplp1
																	CPE
																	DSG2
																	Furin
																	ITM2C
																	ITPR1
																	MGAT4B
																	PVRL2
																	Pld3
																	Prdx4
																	Rpn2
																	TMEM132A
																	Tapbp
																	Zdhhc9
																	cpd
																	ephX1
																	gnptg
																	ifi30
																	npc2
																	prkcsh
